# Supplementary material for: Spatial gene regulatory networks driving cell state transitions during human liver disease
Source: EMBO Mol Med. 2025 Apr 25;17(6):1452–74. doi: 10.1038/s44321-025-00230-6 (PMC12162837; doi:10.1038/s44321-025-00230-6)
Supplement: Supplementary file 4 — Data Set EV1 [file 44321_2025_230_MOESM4_ESM.xlsx]

## Sheet: Data Set EV1 - all genes
		B1			B2			B3			B4			B5
FeatureID	FeatureName	ave	log2fc	p	ave	log2fc	p	ave	log2fc	p	ave	log2fc	p	ave	log2fc	p
ENSG00000137673	MMP7	0.116644	-1.98452	7.07694e-09	0.26909	0.398578	0.89208	0.286617	0.480387	1	0.280657	0.451279	0.63444	4.10027	4.63383	2.69174e-09
ENSG00000001626	CFTR	0.0658963	-2.24588	1.46177e-11	0.244628	1.04774	0.305797	0.077166	-0.677761	1	0.236007	0.921214	0.199061	2.32612	4.42639	3.70967e-09
ENSG00000124875	CXCL6	0.234803	-1.94043	5.97042e-13	0.876583	1.30977	0.021086	0.363783	-0.202592	1	0.503906	0.28547	0.752889	5.55903	3.9368	9.38666e-09
ENSG00000184292	TACSTD2	0.21814	-1.79122	1.02599e-10	0.746114	1.25799	0.0391075	0.38583	0.0875114	1	0.363578	-0.0126678	1	4.61281	3.84756	6.51223e-08
ENSG00000163739	CXCL1	0.0742281	-1.52576	1.77211e-05	0.142699	0.413147	0.92271	0.165356	0.645646	1	0.121193	0.159253	1	1.65588	4.13841	3.47097e-07
ENSG00000189143	CLDN4	0.370383	-2.26443	9.68453e-19	1.59008	1.30546	0.0170766	1.10237	0.551439	1	1.42242	1.00415	0.0458879	8.31882	3.59996	6.78799e-07
ENSG00000135480	KRT7	0.722587	-1.88823	1.98703e-15	2.41774	1.13561	0.0359179	1.87403	0.585357	1	2.06665	0.779624	0.11953	11.8671	3.3471	1.91554e-06
ENSG00000171345	KRT19	0.418101	-2.53698	2.79255e-25	2.02226	1.2885	0.0164277	1.80789	0.931923	0.874267	2.29628	1.40579	0.000821983	9.46217	3.39805	3.26159e-06
ENSG00000105855	ITGB8	0.037114	-2.41815	1.94157e-11	0.159008	1.17087	0.276662	0.165356	1.13404	0.925742	0.13395	0.818903	0.359814	1.14335	4.04557	3.42328e-06
ENSG00000118785	SPP1	0.24465	-1.89361	2.28286e-10	0.986665	1.5055	0.0164277	0.286617	-0.58085	1	0.503906	0.250852	0.822761	4.92821	3.69158	7.28921e-06
ENSG00000185070	FLRT2	0.0302972	-1.71813	0.000111246	0.0856197	0.983939	0.605212	0.0440949	0.0991714	1	0.0510285	0.175287	1	0.749088	4.21694	1.41881e-05
ENSG00000165125	TRPV6	0.0340843	-1.97394	1.63044e-06	0.0815426	0.501788	0.910623	0.0551186	0.0435233	1	0.140328	1.38373	0.0611194	0.906791	4.15027	1.41881e-05
ENSG00000128422	KRT17	0.104525	-2.15956	3.50598e-11	0.318016	0.750286	0.595104	0.429925	1.15284	0.896091	0.414606	1.15081	0.0661559	2.40497	3.73223	3.28573e-05
ENSG00000134258	VTCN1	0.0325695	-1.95442	3.29117e-06	0.101928	0.985482	0.586693	0.077166	0.566476	1	0.0829213	0.622196	0.633594	0.82794	4.08816	3.54815e-05
ENSG00000064651	SLC12A2	0.282521	-1.33614	6.70827e-07	0.782809	1.17837	0.0443154	0.286617	-0.479976	1	0.414606	0.0518798	1	3.43004	3.20415	3.54815e-05
ENSG00000124225	PMEPA1	0.211323	-1.91892	6.3941e-14	0.73796	1.1966	0.0391075	0.496067	0.432243	1	0.688885	0.985721	0.0495777	3.19348	3.19992	3.54815e-05
ENSG00000253368	TRNP1	0.0462032	-1.67897	1.00066e-05	0.106005	0.629141	0.765561	0.0881898	0.389479	1	0.127571	0.912253	0.276721	0.906791	3.83145	4.53558e-05
ENSG00000272398	CD24	0.168907	-1.5848	4.47341e-08	0.517795	1.20258	0.0732598	0.231498	-0.151778	1	0.350821	0.467221	0.540638	2.36554	3.29711	9.2839e-05
ENSG00000113361	CDH6	0.0348417	-1.72391	3.7522e-05	0.0978511	0.96325	0.588081	0.0881898	0.793545	1	0.0637856	0.274272	1	0.709663	3.87666	0.000117111
ENSG00000163975	MELTF	0.0393863	-1.94177	7.36581e-07	0.106005	0.7214	0.750244	0.154332	1.27722	0.925742	0.108436	0.739188	0.459106	0.867366	3.84667	0.000117111
ENSG00000124920	MYRF	0.104525	-1.72067	1.06642e-08	0.32617	1.13947	0.131241	0.17638	0.102035	1	0.274278	0.770897	0.269964	1.57703	3.34308	0.000117111
ENSG00000120057	SFRP5	0.0931638	-2.23905	5.4623e-15	0.419944	1.42909	0.0170766	0.242522	0.405851	1	0.395471	1.20716	0.0242399	1.65588	3.24996	0.000199979
ENSG00000141934	PLPP2	0.0939212	-1.92887	9.11365e-10	0.338402	1.25386	0.0884055	0.154332	-0.0544518	1	0.31255	1.02519	0.104967	1.57703	3.37987	0.000266688
ENSG00000197956	S100A6	1.82237	-1.88251	1.99461e-16	4.96594	0.755165	0.34485	5.63312	0.85905	0.89345	7.71168	1.46202	0.000171576	21.6053	2.82115	0.000335795
ENSG00000204580	DDR1	0.0651389	-0.927184	0.0236548	0.0652341	-0.29492	1	0.0661423	-0.119577	1	0.140328	0.927088	0.245425	0.788514	3.46336	0.00040805
ENSG00000137731	FXYD2	0.610488	-2.0858	1.42331e-18	2.30765	1.21046	0.0170766	2.12758	0.916988	0.852092	2.42385	1.19724	0.00500293	8.1217	2.87166	0.00040805
ENSG00000184956	MUC6	0.284036	-2.27497	9.3957e-18	1.26391	1.36787	0.0164277	1.14647	1.02178	0.836505	1.1609	1.1039	0.0289076	4.65223	3.07447	0.000449659
ENSG00000134873	CLDN10	0.0355992	-1.59569	0.000481682	0.106005	1.16392	0.443472	0.0440949	-0.0689514	1	0.0510285	-0.000284076	1	0.709663	3.92613	0.000461035
ENSG00000167757	KLK11	0.0128763	-1.08473	0.202438	0.0122314	-0.163548	1	0.0220474	0.931049	1	0.00637856	-0.539443	0.916048	0.315406	4.68943	0.00056481
ENSG00000166145	SPINT1	0.134065	-1.67938	2.23712e-09	0.452561	1.32188	0.021419	0.187403	-0.162061	1	0.338064	0.726697	0.257623	1.65588	3.04289	0.000577139
ENSG00000132481	TRIM47	0.137095	-1.53345	1.07003e-07	0.330247	0.78989	0.450626	0.253546	0.326187	1	0.389092	1.0158	0.0645182	1.61645	3.05799	0.000634852
ENSG00000165105	RASEF	0.047718	-1.53758	5.10591e-05	0.110082	0.733603	0.734706	0.0992135	0.58622	1	0.114814	0.780038	0.380741	0.709663	3.46975	0.000776396
ENSG00000196975	ANXA4	0.562012	-0.921677	0.000553729	1.0519	0.693041	0.441695	0.694494	-0.0138098	1	0.733535	0.0681633	1	4.57338	2.77148	0.000840693
ENSG00000043039	BARX2	0.00605943	-2.42576	0.000723486	0.0244628	1.10947	0.798815	0.0110237	0.552537	1	0.0255142	1.21312	0.50981	0.27598	4.78254	0.00118992
ENSG00000138772	ANXA3	0.0560498	-1.6425	2.86616e-06	0.183471	1.29913	0.10909	0.0881898	0.119121	1	0.114814	0.453228	0.706723	0.788514	3.30696	0.00119418
ENSG00000157765	SLC34A2	0.00908915	-1.81725	0.021806	0.0122314	-0.0604547	1	0	-0.653914	1	0.0318928	1.35586	0.411877	0.354831	5.03408	0.00138767
ENSG00000151690	MFSD6	0.0174209	-1.85026	0.000334837	0.0448484	0.755833	0.867377	0.0110237	-0.554378	1	0.0701642	1.47615	0.117965	0.394257	4.00931	0.00141122
ENSG00000146038	DCDC2	0.0499903	-1.82083	2.26138e-07	0.187548	1.42884	0.0651882	0.110237	0.49324	1	0.108436	0.434931	0.751963	0.749088	3.29711	0.00160743
ENSG00000129451	KLK10	0.00302972	-3.61079	2.29e-06	0.032617	1.54243	0.592611	0.0220474	1.1375	1	0.0318928	1.47615	0.352678	0.315406	4.95246	0.00161997
ENSG00000108244	KRT23	0.419616	-0.938775	0.000664595	0.921431	0.97795	0.131241	0.551186	0.0767791	1	0.363578	-0.564894	0.590398	3.31176	2.71944	0.00212622
ENSG00000196711	ALKAL1	0.00227229	-2.80719	0.00561679	0.0122314	1.235	0.86764	0	0.445622	1	0.0127571	1.41475	0.667252	0.197129	5.5195	0.00224391
ENSG00000281991	TMEM265	0.0696835	-2.15733	2.81306e-12	0.277245	1.25606	0.0813388	0.220474	0.768777	1	0.299792	1.29928	0.017923	1.06449	3.07893	0.00224391
ENSG00000188112	C6orf132	0.0121189	-2.21449	0.000113088	0.0530027	1.41432	0.487683	0.0330712	0.793545	1	0.0318928	0.607399	0.849262	0.354831	4.17846	0.00248033
ENSG00000119888	EPCAM	0.112857	-1.19576	0.000291152	0.260936	0.935441	0.346571	0.242522	0.743116	1	0.121193	-0.313167	0.993371	1.14335	3.017	0.00289319
ENSG00000080293	SCTR	0.0386289	-2.07358	1.33416e-08	0.203856	1.92391	0.00191685	0.0661423	0.0269086	1	0.0829213	0.267912	0.992946	0.630811	3.27306	0.0038346
ENSG00000005001	PRSS22	0.0878618	-2.14982	2.88313e-13	0.371019	1.37879	0.027243	0.407878	1.35625	0.534402	0.280657	0.798082	0.224339	1.2222	2.92954	0.00426833
ENSG00000163082	SGPP2	0.0128763	-1.98519	0.000505627	0.0489255	1.35048	0.522151	0.0330712	0.860659	1	0.0255142	0.37913	1	0.315406	4.06494	0.00480201
ENSG00000006118	TMEM132A	0.0143912	-3.19576	5.05888e-12	0.110082	1.50179	0.225778	0.0881898	1.04786	1	0.140328	1.82979	0.0129746	0.55196	3.74457	0.00533455
ENSG00000012171	SEMA3B	0.0552923	-1.79652	8.24914e-07	0.203856	1.41266	0.0884055	0.0992135	0.208583	1	0.13395	0.616797	0.53686	0.788514	3.23	0.00620779
ENSG00000094755	GABRP	0.0174209	-1.46324	0.0200689	0.0285399	0.302115	1	0.0440949	1.08305	1	0.0318928	0.540284	0.875318	0.354831	4.10446	0.00670919
ENSG00000117152	RGS4	0.0431735	-1.53417	8.757e-05	0.122314	1.10947	0.350905	0.0661423	0.189967	1	0.0956784	0.659866	0.574858	0.55196	3.24317	0.00674074
ENSG00000174939	ASPHD1	0.0189357	-1.96925	0.000724022	0.0611569	1.05058	0.726361	0.0551186	0.931049	1	0.0446499	0.556772	0.848933	0.473109	4.07698	0.0097715
ENSG00000105767	CADM4	0.00833172	-2.15511	0.00328925	0.0285399	1.05058	0.776521	0.0440949	1.76755	1	0.0127571	0.0928253	1	0.27598	4.46061	0.0106785
ENSG00000181885	CLDN7	0.214352	-1.38784	3.67806e-07	0.583029	1.10947	0.0802422	0.363783	0.258291	1	0.440121	0.561043	0.391483	1.81358	2.61193	0.0107169
ENSG00000088992	TESC	0.0537775	-2.16652	1.29125e-10	0.183471	0.960607	0.433675	0.242522	1.31711	0.774906	0.248764	1.4238	0.0147516	0.788514	3.02105	0.0129767
ENSG00000235162	C12orf75	0.0280249	-1.80027	4.38063e-05	0.0815426	0.978226	0.631389	0.077166	0.895425	1	0.0829213	0.974181	0.358637	0.433683	3.40402	0.0133503
ENSG00000136193	SCRN1	0.0128763	-2.22223	0.000183279	0.0407713	0.831936	0.861432	0.0330712	0.698388	1	0.0637856	1.55226	0.152112	0.354831	4.06884	0.0146467
ENSG00000185215	TNFAIP2	0.363566	-0.872495	0.00198056	0.599338	0.496618	0.729789	0.485044	0.133805	1	0.593206	0.451673	0.48781	2.40497	2.47934	0.0146467
ENSG00000106125	MINDY4	0.0242377	-1.47329	0.00404152	0.0489255	0.587518	0.946604	0.0330712	0.230609	1	0.0701642	1.16683	0.249676	0.354831	3.54375	0.0158886
ENSG00000146592	CREB5	0.161332	-1.17615	6.70886e-05	0.32617	0.698892	0.541891	0.275593	0.391174	1	0.331685	0.687347	0.294193	1.26162	2.61358	0.0159317
ENSG00000187607	ZNF286A	0.0113614	-1.51768	0.0332447	0.0122314	-0.212458	1	0.0440949	1.71692	1	0.0255142	0.878701	0.736148	0.236554	4.15693	0.0206535
ENSG00000159212	CLIC6	0.0166634	-1.99412	0.000100687	0.0856197	1.94441	0.0518102	0.0110237	-0.579913	1	0.0318928	0.271795	1	0.315406	3.63053	0.0213127
ENSG00000109846	CRYAB	0.0916489	-1.17191	0.000563954	0.163085	0.489742	0.810418	0.132285	0.191865	1	0.22325	0.984766	0.133201	0.788514	2.78942	0.022341
ENSG00000169429	CXCL8	0.680171	-1.13363	8.68652e-06	1.28022	0.585311	0.584531	1.78584	1.04042	0.671239	1.16728	0.397219	0.532986	4.53396	2.35697	0.022341
ENSG00000185479	KRT6B	0.00984658	-0.862333	0.532076	0.00815426	-0.112922	1	0	-0.270585	1	0.0127571	0.607399	1	0.197129	4.5195	0.022726
ENSG00000267795	SMIM22	0.00908915	-3.03964	8.90388e-08	0.0407713	0.694433	0.927236	0.0661423	1.47537	1	0.102057	2.25429	0.00706254	0.354831	3.93454	0.022726
ENSG00000159166	LAD1	0.161332	-1.23565	2.82269e-05	0.366942	0.875798	0.34485	0.330712	0.633526	1	0.287035	0.422616	0.59414	1.26162	2.5828	0.022726
ENSG00000167767	KRT80	0.0302972	-1.5448	0.000619614	0.0896968	1.19563	0.400525	0.0661423	0.720482	1	0.0510285	0.280898	1	0.394257	3.29711	0.0227679
ENSG00000058085	LAMC2	0.058322	-1.32914	0.000464765	0.167162	1.26657	0.164363	0.110237	0.542483	1	0.0637856	-0.29574	1	0.591386	2.98552	0.0230317
ENSG00000167644	C19orf33	0.0128763	-2.08473	0.000185609	0.0448484	1.10947	0.696419	0.0220474	0.346086	1	0.0574071	1.48875	0.157877	0.27598	3.78254	0.023909
ENSG00000273796	BX322562.1	0.00984658	-2.29529	0.000225597	0.032617	0.864358	0.858271	0.0661423	1.97287	0.894002	0.0318928	0.870433	0.658888	0.27598	4.06007	0.0244941
ENSG00000145284	SCD5	0.0234803	-1.20574	0.0369323	0.0489255	0.80991	0.802722	0.0220474	-0.0200418	1	0.0382714	0.467221	0.90768	0.315406	3.57395	0.0244941
ENSG00000228696	ARL17B	0.010604	-0.762797	0.532076	0.00815426	-0.180036	1	0	-0.331986	1	0.0127571	0.540284	1	0.197129	4.4415	0.0245777
ENSG00000150782	IL18	0.037114	-1.85365	1.14949e-05	0.134545	1.33895	0.233083	0.0992135	0.780489	1	0.0892999	0.593724	0.682197	0.55196	3.28343	0.0245777
ENSG00000147676	MAL2	0.0878618	-0.477395	0.323892	0.126391	0.475264	0.867377	0.0551186	-0.613272	1	0.0701642	-0.401164	0.916048	0.630811	2.83438	0.0245777
ENSG00000162458	FBLIM1	0.0772578	-1.62704	2.55513e-07	0.224242	1.07552	0.225778	0.077166	-0.528383	1	0.274278	1.35062	0.0116147	0.749088	2.72595	0.0245777
ENSG00000188290	HES4	0.274947	-2.21065	5.39339e-19	1.00705	1.045	0.0884055	1.16851	1.15052	0.595828	1.50534	1.67962	2.21965e-05	2.83865	2.39796	0.0270566
ENSG00000007062	PROM1	0.0181783	-1.98931	5.04313e-05	0.0774654	1.55693	0.225778	0.0551186	0.979958	1	0.0382714	0.389218	1	0.315406	3.49303	0.0291534
ENSG00000105327	BBC3	0.0704409	-1.0411	0.00591296	0.122314	0.529688	0.832779	0.110237	0.399525	1	0.127571	0.587902	0.534007	0.591386	2.83768	0.0296976
ENSG00000140931	CMTM3	0.127248	-1.20427	0.000109643	0.224242	0.446505	0.830007	0.198427	0.25773	1	0.344442	1.13542	0.0387074	0.985643	2.59545	0.0298193
ENSG00000100228	RAB36	0.0136337	-2.26976	4.14117e-05	0.0448484	0.853131	0.793378	0.0992135	2.08305	0.605464	0.0446499	0.860165	0.633594	0.315406	3.75083	0.0310745
ENSG00000165238	WNK2	0.021208	-2.37242	1.32992e-06	0.093774	1.2794	0.479625	0.132285	1.7246	0.790182	0.0701642	0.751788	0.574858	0.473109	3.57609	0.0317249
ENSG00000180914	OXTR	0.005302	-2.59569	0.000368348	0.0407713	2.15386	0.219909	0	-0.447463	1	0.0191357	0.891191	0.858417	0.197129	4.29711	0.0323821
ENSG00000162522	KIAA1522	0.111342	-0.866227	0.0141105	0.199779	0.665864	0.640264	0.17638	0.451696	1	0.127571	-0.0571153	1	0.788514	2.6326	0.0323821
ENSG00000071051	NCK2	0.115887	-1.46468	6.3696e-07	0.289476	0.904356	0.332654	0.275593	0.748845	1	0.293414	0.87131	0.145808	0.946217	2.53887	0.0323821
ENSG00000196776	CD47	0.293883	-0.69833	0.0205567	0.44033	0.418223	0.778513	0.308664	-0.13697	1	0.433742	0.373531	0.621243	1.69531	2.35201	0.0323821
ENSG00000105825	TFPI2	0.362809	-1.01452	0.000207884	0.668649	0.617812	0.57093	0.429925	-0.106334	1	0.759049	0.788314	0.138553	2.28669	2.33965	0.0323821
ENSG00000088727	KIF9	0.0719558	-0.64544	0.164898	0.101928	0.383645	0.955947	0.132285	0.803669	1	0.0446499	-0.784919	0.558169	0.55196	2.88207	0.0340663
ENSG00000101443	WFDC2	0.16209	-0.91245	0.00342015	0.313939	0.770382	0.479625	0.121261	-0.661907	1	0.274278	0.507863	0.497652	1.06449	2.47719	0.0343918
ENSG00000161249	DMKN	0.0401437	-1.68034	2.21325e-05	0.110082	0.947199	0.568454	0.0992135	0.76755	1	0.121193	1.06426	0.195398	0.473109	3.03672	0.0357215
ENSG00000137285	TUBB2B	0.0234803	-1.99162	2.74642e-05	0.110082	1.7469	0.0802422	0.0661423	0.831513	1	0.0382714	-0.00671034	1	0.394257	3.41415	0.0358543
ENSG00000170954	ZNF415	0.000757429	-3.34776	0.0185797	0.00407713	0.694433	1	0	1.08305	1	0.0127571	2.19236	0.470614	0.157703	6.10446	0.0360803
ENSG00000213638	ADAT3	0.00833172	-1.7628	0.0212996	0.00815426	-0.364461	1	0.0220474	1.19408	1	0.0382714	1.82979	0.168502	0.197129	4.23	0.0360803
ENSG00000067057	PFKP	0.168149	-1.38606	8.5335e-07	0.399559	0.860265	0.339059	0.330712	0.489497	1	0.433742	0.942077	0.0846833	1.26162	2.43805	0.0360803
ENSG00000225706	PTPRD-AS1	0.00151486	-2.34776	0.103261	0.00407713	0.887078	1	0	1.25298	1	0.00637856	1.6074	0.837283	0.118277	5.78254	0.038565
ENSG00000132470	ITGB4	0.0204506	-2.09499	1.05891e-05	0.0530027	0.57105	0.929	0.077166	1.18689	1	0.108436	1.75179	0.0239133	0.354831	3.40402	0.038565
ENSG00000188549	CCDC9B	0.0325695	-1.61625	0.000189023	0.093774	1.08957	0.483748	0.0661423	0.568479	1	0.0829213	0.847069	0.404134	0.394257	3.13763	0.0385804
ENSG00000163191	S100A11	0.679414	-1.43201	1.85849e-09	1.43923	0.615144	0.525827	1.38899	0.490954	1	2.28352	1.36053	0.000523859	4.49453	2.18923	0.0391017
ENSG00000131094	C1QL1	0.00454458	-1.99984	0.0361461	0.0163085	1.31592	0.794754	0.0110237	1.25298	1	0.00637856	0.414753	1	0.157703	4.72595	0.040775
ENSG00000167987	VPS37C	0.05302	-1.0309	0.0189499	0.0978511	0.651789	0.760636	0.0992135	0.692262	1	0.0701642	0.141735	1	0.473109	2.95941	0.040775
ENSG00000175505	CLCF1	0.109827	-1.15794	0.000368153	0.232396	0.797526	0.503954	0.17638	0.334815	1	0.210493	0.595326	0.448299	0.82794	2.58662	0.040775
ENSG00000168672	LRATD2	0.0545349	-0.617367	0.236822	0.0733883	0.327651	1	0.0992135	0.833438	1	0.0318928	-0.7947	0.625024	0.433683	2.97518	0.0413856
ENSG00000135269	TES	0.0818024	-1.62397	4.03289e-07	0.236473	1.06928	0.249234	0.253546	1.07639	0.925742	0.197735	0.707394	0.339916	0.749088	2.63849	0.0457946
ENSG00000163898	LIPH	0.005302	-2.43522	0.00229103	0.0244628	1.33186	0.760721	0.0330712	1.86066	1	0.0127571	0.540284	1	0.197129	4.4415	0.0458073
ENSG00000232677	LINC00665	0.00681686	-2.02583	0.0154326	0.0122314	0.235001	1	0.0220474	1.31438	1	0.0318928	1.67779	0.289559	0.197129	4.3675	0.0458073
ENSG00000103064	SLC7A6	0.0446883	-1.93272	6.4834e-08	0.106005	0.506806	0.86764	0.209451	1.55254	0.531828	0.197735	1.53211	0.00963685	0.512534	2.82436	0.0483261
ENSG00000100379	KCTD17	0.05302	-1.68987	3.25551e-06	0.138622	0.846436	0.586693	0.077166	-0.00441114	1	0.216871	1.56676	0.00731726	0.55196	2.82153	0.0490236
ENSG00000140416	TPM1	0.643057	-0.68253	0.0139062	1.01928	0.5175	0.646891	0.749613	-0.00153847	1	0.854727	0.202703	0.838015	3.27233	2.15027	0.0490236
ENSG00000111371	SLC38A1	0.0681686	-1.43988	2.45269e-05	0.154931	0.760667	0.622643	0.0881898	-0.0609141	1	0.22325	1.33675	0.0231637	0.591386	2.6782	0.0514379
ENSG00000084207	GSTP1	0.515809	-2.14724	2.15036e-20	1.74909	0.951775	0.114273	2.1827	1.18397	0.450789	2.84484	1.74518	1.57719e-06	4.45511	2.1601	0.0514379
ENSG00000064547	LPAR2	0.0908915	-1.65772	5.73882e-08	0.216088	0.687769	0.632087	0.231498	0.752406	1	0.350821	1.47392	0.00307405	0.788514	2.531	0.0515003
ENSG00000070404	FSTL3	0.531715	-2.15834	3.15876e-20	1.95294	1.09353	0.0443154	1.67561	0.710274	0.98964	3.08085	1.82979	4.06757e-07	4.65223	2.17194	0.0515003
ENSG00000273489	AC008264.2	0.00302972	-1.34776	0.515261	0	-0.475492	1	0.0110237	2.25298	1	0	0.244828	1	0.118277	5.5195	0.0515911
ENSG00000196260	SFTA2	0	-4.15511	0.00792693	0.00815426	1.95747	0.832779	0.0110237	2.66801	1	0	0.607399	1	0.118277	6.10446	0.0516471
ENSG00000144959	NCEH1	0.05302	-0.925933	0.0399026	0.093774	0.635539	0.785516	0.0992135	0.742015	1	0.0574071	-0.0962085	1	0.433683	2.88207	0.055621
ENSG00000164825	DEFB1	1.62393	-0.533663	0.0656703	2.82953	0.752678	0.304527	1.37797	-0.431076	1	1.32036	-0.509145	0.616205	7.60916	2.07366	0.0574525
ENSG00000213977	TAX1BP3	0.190872	-1.05825	0.000260306	0.358787	0.634891	0.592611	0.264569	0.131961	1	0.408228	0.811412	0.156528	1.18277	2.31383	0.0575971
ENSG00000137819	PAQR5	0.015906	-1.13626	0.13987	0.0203856	0.150112	1	0.0110237	-0.0324255	1	0.0382714	1.13465	0.497193	0.236554	3.82436	0.0606981
ENSG00000163735	CXCL5	0.00908915	-3.07358	1.01524e-07	0.0448484	0.819964	0.830233	0.0330712	0.552537	1	0.127571	2.67779	0.000596214	0.315406	3.7198	0.062549
ENSG00000131037	EPS8L1	0.0287823	-2.27181	1.59999e-07	0.126391	1.35458	0.276662	0.110237	1.03998	1	0.127571	1.28351	0.140159	0.473109	3.16105	0.0634353
ENSG00000179750	APOBEC3B	0.00378715	-1.08473	0.538417	0.00407713	0.524508	1	0	0.931049	1	0	0.0928253	1	0.118277	5.29711	0.0682013
ENSG00000213123	TCTEX1D2	0.0113614	-1.51768	0.0332447	0.0163085	0.15838	1	0.0110237	0.252977	1	0.0446499	1.71431	0.156651	0.197129	3.88207	0.0682013
ENSG00000177054	ZDHHC13	0.0128763	-1.17783	0.151164	0.00815426	-0.674801	1	0.0110237	0.252977	1	0.0446499	1.71431	0.156651	0.197129	3.88207	0.0682013
ENSG00000213937	CLDN9	0.0166634	-1.91166	0.000400773	0.0652341	1.45997	0.3733	0.0440949	0.874465	1	0.0382714	0.578252	0.893071	0.27598	3.48975	0.0682013
ENSG00000196878	LAMB3	0.0416586	-1.64893	9.50353e-05	0.0733883	0.21444	1	0.165356	1.48479	0.785902	0.146707	1.3415	0.0831665	0.473109	2.99755	0.0682013
ENSG00000147889	CDKN2A	0.0462032	-1.03742	0.0199271	0.093774	0.819964	0.670148	0.0440949	-0.166562	1	0.0765427	0.485837	0.772655	0.394257	2.90568	0.0682013
ENSG00000162366	PDZK1IP1	0.0401437	-1.82169	1.18645e-06	0.122314	1.03392	0.423915	0.0881898	0.516011	1	0.159464	1.42869	0.026408	0.433683	2.81906	0.0682013
ENSG00000005884	ITGA3	0.0568072	-1.82775	1.88787e-07	0.134545	0.572442	0.77992	0.242522	1.46366	0.654551	0.22325	1.39485	0.0215474	0.591386	2.72942	0.0682013
ENSG00000034510	TMSB10	5.15355	-1.42112	4.40159e-10	11.6606	0.737945	0.332654	9.80009	0.376115	1	16.8522	1.31587	0.000658578	30.2789	2.00349	0.0682013
ENSG00000168615	ADAM9	0.0916489	-1.01694	0.00388086	0.150854	0.442514	0.86764	0.143308	0.380852	1	0.191357	0.814361	0.254851	0.630811	2.53372	0.0695129
ENSG00000170421	KRT8	6.52601	-0.784812	0.00186961	11.5424	0.657964	0.443472	8.7859	0.156397	1	9.0448	0.215752	0.848709	30.9886	1.9867	0.0695129
ENSG00000156711	MAPK13	0.0204506	-0.932722	0.187688	0.0244628	0.10947	1	0.0330712	0.761124	1	0.0318928	0.573451	0.993371	0.236554	3.5195	0.0711732
ENSG00000183844	FAM3B	0.0136337	-2.00672	0.000281728	0.0693112	1.91016	0.0966179	0.0220474	0.314377	1	0.0255142	0.27725	1	0.236554	3.5195	0.0711732
ENSG00000272141	AL390719.2	0.0151486	-1.7628	0.00180346	0.0693112	1.91016	0.0966179	0.0110237	-0.301612	1	0.0191357	-0.0770997	1	0.236554	3.5195	0.0711732
ENSG00000100065	CARD10	0.128763	-0.322225	0.526663	0.122314	-0.158726	1	0.198427	0.618261	1	0.108436	-0.304065	0.99946	0.709663	2.46975	0.0711732
ENSG00000169862	CTNND2	0.00833172	-1.08473	0.377199	0.00815426	0.0314678	1	0.0110237	0.931049	1	0.0127571	0.751788	1	0.157703	4.33893	0.0714852
ENSG00000154548	SRSF12	0.00984658	-0.540405	0.727839	0.00815426	0.0314678	1	0	-0.139341	1	0.00637856	0.0928253	1	0.157703	4.33893	0.0714852
ENSG00000181264	TLCD5	0.00757429	-2.47329	0.000107379	0.0448484	1.75583	0.332654	0.0110237	0.208583	1	0.0382714	1.41475	0.308832	0.197129	3.83145	0.0714852
ENSG00000117983	MUC5B	0.0204506	-2.39839	4.34463e-06	0.0489255	0.205048	1	0.121261	1.62849	0.922776	0.146707	2.04552	0.0110132	0.433683	3.47997	0.0714852
ENSG00000197989	SNHG12	0.05302	-1.57305	3.22224e-05	0.106005	0.460636	0.910463	0.121261	0.688192	1	0.204114	1.54028	0.0118354	0.512534	2.78254	0.0714852
ENSG00000089195	TRMT6	0.0575646	-0.888328	0.0445735	0.093774	0.511211	0.873995	0.077166	0.287192	1	0.0892999	0.439001	0.82597	0.433683	2.77056	0.0714852
ENSG00000128563	PRKRIP1	0.0696835	-1.30045	0.000287366	0.146777	0.714062	0.663657	0.143308	0.659452	1	0.165843	0.884239	0.234028	0.55196	2.61904	0.0714852
ENSG00000012983	MAP4K5	0.0848321	-0.936972	0.0141879	0.118237	0.209006	1	0.121261	0.29878	1	0.184978	0.929327	0.184479	0.591386	2.59667	0.0714852
ENSG00000125398	SOX9	0.0810449	-0.878274	0.0218853	0.142699	0.635539	0.752162	0.121261	0.394996	1	0.108436	0.192361	1	0.55196	2.5935	0.0714852
ENSG00000106077	ABHD11	0.0848321	-1.00331	0.00635757	0.159008	0.676511	0.693017	0.110237	0.134979	1	0.153085	0.591004	0.517126	0.591386	2.56531	0.0714852
ENSG00000123159	GIPC1	0.181783	-0.966252	0.00128214	0.338402	0.668898	0.579648	0.242522	0.121903	1	0.331685	0.599642	0.369631	1.06449	2.27519	0.0714852
ENSG00000165215	CLDN3	0.446883	-0.941645	0.000411744	0.901045	0.818192	0.276662	0.551186	-0.0200418	1	0.727156	0.411621	0.514597	2.36554	2.10446	0.0714852
ENSG00000197747	S100A10	1.64438	-0.887747	0.000400773	2.71129	0.482756	0.663473	2.45829	0.276106	1	3.09998	0.670106	0.167903	8.04284	1.99197	0.0714852
ENSG00000118523	CCN2	1.38079	-1.16053	2.51615e-06	2.54413	0.530419	0.632935	2.00632	0.105563	1	3.84627	1.19066	0.00348396	7.56974	2.03826	0.0716915
ENSG00000115221	ITGB6	0.00454458	-0.862333	0.734376	0.00407713	0.372505	1	0	0.793545	1	0	-0.0446782	1	0.118277	5.10446	0.0758677
ENSG00000144061	NPHP1	0.00833172	-1.22223	0.214785	0.00815426	-0.0425327	1	0.0110237	0.860659	1	0.0191357	1.16683	0.627733	0.157703	4.25647	0.0758677
ENSG00000132639	SNAP25	0.0151486	-0.862333	0.383909	0.0163085	0.0621646	1	0.0220474	0.793545	1	0.0191357	0.414753	1	0.197129	3.78254	0.0758677
ENSG00000213221	DNLZ	0.0143912	-2.23529	4.17364e-05	0.0285399	0.079723	1	0.0661423	1.41648	1	0.102057	2.18029	0.00652597	0.27598	3.48975	0.0758677
ENSG00000104689	TNFRSF10A	0.0227229	-0.715492	0.376929	0.0203856	-0.212458	1	0.0110237	-0.361733	1	0.0446499	0.988489	0.470614	0.236554	3.45239	0.0758677
ENSG00000164929	BAALC	0.0242377	-1.39083	0.00740667	0.0693112	1.24965	0.451061	0.0220474	-0.162061	1	0.0446499	0.53211	0.919077	0.27598	3.22182	0.0758677
ENSG00000132003	ZSWIM4	0.0401437	-0.98519	0.0527809	0.0978511	1.18854	0.422274	0.0440949	0.0671102	1	0.0255142	-0.771113	0.6412	0.354831	3.00013	0.0758677
ENSG00000204439	C6orf47	0.0552923	-1.06904	0.00961434	0.0693112	-0.00600687	1	0.110237	0.758212	1	0.140328	1.13096	0.124048	0.433683	2.74691	0.0758677
ENSG00000197879	MYO1C	0.458245	-1.32375	8.71319e-08	1.03151	0.794374	0.299983	0.804732	0.322879	1	1.28209	1.10718	0.0105839	2.68095	2.06706	0.0758677
ENSG00000188229	TUBB4B	0.863469	-1.44316	9.04962e-10	1.84694	0.624649	0.497167	2.19372	0.820017	0.925742	2.78105	1.2771	0.0011606	5.12534	2.01571	0.0758677
ENSG00000003249	DBNDD1	0.058322	-0.843717	0.0578579	0.118237	0.914823	0.57093	0.0110237	-1.78045	1	0.0829213	0.327291	0.90768	0.433683	2.77056	0.0772118
ENSG00000113758	DBN1	0.0545349	-1.72779	8.79689e-07	0.11416	0.433473	0.922149	0.187403	1.19408	0.914387	0.229628	1.59078	0.00461107	0.512534	2.64503	0.0772118
ENSG00000183018	SPNS2	0.0666538	-1.26434	0.000427237	0.146777	0.816423	0.570946	0.0551186	-0.545765	1	0.184978	1.16177	0.0778372	0.512534	2.59894	0.0772118
ENSG00000164951	PDP1	0.0674112	-1.2653	0.000384295	0.167162	1.03147	0.345116	0.0881898	0.0478623	1	0.140328	0.690388	0.44887	0.512534	2.5809	0.0832178
ENSG00000181350	LRRC75A	0.109827	-0.66573	0.0992087	0.134545	0.11656	1	0.0881898	-0.409988	1	0.204114	0.786722	0.289506	0.670237	2.4996	0.0837265
ENSG00000006327	TNFRSF12A	1.80344	-1.32024	1.54085e-08	3.80804	0.677559	0.433675	4.03468	0.68515	0.972788	5.00717	1.09172	0.00707393	9.89585	1.95665	0.0837265
ENSG00000080493	SLC4A4	0.125733	-0.356373	0.461916	0.179394	0.499785	0.776226	0.0992135	-0.337985	1	0.0829213	-0.666635	0.574858	0.670237	2.4102	0.0843749
ENSG00000240583	AQP1	0.365081	-1.49797	1.83465e-09	1.11713	1.25856	0.0164277	0.892921	0.738623	0.992805	0.778184	0.549913	0.342336	2.28669	2.08022	0.0843749
ENSG00000240771	ARHGEF25	0.00681686	-1.83319	0.0303261	0.0244628	1.41432	0.700225	0.0110237	0.793545	1	0.0127571	0.607399	1	0.157703	4.17846	0.0857434
ENSG00000165905	LARGE2	0.0136337	-1.34776	0.0689521	0.032617	1.00638	0.794754	0.0220474	0.708656	1	0.0191357	0.327291	1	0.197129	3.68943	0.0873951
ENSG00000079257	LXN	0.0643815	-1.70285	2.05955e-07	0.130468	0.390099	0.929385	0.0661423	-0.501911	1	0.363578	2.16421	1.69475e-06	0.55196	2.51151	0.0873951
ENSG00000205929	C21orf62	0	-3.34776	0.101993	0	0.694433	1	0	2.25298	1	0.00637856	2.82979	0.574858	0.0788514	6.68943	0.0880224
ENSG00000212724	KRTAP2-3	0	-3.34776	0.101993	0.00407713	2.10947	0.946604	0	2.25298	1	0	1.41475	1	0.0788514	6.68943	0.0880224
ENSG00000170927	PKHD1	0.0401437	-0.637266	0.286229	0.0611569	0.544686	0.897652	0.0330712	-0.122063	1	0.0382714	-0.0998197	1	0.315406	2.98899	0.0880224
ENSG00000102554	KLF5	0.151486	-0.491124	0.210113	0.244628	0.653627	0.633145	0.110237	-0.521211	1	0.127571	-0.377804	0.878692	0.788514	2.31191	0.0895183
ENSG00000196476	C20orf96	0.00454458	-1.12537	0.465492	0.00815426	0.957467	1	0	0.668014	1	0	-0.170209	1	0.118277	4.93454	0.092259
ENSG00000121895	TMEM156	0.0143912	-2.69826	3.66628e-09	0.0652341	1.02701	0.610012	0.077166	1.2757	1	0.127571	2.16321	0.00114426	0.27598	3.12718	0.0930365
ENSG00000188372	ZP3	0.0249952	-1.46975	0.00339143	0.0489255	0.536892	0.946604	0.0661423	1.06033	1	0.0701642	1.11707	0.328924	0.27598	3.12718	0.0930365
ENSG00000183742	MACC1	0.0348417	-1.62606	9.50353e-05	0.0978511	1.03451	0.512242	0.0881898	0.853046	1	0.0956784	0.955322	0.314813	0.354831	2.8718	0.093668
ENSG00000182240	BACE2	0.125733	-0.636481	0.0979937	0.191625	0.491493	0.794754	0.121261	-0.167685	1	0.159464	0.190381	0.973934	0.709663	2.38661	0.093668
ENSG00000156675	RAB11FIP1	0.13255	-1.19211	9.52465e-05	0.265013	0.672738	0.595	0.330712	0.963999	0.925742	0.261521	0.617246	0.389012	0.82794	2.27849	0.100635
ENSG00000170653	ATF7	0.0454458	-0.275003	0.727839	0.0489255	0.128086	1	0.0551186	0.445622	1	0.0191357	-1.01151	0.509302	0.315406	2.93454	0.10177
ENSG00000134769	DTNA	0.0605943	-1.03028	0.0105263	0.118237	0.743342	0.682833	0.110237	0.635593	1	0.0892999	0.288221	0.926571	0.433683	2.62334	0.105809
ENSG00000167642	SPINT2	0.161332	-1.29978	4.34209e-06	0.428098	1.12315	0.0824375	0.264569	0.267476	1	0.331685	0.619112	0.336708	0.985643	2.1792	0.107947
ENSG00000178531	CTXN1	0.00378715	-2.93272	0.00021283	0.032617	1.95747	0.400525	0.0110237	0.793545	1	0.0255142	1.48875	0.41245	0.157703	4.17846	0.107993
ENSG00000170579	DLGAP1	0.000757429	-1.93272	0.454545	0	0.694433	1	0	2.25298	1	0	1.41475	1	0.0788514	6.68943	0.11085
ENSG00000132000	PODNL1	0.00454458	-1.34776	0.323587	0	-1.00601	0.990008	0.0110237	1.66801	1	0.0127571	1.54028	0.633594	0.118277	4.78254	0.11085
ENSG00000259959	AC107068.1	0.005302	-0.932722	0.605214	0.00407713	0.10947	1	0.0110237	1.66801	1	0	-0.285686	0.993371	0.118277	4.78254	0.11085
ENSG00000167614	TTYH1	0.0136337	-2.34776	3.39784e-06	0.0693112	1.57896	0.275068	0.0551186	1.16551	1	0.0574071	1.18209	0.315634	0.236554	3.26796	0.11085
ENSG00000118762	PKD2	0.058322	-1.03964	0.0129576	0.110082	0.681609	0.752162	0.0992135	0.541482	1	0.0956784	0.448969	0.786314	0.433683	2.6782	0.11085
ENSG00000078269	SYNJ2	0.0802875	-1.20621	0.000493083	0.150854	0.567321	0.752162	0.143308	0.490476	1	0.204114	1.0413	0.118627	0.55196	2.44911	0.11085
ENSG00000142910	TINAGL1	0.280249	-1.35164	1.58771e-07	0.578952	0.625485	0.566885	0.47402	0.26326	1	0.924891	1.38299	0.000860025	1.61645	2.04351	0.11085
ENSG00000232931	LINC00342	0.0431735	-1.53417	0.000130431	0.0978511	0.708932	0.752162	0.121261	1.03058	1	0.127571	1.12057	0.162233	0.394257	2.74372	0.112316
ENSG00000128739	SNRPN	0.243135	-0.843391	0.00431693	0.391404	0.474167	0.752162	0.341735	0.238956	1	0.433742	0.616387	0.321719	1.2222	2.09044	0.116029
ENSG00000115085	ZAP70	0.0522626	-2.02583	1.68513e-09	0.134545	0.572442	0.761009	0.17638	0.974117	1	0.31255	2.01422	4.06078e-05	0.512534	2.5195	0.11758
ENSG00000173320	STOX2	0.0121189	-0.582225	0.666913	0.0163085	0.556929	1	0	-0.447463	1	0.00637856	-0.229103	1	0.157703	3.96696	0.119333
ENSG00000164181	ELOVL7	0.00984658	-2.34776	5.86541e-05	0.0448484	1.3725	0.541835	0.0220474	0.552537	1	0.0574071	1.73668	0.0954576	0.197129	3.5195	0.119413
ENSG00000260924	LINC01311	0.000757429	-3.34776	0.0160225	0	-0.475492	1	0.0220474	3.03058	1	0.0127571	2.19236	0.47025	0.118277	5.5195	0.120143
ENSG00000174628	IQCK	0.0151486	-1.04291	0.211915	0.0163085	-0.0280332	1	0.0330712	1.16551	1	0.0255142	0.692287	0.949529	0.197129	3.68943	0.12228
ENSG00000167552	TUBA1A	0.374927	-1.38509	4.3158e-08	0.896968	0.867626	0.225778	0.738589	0.468534	1	1.06522	1.09799	0.0141294	2.12899	1.99404	0.124212
ENSG00000119771	KLHL29	0.0386289	-1.07358	0.0225347	0.0815426	0.877297	0.692132	0.0110237	-1.28618	1	0.0829213	0.882258	0.383874	0.315406	2.84812	0.124891
ENSG00000053918	KCNQ1	0.0302972	-1.57517	0.000710232	0.0652341	0.611971	0.86764	0.0440949	0.182587	1	0.121193	1.62816	0.0262555	0.315406	2.95246	0.124959
ENSG00000166508	MCM7	0.147699	-0.591031	0.107535	0.187548	0.199173	1	0.143308	-0.158837	1	0.236007	0.564649	0.470614	0.749088	2.23657	0.124959
ENSG00000182795	C1orf116	0.00605943	-2.08473	0.0122546	0.0203856	1.10947	0.86764	0.0110237	0.793545	1	0.0255142	1.48875	0.42044	0.157703	4.17846	0.12965
ENSG00000139174	PRICKLE1	0.0121189	-0.719729	0.554314	0.0163085	0.492799	1	0	-0.501911	1	0.0127571	0.35586	1	0.157703	3.90283	0.131806
ENSG00000179820	MYADM	0.711983	-1.31206	4.62852e-08	1.41884	0.581183	0.560126	1.34489	0.43394	1	2.25163	1.32681	0.000692367	3.70602	1.88969	0.13459
ENSG00000100345	MYH9	1.70497	-0.751865	0.00379306	2.69906	0.479052	0.66936	2.01734	-0.0203121	1	2.93414	0.583456	0.254228	7.25433	1.8394	0.135389
ENSG00000131652	THOC6	0.0810449	-0.658961	0.134394	0.0978511	0.10947	1	0.154332	0.837939	1	0.102057	0.198436	1	0.473109	2.46505	0.136917
ENSG00000123243	ITIH5	0.0287823	-1.38429	0.00379306	0.0733883	1.03547	0.595104	0.0220474	-0.409988	1	0.0765427	1.0708	0.305589	0.27598	2.95472	0.139317
ENSG00000108106	UBE2S	0.118916	-1.87053	2.62883e-10	0.252782	0.340796	0.919939	0.440949	1.18426	0.771984	0.637856	1.92322	1.25408e-05	0.946217	2.25647	0.139317
ENSG00000187185	AC092118.1	0.00151486	-1.34776	0.572068	0	0.372505	1	0	1.93105	1	0	1.09283	1	0.0788514	6.10446	0.142889
ENSG00000188064	WNT7B	0.00757429	-2.05825	0.00619058	0.032617	1.54243	0.552584	0.0220474	1.1375	1	0.0191357	0.770897	0.883538	0.157703	3.84143	0.146279
ENSG00000267191	AC006213.3	0.000757429	-1.93272	0.458617	0	0.694433	1	0	2.25298	1	0	1.41475	1	0.0788514	6.68943	0.147141
ENSG00000197273	GUCA2A	0.00151486	-2.34776	0.146414	0	-0.305567	1	0.0110237	2.44562	1	0.00637856	1.6074	0.80586	0.118277	5.78254	0.147141
ENSG00000105971	CAV2	0.393106	-0.475139	0.142435	0.566721	0.448676	0.752162	0.38583	-0.162061	1	0.427364	-0.0213457	1	1.65588	1.95898	0.147141
ENSG00000115339	GALNT3	0.015906	-1.41189	0.027841	0.0366942	0.887078	0.862395	0.0220474	0.445622	1	0.0382714	0.974181	0.539259	0.197129	3.40402	0.14768
ENSG00000183828	NUDT14	0.134065	-0.79089	0.0222037	0.228319	0.60846	0.698787	0.231498	0.598666	1	0.159464	0.022436	1	0.709663	2.22311	0.147811
ENSG00000181649	PHLDA2	0.373413	-0.79171	0.00478631	0.574875	0.417915	0.752162	0.540162	0.289503	1	0.650613	0.595442	0.312038	1.69531	1.94551	0.151244
ENSG00000187123	LYPD6	0	-3.34776	0.244959	0	0.694433	1	0	2.25298	1	0	1.41475	1	0.118277	8.10446	0.152162
ENSG00000165259	HDX	0.005302	-1.34776	0.260966	0.00815426	0.578956	1	0	0.346086	1	0.0127571	1.29928	0.708247	0.118277	4.5195	0.152162
ENSG00000158163	DZIP1L	0.00605943	-0.98519	0.531172	0.00815426	0.578956	1	0	0.346086	1	0.00637856	0.607399	1	0.118277	4.5195	0.152162
ENSG00000077157	PPP1R12B	0.171936	-0.623394	0.0711665	0.236473	0.314981	0.946604	0.264569	0.483205	1	0.216871	0.173349	0.964147	0.82794	2.13763	0.152162
ENSG00000143621	ILF2	0.390833	-0.738881	0.00933557	0.566721	0.3399	0.86764	0.374806	-0.298979	1	0.771806	0.825855	0.0990125	1.73473	1.93276	0.154807
ENSG00000149294	NCAM1	0.0249952	-0.652614	0.450504	0.0244628	-0.0831747	1	0.0330712	0.580551	1	0.0318928	0.385006	1	0.236554	3.32686	0.156024
ENSG00000168502	MTCL1	0.0469606	-0.618407	0.271666	0.0611569	0.285042	1	0.0440949	-0.0100577	1	0.0637856	0.382332	0.916048	0.315406	2.75083	0.156024
ENSG00000129317	PUS7L	0.0386289	-0.554211	0.404599	0.0570798	0.535234	0.942473	0.0440949	0.308118	1	0.0255142	-0.530105	0.860799	0.27598	2.89501	0.15605
ENSG00000196812	ZSCAN16	0.00227229	-2.15511	0.121733	0.00815426	1.2794	0.946604	0.0110237	2.08305	1	0	0.0928253	1	0.118277	5.29711	0.158964
ENSG00000140835	CHST4	0.0189357	-1.89525	0.00016497	0.093774	1.95747	0.0391075	0.0110237	-0.70122	1	0.0446499	0.607399	0.787926	0.236554	3.07893	0.158964
ENSG00000203668	CHML	0.0613518	-0.745095	0.119308	0.093774	0.47204	0.896241	0.0661423	0.0491044	1	0.0892999	0.402781	0.838048	0.394257	2.59811	0.158964
ENSG00000046604	DSG2	0.131793	-0.388402	0.396258	0.179394	0.404926	0.86764	0.110237	-0.276276	1	0.121193	-0.199956	1	0.630811	2.23773	0.158964
ENSG00000154856	APCDD1	0.00757429	-1.88833	0.0198023	0.0244628	1.17986	0.794754	0.0220474	1.25298	1	0.0191357	0.891191	0.867102	0.157703	3.96696	0.160786
ENSG00000107833	NPM3	0.0302972	-1.38253	0.00368468	0.0774654	1.03908	0.57636	0.0551186	0.571153	1	0.0637856	0.70426	0.658888	0.27598	2.87565	0.160964
ENSG00000198792	TMEM184B	0.116644	-1.11603	0.000494285	0.244628	0.804991	0.487683	0.143308	-0.0324255	1	0.261521	0.870433	0.162652	0.670237	2.20293	0.160964
ENSG00000137942	FNBP1L	0.05302	-0.841869	0.0768349	0.106005	0.894732	0.592611	0.077166	0.432798	1	0.0446499	-0.405426	0.95939	0.354831	2.63198	0.161682
ENSG00000169184	MN1	0.0113614	-2.30196	3.19562e-05	0.0407713	0.983939	0.752162	0.0220474	0.378508	1	0.0829213	2.17771	0.00823041	0.197129	3.33187	0.163854
ENSG00000273367	AL355472.3	0	-2.93272	0.299953	0	1.10947	1	0	2.66801	1	0	1.82979	1	0.0788514	7.68943	0.16493
ENSG00000127252	PLAAT1	0	-3.34776	0.118734	0.00407713	2.10947	0.946604	0	2.25298	1	0	1.41475	1	0.0788514	6.68943	0.16493
ENSG00000122870	BICC1	0.0757429	-1.38999	3.14563e-05	0.236473	1.38725	0.0456058	0.0992135	-0.0324255	1	0.146707	0.49987	0.620797	0.512534	2.33439	0.16493
ENSG00000125458	NT5C	0.159818	-1.17443	0.000103591	0.318016	0.671784	0.592611	0.352759	0.777735	1	0.344442	0.765661	0.223947	0.906791	2.13484	0.16493
ENSG00000162078	ZG16B	0.00984658	-2.12537	0.00204362	0.0285399	0.787542	0.910463	0.077166	2.34609	0.656308	0.0255142	0.692287	0.958509	0.197129	3.68943	0.167418
ENSG00000167191	GPRC5B	0.0621092	-0.903458	0.0315434	0.110082	0.643807	0.752162	0.077166	0.165514	1	0.102057	0.513532	0.707348	0.394257	2.50861	0.168859
ENSG00000204381	LAYN	0.00833172	-2.66969	1.21562e-05	0.0530027	1.69443	0.332654	0.0110237	-0.0689514	1	0.0637856	1.91999	0.061309	0.197129	3.5195	0.169794
ENSG00000152944	MED21	0.0575646	-0.635562	0.205591	0.0693112	0.136437	1	0.0992135	0.742015	1	0.0701642	0.192361	1	0.354831	2.5935	0.169794
ENSG00000123094	RASSF8	0.0681686	-1.04942	0.00583475	0.110082	0.403756	0.946604	0.0551186	-0.474944	1	0.191357	1.30286	0.0397421	0.433683	2.43204	0.169794
ENSG00000167553	TUBA1C	0.783182	-0.752305	0.00474098	1.12936	0.319518	0.86764	1.16851	0.338913	1	1.39053	0.637832	0.216486	3.27233	1.82082	0.169969
ENSG00000197182	MIRLET7BHG	0.0196932	-1.68034	0.00204895	0.0530027	0.947199	0.741428	0.0440949	0.76755	1	0.0637856	1.23033	0.280212	0.236554	3.15693	0.170839
ENSG00000087085	ACHE	0.0257526	-1.17267	0.0370813	0.0530027	0.801348	0.756952	0.0440949	0.644167	1	0.0446499	0.556772	0.802276	0.236554	3.02918	0.170839
ENSG00000167861	HID1	0.0295397	-2.29262	5.18928e-09	0.11416	1.09298	0.433675	0.132285	1.25298	0.925742	0.172221	1.74637	0.00527313	0.354831	2.68493	0.173641
ENSG00000197951	ZNF71	0.00908915	-1.89525	0.00688373	0.0203856	0.578956	1	0.0220474	0.979958	1	0.0446499	1.82979	0.129215	0.157703	3.6715	0.177506
ENSG00000237988	OR2I1P	0.00908915	-1.89525	0.00688373	0.0448484	1.95747	0.241329	0.0110237	0.346086	1	0.0127571	0.141735	1	0.157703	3.6715	0.177506
ENSG00000188707	ZBED6CL	0.037114	0.208634	0.852893	0.0244628	-0.405103	1	0.0110237	-0.769391	1	0.0191357	-0.562526	0.808884	0.236554	3.00493	0.177506
ENSG00000185019	UBOX5	0.0507478	-0.932722	0.0483426	0.0693112	0.206146	1	0.077166	0.458561	1	0.108436	0.926467	0.328924	0.354831	2.65821	0.177506
ENSG00000152137	HSPB8	0.0454458	-1.41702	0.000409395	0.0896968	0.545569	0.86764	0.0992135	0.729415	1	0.146707	1.3415	0.0572317	0.354831	2.5809	0.177506
ENSG00000165271	NOL6	0.0795301	-1.30634	9.78864e-05	0.199779	1.02541	0.305476	0.143308	0.453001	1	0.172221	0.722262	0.354001	0.512534	2.30449	0.177506
ENSG00000086544	ITPKC	0.440066	-1.12289	1.44834e-05	0.9092	0.760321	0.350905	0.804732	0.488015	1	0.937649	0.760021	0.141637	2.12899	1.88442	0.177506
ENSG00000006210	CX3CL1	0.246922	-0.762797	0.0146027	0.436253	0.677831	0.533349	0.429925	0.594765	1	0.2679	-0.130525	1	1.14335	2.00293	0.183217
ENSG00000151779	NBAS	0.0765003	-0.606072	0.213062	0.0693112	-0.315551	1	0.121261	0.599534	1	0.13395	0.734634	0.422443	0.433683	2.45102	0.183984
ENSG00000091181	IL5RA	0	-3.66969	0.0463426	0.00407713	1.69443	0.994065	0	1.93105	1	0.00637856	2.41475	0.658888	0.0788514	6.10446	0.18456
ENSG00000155897	ADCY8	0.000757429	-2.66969	0.10969	0.00407713	1.3725	1	0	1.66801	1	0.00637856	2.09283	0.728055	0.0788514	5.68943	0.18456
ENSG00000183960	KCNH8	0.00151486	-1.7628	0.367488	0.00407713	1.3725	1	0	1.66801	1	0	0.829791	1	0.0788514	5.68943	0.18456
ENSG00000247121	AC009126.1	0.00151486	-1.7628	0.367488	0.00407713	1.3725	1	0	1.66801	1	0	0.829791	1	0.0788514	5.68943	0.18456
ENSG00000204618	RNF39	0.00151486	-1.7628	0.367488	0.00407713	1.3725	1	0	1.66801	1	0	0.829791	1	0.0788514	5.68943	0.18456
ENSG00000121152	NCAPH	0.00227229	-0.932722	0.85275	0	0.10947	1	0	1.66801	1	0	0.829791	1	0.0788514	5.68943	0.18456
ENSG00000171124	FUT3	0.00378715	-2.08473	0.0451967	0.0122314	1.10947	0.997045	0.0110237	1.44562	1	0.0127571	1.29928	0.708247	0.118277	4.5195	0.18456
ENSG00000102109	PCSK1N	0.0302972	-2.34776	6.87929e-10	0.122314	1.12507	0.358787	0.132285	1.17206	0.954228	0.191357	1.84539	0.001567	0.354831	2.60621	0.18456
ENSG00000124766	SOX4	0.287823	-0.93902	0.000780213	0.505564	0.575409	0.633145	0.363783	0.0321005	1	0.605963	0.839845	0.105456	1.34047	1.92769	0.18456
ENSG00000052344	PRSS8	0.318878	-0.592445	0.0581731	0.517795	0.60697	0.592611	0.341735	-0.0689514	1	0.363578	0.0106396	1	1.34047	1.9186	0.18456
ENSG00000176014	TUBB6	0.457487	-1.24396	6.3696e-07	0.827657	0.453969	0.752162	0.77166	0.303376	1	1.47983	1.41012	0.000370865	2.24727	1.8461	0.18456
ENSG00000113070	HBEGF	0.159818	-1.02923	0.000742234	0.244628	0.298741	0.952755	0.319688	0.700436	1	0.376335	0.990727	0.075161	0.82794	2.07204	0.18467
ENSG00000137872	SEMA6D	0.005302	-1.66969	0.111913	0.0203856	1.69443	0.655613	0	0.165514	1	0.00637856	0.414753	1	0.118277	4.29711	0.185174
ENSG00000047849	MAP4	0.378715	-0.650556	0.0279821	0.530027	0.320588	0.86764	0.407878	-0.0915528	1	0.644235	0.619573	0.286169	1.57703	1.87518	0.188647
ENSG00000189334	S100A14	0.0575646	-1.2708	0.000714144	0.142699	1.03147	0.3733	0.077166	0.10323	1	0.127571	0.795844	0.361584	0.394257	2.44495	0.189124
ENSG00000130787	HIP1R	0.192387	-0.821012	0.00825644	0.334325	0.622389	0.633145	0.396854	0.836721	0.972788	0.22325	-0.0446782	1	0.906791	2.017	0.189867
ENSG00000104880	ARHGEF18	0.0961935	-1.10265	0.00106085	0.191625	0.724806	0.604662	0.198427	0.739353	1	0.1786	0.579247	0.497853	0.55196	2.22345	0.190118
ENSG00000188157	AGRN	0.159818	-1.27089	9.37486e-06	0.379173	0.931609	0.248217	0.363783	0.774386	1	0.331685	0.650821	0.324404	0.867366	2.0207	0.197555
ENSG00000196924	FLNA	1.274	-1.89304	3.42587e-17	3.5471	0.786769	0.25362	4.53075	1.07568	0.554864	6.26375	1.73192	1.22065e-06	7.56974	1.75075	0.197555
ENSG00000136883	KIF12	0.0666538	-0.802764	0.0636216	0.0652341	-0.273387	1	0.132285	0.855384	1	0.140328	0.949631	0.243303	0.394257	2.44495	0.197757
ENSG00000111785	RIC8B	0.127248	-0.0554048	1	0.142699	0.206146	1	0.0992135	-0.257985	1	0.0637856	-0.952363	0.351122	0.55196	2.21046	0.197757
ENSG00000177685	CRACR2B	0.0386289	-1.45467	0.000499068	0.0896968	0.808604	0.706887	0.0992135	0.960195	1	0.102057	0.994422	0.276122	0.315406	2.64503	0.198552
ENSG00000137699	TRIM29	0.015906	-1.05825	0.210153	0.0203856	0.191933	1	0.0551186	1.75048	0.992805	0.0127571	-0.209737	1	0.197129	3.60196	0.199028
ENSG00000111716	LDHB	0.281006	-0.983527	0.000392481	0.489255	0.53648	0.680274	0.429925	0.296455	1	0.612342	0.875115	0.0877521	1.30105	1.89961	0.200089
ENSG00000257764	AC020656.1	0.00454458	-2.62787	0.00261839	0.00815426	-0.112922	1	0.0220474	1.44562	1	0.0510285	2.67779	0.0332689	0.157703	4.17846	0.206578
ENSG00000132821	VSTM2L	0.0219654	-0.900301	0.208514	0.0366942	0.624044	0.946604	0.0220474	0.223229	1	0.0318928	0.476154	1	0.197129	3.16586	0.207066
ENSG00000133169	BEX1	0.0204506	-1.12537	0.0718343	0.0489255	1.10947	0.647177	0.0330712	0.668014	1	0.0191357	-0.170209	1	0.197129	3.16586	0.207066
ENSG00000160226	CFAP410	0.131793	-1.26287	3.80044e-05	0.236473	0.44265	0.818587	0.330712	0.93571	0.925742	0.363578	1.13318	0.0362558	0.749088	2.10446	0.207066
ENSG00000265190	ANXA8	0.00605943	-1.49976	0.142176	0.0203856	1.57896	0.700225	0.0110237	1.16551	1	0	-0.755172	0.787926	0.118277	4.19757	0.207547
ENSG00000105664	COMP	0.00908915	-2.55421	4.02568e-05	0.0448484	1.3252	0.607271	0.0330712	0.967574	1	0.0637856	1.87419	0.0768889	0.197129	3.47997	0.207547
ENSG00000112541	PDE10A	0.0121189	-1.16719	0.201517	0.0203856	0.578956	1	0.0110237	0.346086	1	0.0255142	0.981794	0.720823	0.157703	3.6715	0.212938
ENSG00000114529	C3orf52	0.00757429	-2.13626	0.00386446	0.0203856	0.694433	1	0.0440949	1.93105	0.992805	0.0318928	1.41475	0.373843	0.157703	3.78254	0.212964
ENSG00000083642	PDS5B	0.0765003	-0.762797	0.0727022	0.11416	0.412862	0.929385	0.154332	0.883743	1	0.0892999	0.0455196	1	0.433683	2.38565	0.213382
ENSG00000188522	FAM83G	0.15906	-1.27052	1.35962e-05	0.38325	0.960508	0.22967	0.418901	0.99922	0.918529	0.287035	0.426563	0.590725	0.867366	2.02811	0.213382
ENSG00000246430	LINC00968	0	-2.93272	0.3313	0	1.10947	1	0	2.66801	1	0	1.82979	1	0.0788514	7.68943	0.215118
ENSG00000154065	ANKRD29	0.0113614	-1.59569	0.0218195	0.0163085	0.10947	1	0.0110237	0.208583	1	0.0574071	2.09283	0.0404059	0.157703	3.5195	0.215118
ENSG00000144134	RABL2A	0.0128763	-1.2653	0.113455	0.0163085	0.10947	1	0.0220474	0.837939	1	0.0382714	1.41475	0.308832	0.157703	3.5195	0.215118
ENSG00000281332	LINC00997	0.00605943	-1.34776	0.30281	0.0163085	1.31592	0.800517	0	0.165514	1	0.00637856	0.414753	1	0.118277	4.29711	0.215711
ENSG00000241945	PWP2	0.02651	-0.265298	0.894177	0.0122314	-0.920277	0.832779	0.0440949	0.989942	1	0.0255142	0.151719	1	0.197129	3.13484	0.215711
ENSG00000231789	PIK3CD-AS2	0.00908915	-1.64732	0.0540325	0.0244628	1.04236	0.842419	0.0220474	1.1375	1	0.0191357	0.770897	0.894628	0.157703	3.84143	0.216166
ENSG00000178498	DTX3	0.021208	-1.6597	0.00180825	0.0611569	1.07972	0.646891	0.0330712	0.322239	1	0.0701642	1.2718	0.24054	0.236554	3.05384	0.216639
ENSG00000048162	NOP16	0.222684	-0.937604	0.00130092	0.330247	0.287113	0.946604	0.418901	0.637512	1	0.484771	0.90018	0.08895	1.02507	1.92271	0.220677
ENSG00000100170	SLC5A1	0.010604	-2.34776	0.000122329	0.0611569	1.83645	0.225778	0.0220474	0.445622	1	0.0446499	1.2053	0.440347	0.197129	3.40402	0.226681
ENSG00000148677	ANKRD1	0.0204506	-1.24084	0.0417205	0.0285399	0.170871	1	0.0440949	0.960195	1	0.0574071	1.27725	0.286931	0.197129	3.10446	0.226681
ENSG00000128833	MYO5C	0.02651	-0.34776	0.732968	0.0203856	-0.305567	1	0.0110237	-0.447463	1	0.0382714	0.667519	0.740659	0.197129	3.10446	0.226681
ENSG00000073792	IGF2BP2	0.02651	-1.7628	0.000225597	0.0489255	0.245125	1	0.077166	1.00505	1	0.13395	1.91999	0.00660646	0.27598	2.85654	0.226681
ENSG00000169217	CD2BP2	0.246164	-0.699471	0.0273032	0.379173	0.467662	0.752162	0.363783	0.374655	1	0.344442	0.292231	0.773742	1.06449	1.92883	0.226681
ENSG00000162909	CAPN2	0.416586	-0.900063	0.000827796	0.697189	0.507829	0.696419	0.705518	0.477683	1	0.784563	0.670245	0.212738	1.77416	1.79989	0.226681
ENSG00000168496	FEN1	0.015906	-0.695683	0.479627	0.0163085	0.0621646	1	0.0220474	0.793545	1	0.0191357	0.414753	1	0.157703	3.4722	0.229163
ENSG00000147883	CDKN2B	0.0355992	-0.463237	0.556928	0.0407713	0.176585	1	0.0110237	-0.916948	1	0.0510285	0.562311	0.832116	0.236554	2.84573	0.230454
ENSG00000189292	ALKAL2	0.0696835	-0.268033	0.712704	0.110082	0.733603	0.728302	0.0220474	-1.22815	1	0.0318928	-1.03371	0.432908	0.354831	2.43771	0.230454
ENSG00000166925	TSC22D4	0.0605943	-1.29331	0.000449578	0.110082	0.468365	0.86764	0.0992135	0.355736	1	0.197735	1.42607	0.0180589	0.394257	2.35444	0.230469
ENSG00000152433	ZNF547	0.00151486	-2.08473	0.203091	0	-0.112922	1	0	1.44562	1	0.0127571	2.67779	0.334608	0.0788514	5.3675	0.230548
ENSG00000155269	GPR78	0.00227229	-1.34776	0.625681	0	-0.112922	1	0	1.44562	1	0.00637856	1.82979	0.787926	0.0788514	5.3675	0.230548
ENSG00000286808	AC092338.3	0.00227229	-1.34776	0.625681	0	-0.112922	1	0	1.44562	1	0.00637856	1.82979	0.787926	0.0788514	5.3675	0.230548
ENSG00000074410	CA12	0.00151486	-2.08473	0.203091	0.00407713	1.10947	1	0.0110237	2.66801	1	0	0.607399	1	0.0788514	5.3675	0.230548
ENSG00000272308	AC104113.1	0.00227229	-1.34776	0.625681	0.00407713	1.10947	1	0	1.44562	1	0	0.607399	1	0.0788514	5.3675	0.230548
ENSG00000205795	CYS1	0.00833172	-2.08473	0.00480219	0.0407713	1.76155	0.402895	0.0220474	0.979958	1	0.0191357	0.607399	1	0.157703	3.6715	0.230548
ENSG00000244486	SCARF2	0.0325695	-2.89956	2.6786e-17	0.142699	0.766326	0.646891	0.253546	1.61877	0.423315	0.376335	2.50147	5.69538e-08	0.433683	2.35851	0.230548
ENSG00000120699	EXOSC8	0.0931638	-0.251544	0.683716	0.0693112	-0.493194	0.946074	0.0992135	0.14864	1	0.127571	0.476154	0.67101	0.433683	2.28004	0.230548
ENSG00000111057	KRT18	9.09597	-0.421292	0.155429	13.0794	0.45817	0.726361	10.4615	0.059703	1	8.70674	-0.219609	0.962467	31.3829	1.6452	0.230548
ENSG00000164924	YWHAZ	1.15962	-0.955148	0.000130431	1.99372	0.521893	0.632618	1.75277	0.26486	1	2.53867	0.88758	0.0461214	4.73109	1.69129	0.23183
ENSG00000130204	TOMM40	0.271917	-1.37947	1.0621e-07	0.570798	0.636768	0.551272	0.584257	0.611259	1	0.88662	1.34436	0.00151228	1.3799	1.83976	0.23225
ENSG00000145414	NAF1	0.0833172	-0.723269	0.0837443	0.106005	0.163918	1	0.0881898	-0.0200418	1	0.165843	0.884239	0.225976	0.433683	2.27157	0.23556
ENSG00000198075	SULT1C4	0.031812	-1.44506	0.00243515	0.0693112	0.714611	0.775922	0.077166	0.913127	1	0.0892999	1.11219	0.255851	0.27598	2.76461	0.238759
ENSG00000114503	NCBP2	0.163605	-0.795662	0.0147664	0.216088	0.16855	1	0.132285	-0.506015	1	0.401849	1.18113	0.0190453	0.749088	1.99594	0.238759
ENSG00000120659	TNFSF11	0.0174209	-0.463237	0.727839	0.0244628	0.594897	1	0.0110237	0.123694	1	0.00637856	-0.71453	0.779416	0.157703	3.42639	0.239072
ENSG00000166377	ATP9B	0.0901341	-0.440869	0.390495	0.11416	0.276289	1	0.077166	-0.206455	1	0.108436	0.209639	1	0.433683	2.26316	0.239893
ENSG00000131323	TRAF3	0.0658963	-1.09778	0.00396197	0.138622	0.835031	0.567524	0.077166	-0.0138098	1	0.140328	0.819374	0.32375	0.394257	2.32549	0.241154
ENSG00000196230	TUBB	0.918762	-0.733384	0.00557294	1.51669	0.563272	0.582183	1.38899	0.365144	1	1.30761	0.286671	0.671976	3.50889	1.69168	0.241154
ENSG00000113068	PFDN1	0.109827	-0.550253	0.185047	0.142699	0.264445	1	0.0881898	-0.365001	1	0.172221	0.563897	0.487695	0.512534	2.15693	0.242509
ENSG00000140575	IQGAP1	0.212838	-1.25806	4.79982e-06	0.415867	0.586518	0.636572	0.606305	1.12075	0.696535	0.510285	0.890417	0.0941785	1.06449	1.89223	0.242509
ENSG00000128342	LIF	0.197689	-1.47924	2.96126e-08	0.550412	1.0919	0.0802422	0.407878	0.503725	1	0.554935	1.02556	0.038993	1.06449	1.88668	0.242509
ENSG00000182718	ANXA2	1.53985	-0.798525	0.00180355	2.31989	0.370481	0.760721	2.16065	0.219051	1	3.02344	0.780527	0.0894724	5.91386	1.66647	0.242509
ENSG00000148154	UGCG	0.354477	-0.962156	0.000411744	0.656418	0.654904	0.522451	0.451973	0.0269086	1	0.746292	0.825721	0.105966	1.5376	1.80434	0.243323
ENSG00000283413	AC008703.1	0.00757429	-1.21026	0.258502	0.0163085	1.01636	0.946074	0	-0.0689514	1	0.0127571	0.829791	1	0.118277	4.017	0.244693
ENSG00000141644	MBD1	0.140882	-0.22713	0.680313	0.118237	-0.323489	1	0.132285	-0.0689514	1	0.184978	0.396832	0.706723	0.591386	2.09884	0.244693
ENSG00000127328	RAB3IP	0.0515052	-0.883092	0.0586536	0.106005	0.925758	0.582331	0.0992135	0.80672	1	0.0382714	-0.585247	0.787926	0.315406	2.49303	0.245268
ENSG00000114948	ADAM23	0.005302	-2.0482	0.0181349	0.0163085	1.01636	0.946561	0	-0.0689514	1	0.0318928	2.09283	0.157228	0.118277	4.017	0.246131
ENSG00000148468	FAM171A1	0.0908915	-0.451264	0.367307	0.138622	0.585311	0.752162	0.0551186	-0.653914	1	0.0892999	-0.0962085	1	0.433683	2.24648	0.246131
ENSG00000110851	PRDM4	0.0431735	-0.811707	0.114058	0.0570798	0.226284	1	0.0330712	-0.301612	1	0.0956784	1.0572	0.226713	0.27598	2.61261	0.247402
ENSG00000170037	CNTROB	0.0431735	-0.811707	0.114058	0.0693112	0.54243	0.873995	0.0440949	0.035746	1	0.0701642	0.573451	0.721719	0.27598	2.61261	0.247402
ENSG00000116984	MTR	0.0780152	-0.554211	0.24772	0.093774	0.150112	1	0.0992135	0.308118	1	0.108436	0.394854	0.822984	0.394257	2.30651	0.247402
ENSG00000213719	CLIC1	0.719558	-1.57599	1.66625e-11	1.80617	0.82618	0.225778	1.85198	0.765113	0.925742	2.61521	1.406	0.000255471	3.62717	1.69818	0.247402
ENSG00000101213	PTK6	0.0219654	0.559131	0.650089	0.0122314	-0.39303	1	0	-0.956477	1	0	-1.7947	0.341572	0.157703	3.382	0.249316
ENSG00000213015	ZNF580	0.0825598	-1.47329	5.58791e-06	0.183471	0.694433	0.640597	0.165356	0.51151	1	0.293414	1.45364	0.00614959	0.512534	2.15693	0.249612
ENSG00000080603	SRCAP	0.103768	-0.74703	0.0517159	0.0978511	-0.334136	1	0.198427	0.786659	1	0.22325	0.992221	0.131347	0.512534	2.16363	0.25687
ENSG00000133265	HSPBP1	0.211323	-1.08266	0.00013489	0.387327	0.575492	0.655613	0.418901	0.649636	1	0.472014	0.868785	0.111962	0.985643	1.87713	0.25687
ENSG00000196935	SRGAP1	0.0469606	-1.22846	0.00326441	0.118237	1.09353	0.379142	0.0551186	-0.00755085	1	0.0956784	0.700508	0.492971	0.315406	2.46703	0.25791
ENSG00000161714	PLCD3	0.00605943	-2.7014	0.000168374	0.0285399	1.10947	0.763622	0.0440949	1.82002	1	0.0446499	1.82979	0.157947	0.157703	3.6715	0.263292
ENSG00000152475	ZNF837	0.0257526	-0.742039	0.305622	0.032617	0.249648	1	0.0440949	0.846984	1	0.0318928	0.299276	1	0.197129	2.98899	0.263292
ENSG00000197375	SLC22A5	0.0295397	-0.195757	0.903554	0.032617	0.249648	1	0	-1.57991	1	0.0255142	0.00876106	1	0.197129	2.98899	0.263292
ENSG00000106615	RHEB	0.399165	-0.422307	0.210704	0.456638	0.0779003	1	0.308664	-0.490813	1	0.637856	0.611485	0.293673	1.45875	1.76743	0.263292
ENSG00000103335	PIEZO1	0.420373	-0.832445	0.00246025	0.603415	0.276977	0.927202	0.694494	0.469978	1	0.854727	0.829791	0.0972114	1.69531	1.74851	0.263292
ENSG00000108639	SYNGR2	0.617305	-0.857729	0.00109801	0.941817	0.3663	0.802722	1.03623	0.476319	1	1.23106	0.782245	0.107152	2.44439	1.7002	0.263292
ENSG00000173715	C11orf80	0.0219654	-1.96443	2.65492e-05	0.0530027	0.547591	0.926427	0.0551186	0.708656	1	0.13395	2.1193	0.00149735	0.236554	2.80329	0.263757
ENSG00000128322	IGLL1	0.0136337	-1.42176	0.0362917	0.0244628	0.501788	1	0.0330712	1.12369	1	0.0382714	1.22211	0.467435	0.157703	3.33893	0.264177
ENSG00000162636	FAM102B	0.0537775	-1.63727	6.19552e-06	0.134545	0.804616	0.613124	0.143308	0.870507	1	0.197735	1.41475	0.0239133	0.394257	2.34473	0.264177
ENSG00000164171	ITGA2	0.0560498	-1.59467	6.69759e-06	0.171239	1.20183	0.204511	0.165356	1.04352	0.992805	0.13395	0.724438	0.420616	0.394257	2.30651	0.264177
ENSG00000187583	PLEKHN1	0.00681686	-1.61079	0.0754478	0.0285399	1.88708	0.487683	0	-0.139341	1	0.00637856	0.0928253	1	0.118277	3.93454	0.264324
ENSG00000123737	EXOSC9	0.0696835	-0.509041	0.334503	0.0570798	-0.421044	0.995048	0.0330712	-0.886575	1	0.159464	1.22038	0.0777893	0.354831	2.34958	0.26538
ENSG00000077150	NFKB2	0.239348	-1.69763	3.20124e-11	0.701266	1.03103	0.100394	0.595281	0.654958	1	0.912134	1.41225	0.000821983	1.34047	1.81168	0.26538
ENSG00000170160	CCDC144A	0.0174209	-1.85026	0.000531255	0.0489255	0.903019	0.752162	0.0992135	1.98994	0.597468	0.0446499	0.770897	0.639174	0.197129	2.98899	0.266472
ENSG00000267519	AC020916.1	0.381744	-1.47091	3.59093e-09	0.860274	0.702964	0.438331	0.914969	0.721967	1	1.32036	1.38897	0.000642494	1.89243	1.74476	0.270556
ENSG00000152953	STK32B	0	-4.34776	0.00223952	0.00407713	0.887078	1	0	1.25298	1	0.0255142	3.73668	0.028943	0.0788514	5.10446	0.273819
ENSG00000287778	AC006230.1	0.000757429	-3.15511	0.0221062	0.00407713	0.887078	1	0	1.25298	1	0.0191357	3.09283	0.135058	0.0788514	5.10446	0.273819
ENSG00000091844	RGS17	0.000757429	-3.15511	0.0221062	0.0122314	2.3725	0.655613	0	1.25298	1	0.00637856	1.6074	0.837283	0.0788514	5.10446	0.273819
ENSG00000281398	SNHG4	0.00227229	-1.66969	0.303212	0.00407713	0.887078	1	0	1.25298	1	0.00637856	1.6074	0.837283	0.0788514	5.10446	0.273819
ENSG00000135409	AMHR2	0.00227229	-1.66969	0.303212	0.00407713	0.887078	1	0.0110237	2.44562	1	0	0.414753	1	0.0788514	5.10446	0.273819
ENSG00000127129	EDN2	0.00151486	-2.34776	0.103261	0.0122314	2.3725	0.655613	0	1.25298	1	0	0.414753	1	0.0788514	5.10446	0.273819
ENSG00000131981	LGALS3	0.295397	-1.26812	1.16357e-06	0.603415	0.656214	0.521748	0.518115	0.360181	1	0.88662	1.26559	0.00349321	1.3799	1.77255	0.273819
ENSG00000130940	CASZ1	0.047718	-0.595687	0.314585	0.0693112	0.47204	0.946604	0.0661423	0.490476	1	0.0446499	-0.139835	1	0.27598	2.54988	0.275407
ENSG00000169860	P2RY1	0.0128763	-1.63727	0.0104921	0.032617	0.910162	0.824256	0.0220474	0.628486	1	0.0446499	1.41475	0.259283	0.157703	3.29711	0.276583
ENSG00000224078	SNHG14	0.158303	-0.30594	0.526171	0.167162	0.00993468	1	0.143308	-0.158837	1	0.197735	0.28547	0.837283	0.630811	1.98736	0.279611
ENSG00000188368	PRR19	0.00302972	-1.34776	0.474169	0.00407713	0.694433	1	0	1.08305	1	0	0.244828	1	0.118277	5.5195	0.279825
ENSG00000180891	CUEDC1	0.0818024	-0.988966	0.00731314	0.138622	0.510833	0.820823	0.0881898	-0.10848	1	0.197735	1.0749	0.097843	0.433683	2.18163	0.279825
ENSG00000117245	KIF17	0.015906	-1.79522	0.00309604	0.0489255	1.10947	0.696419	0.0881898	1.99664	0.764403	0.0255142	0.182093	1	0.197129	3.16586	0.280304
ENSG00000005801	ZNF195	0.0727132	-0.420272	0.452229	0.0570798	-0.453959	0.983449	0.0661423	-0.0792197	1	0.13395	0.896905	0.277203	0.354831	2.31787	0.281312
ENSG00000166401	SERPINB8	0.183298	-0.30559	0.515258	0.248705	0.424627	0.830007	0.165356	-0.177476	1	0.146707	-0.396889	0.848933	0.709663	1.93454	0.282839
ENSG00000018408	WWTR1	0.240105	-0.874081	0.0032205	0.44033	0.68783	0.522615	0.264569	-0.131073	1	0.446499	0.669683	0.280267	1.02507	1.83698	0.284998
ENSG00000164066	INTU	0.010604	-0.440869	0.866797	0.0122314	0.446505	1	0.0110237	0.860659	1	0	-1.04468	0.813683	0.118277	3.85654	0.285113
ENSG00000109272	PF4V1	0.0113614	-0.155115	1	0.00407713	-0.697885	1	0.0110237	0.860659	1	0.00637856	0.022436	1	0.118277	3.85654	0.285113
ENSG00000171729	TMEM51	0.0598369	-1.41815	0.000125153	0.126391	0.650039	0.752162	0.187403	1.23308	0.903137	0.159464	1.00667	0.191355	0.394257	2.30651	0.285172
ENSG00000114854	TNNC1	0.00151486	-2.08473	0.216691	0.00407713	1.10947	1	0.0110237	2.66801	1	0	0.607399	1	0.0788514	5.3675	0.287011
ENSG00000170779	CDCA4	0.0128763	-1.7014	0.00677017	0.032617	0.864358	0.834887	0.0110237	-0.0324255	1	0.0574071	1.78249	0.0849675	0.157703	3.25647	0.2884
ENSG00000161647	MPP3	0.0143912	-1.41815	0.0306109	0.0244628	0.414325	1	0.0440949	1.40498	1	0.0382714	1.13465	0.478819	0.157703	3.25647	0.2884
ENSG00000139350	NEDD1	0.0174209	-0.85026	0.29061	0.0244628	0.414325	1	0.0110237	-0.0324255	1	0.0318928	0.870433	0.652215	0.157703	3.25647	0.2884
ENSG00000177570	SAMD12	0.0196932	-0.400227	0.755548	0.0244628	0.414325	1	0	-1.06895	1	0.0191357	0.2053	1	0.157703	3.25647	0.2884
ENSG00000159363	ATP13A2	0.0333269	-1.06536	0.0400603	0.0652341	0.759528	0.775922	0.0330712	-0.0324255	1	0.0701642	0.870433	0.470614	0.236554	2.683	0.2884
ENSG00000060656	PTPRU	0.0613518	-1.34776	0.000371028	0.126391	0.650039	0.752162	0.110237	0.45502	1	0.191357	1.31367	0.0482908	0.394257	2.30651	0.2884
ENSG00000067840	PDZD4	0.021208	-1.48978	0.00571677	0.0570798	1.07776	0.647177	0.0661423	1.30544	1	0.0382714	0.467221	0.90704	0.197129	2.90807	0.288966
ENSG00000101384	JAG1	0.154516	-1.11949	0.000238951	0.305785	0.694433	0.567524	0.231498	0.228593	1	0.376335	0.999716	0.0694201	0.749088	1.93454	0.288966
ENSG00000260711	AL121839.2	0.00757429	-1.47329	0.131063	0.0163085	0.846436	0.964671	0.0220474	1.51601	1	0.0127571	0.677788	1	0.118277	3.85654	0.289718
ENSG00000139624	CERS5	0.0818024	-1.03901	0.0039611	0.146777	0.581958	0.752162	0.154332	0.652073	1	0.165843	0.76025	0.328924	0.433683	2.15805	0.28996
ENSG00000092929	UNC13D	0.0674112	-1.52833	8.12096e-06	0.163085	0.81358	0.55272	0.264569	1.51313	0.470407	0.165843	0.803319	0.302255	0.433683	2.19757	0.290287
ENSG00000143443	C1orf56	0.0651389	-0.882096	0.0384093	0.0815426	0.075523	1	0.0661423	-0.0995397	1	0.172221	1.29137	0.0443103	0.354831	2.29711	0.29121
ENSG00000159840	ZYX	0.852108	-1.19519	8.89111e-07	1.70424	0.657046	0.449868	1.79687	0.662892	1	2.16871	1.0162	0.0176077	3.58774	1.62873	0.291852
ENSG00000126458	RRAS	0.161332	-1.75604	9.44315e-11	0.448484	0.892659	0.299983	0.308664	0.237514	1	0.771806	1.7909	1.31555e-05	0.946217	1.86262	0.293694
ENSG00000183426	NPIPA1	0.0431735	-0.133635	0.95048	0.0285399	-0.534386	0.985146	0.0551186	0.571153	1	0.0382714	-0.0258192	1	0.236554	2.66389	0.29466
ENSG00000163121	NEURL3	0.0522626	-1.07646	0.0107473	0.130468	1.16897	0.299983	0.0551186	-0.0927981	1	0.0765427	0.269703	0.975465	0.315406	2.37957	0.29466
ENSG00000106723	SPIN1	0.0977084	-0.848954	0.0210123	0.183471	0.758563	0.575689	0.110237	-0.00869087	1	0.153085	0.436558	0.658888	0.473109	2.09754	0.29466
ENSG00000177614	PGBD5	0.0280249	-0.684795	0.335248	0.032617	0.136437	1	0.0220474	-0.0447038	1	0.0510285	0.856758	0.546589	0.197129	2.88207	0.298741
ENSG00000167460	TPM4	0.48021	-1.51288	2.67401e-10	1.02336	0.574998	0.586693	1.16851	0.718319	0.985415	1.88805	1.5929	1.92591e-05	2.28669	1.65619	0.298741
ENSG00000173801	JUP	0.605943	-0.534991	0.0701179	0.868428	0.409376	0.752162	0.837803	0.315192	1	0.714399	0.075061	1	2.12899	1.6546	0.298741
ENSG00000188910	GJB3	0.00757429	-1.58877	0.0911049	0.0163085	0.768433	1	0.0110237	0.793545	1	0.0255142	1.48875	0.406395	0.118277	3.78254	0.29996
ENSG00000113966	ARL6	0.00757429	-1.58877	0.0911049	0.0203856	1.10947	0.86764	0	-0.270585	1	0.0255142	1.48875	0.406395	0.118277	3.78254	0.29996
ENSG00000164430	CGAS	0.010604	-0.610794	0.739438	0	-1.82913	0.752162	0.0220474	1.44562	1	0.0191357	1.09283	0.825486	0.118277	3.78254	0.29996
ENSG00000144451	SPAG16	0.0522626	-0.610794	0.303212	0.0774654	0.492799	0.946604	0.0440949	-0.166562	1	0.0637856	0.215974	1	0.315406	2.58789	0.29996
ENSG00000108557	RAI1	0.0711983	-1.02583	0.00906063	0.093774	0.079723	1	0.0881898	0.0830517	1	0.216871	1.45657	0.0143333	0.394257	2.24197	0.29996
ENSG00000130717	UCK1	0.1121	-0.757948	0.0383039	0.134545	0.0404287	1	0.154332	0.295681	1	0.242385	0.992797	0.103122	0.512534	2.04145	0.29996
ENSG00000206053	JPT2	0.134065	-0.426615	0.323042	0.175317	0.320974	0.955402	0.17638	0.346086	1	0.127571	-0.164473	1	0.55196	2.00573	0.29996
ENSG00000180921	FAM83H	0.140882	-0.823233	0.0153776	0.256859	0.711439	0.57093	0.198427	0.281736	1	0.204114	0.3094	0.80586	0.630811	1.96311	0.29996
ENSG00000149418	ST14	0.140882	-1.23549	4.86135e-05	0.313939	0.840284	0.400525	0.319688	0.793545	1	0.306171	0.748692	0.256444	0.709663	1.93876	0.29996
ENSG00000099992	TBC1D10A	0.122704	-0.780391	0.0278505	0.183471	0.391446	0.86764	0.17638	0.34044	1	0.216871	0.649219	0.358637	0.55196	2.00013	0.303181
ENSG00000148297	MED22	0.0431735	-1.10449	0.0151346	0.0856197	0.744474	0.742262	0.0440949	-0.0975205	1	0.102057	1.01036	0.263502	0.27598	2.47511	0.303776
ENSG00000100139	MICALL1	0.0568072	-0.85472	0.0575905	0.093774	0.551475	0.858184	0.0661423	0.117817	1	0.102057	0.682037	0.525932	0.315406	2.35553	0.303776
ENSG00000121900	TMEM54	0.0560498	-1.62674	8.4522e-06	0.134545	0.737502	0.702623	0.110237	0.436284	1	0.236007	1.66268	0.00405546	0.394257	2.28777	0.303776
ENSG00000102172	SMS	0.128006	-0.24215	0.666983	0.118237	-0.173464	1	0.0881898	-0.483989	1	0.1786	0.491375	0.574858	0.512534	2.0353	0.303776
ENSG00000101191	DIDO1	0.134065	-0.778917	0.0233551	0.203856	0.418491	0.864831	0.17638	0.206013	1	0.242385	0.683347	0.328924	0.591386	1.96491	0.303776
ENSG00000133216	EPHB2	0.0151486	-1.5404	0.0339192	0.0163085	-0.305567	1	0.0661423	1.8124	0.925742	0.0510285	1.41475	0.289559	0.197129	3.40402	0.304221
ENSG00000103222	ABCC1	0.0507478	-1.11828	0.00931637	0.0815426	0.372505	0.991025	0.0992135	0.716924	1	0.127571	1.09283	0.169867	0.315406	2.40402	0.307374
ENSG00000254901	BORCS8	0.0795301	-1.1434	0.00143957	0.146777	0.572969	0.752162	0.187403	0.931049	1	0.172221	0.812717	0.280646	0.433683	2.15027	0.307374
ENSG00000165644	COMTD1	0.187842	-0.995088	0.00081389	0.391404	0.855554	0.332654	0.308664	0.41399	1	0.31255	0.436558	0.574858	0.82794	1.8428	0.308548
ENSG00000237476	LINC01637	0.00302972	-1.34776	0.515261	0	-0.475492	1	0	1.08305	1	0.0127571	2.19236	0.456828	0.0788514	4.88207	0.309257
ENSG00000261488	TBILA	0.00378715	-0.762797	0.907836	0	-0.475492	1	0	1.08305	1	0.00637856	1.41475	0.880223	0.0788514	4.88207	0.309257
ENSG00000166268	MYRFL	0.00378715	-0.762797	0.907836	0	-0.475492	1	0	1.08305	1	0.00637856	1.41475	0.880223	0.0788514	4.88207	0.309257
ENSG00000147255	IGSF1	0.00378715	-0.762797	0.907836	0	-0.475492	1	0	1.08305	1	0.00637856	1.41475	0.880223	0.0788514	4.88207	0.309257
ENSG00000197748	CFAP43	0.00302972	-1.34776	0.515261	0.00815426	1.47204	0.912397	0	1.08305	1	0	0.244828	1	0.0788514	4.88207	0.309257
ENSG00000133134	BEX2	0.00908915	-2.55421	8.81433e-06	0.0407713	1.15386	0.726361	0.0110237	-0.104575	1	0.0892999	2.51429	0.00143016	0.157703	3.17846	0.309257
ENSG00000180801	ARSJ	0.0499903	-0.639223	0.233366	0.0693112	0.372505	1	0.0330712	-0.447463	1	0.0829213	0.667519	0.584845	0.27598	2.46061	0.309257
ENSG00000187867	PALM3	0.0469606	-0.862333	0.0732979	0.0815426	0.643807	0.778539	0.0661423	0.40212	1	0.0701642	0.414753	0.843683	0.27598	2.46061	0.309257
ENSG00000104951	IL4I1	0.0355992	-1.99162	4.68209e-07	0.110082	0.931932	0.591216	0.121261	1.04352	1	0.1786	1.71815	0.00590217	0.315406	2.4415	0.309849
ENSG00000155115	GTF3C6	0.187842	-0.626163	0.0660135	0.285399	0.482236	0.752162	0.209451	0.00504919	1	0.2679	0.361238	0.686653	0.749088	1.85654	0.309849
ENSG00000167088	SNRPD1	0.306001	-0.62262	0.0448508	0.399559	0.217881	0.997045	0.352759	0.0282441	1	0.542178	0.701467	0.218507	1.14335	1.73523	0.309849
ENSG00000092820	EZR	1.0195	-1.43906	1.02028e-09	1.93256	0.414414	0.752162	3.11971	1.11617	0.502234	3.57199	1.42962	0.00016353	4.61281	1.60773	0.309849
ENSG00000184009	ACTG1	9.46256	-0.657303	0.0117743	13.7888	0.377803	0.771949	11.145	0.00534935	1	16.1633	0.61098	0.246634	32.0925	1.52979	0.309849
ENSG00000196312	MFSD14C	0.0386289	-0.734783	0.204839	0.0570798	0.451576	0.994065	0.0551186	0.516011	1	0.0510285	0.317892	0.985487	0.236554	2.60804	0.310303
ENSG00000108468	CBX1	0.0393863	-0.664233	0.278483	0.0611569	0.56515	0.890247	0.0440949	0.235055	1	0.0446499	0.129351	1	0.236554	2.60804	0.310303
ENSG00000163947	ARHGEF3	0.0401437	-1.87827	3.19366e-07	0.130468	1.10947	0.350905	0.077166	0.29878	1	0.191357	1.71074	0.00289775	0.315406	2.33187	0.310303
ENSG00000138385	SSB	0.194659	-0.72885	0.0229409	0.301707	0.467924	0.752162	0.132285	-0.736582	1	0.389092	0.861155	0.12266	0.788514	1.835	0.310303
ENSG00000099849	RASSF7	0.240862	-0.723834	0.0194923	0.419944	0.673773	0.532867	0.231498	-0.264872	1	0.369957	0.430118	0.562985	0.946217	1.77965	0.310303
ENSG00000179151	EDC3	0.0666538	-0.938116	0.0193222	0.11416	0.563729	0.798815	0.0992135	0.38508	1	0.127571	0.730255	0.390276	0.354831	2.23657	0.312348
ENSG00000181234	TMEM132C	0.00454458	-2.71033	0.000352126	0.0285399	1.60697	0.584531	0	-0.331986	1	0.0446499	2.32729	0.0493285	0.118277	3.71215	0.313487
ENSG00000147041	SYTL5	0.0121189	-0.260297	1	0.0163085	0.694433	1	0	-0.331986	1	0	-1.17021	0.63935	0.118277	3.71215	0.313487
ENSG00000107758	PPP3CB	0.140124	-0.332163	0.48807	0.134545	-0.148842	1	0.154332	0.120948	1	0.191357	0.420583	0.661141	0.55196	1.97244	0.313487
ENSG00000182809	CRIP2	0.902098	-1.38951	5.61717e-09	1.93256	0.661404	0.449868	1.74175	0.423753	1	3.14463	1.45248	0.000134721	3.982	1.59885	0.313487
ENSG00000188747	NOXA1	0.0961935	-0.614546	0.149691	0.142699	0.463478	0.86764	0.0881898	-0.191808	1	0.140328	0.430521	0.725969	0.433683	2.09697	0.315224
ENSG00000103647	CORO2B	0.0136337	0.315205	0.884567	0	-1.89053	0.713455	0	-0.331986	1	0.0127571	0.540284	1	0.118277	3.71215	0.315819
ENSG00000205593	DENND6B	0.0151486	-1.41487	0.0361393	0.0489255	1.48798	0.491948	0.0110237	-0.104575	1	0.0255142	0.488754	0.979661	0.157703	3.17846	0.318304
ENSG00000106976	DNM1	0.0196932	-0.680335	0.465492	0.0285399	0.524508	1	0.0440949	1.2895	1	0.00637856	-0.977564	0.659431	0.157703	3.14099	0.318772
ENSG00000113300	CNOT6	0.0537775	-0.425762	0.530595	0.0693112	0.340796	1	0.0440949	-0.139341	1	0.0574071	0.0928253	1	0.27598	2.43204	0.319181
ENSG00000066735	KIF26A	0.0121189	-0.260297	1	0.00407713	-0.829129	0.977608	0.0220474	1.37851	1	0.00637856	-0.108809	1	0.118277	3.71215	0.319539
ENSG00000047315	POLR2B	0.184813	-0.73305	0.0234398	0.29763	0.533199	0.734706	0.187403	-0.173288	1	0.318928	0.619573	0.336734	0.749088	1.83768	0.319539
ENSG00000137309	HMGA1	0.315848	-1.49527	5.82952e-09	0.660495	0.555321	0.647177	0.738589	0.673328	1	1.23744	1.60002	6.54539e-05	1.5376	1.71043	0.319539
ENSG00000176170	SPHK1	0.380987	-2.15348	3.6355e-19	1.27614	0.924311	0.164363	1.14647	0.645294	1	2.57056	2.13486	1.17508e-09	2.36554	1.66451	0.319539
ENSG00000120832	MTERF2	0.0810449	-0.236728	0.734467	0.0896968	0.141179	1	0.0551186	-0.409988	1	0.0829213	0.0521833	1	0.354831	2.21694	0.321426
ENSG00000149925	ALDOA	0.0871044	-2.23125	1.46645e-15	0.313939	1.00256	0.22511	0.17638	0.0504207	1	0.66337	2.31522	2.66579e-09	0.630811	1.90191	0.321426
ENSG00000134533	RERG	0.0181783	-1.7483	0.00182957	0.0407713	0.599276	0.987523	0.0881898	1.80819	0.849651	0.0574071	1.15172	0.33965	0.197129	2.98899	0.323467
ENSG00000173457	PPP1R14B	0.600641	-0.882183	0.000704997	0.966279	0.445867	0.752162	0.981111	0.424029	1	1.21831	0.798817	0.0976244	2.24727	1.60599	0.323467
ENSG00000138629	UBL7	0.103768	-0.793824	0.0309091	0.118237	-0.056888	1	0.165356	0.498089	1	0.236007	1.06277	0.0803113	0.473109	2.03012	0.324333
ENSG00000066322	ELOVL1	0.196174	-1.39148	3.0542e-07	0.391404	0.542802	0.700225	0.374806	0.436816	1	0.720777	1.55416	0.000225097	0.946217	1.77391	0.324333
ENSG00000266074	BAHCC1	0.02651	-0.932722	0.134141	0.032617	0.10947	1	0.0440949	0.716924	1	0.0574071	1.00876	0.458584	0.197129	2.85654	0.326223
ENSG00000198648	STK39	0.0249952	-1.2603	0.0198283	0.0774654	1.4928	0.250316	0.0330712	0.29878	1	0.0255142	-0.194056	1	0.197129	2.78254	0.330445
ENSG00000184371	CSF1	0.116644	-0.758136	0.0369348	0.191625	0.56515	0.752162	0.110237	-0.235959	1	0.204114	0.645366	0.397017	0.512534	1.98108	0.330445
ENSG00000023171	GRAMD1B	0.0174209	-2.0482	5.78449e-05	0.0489255	0.751016	0.830007	0.077166	1.47162	0.940458	0.0892999	1.73668	0.0382008	0.197129	2.85654	0.330747
ENSG00000111859	NEDD9	0.458245	-0.791086	0.00408876	0.815426	0.671292	0.487683	0.551186	0.00802997	1	0.75267	0.497394	0.397721	1.69531	1.63612	0.33172
ENSG00000114923	SLC4A3	0.00605943	-2.2653	0.00264893	0.0285399	1.52451	0.607271	0.0330712	1.79355	1	0.0191357	0.955322	0.8456	0.118277	3.64503	0.333853
ENSG00000186174	BCL9L	0.0325695	-1.9107	2.35289e-06	0.0978511	0.945972	0.588579	0.0881898	0.779046	1	0.159464	1.74015	0.00580335	0.27598	2.44625	0.333853
ENSG00000105248	YJU2	0.0984658	-1.00084	0.00409478	0.187548	0.702127	0.633145	0.154332	0.38508	1	0.191357	0.703614	0.339287	0.473109	2.017	0.333853
ENSG00000004059	ARF5	0.27116	-1.20422	6.71154e-06	0.542258	0.657234	0.532867	0.540162	0.588494	1	0.714399	1.07759	0.0215704	1.18277	1.70772	0.335801
ENSG00000278396	AL122023.1	0.00378715	-0.34776	1	0	-0.305567	1	0	1.25298	1	0	0.414753	1	0.0788514	5.10446	0.336782
ENSG00000142686	C1orf216	0.0166634	-1.86859	0.0012067	0.0407713	0.662011	0.932647	0.0330712	0.552537	1	0.0892999	1.96409	0.0287011	0.197129	3.04557	0.336909
ENSG00000196526	AFAP1	0.0280249	-0.907187	0.14091	0.0285399	-0.163548	1	0.0330712	0.29878	1	0.0765427	1.38727	0.15725	0.197129	2.78254	0.336909
ENSG00000166979	EVA1C	0.0946786	-0.618407	0.211467	0.11416	0.117786	1	0.110237	0.134979	1	0.159464	0.655762	0.492883	0.473109	2.24266	0.336909
ENSG00000172965	MIR4435-2HG	0.292368	-1.41335	2.60211e-08	0.652341	0.723854	0.423596	0.56221	0.422035	1	1.01419	1.4329	0.000443122	1.34047	1.6696	0.336909
ENSG00000116560	SFPQ	0.897554	-0.922141	0.0002606	1.39846	0.368317	0.785504	1.45513	0.389396	1	2.06028	0.985592	0.0231508	3.31176	1.55966	0.336909
ENSG00000196188	CTSE	0.00151486	-2.08473	0.236806	0	-0.112922	1	0.0110237	2.66801	1	0.00637856	1.82979	0.771073	0.0788514	5.3675	0.337969
ENSG00000154380	ENAH	0.115887	-0.781413	0.0308875	0.220165	0.810457	0.500183	0.132285	0.0167785	1	0.153085	0.194423	1	0.512534	1.98108	0.337969
ENSG00000104969	SGTA	0.342358	-1.2352	1.3589e-06	0.648263	0.540628	0.645733	0.617328	0.41521	1	1.05884	1.33698	0.00113232	1.45875	1.64849	0.337969
ENSG00000286177	AC011462.5	0.00302972	-1.61079	0.358067	0	-0.627495	1	0	0.931049	1	0.0191357	2.6074	0.214123	0.0788514	4.68943	0.338062
ENSG00000124302	CHST8	0.00151486	-2.7628	0.0241449	0.0122314	1.88708	0.752162	0	0.931049	1	0.0127571	1.99972	0.495857	0.0788514	4.68943	0.338062
ENSG00000272282	LINC02084	0.00378715	-1.08473	0.538417	0	-0.627495	1	0	0.931049	1	0.0127571	1.99972	0.495857	0.0788514	4.68943	0.338062
ENSG00000189433	GJB4	0.00227229	-2.15511	0.0933381	0.0122314	1.88708	0.752162	0	0.931049	1	0.00637856	1.24483	0.917561	0.0788514	4.68943	0.338062
ENSG00000163075	CFAP221	0.00302972	-1.61079	0.358067	0.00815426	1.2794	0.946604	0	0.931049	1	0.00637856	1.24483	0.917561	0.0788514	4.68943	0.338062
ENSG00000100341	PNPLA5	0.00302972	-1.61079	0.358067	0.00815426	1.2794	0.946604	0	0.931049	1	0.00637856	1.24483	0.917561	0.0788514	4.68943	0.338062
ENSG00000099812	MISP	0.00227229	-2.15511	0.0933381	0.0122314	1.88708	0.752162	0.0110237	2.08305	1	0	0.0928253	1	0.0788514	4.68943	0.338062
ENSG00000101311	FERMT1	0.00151486	-2.7628	0.0241449	0.0203856	2.95747	0.304527	0	0.931049	1	0	0.0928253	1	0.0788514	4.68943	0.338062
ENSG00000177511	ST8SIA3	0.00302972	-1.61079	0.358067	0.0122314	1.88708	0.752162	0	0.931049	1	0	0.0928253	1	0.0788514	4.68943	0.338062
ENSG00000260755	AC010542.2	0.00454458	-0.540405	0.92599	0.00407713	0.524508	1	0	0.931049	1	0	0.0928253	1	0.0788514	4.68943	0.338062
ENSG00000168743	NPNT	0.0181783	-2.06146	2.64081e-05	0.0774654	1.4928	0.258195	0.0440949	0.644167	1	0.0765427	1.38727	0.160562	0.197129	2.78254	0.338062
ENSG00000127334	DYRK2	0.0363566	-1.0906	0.0280025	0.0693112	0.694433	0.818587	0.0440949	0.165514	1	0.0829213	0.974181	0.349369	0.236554	2.53678	0.338062
ENSG00000117155	SSX2IP	0.047718	-0.0481995	1	0.0448484	-0.00600687	1	0.0110237	-1.20645	1	0.0446499	0.0572014	1	0.236554	2.53678	0.338062
ENSG00000107371	EXOSC3	0.0545349	-0.515487	0.367526	0.0652341	0.181983	1	0.0551186	0.0830517	1	0.0765427	0.456982	0.780063	0.27598	2.37654	0.338062
ENSG00000085491	SLC25A24	0.0507478	-1.38958	0.000266212	0.126391	0.966512	0.483585	0.077166	0.230609	1	0.146707	1.16683	0.104492	0.315406	2.26316	0.338062
ENSG00000102287	GABRE	0.0689261	-0.34776	0.57848	0.11416	0.78423	0.647177	0.0110237	-1.83449	1	0.0510285	-0.426549	0.912022	0.315406	2.26316	0.338062
ENSG00000198853	RUSC2	0.0711983	-1.15294	0.00230633	0.142699	0.714611	0.700225	0.121261	0.4629	1	0.165843	0.931236	0.231849	0.394257	2.18019	0.338062
ENSG00000125676	THOC2	0.131035	-0.724995	0.0405082	0.207934	0.518356	0.752162	0.132285	-0.144616	1	0.22325	0.613135	0.422621	0.55196	1.92389	0.338062
ENSG00000168961	LGALS9	0.137852	-1.43939	9.56229e-07	0.395481	1.17986	0.0780811	0.231498	0.236675	1	0.369957	0.979984	0.0867072	0.709663	1.86455	0.338062
ENSG00000158863	FAM160B2	0.177996	-0.916328	0.00297466	0.273168	0.359831	0.873995	0.319688	0.58622	1	0.376335	0.866317	0.133272	0.749088	1.81537	0.338062
ENSG00000157240	FZD1	0.0287823	-0.869712	0.149336	0.0407713	0.34651	1	0.0330712	0.275697	1	0.0574071	0.903792	0.470614	0.197129	2.75869	0.339294
ENSG00000205710	C17orf107	0.0355992	-1.12035	0.0222069	0.032617	-0.45757	0.994065	0.0992135	1.27112	1	0.108436	1.43493	0.0728767	0.236554	2.55427	0.339294
ENSG00000095066	HOOK2	0.0772578	-0.56815	0.224554	0.093774	0.160454	1	0.077166	-0.0231477	1	0.127571	0.657324	0.467362	0.354831	2.169	0.339294
ENSG00000065357	DGKA	0.0855895	-1.12958	0.00113057	0.159008	0.590096	0.752162	0.110237	0.0613566	1	0.236007	1.21974	0.0371297	0.433683	2.04557	0.339294
ENSG00000113504	SLC12A7	0.474908	-0.401867	0.232689	0.574875	0.178844	1	0.727566	0.526276	1	0.497528	-0.054605	1	1.57703	1.62755	0.339294
ENSG00000181751	C5orf30	0.00378715	-2.22223	0.0511446	0.00815426	0.47204	1	0.0110237	1.34609	1	0.0255142	2.15172	0.288728	0.118277	4.40402	0.340612
ENSG00000163235	TGFA	0.0462032	-0.251544	0.794434	0.0407713	-0.168064	1	0.0220474	-0.621492	1	0.0637856	0.552257	0.787926	0.236554	2.5195	0.340685
ENSG00000171488	LRRC8C	0.047718	-1.41385	0.000478126	0.0733883	0.135005	1	0.0881898	0.492164	1	0.204114	1.84444	0.0015836	0.315406	2.34365	0.340685
ENSG00000163596	ICA1L	0.005302	-2.59569	0.000368348	0.0285399	1.44651	0.633145	0.0110237	0.609121	1	0.0446499	2.16683	0.0684278	0.118277	3.5809	0.341746
ENSG00000159714	ZDHHC1	0.0749855	-1.48526	9.14456e-06	0.163085	0.651105	0.712836	0.165356	0.653064	1	0.274278	1.49915	0.00503306	0.433683	2.06007	0.341746
ENSG00000125845	BMP2	0.0954361	-1.16643	0.000464089	0.195702	0.739287	0.592611	0.17638	0.546024	1	0.22325	0.919343	0.159743	0.473109	1.98473	0.341746
ENSG00000188042	ARL4C	0.266615	-1.21515	4.59155e-06	0.550412	0.707754	0.461864	0.330712	-0.123744	1	0.810077	1.31936	0.00196482	1.14335	1.6782	0.341746
ENSG00000167106	FAM102A	0.315091	0.0615231	1	0.29763	-0.0618981	1	0.165356	-0.871145	1	0.274278	-0.175664	1	0.985643	1.70687	0.343215
ENSG00000177697	CD151	1.35125	-0.76522	0.00336837	2.2465	0.559188	0.57041	1.70868	0.076388	1	2.34093	0.589034	0.252036	4.65223	1.51849	0.343215
ENSG00000085563	ABCB1	0.247679	-0.150079	0.780796	0.273168	0.12726	1	0.198427	-0.319275	1	0.229628	-0.137344	1	0.82794	1.75332	0.345086
ENSG00000160211	G6PD	0.0628666	-1.22223	0.00136485	0.093774	0.181363	1	0.209451	1.43535	0.720243	0.159464	1.03838	0.146951	0.354831	2.18799	0.345188
ENSG00000146426	TIAM2	0.0166634	-1.40916	0.0230597	0.0489255	1.30741	0.533349	0.0330712	0.826712	1	0.0255142	0.344364	1	0.157703	3.03408	0.34608
ENSG00000260025	CRIM1-DT	0.021208	-0.659704	0.49047	0.0285399	0.409031	1	0.0220474	0.378508	1	0.0255142	0.344364	1	0.157703	3.03408	0.34608
ENSG00000116852	KIF21B	0.0189357	-1.93272	0.000122688	0.0530027	0.829362	0.762922	0.0992135	1.79355	0.772648	0.0701642	1.2718	0.228374	0.197129	2.80678	0.34608
ENSG00000154640	BTG3	0.137095	-0.916781	0.00476876	0.203856	0.311576	0.954706	0.154332	-0.0785374	1	0.350821	1.1942	0.0222013	0.591386	1.87084	0.34608
ENSG00000149179	C11orf49	0.0287823	-0.969248	0.0970658	0.0530027	0.720428	0.847845	0.0220474	-0.206455	1	0.0574071	0.854038	0.489264	0.197129	2.71215	0.347306
ENSG00000176095	IP6K1	0.110585	-0.993577	0.00358683	0.171239	0.345911	0.945973	0.242522	0.875672	1	0.236007	0.855326	0.190825	0.512534	1.95762	0.347306
ENSG00000106605	BLVRA	0.0469606	-1.0984	0.0117784	0.093774	0.755833	0.734706	0.0440949	-0.219511	1	0.114814	1.06277	0.200973	0.27598	2.34958	0.347645
ENSG00000105447	GRWD1	0.315848	-0.944181	0.000575394	0.534104	0.505207	0.711036	0.507091	0.383399	1	0.682506	0.879622	0.0811866	1.2222	1.64914	0.348337
ENSG00000109320	NFKB1	0.217382	-1.06048	0.000180567	0.407713	0.62813	0.59493	0.429925	0.656042	1	0.465635	0.810426	0.140692	0.906791	1.72364	0.348481
ENSG00000141503	MINK1	0.0734706	-1.27221	0.000254822	0.175317	0.954192	0.413224	0.110237	0.220555	1	0.184978	0.990727	0.155478	0.394257	2.07204	0.352618
ENSG00000168385	SEPTIN2	0.359779	-0.47531	0.150471	0.448484	0.201136	1	0.440949	0.16966	1	0.497528	0.358785	0.62222	1.2222	1.64503	0.352618
ENSG00000128274	A4GALT	0.0257526	-1.97336	6.19552e-06	0.0815426	0.999287	0.586693	0.0661423	0.70278	1	0.13395	1.8081	0.00821683	0.236554	2.55427	0.352851
ENSG00000159596	TMEM69	0.037114	-1.06146	0.03223	0.0774654	0.866614	0.682534	0.0881898	1.06535	1	0.0446499	0.039714	1	0.236554	2.5195	0.352851
ENSG00000006744	ELAC2	0.189357	-0.566041	0.104469	0.252782	0.288008	0.963914	0.187403	-0.143152	1	0.306171	0.58652	0.378147	0.709663	1.79015	0.352851
ENSG00000163584	RPL22L1	0.37114	-0.495643	0.122369	0.41179	-0.00164827	1	0.418901	0.038533	1	0.637856	0.702277	0.204336	1.26162	1.63711	0.352851
ENSG00000122863	CHST3	0.0416586	-1.39839	0.000924423	0.0896968	0.7102	0.752162	0.077166	0.525056	1	0.13395	1.35062	0.0598198	0.27598	2.37654	0.353207
ENSG00000105298	CACTIN	0.0537775	-0.669688	0.206903	0.0774654	0.416448	0.965368	0.0551186	0.0435233	1	0.0829213	0.535608	0.701608	0.27598	2.33628	0.353207
ENSG00000088808	PPP1R13B	0.10907	-0.337776	0.531172	0.11416	-0.00217501	1	0.110237	0.0259078	1	0.140328	0.338403	0.799906	0.433683	2.00995	0.353207
ENSG00000028203	VEZT	0.13255	-0.41189	0.358058	0.159008	0.183471	1	0.154332	0.176874	1	0.159464	0.19633	0.966072	0.512534	1.92313	0.353207
ENSG00000127666	TICAM1	0.146941	-0.706214	0.0420376	0.212011	0.361657	0.907749	0.198427	0.267285	1	0.248764	0.607399	0.389404	0.591386	1.85654	0.353207
ENSG00000164543	STK17A	0.153758	-0.825082	0.0121363	0.281322	0.715191	0.535233	0.17638	-0.0215042	1	0.255142	0.51964	0.485785	0.630811	1.82998	0.353207
ENSG00000132768	DPH2	0.0855895	-0.762797	0.059567	0.118237	0.279395	1	0.077166	-0.254818	1	0.184978	0.999716	0.13708	0.394257	2.08008	0.354086
ENSG00000272168	CASC15	0.00833172	-1.66969	0.0367677	0.0244628	1.17986	0.780233	0.0220474	1.25298	1	0.0191357	0.891191	0.861414	0.118277	3.5809	0.355265
ENSG00000112039	FANCE	0.00908915	-1.55421	0.0571063	0.0203856	0.819964	0.99157	0.0110237	0.552537	1	0.0318928	1.54028	0.32375	0.118277	3.5195	0.355265
ENSG00000068097	HEATR6	0.0113614	-0.932722	0.374366	0.0122314	0.10947	1	0.0110237	0.552537	1	0.0255142	1.21312	0.50981	0.118277	3.5195	0.355265
ENSG00000235919	ASH1L-AS1	0.0143912	-0.0258317	1	0.0122314	0.10947	1	0.0110237	0.552537	1	0	-1.34013	0.658888	0.118277	3.5195	0.355265
ENSG00000171017	LRRC8E	0.0234803	-0.34776	0.79586	0.0244628	0.144236	1	0.0330712	0.793545	1	0.0127571	-0.492137	0.990624	0.157703	3.00013	0.355265
ENSG00000121864	ZNF639	0.0810449	-0.425762	0.442629	0.0774654	-0.163548	1	0.0881898	0.137499	1	0.127571	0.637146	0.522371	0.354831	2.15027	0.355265
ENSG00000242125	SNHG3	0.133308	-1.58751	4.24433e-08	0.318016	0.736119	0.533349	0.308664	0.631177	1	0.535799	1.59052	0.000524338	0.709663	1.83276	0.355265
ENSG00000116729	WLS	0.179511	-0.486365	0.210173	0.244628	0.358384	0.897652	0.231498	0.273616	1	0.204114	0.0668301	1	0.670237	1.81906	0.355265
ENSG00000179364	PACS2	0.190115	-0.805108	0.0103523	0.305785	0.495277	0.752162	0.286617	0.37124	1	0.331685	0.603515	0.34282	0.749088	1.76461	0.355265
ENSG00000131508	UBE2D2	0.343873	-0.394554	0.263249	0.391404	0.0824574	1	0.286617	-0.365001	1	0.529421	0.563897	0.34872	1.14335	1.64503	0.35904
ENSG00000246582	AC100861.1	0.00378715	-1.08473	0.545544	0.00407713	0.524508	1	0.0110237	2.08305	1	0	0.0928253	1	0.0788514	4.68943	0.359137
ENSG00000067221	STOML1	0.0590795	-1.04398	0.0112696	0.122314	0.841274	0.595	0.0992135	0.519622	1	0.102057	0.524936	0.639373	0.315406	2.2083	0.359216
ENSG00000130176	CNN1	0.0348417	-1.28502	0.00650249	0.0366942	-0.341191	1	0.077166	0.860659	1	0.140328	1.82979	0.00555467	0.236554	2.50243	0.359546
ENSG00000198393	ZNF26	0.0871044	-0.775181	0.0483494	0.134545	0.459968	0.86764	0.077166	-0.286182	1	0.172221	0.847069	0.256654	0.394257	2.0482	0.361037
ENSG00000182179	UBA7	0.140124	-1.34776	4.13368e-06	0.289476	0.635539	0.633145	0.341735	0.843586	1	0.420985	1.22818	0.0141879	0.670237	1.80678	0.361037
ENSG00000114125	RNF7	0.277219	-0.420581	0.244662	0.334325	0.171627	1	0.198427	-0.578581	1	0.433742	0.583699	0.349352	0.946217	1.68493	0.361037
ENSG00000172922	RNASEH2C	0.29464	-0.930254	0.00101685	0.403636	0.153414	1	0.551186	0.623906	1	0.720777	1.0979	0.0198151	1.14335	1.66263	0.361037
ENSG00000147408	CSGALNACT1	0.0204506	-1.96667	2.45806e-05	0.0815426	1.44289	0.252065	0.0551186	0.815571	1	0.0765427	1.25721	0.188216	0.197129	2.66706	0.362345
ENSG00000010310	GIPR	0.00378715	-1.34776	0.406148	0	-0.764999	0.983449	0.0110237	1.93105	1	0.0127571	1.82979	0.549216	0.0788514	4.5195	0.36465
ENSG00000152128	TMEM163	0.00378715	-1.34776	0.406148	0.00407713	0.372505	1	0	0.793545	1	0.0127571	1.82979	0.549216	0.0788514	4.5195	0.36465
ENSG00000227036	LINC00511	0.00378715	-1.34776	0.406148	0.00815426	1.10947	1	0	0.793545	1	0.00637856	1.09283	0.953844	0.0788514	4.5195	0.36465
ENSG00000284642	AL139424.2	0.005302	-0.34776	1	0	-0.764999	0.983449	0.0110237	1.93105	1	0	-0.0446782	1	0.0788514	4.5195	0.36465
ENSG00000174564	IL20RB	0.005302	-0.34776	1	0	-0.764999	0.983449	0.0110237	1.93105	1	0	-0.0446782	1	0.0788514	4.5195	0.36465
ENSG00000137968	SLC44A5	0.00454458	-0.862333	0.734376	0.00815426	1.10947	1	0	0.793545	1	0	-0.0446782	1	0.0788514	4.5195	0.36465
ENSG00000111837	MAK	0.00681686	-1.61079	0.109402	0.00407713	-0.627495	1	0.0440949	2.48744	0.925742	0.0191357	1.24483	0.603261	0.118277	3.93454	0.36465
ENSG00000171680	PLEKHG5	0.00908915	-1.55421	0.0587573	0.0163085	0.492799	1	0.0330712	1.66801	1	0.0255142	1.21312	0.511715	0.118277	3.5195	0.36465
ENSG00000095002	MSH2	0.0219654	-0.688797	0.435913	0.0203856	-0.146869	1	0.0220474	0.314377	1	0.0446499	1.0572	0.452823	0.157703	2.96696	0.36465
ENSG00000142856	ITGB3BP	0.0242377	-0.303366	0.803699	0.00815426	-1.24417	0.752162	0.0330712	0.761124	1	0.0382714	0.829791	0.69675	0.157703	2.96696	0.36465
ENSG00000154447	SH3RF1	0.0719558	-0.972251	0.0126911	0.118237	0.47204	0.86764	0.0330712	-1.12206	1	0.204114	1.36112	0.0214091	0.354831	2.10446	0.36465
ENSG00000069966	GNB5	0.0810449	-0.547069	0.243113	0.0815426	-0.132418	1	0.143308	0.774929	1	0.121193	0.507863	0.648671	0.354831	2.10446	0.36465
ENSG00000182224	CYB5D1	0.0939212	-0.511259	0.258949	0.110082	0.118083	1	0.143308	0.560486	1	0.121193	0.28547	0.934726	0.394257	2.04033	0.36465
ENSG00000103490	PYCARD	0.0908915	-1.37141	2.14327e-05	0.187548	0.62697	0.70272	0.209451	0.76755	1	0.287035	1.30896	0.0157818	0.473109	1.95316	0.36465
ENSG00000189306	RRP7A	0.302214	-1.23529	2.28621e-06	0.562644	0.511878	0.700225	0.628352	0.635224	1	0.905756	1.2823	0.00251576	1.26162	1.62334	0.36465
ENSG00000135976	ANKRD36	0.00378715	-2.7628	0.00231684	0.0285399	1.88708	0.536167	0.0220474	1.59001	1	0.0191357	1.24483	0.603651	0.118277	3.93454	0.367256
ENSG00000104983	CCDC61	0.0643815	-0.804138	0.0632396	0.101928	0.500055	0.86764	0.0881898	0.335439	1	0.108436	0.595994	0.574858	0.315406	2.18693	0.367256
ENSG00000076716	GPC4	0.0219654	-1.83319	9.50353e-05	0.0733883	1.21444	0.444311	0.0440949	0.508816	1	0.0892999	1.48875	0.0728767	0.197129	2.64503	0.368768
ENSG00000115159	GPD2	0.0302972	-0.944404	0.108869	0.0570798	0.768433	0.793378	0.0330712	0.165514	1	0.0510285	0.607399	0.719866	0.197129	2.64503	0.368768
ENSG00000167524	RSKR	0.0121189	-0.845259	0.48807	0.00815426	-0.421044	1	0.0110237	0.498089	1	0.0318928	1.47615	0.32992	0.118277	3.46061	0.368941
ENSG00000262879	AC005670.3	0.0151486	0.0445577	1	0.00815426	-0.421044	1	0.0110237	0.498089	1	0.00637856	-0.340134	1	0.118277	3.46061	0.368941
ENSG00000082458	DLG3	0.0257526	-1.83319	0.000139857	0.0896968	1.28726	0.433675	0.0992135	1.36545	0.940458	0.0701642	0.829791	0.522354	0.236554	2.64503	0.368941
ENSG00000163781	TOPBP1	0.0401437	-0.9148	0.0719509	0.0530027	0.17986	1	0.0881898	1.01351	1	0.0765427	0.775343	0.535049	0.236554	2.46888	0.368941
ENSG00000088899	LZTS3	0.0378715	-1.16719	0.0108368	0.0815426	0.857932	0.698335	0.0330712	-0.270585	1	0.0956784	1.09283	0.214523	0.236554	2.43609	0.368941
ENSG00000005812	FBXL3	0.167392	-0.182701	0.74305	0.163085	-0.0772982	1	0.154332	-0.0975205	1	0.184978	0.136769	1	0.591386	1.8518	0.368941
ENSG00000171163	ZNF692	0.0515052	-0.731088	0.165414	0.0652341	0.181983	1	0.0551186	0.0830517	1	0.102057	0.902303	0.35873	0.27598	2.37654	0.370257
ENSG00000176022	B3GALT6	0.128763	-1.20603	0.000292941	0.265013	0.716459	0.595	0.242522	0.533365	1	0.325307	1.01716	0.0957381	0.630811	1.92046	0.370257
ENSG00000126457	PRMT1	0.447641	-1.11845	1.13058e-05	0.884737	0.682898	0.450418	0.914969	0.660876	1	1.02057	0.875306	0.0668028	1.73473	1.5574	0.370257
ENSG00000179627	ZBTB42	0.0636241	-0.869106	0.0400034	0.118237	0.743342	0.682833	0.0661423	-0.0586094	1	0.108436	0.584678	0.574858	0.315406	2.17636	0.370404
ENSG00000123505	AMD1	0.357507	-0.733526	0.0114196	0.530027	0.381342	0.820823	0.429925	0.0396294	1	0.682506	0.773036	0.139566	1.26162	1.60004	0.370449
ENSG00000013306	SLC25A39	0.335541	-0.68777	0.021115	0.419944	0.116423	1	0.617328	0.702162	1	0.580449	0.632254	0.280674	1.18277	1.61987	0.373052
ENSG00000163362	INAVA	0.0151486	-1.81342	0.00115544	0.0733883	1.98816	0.0763015	0.0220474	0.28335	1	0.0255142	0.244828	1	0.157703	2.93454	0.374226
ENSG00000109861	CTSC	0.207536	-1.15736	3.05138e-05	0.395481	0.601784	0.632087	0.242522	-0.168905	1	0.631478	1.35817	0.00197962	0.867366	1.68258	0.375542
ENSG00000163611	SPICE1	0.0166634	-0.283629	0.953114	0.0122314	-0.212458	1	0.0220474	0.883743	1	0.00637856	-0.585247	1	0.157703	3.56841	0.377148
ENSG00000167608	TMC4	0.0431735	-0.775181	0.134997	0.0815426	0.838823	0.700225	0.077166	0.777243	1	0.0318928	-0.508079	0.904399	0.236554	2.41997	0.377148
ENSG00000134851	TMEM165	0.21208	-1.07131	0.000178295	0.38325	0.556929	0.678874	0.352759	0.39048	1	0.529421	1.06224	0.0348773	0.867366	1.69139	0.377148
ENSG00000148341	SH3GLB2	0.221169	-0.960358	0.000868399	0.38325	0.543189	0.696713	0.429925	0.677059	1	0.433742	0.715923	0.218507	0.867366	1.67966	0.377148
ENSG00000104886	PLEKHJ1	0.218897	-0.98803	0.000614521	0.358787	0.432074	0.766851	0.396854	0.558548	1	0.503906	0.968497	0.0638139	0.867366	1.68258	0.383191
ENSG00000198754	OXCT2	0.0181783	-1.16334	0.0850851	0.032617	0.61643	0.994065	0.0220474	0.378508	1	0.0446499	1.12935	0.444207	0.157703	3.03408	0.386504
ENSG00000137449	CPEB2	0.104525	-0.0361736	1	0.0733883	-0.517071	0.906763	0.0992135	0.0435233	1	0.114814	0.203249	0.998887	0.394257	2.04033	0.387079
ENSG00000218891	ZNF579	0.0878618	-0.852434	0.0239254	0.130468	0.355123	0.952094	0.132285	0.406522	1	0.1786	0.854882	0.237883	0.394257	2.00165	0.387079
ENSG00000187778	MCRS1	0.0954361	-1.28981	8.33577e-05	0.232396	0.974985	0.332654	0.165356	0.388791	1	0.236007	0.941582	0.144881	0.473109	1.92226	0.387079
ENSG00000124228	DDX27	0.13861	-0.719016	0.0410478	0.150854	-0.107488	1	0.253546	0.713818	1	0.280657	0.895379	0.140426	0.55196	1.84143	0.387079
ENSG00000183943	PRKX	0.0416586	-0.932722	0.062855	0.0611569	0.336881	1	0.0661423	0.552537	1	0.0892999	0.946605	0.328924	0.236554	2.40402	0.38725
ENSG00000167528	ZNF641	0.0446883	-0.688797	0.224862	0.0530027	0.10947	1	0.0551186	0.314377	1	0.0829213	0.829791	0.470614	0.236554	2.40402	0.387597
ENSG00000213339	QTRT1	0.203748	-0.637266	0.0579556	0.26909	0.23696	0.994065	0.275593	0.277459	1	0.344442	0.626258	0.328924	0.749088	1.72942	0.387597
ENSG00000109089	CDR2L	0.0204506	-2.06397	6.5064e-06	0.0978511	1.72358	0.0780811	0.0440949	0.46638	1	0.0765427	1.18446	0.215521	0.197129	2.60196	0.387808
ENSG00000214021	TTLL3	0.0749855	-1.30382	0.000180067	0.126391	0.328111	0.987523	0.198427	1.02517	0.9877	0.236007	1.3498	0.0202634	0.394257	2.02474	0.387808
ENSG00000164236	ANKRD33B	0.00984658	-1.34776	0.151097	0.0244628	1.10947	0.815063	0.0220474	1.19408	1	0.0127571	0.35586	1	0.118277	3.5195	0.388662
ENSG00000187240	DYNC2H1	0.0121189	-0.960737	0.313276	0.0203856	0.694433	0.994065	0.0110237	0.445622	1	0.0191357	0.714314	0.898067	0.118277	3.40402	0.388662
ENSG00000166507	NDST2	0.12952	-0.987584	0.00230338	0.159008	-0.0389215	1	0.143308	-0.129493	1	0.427364	1.6074	0.000451994	0.55196	1.82648	0.388662
ENSG00000166012	TAF1D	0.276462	-0.714703	0.0180877	0.38325	0.278447	0.946604	0.429925	0.440478	1	0.491149	0.666733	0.25435	0.985643	1.63498	0.388662
ENSG00000172349	IL16	0.0393863	-1.66423	3.43711e-05	0.0570798	-0.0991163	1	0.121261	1.09647	1	0.210493	2.09283	0.000197221	0.27598	2.31005	0.388957
ENSG00000001497	LAS1L	0.15603	-0.631553	0.0785268	0.187548	0.0891504	1	0.253546	0.566476	1	0.261521	0.622196	0.382894	0.591386	1.79613	0.389767
ENSG00000135587	SMPD2	0.0545349	-1.40586	0.000154309	0.126391	0.824068	0.629632	0.17638	1.29605	0.857577	0.127571	0.807071	0.358837	0.315406	2.14511	0.392229
ENSG00000168806	LCMT2	0.02651	-1.13203	0.0550565	0.0530027	0.773867	0.802722	0.0110237	-0.769391	1	0.0701642	1.21836	0.266048	0.197129	2.75869	0.392528
ENSG00000139514	SLC7A1	0.10301	-1.10771	0.000819323	0.142699	0.102807	1	0.231498	0.860659	1	0.299792	1.32024	0.0129074	0.473109	1.89801	0.393532
ENSG00000182481	KPNA2	0.181783	-0.644324	0.0581919	0.260936	0.376951	0.86764	0.154332	-0.387027	1	0.331685	0.750356	0.223597	0.670237	1.73911	0.393901
ENSG00000137267	TUBB2A	0.210565	-0.801067	0.00925756	0.399559	0.788514	0.400525	0.29764	0.272429	1	0.287035	0.210395	0.906244	0.788514	1.68621	0.393901
ENSG00000100557	CCDC198	0.0977084	-0.279588	0.651273	0.130468	0.425944	0.910463	0.154332	0.692262	1	0.0318928	-1.53944	0.156711	0.394257	2.06405	0.395588
ENSG00000108091	CCDC6	0.0848321	-0.504861	0.283268	0.106005	0.230152	1	0.165356	0.931049	1	0.0765427	-0.233535	1	0.354831	2.05135	0.395682
ENSG00000158008	EXTL1	0	-2.34776	0.532076	0	1.69443	1	0	3.25298	1	0	2.41475	1	0.0394257	7.10446	0.396894
ENSG00000272175	AL050343.3	0	-2.34776	0.532076	0	1.69443	1	0	3.25298	1	0	2.41475	1	0.0394257	7.10446	0.396894
ENSG00000260879	AL359258.2	0	-2.34776	0.532076	0	1.69443	1	0	3.25298	1	0	2.41475	1	0.0394257	7.10446	0.396894
ENSG00000184599	TAFA3	0	-2.34776	0.532076	0	1.69443	1	0	3.25298	1	0	2.41475	1	0.0394257	7.10446	0.396894
ENSG00000235021	AL591848.2	0	-2.34776	0.532076	0	1.69443	1	0	3.25298	1	0	2.41475	1	0.0394257	7.10446	0.396894
ENSG00000243389	AC012442.2	0	-2.34776	0.532076	0	1.69443	1	0	3.25298	1	0	2.41475	1	0.0394257	7.10446	0.396894
ENSG00000284669	AC092053.3	0	-2.34776	0.532076	0	1.69443	1	0	3.25298	1	0	2.41475	1	0.0394257	7.10446	0.396894
ENSG00000271973	AC141002.1	0	-2.34776	0.532076	0	1.69443	1	0	3.25298	1	0	2.41475	1	0.0394257	7.10446	0.396894
ENSG00000241490	AC093010.2	0	-2.34776	0.532076	0	1.69443	1	0	3.25298	1	0	2.41475	1	0.0394257	7.10446	0.396894
ENSG00000261758	AC117382.2	0	-2.34776	0.532076	0	1.69443	1	0	3.25298	1	0	2.41475	1	0.0394257	7.10446	0.396894
ENSG00000066405	CLDN18	0	-2.34776	0.532076	0	1.69443	1	0	3.25298	1	0	2.41475	1	0.0394257	7.10446	0.396894
ENSG00000269888	AC112491.1	0	-2.34776	0.532076	0	1.69443	1	0	3.25298	1	0	2.41475	1	0.0394257	7.10446	0.396894
ENSG00000286705	AC079140.6	0	-2.34776	0.532076	0	1.69443	1	0	3.25298	1	0	2.41475	1	0.0394257	7.10446	0.396894
ENSG00000269559	AC093677.2	0	-2.34776	0.532076	0	1.69443	1	0	3.25298	1	0	2.41475	1	0.0394257	7.10446	0.396894
ENSG00000286251	AC097528.1	0	-2.34776	0.532076	0	1.69443	1	0	3.25298	1	0	2.41475	1	0.0394257	7.10446	0.396894
ENSG00000250326	AC104596.1	0	-2.34776	0.532076	0	1.69443	1	0	3.25298	1	0	2.41475	1	0.0394257	7.10446	0.396894
ENSG00000249396	LINC02212	0	-2.34776	0.532076	0	1.69443	1	0	3.25298	1	0	2.41475	1	0.0394257	7.10446	0.396894
ENSG00000285278	TFAP2A-AS2	0	-2.34776	0.532076	0	1.69443	1	0	3.25298	1	0	2.41475	1	0.0394257	7.10446	0.396894
ENSG00000127928	GNGT1	0	-2.34776	0.532076	0	1.69443	1	0	3.25298	1	0	2.41475	1	0.0394257	7.10446	0.396894
ENSG00000254321	AC016813.1	0	-2.34776	0.532076	0	1.69443	1	0	3.25298	1	0	2.41475	1	0.0394257	7.10446	0.396894
ENSG00000254119	LINC02842	0	-2.34776	0.532076	0	1.69443	1	0	3.25298	1	0	2.41475	1	0.0394257	7.10446	0.396894
ENSG00000270077	AP003117.1	0	-2.34776	0.532076	0	1.69443	1	0	3.25298	1	0	2.41475	1	0.0394257	7.10446	0.396894
ENSG00000253372	AC016405.1	0	-2.34776	0.532076	0	1.69443	1	0	3.25298	1	0	2.41475	1	0.0394257	7.10446	0.396894
ENSG00000246228	CASC8	0	-2.34776	0.532076	0	1.69443	1	0	3.25298	1	0	2.41475	1	0.0394257	7.10446	0.396894
ENSG00000230453	ANKRD18B	0	-2.34776	0.532076	0	1.69443	1	0	3.25298	1	0	2.41475	1	0.0394257	7.10446	0.396894
ENSG00000236495	AL158168.1	0	-2.34776	0.532076	0	1.69443	1	0	3.25298	1	0	2.41475	1	0.0394257	7.10446	0.396894
ENSG00000148942	SLC5A12	0	-2.34776	0.532076	0	1.69443	1	0	3.25298	1	0	2.41475	1	0.0394257	7.10446	0.396894
ENSG00000255139	AP000442.1	0	-2.34776	0.532076	0	1.69443	1	0	3.25298	1	0	2.41475	1	0.0394257	7.10446	0.396894
ENSG00000269895	AP000654.1	0	-2.34776	0.532076	0	1.69443	1	0	3.25298	1	0	2.41475	1	0.0394257	7.10446	0.396894
ENSG00000236437	LINC02151	0	-2.34776	0.532076	0	1.69443	1	0	3.25298	1	0	2.41475	1	0.0394257	7.10446	0.396894
ENSG00000109832	DDX25	0	-2.34776	0.532076	0	1.69443	1	0	3.25298	1	0	2.41475	1	0.0394257	7.10446	0.396894
ENSG00000261308	FIGNL2	0	-2.34776	0.532076	0	1.69443	1	0	3.25298	1	0	2.41475	1	0.0394257	7.10446	0.396894
ENSG00000285588	AL160254.1	0	-2.34776	0.532076	0	1.69443	1	0	3.25298	1	0	2.41475	1	0.0394257	7.10446	0.396894
ENSG00000133962	CATSPERB	0	-2.34776	0.532076	0	1.69443	1	0	3.25298	1	0	2.41475	1	0.0394257	7.10446	0.396894
ENSG00000258710	LINC01193	0	-2.34776	0.532076	0	1.69443	1	0	3.25298	1	0	2.41475	1	0.0394257	7.10446	0.396894
ENSG00000259453	AC087286.4	0	-2.34776	0.532076	0	1.69443	1	0	3.25298	1	0	2.41475	1	0.0394257	7.10446	0.396894
ENSG00000169688	MT1B	0	-2.34776	0.532076	0	1.69443	1	0	3.25298	1	0	2.41475	1	0.0394257	7.10446	0.396894
ENSG00000220161	LINC02076	0	-2.34776	0.532076	0	1.69443	1	0	3.25298	1	0	2.41475	1	0.0394257	7.10446	0.396894
ENSG00000205212	CCDC144NL	0	-2.34776	0.532076	0	1.69443	1	0	3.25298	1	0	2.41475	1	0.0394257	7.10446	0.396894
ENSG00000183691	NOG	0	-2.34776	0.532076	0	1.69443	1	0	3.25298	1	0	2.41475	1	0.0394257	7.10446	0.396894
ENSG00000267432	DNAH17-AS1	0	-2.34776	0.532076	0	1.69443	1	0	3.25298	1	0	2.41475	1	0.0394257	7.10446	0.396894
ENSG00000171246	NPTX1	0	-2.34776	0.532076	0	1.69443	1	0	3.25298	1	0	2.41475	1	0.0394257	7.10446	0.396894
ENSG00000105650	PDE4C	0	-2.34776	0.532076	0	1.69443	1	0	3.25298	1	0	2.41475	1	0.0394257	7.10446	0.396894
ENSG00000267498	AC007786.1	0	-2.34776	0.532076	0	1.69443	1	0	3.25298	1	0	2.41475	1	0.0394257	7.10446	0.396894
ENSG00000236559	AL117381.1	0	-2.34776	0.532076	0	1.69443	1	0	3.25298	1	0	2.41475	1	0.0394257	7.10446	0.396894
ENSG00000235621	LINC00494	0	-2.34776	0.532076	0	1.69443	1	0	3.25298	1	0	2.41475	1	0.0394257	7.10446	0.396894
ENSG00000286491	AL023553.1	0	-2.34776	0.532076	0	1.69443	1	0	3.25298	1	0	2.41475	1	0.0394257	7.10446	0.396894
ENSG00000286431	BX842570.1	0	-2.34776	0.532076	0	1.69443	1	0	3.25298	1	0	2.41475	1	0.0394257	7.10446	0.396894
ENSG00000126952	NXF5	0	-2.34776	0.532076	0	1.69443	1	0	3.25298	1	0	2.41475	1	0.0394257	7.10446	0.396894
ENSG00000258545	RHOXF1-AS1	0	-2.34776	0.532076	0	1.69443	1	0	3.25298	1	0	2.41475	1	0.0394257	7.10446	0.396894
ENSG00000143217	NECTIN4	0.00151486	-2.57015	0.0774122	0.00407713	0.694433	1	0.0220474	3.03058	1	0.00637856	1.41475	0.854605	0.0788514	4.88207	0.396894
ENSG00000179859	RNF227	0.000757429	-3.80719	0.000650411	0.0122314	1.52451	0.818587	0.0110237	1.79355	1	0.0255142	2.73668	0.10596	0.0788514	4.3675	0.396894
ENSG00000101850	GPR143	0.005302	-0.669688	0.76903	0	-0.89053	0.983449	0	0.668014	1	0.0127571	1.67779	0.586403	0.0788514	4.3675	0.396894
ENSG00000272871	AL159169.2	0.00454458	-1.12537	0.465492	0.00407713	0.235001	1	0	0.668014	1	0.0127571	1.67779	0.586403	0.0788514	4.3675	0.396894
ENSG00000001460	STPG1	0.00378715	-1.57015	0.273668	0.0122314	1.52451	0.818587	0	0.668014	1	0.00637856	0.955322	0.987	0.0788514	4.3675	0.396894
ENSG00000260886	TAT-AS1	0.00681686	0.389206	0.944263	0	-0.89053	0.983449	0	0.668014	1	0	-0.170209	1	0.0788514	4.3675	0.396894
ENSG00000103534	TMC5	0.00605943	-0.177835	1	0.00407713	0.235001	1	0	0.668014	1	0	-0.170209	1	0.0788514	4.3675	0.396894
ENSG00000205643	CDPF1	0.00833172	-1.66969	0.0476279	0.0203856	0.887078	0.912397	0.0330712	1.72941	1	0.0191357	0.891191	0.873042	0.118277	3.5809	0.396894
ENSG00000196981	WDR5B	0.0189357	1.03075	0.328393	0	-2.21246	0.592611	0	-0.653914	1	0.00637856	-0.443228	0.912346	0.118277	3.34958	0.396894
ENSG00000142235	LMTK3	0.0113614	-1.87132	0.0163306	0.0244628	0.501788	1	0.0440949	1.48744	1	0.0510285	1.67779	0.207128	0.157703	3.33893	0.396894
ENSG00000263731	AC145207.5	0.00908915	-1.89525	0.00688373	0.0285399	1.10947	0.752162	0.0110237	0.346086	1	0.0446499	1.82979	0.129215	0.118277	3.29711	0.396894
ENSG00000228649	SNHG26	0.010604	-1.52833	0.039383	0.0366942	1.55693	0.506327	0.0110237	0.346086	1	0.0191357	0.607399	1	0.118277	3.29711	0.396894
ENSG00000129354	AP1M2	0.0151486	-1.65588	0.0104279	0.0407713	0.983939	0.752162	0.0661423	1.7384	0.925742	0.0318928	0.642164	0.855102	0.157703	3.03408	0.396894
ENSG00000167972	ABCA3	0.0174209	-1.34776	0.0496372	0.0366942	0.768433	0.870916	0.0661423	1.70278	0.925742	0.0255142	0.310417	1	0.157703	3.00013	0.396894
ENSG00000182195	LDOC1	0.0196932	-1.34776	0.0210054	0.0407713	0.7276	0.884637	0.0330712	0.609121	1	0.0574071	1.27725	0.286931	0.157703	2.81168	0.396894
ENSG00000168014	C2CD3	0.0257526	-0.466404	0.587316	0.00815426	-1.39303	0.680274	0.0440949	0.960195	1	0.0510285	1.09283	0.380292	0.157703	2.81168	0.396894
ENSG00000099284	H2AFY2	0.0242377	-0.695683	0.40063	0.032617	0.372505	1	0.0220474	0.165514	1	0.0382714	0.667519	0.740659	0.157703	2.81168	0.396894
ENSG00000134202	GSTM3	0.0378715	-1.16719	0.0134972	0.0570798	0.261473	1	0.110237	1.30302	0.925742	0.0892999	0.981794	0.32992	0.236554	2.43609	0.396894
ENSG00000198108	CHSY3	0.0462032	-0.678966	0.207043	0.0570798	0.175059	1	0.0661423	0.505743	1	0.0765427	0.655762	0.643904	0.236554	2.35723	0.396894
ENSG00000161996	WDR90	0.0469606	-0.618407	0.271666	0.0570798	0.175059	1	0.0551186	0.268084	1	0.0765427	0.655762	0.643904	0.236554	2.35723	0.396894
ENSG00000246695	RASSF8-AS1	0.0484755	-0.495317	0.449486	0.0733883	0.584808	0.86764	0.0110237	-1.37638	1	0.0637856	0.382332	0.916048	0.236554	2.35723	0.396894
ENSG00000155868	MED7	0.0439309	-0.857434	0.091638	0.0815426	0.764822	0.752162	0.077166	0.713818	1	0.0510285	0.0611165	1	0.236554	2.35723	0.396894
ENSG00000101210	EEF1A2	0.0454458	-0.738951	0.173736	0.0815426	0.764822	0.752162	0.0551186	0.268084	1	0.0510285	0.0611165	1	0.236554	2.35723	0.396894
ENSG00000160223	ICOSLG	0.037114	-1.43182	0.000726075	0.0530027	0.0260543	1	0.121261	1.33014	0.925742	0.140328	1.61639	0.0141294	0.236554	2.32686	0.396894
ENSG00000134755	DSC2	0.0446883	-0.867134	0.0759156	0.0733883	0.550043	0.888583	0.0551186	0.238026	1	0.0829213	0.746375	0.489727	0.236554	2.32686	0.396894
ENSG00000118898	PPL	0.0568072	-0.772258	0.103459	0.11416	0.937704	0.532867	0.0440949	-0.355833	1	0.0701642	0.154226	1	0.27598	2.20965	0.396894
ENSG00000165929	TC2N	0.0469606	-1.71033	6.78971e-06	0.118237	0.768433	0.702426	0.0992135	0.508816	1	0.216871	1.77585	0.00210206	0.315406	2.19757	0.396894
ENSG00000173542	MOB1B	0.0734706	-0.46097	0.389753	0.0733883	-0.102034	1	0.077166	0.0931054	1	0.121193	0.703259	0.426962	0.315406	2.12464	0.396894
ENSG00000205629	LCMT1	0.0552923	-1.40509	0.000133033	0.154931	1.17248	0.233232	0.143308	0.9623	1	0.108436	0.529396	0.658888	0.315406	2.12464	0.396894
ENSG00000109065	NAT9	0.0575646	-1.3289	0.000371028	0.130468	0.831936	0.595	0.0551186	-0.361733	1	0.191357	1.43821	0.0193168	0.315406	2.10446	0.396894
ENSG00000040933	INPP4A	0.058322	-1.29118	0.000513413	0.122314	0.717892	0.702623	0.077166	0.0730676	1	0.184978	1.37913	0.0262918	0.315406	2.10446	0.396894
ENSG00000133574	GIMAP4	0.0605943	-1.17783	0.00197009	0.11416	0.598218	0.752162	0.0881898	0.252977	1	0.172221	1.25632	0.0607074	0.315406	2.10446	0.396894
ENSG00000132434	LANCL2	0.0749855	-0.431824	0.434286	0.093774	0.268168	1	0.0440949	-0.634549	1	0.108436	0.507863	0.660074	0.315406	2.10446	0.396894
ENSG00000110693	SOX6	0.0795301	-0.174428	0.851574	0.0856197	0.120441	1	0.077166	0.0730676	1	0.0637856	-0.275562	1	0.315406	2.10446	0.396894
ENSG00000101336	HCK	0.0772578	-1.20042	0.000841165	0.134545	0.442046	0.8721	0.187403	0.947168	1	0.204114	1.11042	0.0965395	0.394257	2.03251	0.396894
ENSG00000116455	WDR77	0.0840746	-0.627868	0.146184	0.134545	0.592071	0.752162	0.0881898	0.00504919	1	0.108436	0.244828	0.979863	0.354831	2.017	0.396894
ENSG00000115129	TP53I3	0.0855895	-0.602333	0.168423	0.11416	0.295026	1	0.110237	0.294556	1	0.127571	0.476154	0.67101	0.354831	2.00013	0.396894
ENSG00000169490	TM2D2	0.122704	-0.0651208	1	0.122314	0.0120045	1	0.077166	-0.541439	1	0.114814	-0.0584183	1	0.433683	1.92124	0.396894
ENSG00000102931	ARL2BP	0.0969509	-1.00896	0.00368156	0.216088	0.981715	0.305724	0.110237	-0.0689514	1	0.172221	0.556772	0.534618	0.433683	1.91464	0.396894
ENSG00000165684	SNAPC4	0.113614	-0.449205	0.324497	0.118237	-0.056888	1	0.0881898	-0.377998	1	0.204114	0.822523	0.252488	0.433683	1.90807	0.396894
ENSG00000118960	HS1BP3	0.111342	-0.530624	0.206658	0.183471	0.678836	0.640264	0.0551186	-0.98224	1	0.140328	0.230956	0.982162	0.433683	1.90807	0.396894
ENSG00000164251	F2RL1	0.126491	0.0221898	1	0.142699	0.242306	1	0.0330712	-1.58623	0.974295	0.0956784	-0.346798	0.927506	0.433683	1.90152	0.396894
ENSG00000196305	IARS	0.153001	-0.737706	0.0337691	0.248705	0.550597	0.734706	0.198427	0.192565	1	0.242385	0.485837	0.548478	0.591386	1.78254	0.396894
ENSG00000110906	KCTD10	0.16209	-0.565351	0.12254	0.236473	0.44265	0.824256	0.121261	-0.519613	1	0.255142	0.548304	0.456984	0.591386	1.76461	0.396894
ENSG00000114019	AMOTL2	0.168907	-0.41077	0.316907	0.256859	0.580691	0.700225	0.132285	-0.404136	1	0.165843	-0.12498	1	0.591386	1.76017	0.396894
ENSG00000132254	ARFIP2	0.179511	-0.756723	0.0209987	0.309862	0.643807	0.609137	0.242522	0.233507	1	0.2679	0.377494	0.657404	0.670237	1.71215	0.396894
ENSG00000011028	MRC2	0.154516	-1.59902	5.41904e-09	0.407713	0.909701	0.276662	0.29764	0.342655	1	0.61872	1.57414	0.000299158	0.749088	1.68156	0.396894
ENSG00000123143	PKN1	0.196932	-1.34776	7.15918e-07	0.419944	0.687513	0.522151	0.407878	0.582041	1	0.625099	1.3196	0.00335062	0.867366	1.66513	0.396894
ENSG00000113721	PDGFRB	0.221927	-1.33296	6.35528e-07	0.534104	0.91546	0.220732	0.29764	-0.0612019	1	0.688885	1.28812	0.00389062	0.946217	1.61904	0.396894
ENSG00000007080	CCDC124	0.265858	-1.14572	2.4924e-05	0.513718	0.630549	0.568454	0.540162	0.648905	1	0.656992	1.00145	0.0397421	1.06449	1.61261	0.396894
ENSG00000160214	RRP1	0.271917	-1.49615	5.18928e-09	0.591184	0.624514	0.570946	0.749613	0.931049	0.894002	0.982298	1.45247	0.000457136	1.2222	1.59865	0.396894
ENSG00000160072	ATAD3B	0.249194	-1.26221	2.71549e-06	0.501487	0.634609	0.57271	0.429925	0.343684	1	0.778184	1.34046	0.00196482	1.02507	1.59726	0.396894
ENSG00000121774	KHDRBS1	0.417343	-0.40916	0.232053	0.489255	0.123448	1	0.47402	0.0757837	1	0.580449	0.391421	0.569086	1.30105	1.53729	0.396894
ENSG00000122359	ANXA11	0.604428	-0.755557	0.00544377	0.982588	0.52716	0.636572	0.981111	0.469869	1	0.944027	0.429351	0.470614	2.01071	1.48636	0.396894
ENSG00000178980	SELENOW	0.514294	-1.16719	3.86343e-06	0.990742	0.608362	0.547259	0.914969	0.421292	1	1.4288	1.18551	0.00500293	1.93186	1.48388	0.396894
ENSG00000123416	TUBA1B	0.884677	-1.05757	2.12011e-05	1.49631	0.439096	0.744377	1.3008	0.177689	1	2.48126	1.26136	0.00138346	3.19348	1.46554	0.396894
ENSG00000172354	GNB2	1.02101	-1.04284	2.40496e-05	1.82655	0.545003	0.595	1.9512	0.584689	1	2.39196	0.957416	0.0281213	3.58774	1.4302	0.396894
ENSG00000109971	HSPA8	1.78602	-0.656541	0.0146027	2.57267	0.359778	0.776586	2.00632	-0.0598567	1	3.22755	0.706673	0.136336	5.55903	1.40951	0.396894
ENSG00000167880	EVPL	0.00227229	-1.93272	0.223863	0	-0.475492	1	0.0110237	2.25298	1	0.0127571	2.19236	0.470614	0.0788514	4.88207	0.397052
ENSG00000135220	UGT2A3	0.0878618	0.237203	0.77725	0.0611569	-0.43485	0.993615	0.0220474	-1.41945	1	0.0829213	0.0723612	1	0.315406	2.07472	0.397052
ENSG00000167779	IGFBP6	0.140124	-1.70342	6.85185e-10	0.342479	0.698682	0.548711	0.451973	1.06787	0.802563	0.599585	1.62267	0.000187498	0.709663	1.69061	0.397052
ENSG00000127824	TUBA4A	0.0840746	-1.71033	6.20493e-08	0.191625	0.578956	0.752162	0.275593	1.10793	0.918529	0.376335	1.70693	0.000431437	0.473109	1.88009	0.399242
ENSG00000172830	SSH3	0.042416	-1.06946	0.0212614	0.0856197	0.796312	0.734706	0.0661423	0.460419	1	0.0829213	0.730255	0.495857	0.236554	2.31191	0.400255
ENSG00000196150	ZNF250	0.00302972	-2.19576	0.0443347	0.00407713	0.10947	1	0.0220474	2.37851	1	0.0191357	2.09283	0.328924	0.0788514	4.23	0.404228
ENSG00000197044	ZNF441	0.00454458	-1.34776	0.323587	0.0163085	1.84644	0.698787	0	0.552537	1	0	-0.285686	0.993371	0.0788514	4.23	0.404228
ENSG00000198598	MMP17	0.00833172	-2.01072	0.00619217	0.0203856	0.635539	1	0.0220474	1.03058	1	0.0510285	2.12525	0.0598513	0.118277	3.34958	0.404661
ENSG00000003056	M6PR	0.15906	-0.40802	0.335208	0.187548	0.15099	1	0.17638	0.092512	1	0.210493	0.337309	0.772216	0.55196	1.75397	0.404661
ENSG00000215788	TNFRSF25	0.0257526	-2.21848	1.33177e-07	0.0733883	0.620432	0.86764	0.132285	1.52715	0.808024	0.172221	2.07236	0.000793572	0.236554	2.38826	0.40655
ENSG00000134460	IL2RA	0.00454458	-1.12537	0.477021	0	-0.89053	0.992529	0.0220474	2.51601	1	0.00637856	0.955322	0.979667	0.0788514	4.3675	0.407083
ENSG00000171224	FAM241B	0.0136337	-0.42176	0.803699	0.00815426	-0.421044	1	0.0330712	1.60912	1	0.00637856	-0.340134	1	0.118277	3.46061	0.407083
ENSG00000158258	CLSTN2	0.0416586	-1.76922	1.86494e-06	0.110082	0.815287	0.633145	0.0992135	0.656042	1	0.197735	1.7854	0.001539	0.27598	2.16195	0.407083
ENSG00000152464	RPP38	0.0666538	-0.264344	0.69896	0.0570798	-0.256658	1	0.0881898	0.492164	1	0.0765427	0.23255	1	0.27598	2.16195	0.407083
ENSG00000213699	SLC35F6	0.147699	-0.71033	0.0398039	0.199779	0.250826	1	0.231498	0.48359	1	0.261521	0.677788	0.322869	0.55196	1.74926	0.407083
ENSG00000173933	RBM4	0.407497	-0.577399	0.057238	0.489255	0.0936598	1	0.462996	0.0139055	1	0.765427	0.81398	0.109134	1.30105	1.51069	0.407083
ENSG00000180104	EXOC3	0.163605	-0.805377	0.0171914	0.265013	0.510008	0.752162	0.275593	0.544025	1	0.2679	0.505628	0.507785	0.630811	1.74484	0.407519
ENSG00000026025	VIM	3.87198	-1.81571	2.96703e-16	10.0909	0.723121	0.350905	10.7481	0.731344	0.987824	20.2583	1.91121	1.8768e-08	17.5444	1.38634	0.407604
ENSG00000234199	LINC01191	0.00227229	-2.34776	0.0627734	0.00815426	1.10947	0.983449	0.0220474	2.66801	1	0.00637856	1.09283	0.937416	0.0788514	4.5195	0.409112
ENSG00000269918	AF131215.6	0.00227229	-3.15511	0.00922133	0.0203856	1.69443	0.752162	0.0220474	1.93105	1	0.0191357	1.6074	0.514647	0.118277	4.29711	0.409112
ENSG00000118507	AKAP7	0.131793	0.0810835	1	0.150854	0.284149	0.994065	0.077166	-0.605004	1	0.0574071	-1.10881	0.274595	0.433683	1.85654	0.410834
ENSG00000213923	CSNK1E	0.237833	-1.34776	3.19366e-07	0.554489	0.847021	0.293144	0.518115	0.653064	1	0.676128	1.12555	0.0158786	0.985643	1.5665	0.410834
ENSG00000169116	PARM1	0.0151486	-1.90964	0.000788232	0.0203856	-0.244167	1	0.077166	1.79355	0.895073	0.0892999	2.11219	0.0115332	0.157703	2.8718	0.411054
ENSG00000213983	AP1G2	0.0658963	-1.44292	4.20276e-05	0.146777	0.723977	0.662581	0.220474	1.31438	0.772644	0.1786	1.01535	0.144881	0.354831	2.00013	0.411054
ENSG00000224032	EPB41L4A-AS1	0.119674	-0.803061	0.0222069	0.179394	0.385386	0.886521	0.143308	0.0716469	1	0.248764	0.903792	0.150339	0.473109	1.81055	0.411054
ENSG00000180228	PRKRA	0.155273	-0.153112	0.812522	0.150854	-0.0688669	1	0.132285	-0.191242	1	0.172221	0.156019	1	0.512534	1.77227	0.411054
ENSG00000138835	RGS3	0.205263	-0.845259	0.00528651	0.371019	0.678836	0.535233	0.319688	0.398316	1	0.331685	0.459679	0.540133	0.749088	1.63198	0.411054
ENSG00000172638	EFEMP2	0.213595	-1.39293	1.66554e-07	0.46887	0.710064	0.496413	0.529139	0.828768	0.926041	0.669749	1.26923	0.00449046	0.906791	1.58352	0.411054
ENSG00000011422	PLAUR	0.293883	-1.19122	7.12789e-06	0.481101	0.315455	0.889543	0.77166	1.02118	0.774906	0.835592	1.21597	0.00580335	1.14335	1.54375	0.411054
ENSG00000132153	DHX30	0.405225	-0.824702	0.00297466	0.546335	0.175059	1	0.661423	0.455794	1	0.912134	1.00536	0.0312943	1.3799	1.50455	0.411054
ENSG00000160360	GPSM1	0.143154	-1.47834	2.85448e-07	0.322093	0.703478	0.547259	0.319688	0.636305	1	0.523042	1.49058	0.0011855	0.670237	1.70453	0.411998
ENSG00000116871	MAP7D1	0.171179	-1.80661	8.79536e-12	0.521872	1.02618	0.136974	0.507091	0.865051	0.925742	0.733535	1.54822	0.000266181	0.867366	1.6168	0.411998
ENSG00000179115	FARSA	0.217382	-0.85026	0.00482337	0.35471	0.495653	0.752162	0.220474	-0.234289	1	0.484771	0.984572	0.0547901	0.788514	1.6172	0.413233
ENSG00000110080	ST3GAL4	0.0446883	-0.964431	0.0378831	0.093774	0.921843	0.595586	0.0661423	0.430975	1	0.0637856	0.304329	1	0.236554	2.28246	0.413799
ENSG00000110328	GALNT18	0.0227229	-1.20092	0.103208	0.0407713	0.568902	0.968915	0.0440949	0.820017	1	0.0510285	0.940822	0.516243	0.197129	2.96151	0.414704
ENSG00000105851	PIK3CG	0.0151486	-2.08473	5.3303e-05	0.0407713	0.662011	0.902249	0.0551186	1.19408	1	0.0956784	2.09283	0.0063486	0.157703	2.75397	0.414704
ENSG00000176973	FAM89B	0.231773	-1.29512	1.37961e-06	0.419944	0.431977	0.763622	0.38583	0.275697	1	0.848349	1.6074	6.91977e-05	0.946217	1.57339	0.414704
ENSG00000129351	ILF3	0.492329	-1.02639	6.85645e-05	0.901045	0.597065	0.563269	0.716542	0.186235	1	1.21193	1.05407	0.0163552	1.73473	1.45805	0.418358
ENSG00000008283	CYB561	0.0636241	-0.523331	0.327318	0.0693112	0.0188678	1	0.0551186	-0.150745	1	0.114814	0.829791	0.352831	0.27598	2.13868	0.419065
ENSG00000099956	SMARCB1	0.122704	-0.713277	0.0511944	0.171239	0.306916	0.983449	0.209451	0.620708	1	0.197735	0.53211	0.532364	0.473109	1.81055	0.419065
ENSG00000150712	MTMR12	0.240105	-0.254045	0.550987	0.244628	-0.0401657	1	0.363783	0.582216	1	0.229628	-0.123986	1	0.749088	1.62226	0.419065
ENSG00000142684	ZNF593	0.649117	-0.83894	0.00136699	1.01113	0.411261	0.752162	1.03623	0.407091	1	1.31398	0.815919	0.0867748	2.12899	1.42844	0.419069
ENSG00000170525	PFKFB3	0.750612	-1.06422	1.69877e-05	1.42292	0.636859	0.496413	1.37797	0.515153	1	1.74135	0.930644	0.0377964	2.64152	1.42788	0.419392
ENSG00000188643	S100A16	0.827113	-0.436076	0.155521	1.14975	0.397184	0.752162	0.892921	-0.0260959	1	0.988677	0.1322	0.950753	2.44439	1.428	0.422216
ENSG00000140829	DHX38	0.144669	-0.839613	0.0112922	0.228319	0.450507	0.805436	0.198427	0.234118	1	0.293414	0.840059	0.169728	0.55196	1.72595	0.422711
ENSG00000205937	RNPS1	0.439309	-0.809222	0.00308375	0.656418	0.356563	0.834581	0.705518	0.436141	1	0.873863	0.803889	0.10596	1.45875	1.47128	0.422862
ENSG00000141378	PTRH2	0.197689	-0.245074	0.601162	0.203856	-0.0125202	1	0.198427	-0.0108484	1	0.236007	0.228053	0.906216	0.630811	1.67229	0.425225
ENSG00000104450	SPAG1	0.058322	-0.869712	0.0464969	0.093774	0.498036	0.874903	0.0881898	0.457117	1	0.108436	0.726697	0.470614	0.27598	2.12718	0.427236
ENSG00000119242	CCDC92	0.128006	-0.610794	0.111847	0.191625	0.47204	0.818816	0.110237	-0.315498	1	0.204114	0.558281	0.493927	0.473109	1.7881	0.427236
ENSG00000129245	FXR2	0.134065	-0.802764	0.0195649	0.171239	0.115073	1	0.187403	0.28335	1	0.31255	1.09283	0.0513437	0.512534	1.75195	0.427236
ENSG00000103495	MAZ	0.275704	-1.28722	1.22987e-06	0.558567	0.63053	0.568454	0.683471	0.881528	0.925742	0.778184	1.14781	0.0119278	1.10392	1.54038	0.427236
ENSG00000165804	ZNF219	0.0765003	-1.06765	0.00407591	0.138622	0.585311	0.752162	0.121261	0.394996	1	0.184978	1.03624	0.128851	0.354831	1.96696	0.428213
ENSG00000156966	B3GNT7	0.0174209	-1.80719	0.000715375	0.0570798	1.20901	0.553351	0.0440949	0.874465	1	0.0637856	1.35062	0.224115	0.157703	2.72595	0.429288
ENSG00000134247	PTGFRN	0.0886192	-0.55258	0.226495	0.130468	0.481439	0.86764	0.110237	0.261197	1	0.102057	0.101337	1	0.354831	1.96696	0.429566
ENSG00000153822	KCNJ16	0.00302972	-1.83319	0.181076	0.00407713	0.372505	1	0.0110237	1.93105	1	0.0127571	1.82979	0.557399	0.0788514	4.5195	0.431334
ENSG00000095397	WHRN	0.0378715	-1.50822	0.000280099	0.0774654	0.556929	0.86764	0.0551186	0.165514	1	0.165843	1.82979	0.00234565	0.236554	2.25361	0.431334
ENSG00000138119	MYOF	0.0681686	-0.989712	0.0113526	0.118237	0.556929	0.818587	0.110237	0.474004	1	0.146707	0.891191	0.24148	0.315406	2.017	0.431334
ENSG00000091073	DTX2	0.109827	-1.10045	0.00092502	0.207934	0.633321	0.69173	0.198427	0.53512	1	0.261521	0.980522	0.109147	0.473109	1.8049	0.431334
ENSG00000129116	PALLD	0.183298	-0.797987	0.0139899	0.256859	0.26398	0.994065	0.29764	0.486684	1	0.369957	0.846185	0.146951	0.670237	1.66336	0.431334
ENSG00000108175	ZMIZ1	0.189357	-0.724944	0.0247729	0.29763	0.494495	0.752162	0.286617	0.411674	1	0.293414	0.449706	0.560306	0.670237	1.64503	0.431334
ENSG00000146904	EPHA1	0.0681686	-0.299397	0.662111	0.0815426	0.25386	1	0.077166	0.264292	1	0.0574071	-0.229103	1	0.27598	2.11578	0.432829
ENSG00000024422	EHD2	0.153001	-1.36892	1.99677e-06	0.330247	0.698838	0.539888	0.29764	0.486684	1	0.510285	1.39705	0.0024764	0.670237	1.66336	0.433796
ENSG00000123136	DDX39A	0.174209	-1.3602	1.36478e-06	0.334325	0.495825	0.752162	0.496067	1.06918	0.801561	0.548556	1.29928	0.0057524	0.749088	1.63198	0.434155
ENSG00000125753	VASP	0.286308	-1.06711	0.000106429	0.452561	0.324368	0.873995	0.760637	1.10381	0.669918	0.66337	0.934242	0.0633697	1.06449	1.53895	0.434155
ENSG00000073111	MCM2	0.00681686	-0.34776	0.966519	0.00407713	-0.00600687	1	0.0110237	1.55254	1	0	-0.392601	0.99465	0.0788514	4.10446	0.434529
ENSG00000228109	MELTF-AS1	0.00681686	-0.34776	0.966519	0	-1.11292	0.994065	0.0110237	1.55254	1	0.00637856	0.714314	1	0.0788514	4.10446	0.434529
ENSG00000198774	RASSF9	0.005302	-1.15511	0.492662	0.0122314	1.235	0.86764	0	0.445622	1	0.00637856	0.714314	1	0.0788514	4.10446	0.434529
ENSG00000162591	MEGF6	0.110585	-2.01845	3.87199e-13	0.395481	1.16448	0.0802422	0.374806	0.947631	0.925742	0.548556	1.65802	0.000172231	0.630811	1.68413	0.434529
ENSG00000107872	FBXL15	0.20905	-0.811446	0.00924486	0.342479	0.522623	0.741428	0.319688	0.38508	1	0.369957	0.621439	0.328924	0.749088	1.61904	0.434729
ENSG00000049089	COL9A2	0.00605943	-2.7628	3.84879e-05	0.0203856	0.524508	1	0.0220474	0.931049	1	0.0829213	2.97418	0.000519887	0.118277	3.24648	0.436791
ENSG00000139438	FAM222A	0.02651	-0.637266	0.435313	0.0489255	0.903019	0.752162	0.0330712	0.498089	1	0.0127571	-0.781644	0.757123	0.157703	2.69847	0.436791
ENSG00000164749	HNF4G	0.0302972	-0.0776706	1	0.0285399	0.0505767	1	0.0330712	0.498089	1	0.0127571	-0.781644	0.757123	0.157703	2.69847	0.436791
ENSG00000206077	ZDHHC11B	0.0242377	-0.947222	0.129721	0.0530027	1.04236	0.700225	0.0110237	-0.554378	1	0.0382714	0.549683	0.887067	0.157703	2.69847	0.436791
ENSG00000196507	TCEAL3	0.0333269	-1.85591	2.70684e-06	0.11416	1.23049	0.304527	0.0881898	0.779046	1	0.13395	1.43124	0.0411094	0.236554	2.23939	0.436791
ENSG00000169188	APEX2	0.058322	-0.0165539	1	0.0489255	-0.19009	1	0.0220474	-0.889981	1	0.0637856	0.259475	1	0.236554	2.23939	0.436791
ENSG00000262919	CCNQ	0.0590795	-0.876869	0.0415997	0.11416	0.810947	0.639294	0.121261	0.883743	1	0.0637856	-0.0915992	1	0.27598	2.10446	0.436791
ENSG00000169410	PTPN9	0.0954361	-0.359075	0.501044	0.106005	0.0917683	1	0.0992135	0.0750589	1	0.121193	0.318829	0.87075	0.354831	1.92655	0.436791
ENSG00000124074	ENKD1	0.106798	-0.464799	0.318419	0.110082	-0.0756411	1	0.143308	0.380852	1	0.165843	0.584678	0.503367	0.394257	1.86346	0.436791
ENSG00000171202	TMEM126A	0.106798	-0.464799	0.318419	0.167162	0.619145	0.726361	0.077166	-0.468122	1	0.114814	0.0188247	1	0.394257	1.86346	0.436791
ENSG00000065559	MAP2K4	0.137852	-0.355622	0.459533	0.179394	0.340796	0.946604	0.154332	0.137499	1	0.13395	-0.108809	1	0.473109	1.77148	0.436791
ENSG00000169180	XPO6	0.206021	-0.913214	0.00202909	0.248705	-0.0413688	1	0.352759	0.509468	1	0.567692	1.31789	0.0037325	0.749088	1.59667	0.436791
ENSG00000132341	RAN	0.665023	-0.951745	0.000181339	1.12529	0.497562	0.673045	0.793708	-0.0827195	1	1.67118	1.12724	0.00667057	2.24727	1.42232	0.436791
ENSG00000153214	TMEM87B	0.124976	-0.201539	0.734376	0.134545	0.0884087	1	0.077166	-0.611209	1	0.146707	0.238165	0.946332	0.433683	1.85022	0.43725
ENSG00000121413	ZSCAN18	0.200719	-0.540405	0.125187	0.207934	-0.120827	1	0.220474	0.0122989	1	0.401849	0.947148	0.0846395	0.670237	1.63053	0.437762
ENSG00000197102	DYNC1H1	0.24162	-0.932722	0.00126584	0.330247	0.151118	1	0.440949	0.590938	1	0.612342	1.1598	0.0132998	0.867366	1.55925	0.437794
ENSG00000166986	MARS	0.143154	-0.937775	0.00342077	0.220165	0.356851	0.896241	0.253546	0.566476	1	0.325307	0.980767	0.0816001	0.55196	1.69847	0.43847
ENSG00000164111	ANXA5	1.10433	-0.751381	0.00462427	1.58193	0.307246	0.86764	1.51025	0.202891	1	2.24525	0.862166	0.0572157	3.43004	1.37407	0.440548
ENSG00000176387	HSD11B2	0.0136337	-0.907187	0.367194	0.0122314	-0.163548	1	0.0440949	1.76755	1	0.0191357	0.556772	1	0.118277	3.24648	0.440647
ENSG00000178338	ZNF354B	0.015906	-0.588768	0.625681	0.0203856	0.421414	1	0.0220474	0.837939	1	0.0127571	-0.000284076	1	0.118277	3.15027	0.440647
ENSG00000160199	PKNOX1	0.0469606	-0.925069	0.0527809	0.0733883	0.434566	0.946604	0.0551186	0.137499	1	0.108436	1.06112	0.220842	0.236554	2.22532	0.441533
ENSG00000116747	RO60	0.0621092	-0.727608	0.11211	0.101928	0.600457	0.781759	0.0551186	-0.195484	1	0.102057	0.595326	0.618241	0.27598	2.09324	0.441533
ENSG00000182004	SNRPE	0.524898	-0.292672	0.440103	0.627878	0.200719	0.998793	0.47402	-0.230106	1	0.625099	0.184575	0.887067	1.49818	1.44004	0.441533
ENSG00000142330	CAPN10	0.05302	-1.15221	0.00542908	0.0978511	0.583402	0.830007	0.0881898	0.468705	1	0.140328	1.15696	0.129041	0.27598	2.13868	0.441652
ENSG00000068654	POLR1A	0.0931638	-0.481026	0.303212	0.0733883	-0.492268	0.923839	0.132285	0.469601	1	0.1786	0.924006	0.187157	0.354831	1.9186	0.442239
ENSG00000090273	NUDC	0.489299	-0.469569	0.13987	0.676803	0.377697	0.802722	0.518115	-0.0553623	1	0.644235	0.278215	0.728055	1.45875	1.444	0.442239
ENSG00000170876	TMEM43	0.160575	-1.09687	0.000233283	0.293553	0.566845	0.702623	0.209451	0.035746	1	0.452878	1.26275	0.00886121	0.630811	1.64118	0.443208
ENSG00000143622	RIT1	0.0393863	-0.574036	0.412397	0.0489255	0.245125	1	0.0661423	0.793545	1	0.0446499	0.166826	1	0.197129	2.40402	0.444784
ENSG00000075142	SRI	0.162847	-0.802326	0.0141603	0.240551	0.353396	0.884913	0.231498	0.294556	1	0.331685	0.861903	0.141132	0.591386	1.66152	0.44651
ENSG00000012232	EXTL3	0.0704409	-1.23611	0.00122864	0.154931	0.830088	0.585143	0.187403	1.07417	0.954228	0.140328	0.634535	0.492342	0.354831	2.00854	0.447898
ENSG00000136451	VEZF1	0.119674	-0.929695	0.00610028	0.228319	0.73942	0.564912	0.143308	0.0159375	1	0.236007	0.75579	0.268359	0.473109	1.75506	0.447898
ENSG00000120910	PPP3CC	0.0666538	-1.04195	0.00895452	0.0978511	0.250826	1	0.165356	1.07307	0.987824	0.153085	0.971147	0.212613	0.315406	2.02646	0.447899
ENSG00000167037	SGSM1	0.00605943	-0.499763	0.960415	0	-1.00601	0.994065	0.0110237	1.66801	1	0.00637856	0.829791	0.99852	0.0788514	4.23	0.448031
ENSG00000118965	WDR35	0.0227229	-1.20092	0.0427888	0.032617	0.220502	1	0.0330712	0.471617	1	0.0765427	1.59163	0.0746152	0.157703	2.6715	0.448217
ENSG00000002587	HS3ST1	0.0219654	-1.29885	0.0221462	0.0611569	1.26817	0.507226	0.0330712	0.471617	1	0.0382714	0.521669	0.89389	0.157703	2.6715	0.448217
ENSG00000113460	BRIX1	0.0878618	-1.19164	0.000422495	0.159008	0.508566	0.815548	0.17638	0.660959	1	0.248764	1.22889	0.0307898	0.394257	1.8428	0.449025
ENSG00000205323	SARNP	0.196174	-0.391481	0.332323	0.256859	0.328111	0.915409	0.187403	-0.131687	1	0.236007	0.186948	0.949529	0.630811	1.63351	0.449025
ENSG00000148204	CRB2	0.00302972	-2.02583	0.105585	0	-0.89053	0.994065	0.0220474	2.51601	1	0.0191357	2.24483	0.326764	0.0788514	4.3675	0.450362
ENSG00000129460	NGDN	0.124218	-0.407702	0.367488	0.142699	0.116165	1	0.165356	0.37646	1	0.153085	0.238431	0.949312	0.433683	1.78856	0.451203
ENSG00000169442	CD52	0.15603	-2.34427	1.35697e-18	0.542258	0.83571	0.350905	0.727566	1.20793	0.59629	1.19917	2.22545	6.58409e-09	0.985643	1.59058	0.451203
ENSG00000007168	PAFAH1B1	0.249194	-0.695683	0.0245468	0.371019	0.41064	0.812139	0.330712	0.215651	1	0.427364	0.619573	0.328788	0.82794	1.54709	0.451203
ENSG00000010244	ZNF207	0.367353	-0.587854	0.0540967	0.485178	0.250384	0.954706	0.47402	0.202633	1	0.605963	0.596704	0.315238	1.14335	1.47414	0.451203
ENSG00000113088	GZMK	0.0295397	-2.11329	1.5214e-07	0.0733883	0.466627	0.947958	0.132285	1.38356	0.894002	0.197735	2.16683	0.00015775	0.236554	2.25361	0.453839
ENSG00000145996	CDKAL1	0.042416	-0.322225	0.727839	0.0570798	0.47204	0.991025	0.0330712	-0.0868733	1	0.0318928	-0.304065	1	0.197129	2.38565	0.454274
ENSG00000148337	CIZ1	0.10604	-1.00262	0.00297466	0.203856	0.715807	0.59493	0.154332	0.271124	1	0.22325	0.829791	0.213492	0.433683	1.78254	0.454318
ENSG00000099949	LZTR1	0.124976	-1.00614	0.00315653	0.224242	0.588898	0.734706	0.242522	0.678507	1	0.255142	0.772305	0.277997	0.512534	1.76716	0.454318
ENSG00000184967	NOC4L	0.165877	-0.716147	0.0356485	0.232396	0.304486	0.946604	0.187403	-0.00336305	1	0.331685	0.871211	0.146281	0.591386	1.66984	0.454318
ENSG00000169926	KLF13	0.181026	-0.956569	0.00159299	0.26909	0.284789	0.946604	0.341735	0.641952	1	0.433742	1.05567	0.0425862	0.670237	1.61261	0.454318
ENSG00000141933	TPGS1	0.213595	-1.01688	0.000425969	0.358787	0.45936	0.752162	0.38583	0.540259	1	0.516663	1.0376	0.04051	0.788514	1.569	0.454318
ENSG00000132382	MYBBP1A	0.247679	-0.683695	0.0312825	0.338402	0.269767	0.963914	0.275593	-0.0381054	1	0.491149	0.864105	0.107372	0.82794	1.56108	0.454318
ENSG00000102030	NAA10	0.320393	-0.658758	0.0300378	0.460716	0.364932	0.848963	0.38583	0.076388	1	0.561313	0.666485	0.241741	1.02507	1.49303	0.454318
ENSG00000164346	NSA2	0.366596	-0.0912547	0.891685	0.35471	-0.0749542	1	0.363783	-0.0127073	1	0.357199	-0.0538528	1	1.02507	1.49085	0.454318
ENSG00000185800	DMWD	0.0901341	-1.09908	0.00157111	0.175317	0.686259	0.647177	0.132285	0.252977	1	0.22325	1.0533	0.0973658	0.394257	1.84965	0.454398
ENSG00000142039	CCDC97	0.0507478	-0.719729	0.161264	0.0693112	0.309769	1	0.077166	0.552537	1	0.0829213	0.607399	0.606943	0.236554	2.19757	0.454607
ENSG00000169258	GPRIN1	0.00151486	-3.08473	0.0101708	0.00407713	0.235001	1	0.0220474	2.51601	1	0.0255142	2.73668	0.142633	0.0788514	4.3675	0.455712
ENSG00000153944	MSI2	0.0969509	-0.906388	0.0123623	0.159008	0.492799	0.818587	0.132285	0.232317	1	0.210493	0.932361	0.154358	0.394257	1.82919	0.456071
ENSG00000230797	YY2	0.00605943	-0.499763	0.962172	0.00407713	0.10947	1	0	0.552537	1	0.00637856	0.829791	0.997224	0.0788514	4.23	0.456469
ENSG00000267100	ILF3-DT	0.0257526	-0.862333	0.178195	0.0489255	0.840284	0.793378	0.0220474	0.00504919	1	0.0382714	0.494188	0.899461	0.157703	2.64503	0.456469
ENSG00000070444	MNT	0.0848321	-0.90262	0.0157385	0.134545	0.442046	0.86764	0.0881898	-0.123993	1	0.204114	1.11042	0.084056	0.354831	1.88723	0.456469
ENSG00000139687	RB1	0.128006	-0.313408	0.532076	0.142699	0.102807	1	0.077166	-0.683661	1	0.184978	0.520744	0.539349	0.433683	1.77654	0.456469
ENSG00000221968	FADS3	0.166634	-1.39906	6.10184e-07	0.358787	0.674311	0.560192	0.38583	0.729415	1	0.554935	1.37434	0.0024764	0.709663	1.60085	0.456469
ENSG00000112033	PPARD	0.229501	-0.988576	0.000561653	0.415867	0.606146	0.622846	0.330712	0.21282	1	0.529421	0.97102	0.0563362	0.82794	1.54431	0.456469
ENSG00000106211	HSPB1	1.46335	-0.851094	0.000772116	2.34027	0.448223	0.726361	2.73388	0.636494	1	2.74916	0.682303	0.156711	4.57338	1.3373	0.456469
ENSG00000197261	C6orf141	0.00454458	-1.71033	0.142108	0.0163085	1.55693	0.752162	0	0.346086	1	0.0127571	1.29928	0.708247	0.0788514	3.98899	0.457991
ENSG00000185513	L3MBTL1	0.00681686	-0.610794	0.803699	0.0122314	1.10947	0.994065	0	0.346086	1	0	-0.492137	0.998116	0.0788514	3.98899	0.457991
ENSG00000278266	AC079949.2	0.00681686	-0.610794	0.803699	0.00407713	-0.112922	1	0.0110237	1.44562	1	0.00637856	0.607399	1	0.0788514	3.98899	0.457991
ENSG00000263961	RHEX	0.00833172	0.237203	0.970495	0	-1.21246	0.873995	0	0.346086	1	0.00637856	0.607399	1	0.0788514	3.98899	0.457991
ENSG00000145431	PDGFC	0.111342	-0.405093	0.408001	0.159008	0.484979	0.820823	0.110237	-0.0290587	1	0.108436	-0.108809	1	0.394257	1.82243	0.457991
ENSG00000108262	GIT1	0.100738	-1.36913	2.85752e-05	0.187548	0.448122	0.86764	0.319688	1.25298	0.739607	0.306171	1.24156	0.0275641	0.473109	1.79928	0.457991
ENSG00000166165	CKB	0.221169	-1.53671	3.65947e-09	0.619724	1.06308	0.0825332	0.462996	0.489417	1	0.733535	1.27555	0.0039888	0.946217	1.5147	0.457991
ENSG00000148840	PPRC1	0.306759	-0.489779	0.147688	0.391404	0.236354	0.983918	0.319688	-0.0689514	1	0.472014	0.527228	0.411877	0.946217	1.50753	0.457991
ENSG00000155034	FBXL18	0.0151486	-0.655882	0.536742	0.0122314	-0.212458	1	0.0330712	1.34609	1	0.0191357	0.507863	1	0.118277	3.19757	0.458192
ENSG00000065491	TBC1D22B	0.0545349	-0.479863	0.452229	0.0733883	0.387772	0.994065	0.0661423	0.332411	1	0.0574071	0.050181	1	0.236554	2.1839	0.458192
ENSG00000127580	WDR24	0.0605943	-1.19773	0.00378186	0.110082	0.524508	0.86764	0.198427	1.42409	0.818897	0.121193	0.670592	0.530392	0.315406	2.09448	0.458192
ENSG00000100462	PRMT5	0.140882	-0.76665	0.0246496	0.220165	0.470168	0.778125	0.17638	0.135868	1	0.261521	0.730255	0.278288	0.512534	1.69265	0.458192
ENSG00000172845	SP3	0.16209	-0.576847	0.114794	0.228319	0.377576	0.86764	0.110237	-0.653914	1	0.287035	0.733744	0.255373	0.55196	1.66263	0.458192
ENSG00000105568	PPP2R1A	0.679414	-0.676739	0.0142336	0.88066	0.174054	1	0.94804	0.270704	1	1.32674	0.830942	0.0786916	2.08956	1.39992	0.458192
ENSG00000146540	C7orf50	0.271917	-1.21785	4.75036e-06	0.509641	0.534722	0.690315	0.617328	0.782086	0.972788	0.771806	1.19829	0.00699812	1.02507	1.48866	0.458397
ENSG00000172379	ARNT2	0.0136337	-1.09983	0.177918	0.032617	1.16392	0.746823	0.0110237	0.208583	1	0.0191357	0.460557	1	0.118277	3.15027	0.458495
ENSG00000107159	CA9	0.00227229	-2.66969	0.0179651	0.00407713	0.10947	1	0.0220474	2.37851	1	0.0255142	2.56676	0.156651	0.0788514	4.23	0.459989
ENSG00000164535	DAGLB	0.0795301	-0.597119	0.195426	0.0896968	0.0281702	1	0.077166	-0.0779402	1	0.159464	0.955322	0.186924	0.315406	1.95246	0.46029
ENSG00000131116	ZNF428	0.192387	-1.02583	0.000445189	0.41179	0.887078	0.277092	0.264569	0.135282	1	0.382714	0.708866	0.24664	0.709663	1.57103	0.460553
ENSG00000107738	VSIR	0.199961	-1.76959	1.52335e-11	0.444407	0.481439	0.752162	0.793708	1.3474	0.363389	0.950406	1.76706	9.13984e-06	0.946217	1.53157	0.460553
ENSG00000196421	C20orf204	0.00681686	-2.02583	0.0383039	0.0203856	0.957467	0.927202	0.0330712	1.79355	1	0.0255142	1.34436	0.497193	0.118277	3.64503	0.463773
ENSG00000134245	WNT2B	0.0121189	-1.34776	0.087639	0.032617	1.2205	0.735131	0.0110237	0.252977	1	0.0255142	0.878701	0.748667	0.118277	3.19757	0.463773
ENSG00000170921	TANC2	0.0196932	-1.59287	0.00350964	0.0489255	0.871311	0.752162	0.0330712	0.471617	1	0.0765427	1.59163	0.0811866	0.157703	2.6715	0.463773
ENSG00000261150	EPPK1	0.0295397	-0.418149	0.627109	0.0366942	0.343936	1	0.0330712	0.420087	1	0.0255142	-0.0706734	1	0.157703	2.61904	0.463773
ENSG00000184860	SDR42E1	0.0280249	-0.623394	0.452229	0.0407713	0.510008	0.983465	0.0551186	1.05658	1	0.0191357	-0.418137	1	0.157703	2.61904	0.463773
ENSG00000125249	RAP2A	0.0568072	-0.34776	0.598641	0.0489255	-0.263339	1	0.0992135	0.874465	1	0.0637856	0.187685	1	0.236554	2.17035	0.463773
ENSG00000173145	NOC3L	0.100738	-0.281671	0.606844	0.093774	-0.163548	1	0.0881898	-0.139341	1	0.146707	0.556772	0.555184	0.354831	1.8718	0.463773
ENSG00000232956	SNHG15	0.122704	-1.67146	4.03071e-09	0.277245	0.583789	0.699709	0.275593	0.539788	1	0.605963	1.91757	4.43691e-06	0.591386	1.64914	0.463773
ENSG00000100029	PES1	0.286308	-1.43276	7.82389e-08	0.599338	0.597825	0.63095	0.716542	0.815571	0.940458	1.01419	1.45823	0.000656737	1.18277	1.50791	0.463773
ENSG00000179271	GADD45GIP1	0.580191	-1.25051	3.82232e-07	1.0519	0.452675	0.737165	1.37797	0.822989	0.925742	1.77962	1.31042	0.00105373	2.12899	1.40503	0.463773
ENSG00000215421	ZNF407	0.0143912	-1.11329	0.181775	0.0244628	0.594897	1	0.0110237	0.123694	1	0.0382714	1.31522	0.333308	0.118277	3.06007	0.465516
ENSG00000264247	LINC00909	0.0166634	-0.631553	0.544757	0.0163085	0.0163609	1	0.0330712	1.20858	1	0.0191357	0.370359	1	0.118277	3.06007	0.465516
ENSG00000111605	CPSF6	0.16512	-0.538757	0.147153	0.195702	0.104572	1	0.165356	-0.104575	1	0.299792	0.790263	0.215788	0.55196	1.64941	0.465516
ENSG00000118939	UCHL3	0.232531	-0.0351695	1	0.224242	-0.0528011	1	0.187403	-0.270585	1	0.216871	-0.0889588	1	0.670237	1.5809	0.465516
ENSG00000026508	CD44	0.568829	-1.65736	2.77252e-12	1.2843	0.580361	0.582331	2.01734	1.22579	0.370585	2.37282	1.60133	1.8222e-05	2.40497	1.3951	0.465516
ENSG00000124784	RIOK1	0.0765003	-0.508224	0.358009	0.0815426	-0.0217742	1	0.154332	0.989942	1	0.0892999	0.151719	1	0.315406	2.04557	0.466503
ENSG00000135316	SYNCRIP	0.490814	-0.440313	0.176236	0.607492	0.200444	0.997408	0.551186	0.042759	1	0.701642	0.421267	0.506946	1.41933	1.41004	0.467086
ENSG00000129347	KRI1	0.100738	-0.789465	0.0369316	0.134545	0.204467	1	0.187403	0.729415	1	0.191357	0.769037	0.308894	0.394257	1.82243	0.467315
ENSG00000181704	YIPF6	0.195417	-0.176442	0.740626	0.175317	-0.212458	1	0.198427	0.029229	1	0.242385	0.312138	0.759985	0.591386	1.62065	0.467315
ENSG00000164548	TRA2A	0.202991	-0.633849	0.0572008	0.244628	0.0860114	1	0.308664	0.452746	1	0.369957	0.750502	0.214123	0.670237	1.57742	0.467315
ENSG00000171310	CHST11	0.0696835	-1.094	0.00328913	0.110082	0.341916	0.983449	0.0661423	-0.29722	1	0.229628	1.55812	0.00462187	0.315406	1.93454	0.470321
ENSG00000102007	PLP2	0.102253	-1.71973	5.21859e-09	0.212011	0.405545	0.86764	0.308664	0.966299	0.925742	0.523042	1.95059	4.43873e-06	0.512534	1.69265	0.471919
ENSG00000155090	KLF10	0.474151	-0.473291	0.137139	0.656418	0.377858	0.80473	0.540162	0.0529118	1	0.612342	0.246482	0.780063	1.3799	1.40866	0.474184
ENSG00000167874	TMEM88	0.0689261	-1.52464	9.0358e-06	0.183471	0.989176	0.357087	0.209451	1.11547	0.925742	0.191357	1.00263	0.152112	0.354831	1.88723	0.475061
ENSG00000168071	CCDC88B	0.106798	-1.53786	6.8076e-07	0.232396	0.609899	0.705656	0.308664	1.00767	0.925742	0.401849	1.50786	0.00224762	0.512534	1.73191	0.475061
ENSG00000007541	PIGQ	0.221927	-0.948987	0.00131698	0.358787	0.428699	0.794754	0.462996	0.790498	0.998986	0.459256	0.810162	0.150339	0.788514	1.54259	0.475061
ENSG00000263001	GTF2I	0.696077	-0.299931	0.404714	0.786886	0.10082	1	0.694494	-0.0924285	1	0.88662	0.28547	0.699626	1.93186	1.38747	0.475282
ENSG00000196557	CACNA1H	0.0287823	-0.58592	0.458617	0.0244628	-0.279572	1	0.0551186	1.03058	1	0.0446499	0.659866	0.780063	0.157703	2.5935	0.476427
ENSG00000116478	HDAC1	0.144669	-0.34776	0.460373	0.163085	0.103618	1	0.154332	0.0671102	1	0.184978	0.310417	0.807319	0.473109	1.70162	0.476427
ENSG00000169682	SPNS1	0.206021	-0.839965	0.00595236	0.305785	0.338734	0.888583	0.38583	0.678068	1	0.401849	0.767295	0.188674	0.709663	1.55149	0.476427
ENSG00000198625	MDM4	0.213595	-0.460489	0.210153	0.244628	0.0744234	1	0.231498	0.0189214	1	0.344442	0.622466	0.335088	0.670237	1.56703	0.477447
ENSG00000173338	KCNK7	0.00151486	-3.34776	0.00165237	0.0122314	1.235	0.873995	0.0220474	2.25298	1	0.0255142	2.41475	0.17832	0.0788514	4.10446	0.478067
ENSG00000109610	SOD3	0.155273	-2.37894	2.15036e-20	0.554489	0.855827	0.304527	0.782684	1.30656	0.423315	1.20555	2.21312	1.9658e-09	0.946217	1.5147	0.478067
ENSG00000145901	TNIP1	0.735464	-0.677976	0.0134335	1.12121	0.450914	0.734706	1.33387	0.670974	1	1.00781	0.251903	0.742619	2.20784	1.36182	0.478067
ENSG00000183309	ZNF623	0.021208	-0.811707	0.384555	0.0489255	1.22495	0.646891	0.0110237	-0.301612	1	0.0127571	-0.523846	1	0.157703	2.96696	0.478115
ENSG00000188010	MORN2	0.0628666	0.0445577	1	0.0693112	0.249648	1	0.0220474	-0.98224	1	0.0382714	-0.546076	0.787356	0.236554	2.14363	0.478115
ENSG00000082516	GEMIN5	0.05302	-0.689866	0.175722	0.0896968	0.678836	0.754812	0.0661423	0.292147	1	0.0637856	0.15994	1	0.236554	2.14363	0.478115
ENSG00000176463	SLCO3A1	0.0537775	-1.34776	0.000337091	0.142699	1.10947	0.305724	0.0992135	0.508816	1	0.127571	0.864556	0.308832	0.27598	2.017	0.478115
ENSG00000204574	ABCF1	0.340843	-0.51377	0.111328	0.432176	0.214313	0.996242	0.407878	0.121526	1	0.529421	0.530946	0.38226	1.02507	1.45634	0.478115
ENSG00000030419	IKZF2	0.0136337	-0.907187	0.392792	0.0163085	0.209006	1	0.0440949	1.76755	1	0.0127571	0.0928253	1	0.118277	3.24648	0.47894
ENSG00000182575	NXPH3	0.00227229	-2.34776	0.0935002	0.00407713	0.372505	1	0	0.793545	1	0.0255142	2.92933	0.151039	0.0788514	4.5195	0.479499
ENSG00000187634	SAMD11	0.0492329	-1.55129	3.45612e-05	0.110082	0.668898	0.752162	0.0992135	0.530511	1	0.204114	1.69096	0.00311625	0.27598	2.03838	0.479499
ENSG00000185347	TEDC1	0.117402	-1.5622	2.10103e-07	0.277245	0.736868	0.549073	0.363783	1.09727	0.857577	0.414606	1.377	0.00580335	0.55196	1.68044	0.479499
ENSG00000106105	GARS	0.176481	-0.637266	0.0647085	0.281322	0.561621	0.726361	0.242522	0.308933	1	0.229628	0.214816	0.901171	0.591386	1.60861	0.479499
ENSG00000213903	LTB4R	0.0696835	-1.13053	0.00230183	0.130468	0.609544	0.752162	0.110237	0.372558	1	0.184978	1.16177	0.0781853	0.315406	1.91684	0.480605
ENSG00000169957	ZNF768	0.0878618	-0.852434	0.0255634	0.171239	0.826077	0.535233	0.143308	0.521173	1	0.114814	0.162835	1	0.354831	1.85654	0.480605
ENSG00000145725	PPIP5K2	0.102253	-0.304691	0.554314	0.106005	-0.00189076	1	0.077166	-0.346936	1	0.146707	0.523982	0.568941	0.354831	1.84143	0.480605
ENSG00000140326	CDAN1	0.0166634	-0.731088	0.493244	0.0203856	0.279395	1	0.0220474	0.708656	1	0.0255142	0.692287	0.940349	0.118277	3.017	0.480696
ENSG00000090565	RAB11FIP3	0.141639	-0.465596	0.261378	0.183471	0.287257	0.983156	0.165356	0.154945	1	0.184978	0.299276	0.811567	0.473109	1.69116	0.480696
ENSG00000134954	ETS1	0.396135	-1.13132	1.05527e-05	0.754269	0.60971	0.552196	0.617328	0.243516	1	1.10987	1.22211	0.00375339	1.3799	1.39941	0.481419
ENSG00000176293	ZNF135	0.00605943	-1.17783	0.397514	0.0122314	0.993993	1	0.0220474	2.03058	1	0	-0.585247	1	0.0788514	3.88207	0.481837
ENSG00000177669	MBOAT4	0.00605943	-1.17783	0.397514	0.0203856	1.81996	0.632426	0	0.252977	1	0	-0.585247	1	0.0788514	3.88207	0.481837
ENSG00000184293	CLECL1	0.00454458	-2.78833	0.00248296	0.00815426	-0.244167	1	0.0330712	1.79355	1	0.0637856	2.96729	0.0185687	0.118277	3.64503	0.481837
ENSG00000261824	LINC00662	0.0234803	-1.30196	0.0160225	0.0489255	0.751016	0.820301	0.0220474	-0.0689514	1	0.0765427	1.47134	0.101796	0.157703	2.56841	0.481837
ENSG00000160439	RDH13	0.0302972	-0.449639	0.571841	0.0448484	0.60697	0.932604	0.0110237	-0.677761	1	0.0318928	0.166826	1	0.157703	2.56841	0.481837
ENSG00000163348	PYGO2	0.0568072	-0.457384	0.461916	0.093774	0.740237	0.734706	0.0440949	-0.23245	1	0.0446499	-0.353431	0.953844	0.236554	2.13046	0.481837
ENSG00000067606	PRKCZ	0.0855895	-0.42176	0.427428	0.101928	0.185419	1	0.0992135	0.217353	1	0.108436	0.299276	0.905077	0.315406	1.90807	0.481837
ENSG00000171824	EXOSC10	0.0886192	-0.787045	0.0523125	0.110082	0.0923968	1	0.143308	0.53677	1	0.191357	0.985245	0.157877	0.354831	1.8718	0.481837
ENSG00000112769	LAMA4	0.0924064	-1.73616	1.03897e-08	0.240551	0.793969	0.512242	0.286617	1.00224	0.925742	0.401849	1.63339	0.000653021	0.473109	1.72276	0.481837
ENSG00000159713	TPPP3	0.0984658	-1.97967	3.02986e-11	0.32617	1.05129	0.219909	0.29764	0.802944	1	0.516663	1.79503	7.90345e-05	0.55196	1.69394	0.481837
ENSG00000105655	ISYNA1	0.122704	-1.30281	1.31117e-05	0.256859	0.688808	0.592611	0.220474	0.416475	1	0.389092	1.35214	0.0055575	0.512534	1.64972	0.481837
ENSG00000053501	USE1	0.152243	-0.584366	0.109659	0.203856	0.290043	0.983449	0.143308	-0.201763	1	0.2679	0.722077	0.293083	0.512534	1.64972	0.481837
ENSG00000023902	PLEKHO1	0.249952	-1.50455	5.78099e-09	0.472947	0.377445	0.838752	0.793708	1.15048	0.595828	0.982298	1.60077	6.77467e-05	1.02507	1.46489	0.481837
ENSG00000127603	MACF1	0.517324	-0.619905	0.0331861	0.648263	0.144456	1	0.793708	0.442801	1	0.905756	0.676779	0.205172	1.5376	1.38063	0.481837
ENSG00000179094	PER1	0.540804	-1.44716	2.03904e-09	1.32099	0.863803	0.210244	1.28978	0.72305	0.972788	1.72859	1.26262	0.00186093	2.08956	1.38058	0.481837
ENSG00000171552	BCL2L1	0.765761	-0.605558	0.0322915	1.32099	0.703338	0.397211	0.94804	0.116604	1	0.873863	-0.00712846	1	2.24727	1.35604	0.481837
ENSG00000181191	PJA1	0.0287823	-0.58592	0.465406	0.0244628	-0.279572	1	0.0551186	1.03058	1	0.0446499	0.659866	0.786095	0.157703	2.5935	0.483326
ENSG00000129932	DOHH	0.0969509	-1.00896	0.00396951	0.179394	0.647127	0.700225	0.110237	-0.0689514	1	0.236007	1.07022	0.0814439	0.394257	1.78254	0.483326
ENSG00000109736	MFSD10	0.139367	-1.43109	4.50769e-07	0.273168	0.491877	0.752162	0.396854	1.03617	0.857577	0.491149	1.45698	0.00130449	0.591386	1.59271	0.483326
ENSG00000087903	RFX2	0.223442	-1.01482	0.000360349	0.415867	0.639466	0.582331	0.330712	0.241389	1	0.523042	0.982438	0.0542886	0.788514	1.50243	0.483536
ENSG00000204531	POU5F1	0.00302972	-2.02583	0.126481	0.0163085	2.01636	0.702721	0	0.668014	1	0.00637856	0.955322	0.947772	0.0788514	4.3675	0.485366
ENSG00000198074	AKR1B10	0.0772578	-0.831184	0.0404183	0.179394	1.16392	0.213534	0.0551186	-0.56294	1	0.0892999	-0.000284076	1	0.315406	1.89935	0.487048
ENSG00000167657	DAPK3	0.264343	-1.22747	5.56044e-06	0.636032	0.980625	0.150547	0.540162	0.616062	1	0.580449	0.758406	0.17303	0.985643	1.46951	0.487048
ENSG00000159128	IFNGR2	0.399165	-0.560753	0.0665559	0.513718	0.217551	0.994065	0.551186	0.312534	1	0.631478	0.538973	0.358843	1.18277	1.4094	0.487048
ENSG00000253958	CLDN23	0.0325695	-1.21026	0.119416	0.0856197	1.19967	0.664562	0.0661423	0.793545	1	0.0318928	-0.285686	1	0.27598	2.85654	0.488032
ENSG00000149043	SYT8	0.00454458	-1.86233	0.0953834	0.0163085	1.4314	0.752162	0	0.252977	1	0.0191357	1.71431	0.43853	0.0788514	3.88207	0.488163
ENSG00000135631	RAB11FIP5	0.101496	-0.794506	0.0377237	0.159008	0.469466	0.86764	0.220474	0.958794	0.984682	0.140328	0.26589	0.928682	0.394257	1.80901	0.488644
ENSG00000096070	BRPF3	0.16209	-0.354454	0.440103	0.195702	0.211111	1	0.154332	-0.106919	1	0.204114	0.279238	0.847643	0.512534	1.64036	0.489067
ENSG00000116786	PLEKHM2	0.212838	-1.60053	7.21332e-10	0.513718	0.743538	0.433675	0.418901	0.360959	1	0.944027	1.76048	6.45013e-06	0.906791	1.47511	0.489067
ENSG00000070831	CDC42	0.693805	-0.646533	0.0200845	0.990742	0.35254	0.820932	0.959064	0.268429	1	1.15452	0.579362	0.289797	2.05014	1.3526	0.489067
ENSG00000187555	USP7	0.269645	-0.756723	0.011609	0.424021	0.474988	0.752162	0.396854	0.340897	1	0.472014	0.623981	0.304423	0.867366	1.47068	0.48964
ENSG00000182272	B4GALNT4	0.00302972	-2.48526	0.0156642	0.0163085	1.55693	0.752162	0.0220474	2.1375	1	0.0127571	1.29928	0.707944	0.0788514	3.98899	0.491268
ENSG00000213160	KLHL23	0.0219654	0.389206	0.74263	0.0163085	-0.0711019	1	0	-0.994951	1	0.00637856	-0.7947	0.785542	0.118277	2.97518	0.491268
ENSG00000183864	TOB2	0.0757429	-0.918367	0.0187594	0.118237	0.411499	0.929385	0.165356	0.931049	1	0.140328	0.680928	0.452823	0.315406	1.89069	0.491268
ENSG00000175376	EIF1AD	0.0878618	-0.90366	0.0178925	0.138622	0.431398	0.873995	0.121261	0.26051	1	0.197735	0.996901	0.140102	0.354831	1.83394	0.491268
ENSG00000170619	COMMD5	0.0931638	-0.715492	0.07826	0.130468	0.320974	0.993983	0.132285	0.375988	1	0.165843	0.702035	0.391529	0.354831	1.82648	0.491268
ENSG00000178695	KCTD12	0.115887	-1.37559	1.21562e-05	0.236473	0.599796	0.726361	0.29764	0.915673	0.980327	0.369957	1.32012	0.011664	0.512534	1.6975	0.491268
ENSG00000100241	SBF1	0.118159	-1.62299	2.47546e-08	0.244628	0.465299	0.801219	0.341735	0.953769	0.925742	0.535799	1.79072	3.97787e-05	0.55196	1.63632	0.491268
ENSG00000079313	REXO1	0.175724	-0.712392	0.0317924	0.240551	0.265933	0.99157	0.275593	0.473636	1	0.318928	0.712139	0.259283	0.591386	1.58483	0.491268
ENSG00000109920	FNBP4	0.184055	-0.546305	0.129089	0.216088	0.0829981	1	0.231498	0.212562	1	0.318928	0.7078	0.280287	0.591386	1.5809	0.491268
ENSG00000076706	MCAM	0.171179	-1.23546	1.98384e-05	0.379173	0.826957	0.394075	0.308664	0.438532	1	0.452878	1.07293	0.0390684	0.670237	1.56358	0.491268
ENSG00000119414	PPP6C	0.206021	-0.672855	0.0398039	0.273168	0.227307	1	0.29764	0.359892	1	0.376335	0.736682	0.225678	0.670237	1.53968	0.491268
ENSG00000146425	DYNLT1	0.2651	-0.415995	0.25582	0.277245	-0.0612288	1	0.352759	0.325827	1	0.401849	0.53517	0.422629	0.788514	1.49116	0.491268
ENSG00000173947	PIFO	0	-2.93272	0.24772	0	1.10947	1	0	2.66801	1	0.00637856	3.41475	0.470614	0.0394257	6.10446	0.492379
ENSG00000261684	AC018362.1	0	-2.93272	0.24772	0	1.10947	1	0	2.66801	1	0.00637856	3.41475	0.470614	0.0394257	6.10446	0.492379
ENSG00000184697	CLDN6	0	-2.93272	0.24772	0	1.10947	1	0	2.66801	1	0.00637856	3.41475	0.470614	0.0394257	6.10446	0.492379
ENSG00000153446	C16orf89	0	-2.93272	0.24772	0	1.10947	1	0	2.66801	1	0.00637856	3.41475	0.470614	0.0394257	6.10446	0.492379
ENSG00000260111	AC012184.1	0	-2.93272	0.24772	0	1.10947	1	0	2.66801	1	0.00637856	3.41475	0.470614	0.0394257	6.10446	0.492379
ENSG00000269911	FAM226B	0	-2.93272	0.253169	0	1.10947	1	0	2.66801	1	0.00637856	3.41475	0.470614	0.0394257	6.10446	0.492379
ENSG00000185823	NPAP1	0	-2.93272	0.256605	0	1.10947	1	0	2.66801	1	0.00637856	3.41475	0.470614	0.0394257	6.10446	0.492379
ENSG00000256862	AC005842.1	0	-2.93272	0.256671	0	1.10947	1	0	2.66801	1	0.00637856	3.41475	0.470614	0.0394257	6.10446	0.492379
ENSG00000245648	AC022075.1	0	-2.93272	0.272113	0	1.10947	1	0	2.66801	1	0.00637856	3.41475	0.470614	0.0394257	6.10446	0.492379
ENSG00000234617	SNRK-AS1	0	-2.93272	0.274552	0	1.10947	1	0	2.66801	1	0.00637856	3.41475	0.470614	0.0394257	6.10446	0.492379
ENSG00000011083	SLC6A7	0	-2.93272	0.24772	0	1.10947	1	0.0110237	4.25298	1	0	1.82979	1	0.0394257	6.10446	0.492379
ENSG00000250490	LINC02145	0	-2.93272	0.253169	0	1.10947	1	0.0110237	4.25298	1	0	1.82979	1	0.0394257	6.10446	0.492379
ENSG00000211670	IGLV3-9	0	-2.93272	0.263039	0	1.10947	1	0.0110237	4.25298	1	0	1.82979	1	0.0394257	6.10446	0.492379
ENSG00000283458	AC011139.1	0	-2.93272	0.267219	0	1.10947	1	0.0110237	4.25298	1	0	1.82979	1	0.0394257	6.10446	0.492379
ENSG00000119919	NKX2-3	0	-2.93272	0.271203	0	1.10947	1	0.0110237	4.25298	1	0	1.82979	1	0.0394257	6.10446	0.492379
ENSG00000155918	RAET1L	0	-2.93272	0.27567	0	1.10947	1	0.0110237	4.25298	1	0	1.82979	1	0.0394257	6.10446	0.492379
ENSG00000263680	AC007639.1	0	-2.93272	0.299921	0	1.10947	1	0.0110237	4.25298	1	0	1.82979	1	0.0394257	6.10446	0.492379
ENSG00000272744	AC107214.2	0	-2.93272	0.24772	0.00407713	2.69443	0.86764	0	2.66801	1	0	1.82979	1	0.0394257	6.10446	0.492379
ENSG00000272745	AC004948.1	0	-2.93272	0.24772	0.00407713	2.69443	0.86764	0	2.66801	1	0	1.82979	1	0.0394257	6.10446	0.492379
ENSG00000181690	PLAG1	0	-2.93272	0.24772	0.00407713	2.69443	0.86764	0	2.66801	1	0	1.82979	1	0.0394257	6.10446	0.492379
ENSG00000286782	AL355377.3	0	-2.93272	0.24772	0.00407713	2.69443	0.86764	0	2.66801	1	0	1.82979	1	0.0394257	6.10446	0.492379
ENSG00000233817	AL162727.1	0	-2.93272	0.24772	0.00407713	2.69443	0.86764	0	2.66801	1	0	1.82979	1	0.0394257	6.10446	0.492379
ENSG00000177627	C12orf54	0	-2.93272	0.24772	0.00407713	2.69443	0.86764	0	2.66801	1	0	1.82979	1	0.0394257	6.10446	0.492379
ENSG00000075461	CACNG4	0	-2.93272	0.24772	0.00407713	2.69443	0.86764	0	2.66801	1	0	1.82979	1	0.0394257	6.10446	0.492379
ENSG00000260948	AL390195.2	0.000757429	-1.34776	0.727839	0	1.10947	1	0	2.66801	1	0	1.82979	1	0.0394257	6.10446	0.492379
ENSG00000272205	AL451050.2	0.000757429	-1.34776	0.727839	0	1.10947	1	0	2.66801	1	0	1.82979	1	0.0394257	6.10446	0.492379
ENSG00000163485	ADORA1	0.000757429	-1.34776	0.727839	0	1.10947	1	0	2.66801	1	0	1.82979	1	0.0394257	6.10446	0.492379
ENSG00000197721	CR1L	0.000757429	-1.34776	0.727839	0	1.10947	1	0	2.66801	1	0	1.82979	1	0.0394257	6.10446	0.492379
ENSG00000271855	AC073195.1	0.000757429	-1.34776	0.727839	0	1.10947	1	0	2.66801	1	0	1.82979	1	0.0394257	6.10446	0.492379
ENSG00000271787	AC104794.5	0.000757429	-1.34776	0.727839	0	1.10947	1	0	2.66801	1	0	1.82979	1	0.0394257	6.10446	0.492379
ENSG00000226622	AC092155.1	0.000757429	-1.34776	0.727839	0	1.10947	1	0	2.66801	1	0	1.82979	1	0.0394257	6.10446	0.492379
ENSG00000228079	AC012368.2	0.000757429	-1.34776	0.727839	0	1.10947	1	0	2.66801	1	0	1.82979	1	0.0394257	6.10446	0.492379
ENSG00000142731	PLK4	0.000757429	-1.34776	0.727839	0	1.10947	1	0	2.66801	1	0	1.82979	1	0.0394257	6.10446	0.492379
ENSG00000248544	AC008676.1	0.000757429	-1.34776	0.727839	0	1.10947	1	0	2.66801	1	0	1.82979	1	0.0394257	6.10446	0.492379
ENSG00000203872	C6orf163	0.000757429	-1.34776	0.727839	0	1.10947	1	0	2.66801	1	0	1.82979	1	0.0394257	6.10446	0.492379
ENSG00000242474	AC093627.5	0.000757429	-1.34776	0.727839	0	1.10947	1	0	2.66801	1	0	1.82979	1	0.0394257	6.10446	0.492379
ENSG00000272037	AP002907.1	0.000757429	-1.34776	0.727839	0	1.10947	1	0	2.66801	1	0	1.82979	1	0.0394257	6.10446	0.492379
ENSG00000286718	AC007066.3	0.000757429	-1.34776	0.727839	0	1.10947	1	0	2.66801	1	0	1.82979	1	0.0394257	6.10446	0.492379
ENSG00000275329	AL138781.1	0.000757429	-1.34776	0.727839	0	1.10947	1	0	2.66801	1	0	1.82979	1	0.0394257	6.10446	0.492379
ENSG00000273474	AL157392.4	0.000757429	-1.34776	0.727839	0	1.10947	1	0	2.66801	1	0	1.82979	1	0.0394257	6.10446	0.492379
ENSG00000288033	AC137894.3	0.000757429	-1.34776	0.727839	0	1.10947	1	0	2.66801	1	0	1.82979	1	0.0394257	6.10446	0.492379
ENSG00000254665	AC091053.1	0.000757429	-1.34776	0.727839	0	1.10947	1	0	2.66801	1	0	1.82979	1	0.0394257	6.10446	0.492379
ENSG00000276814	AC004801.6	0.000757429	-1.34776	0.727839	0	1.10947	1	0	2.66801	1	0	1.82979	1	0.0394257	6.10446	0.492379
ENSG00000211802	TRAV22	0.000757429	-1.34776	0.727839	0	1.10947	1	0	2.66801	1	0	1.82979	1	0.0394257	6.10446	0.492379
ENSG00000176753	C15orf56	0.000757429	-1.34776	0.727839	0	1.10947	1	0	2.66801	1	0	1.82979	1	0.0394257	6.10446	0.492379
ENSG00000188659	SAXO2	0.000757429	-1.34776	0.727839	0	1.10947	1	0	2.66801	1	0	1.82979	1	0.0394257	6.10446	0.492379
ENSG00000261731	AC074050.3	0.000757429	-1.34776	0.727839	0	1.10947	1	0	2.66801	1	0	1.82979	1	0.0394257	6.10446	0.492379
ENSG00000266947	AC022916.1	0.000757429	-1.34776	0.727839	0	1.10947	1	0	2.66801	1	0	1.82979	1	0.0394257	6.10446	0.492379
ENSG00000233175	AC008105.1	0.000757429	-1.34776	0.727839	0	1.10947	1	0	2.66801	1	0	1.82979	1	0.0394257	6.10446	0.492379
ENSG00000278642	AC015813.4	0.000757429	-1.34776	0.727839	0	1.10947	1	0	2.66801	1	0	1.82979	1	0.0394257	6.10446	0.492379
ENSG00000224383	PRR29	0.000757429	-1.34776	0.727839	0	1.10947	1	0	2.66801	1	0	1.82979	1	0.0394257	6.10446	0.492379
ENSG00000273355	AP000894.4	0.000757429	-1.34776	0.727839	0	1.10947	1	0	2.66801	1	0	1.82979	1	0.0394257	6.10446	0.492379
ENSG00000189013	KIR2DL4	0.000757429	-1.34776	0.727839	0	1.10947	1	0	2.66801	1	0	1.82979	1	0.0394257	6.10446	0.492379
ENSG00000278035	AL121895.2	0.000757429	-1.34776	0.727839	0	1.10947	1	0	2.66801	1	0	1.82979	1	0.0394257	6.10446	0.492379
ENSG00000225465	RFPL1S	0.000757429	-1.34776	0.727839	0	1.10947	1	0	2.66801	1	0	1.82979	1	0.0394257	6.10446	0.492379
ENSG00000184949	FAM227A	0.000757429	-1.34776	0.727839	0	1.10947	1	0	2.66801	1	0	1.82979	1	0.0394257	6.10446	0.492379
ENSG00000204850	AC011484.1	0.00605943	-0.762797	0.679968	0.00815426	0.694433	1	0	0.445622	1	0.00637856	0.714314	1	0.0788514	4.10446	0.492379
ENSG00000068976	PYGM	0.00378715	-2.22223	0.0297779	0.00815426	0.47204	1	0.0330712	2.55254	0.925742	0.0191357	1.71431	0.453987	0.0788514	3.88207	0.492379
ENSG00000276107	AC037198.1	0.00454458	-1.99984	0.0361461	0.0203856	1.69443	0.655613	0	0.165514	1	0.0191357	1.6074	0.470614	0.0788514	3.78254	0.492379
ENSG00000079689	SCGN	0.005302	-1.66969	0.12398	0.0203856	1.69443	0.675367	0	0.165514	1	0.0127571	1.09283	0.778833	0.0788514	3.78254	0.492379
ENSG00000132698	RAB25	0.00378715	-2.34776	0.0130969	0.0244628	2.04236	0.500912	0.0110237	1.25298	1	0.0127571	1.09283	0.779442	0.0788514	3.78254	0.492379
ENSG00000158488	CD1E	0.00454458	-1.99984	0.0361461	0.0203856	1.69443	0.655613	0.0110237	1.25298	1	0.0127571	1.09283	0.780063	0.0788514	3.78254	0.492379
ENSG00000272674	PCDHB16	0.00908915	0.0307519	1	0	-1.39303	0.894354	0	0.165514	1	0.0127571	1.09283	0.780063	0.0788514	3.78254	0.492379
ENSG00000103089	FA2H	0.00454458	-1.99984	0.0361461	0.0203856	1.69443	0.655613	0.0220474	1.93105	1	0.00637856	0.414753	1	0.0788514	3.78254	0.492379
ENSG00000110900	TSPAN11	0.00605943	-1.34776	0.290274	0.0122314	0.887078	1	0.0220474	1.93105	1	0.00637856	0.414753	1	0.0788514	3.78254	0.492379
ENSG00000247595	SPTY2D1OS	0.00908915	0.0307519	1	0.00407713	-0.305567	1	0.0110237	1.25298	1	0	-0.672709	1	0.0788514	3.78254	0.492379
ENSG00000142149	HUNK	0.00681686	-1.19576	0.319631	0.0122314	0.787542	1	0	0.0830517	1	0.0191357	1.50786	0.495857	0.0788514	3.68943	0.492379
ENSG00000267002	AC060780.1	0.00681686	-1.19576	0.319631	0.00815426	0.279395	1	0.0220474	1.83794	1	0.0127571	0.999716	1	0.0788514	3.68943	0.492379
ENSG00000132010	ZNF20	0.00908915	-0.232283	1	0.00407713	-0.39303	1	0.0110237	1.16551	1	0.00637856	0.327291	1	0.0788514	3.68943	0.492379
ENSG00000095752	IL11	0.00833172	-2.08473	0.00927082	0.0244628	0.857932	0.946604	0.0551186	2.1375	0.925742	0.0318928	1.29928	0.446523	0.118277	3.29711	0.492379
ENSG00000285967	NIPBL-DT	0.010604	-1.83319	0.012661	0.0244628	0.643807	1	0.0440949	1.62071	1	0.0446499	1.6074	0.216846	0.118277	3.10446	0.492379
ENSG00000146757	ZNF92	0.0189357	-0.454675	0.674296	0.00815426	-0.930058	0.884637	0	-1.03243	1	0.0510285	1.63048	0.146951	0.118277	2.93454	0.492379
ENSG00000137760	ALKBH8	0.0196932	-0.293312	0.84917	0.0285399	0.694433	0.96994	0.0110237	0.00504919	1	0.00637856	-0.833174	0.787926	0.118277	2.93454	0.492379
ENSG00000154914	USP43	0.0219654	0.237203	0.940809	0.00815426	-0.930058	0.884637	0.0110237	0.00504919	1	0.0191357	0.244828	1	0.118277	2.93454	0.492379
ENSG00000275993	SIK1B	0.0151486	-1.27737	0.0629876	0.0285399	0.650039	0.981515	0.0110237	-0.0324255	1	0.0510285	1.58468	0.158169	0.118277	2.89501	0.492379
ENSG00000140832	MARVELD3	0.0181783	-0.703904	0.447853	0.0203856	0.150112	1	0.0440949	1.40498	1	0.0191357	0.2053	1	0.118277	2.89501	0.492379
ENSG00000198551	ZNF627	0.0204506	-0.240845	0.943478	0.0203856	0.150112	1	0.0110237	-0.0324255	1	0.0191357	0.2053	1	0.118277	2.89501	0.492379
ENSG00000259605	AC074212.1	0.0143912	-1.48526	0.0210312	0.0203856	0.10947	1	0.0330712	1.00505	1	0.0637856	1.91999	0.0475009	0.118277	2.85654	0.492379
ENSG00000171928	TVP23B	0.0166634	-1.07213	0.135374	0.0407713	1.19967	0.639294	0.0110237	-0.0689514	1	0.0255142	0.527228	0.96842	0.118277	2.85654	0.492379
ENSG00000100290	BIK	0.0174209	-2.12035	1.00886e-05	0.0407713	0.398977	1	0.0440949	0.668014	1	0.140328	2.546	6.23113e-05	0.157703	2.5195	0.492379
ENSG00000125841	NRSN2	0.0219654	-1.57015	0.00247802	0.0448484	0.551475	0.994065	0.0440949	0.668014	1	0.0956784	1.80004	0.0208959	0.157703	2.5195	0.492379
ENSG00000080802	CNOT4	0.0249952	-1.21449	0.0259435	0.0489255	0.694433	0.86764	0.0551186	0.955296	1	0.0574071	0.955322	0.462896	0.157703	2.5195	0.492379
ENSG00000139629	GALNT6	0.0196932	-1.87827	0.000172598	0.0448484	0.524508	0.994065	0.110237	1.93105	0.595828	0.0829213	1.52167	0.0814503	0.157703	2.49566	0.492379
ENSG00000124249	KCNK15	0.0234803	-1.47704	0.0035245	0.0530027	0.773867	0.832779	0.0440949	0.620708	1	0.0829213	1.49419	0.0826369	0.157703	2.4722	0.492379
ENSG00000020922	MRE11	0.0310546	-0.599299	0.431315	0.032617	0.00637686	1	0.0330712	0.275697	1	0.0574071	0.903792	0.470614	0.157703	2.4722	0.492379
ENSG00000163945	UVSSA	0.0340843	-0.216515	0.921482	0.0285399	-0.18821	1	0.0330712	0.275697	1	0.0382714	0.315218	1	0.157703	2.4722	0.492379
ENSG00000136546	SCN7A	0.0174209	-2.22223	2.39249e-06	0.0448484	0.47204	0.994065	0.0220474	-0.184429	1	0.165843	2.81209	1.96489e-06	0.157703	2.44911	0.492379
ENSG00000140285	FGF7	0.0196932	-1.95042	4.17444e-05	0.0652341	1.10947	0.586693	0.0661423	1.12959	1	0.0892999	1.59372	0.053019	0.157703	2.44911	0.492379
ENSG00000127804	METTL16	0.0287823	-1.48862	0.00588133	0.0530027	0.414325	1	0.0661423	0.831513	1	0.114814	1.6854	0.0450541	0.197129	2.4415	0.492379
ENSG00000129675	ARHGEF6	0.0348417	-0.922454	0.114907	0.0407713	0.00411735	1	0.0661423	0.831513	1	0.0829213	1.13465	0.3035	0.197129	2.4415	0.492379
ENSG00000151835	SACS	0.0295397	-1.64054	0.000282617	0.0856197	1.08778	0.528889	0.0881898	1.10097	1	0.0892999	1.11219	0.244496	0.197129	2.31439	0.492379
ENSG00000258839	MC1R	0.0386289	-1.03964	0.0345691	0.0448484	-0.0781567	1	0.0440949	0.0991714	1	0.13395	1.70426	0.0105839	0.197129	2.23	0.492379
ENSG00000135823	STX6	0.042416	-0.724323	0.206903	0.0448484	-0.0781567	1	0.0992135	1.18259	1	0.0701642	0.642164	0.620389	0.197129	2.23	0.492379
ENSG00000204514	ZNF814	0.0492329	-0.110721	1	0.0407713	-0.221175	1	0.0440949	0.0991714	1	0.0510285	0.175287	1	0.197129	2.23	0.492379
ENSG00000170846	AC093323.1	0.0462032	-0.393563	0.580519	0.0570798	0.297543	1	0.0551186	0.378508	1	0.0446499	-0.0115113	1	0.197129	2.23	0.492379
ENSG00000164086	DUSP7	0.0378715	-1.13477	0.016853	0.0733883	0.694433	0.776586	0.0440949	0.0830517	1	0.102057	1.21681	0.156528	0.197129	2.21369	0.492379
ENSG00000259330	INAFM2	0.0431735	-0.699232	0.211727	0.0489255	0.0373206	1	0.0440949	0.0830517	1	0.0956784	1.11097	0.208442	0.197129	2.21369	0.492379
ENSG00000129473	BCL2L2	0.0499903	-0.0890255	1	0.0489255	0.0373206	1	0.0440949	0.0830517	1	0.0382714	-0.237323	1	0.197129	2.21369	0.492379
ENSG00000198131	ZNF544	0.0439309	-0.67457	0.24772	0.0693112	0.578956	0.86764	0.0440949	0.0671102	1	0.0637856	0.464794	0.809588	0.197129	2.19757	0.492379
ENSG00000163932	PRKCD	0.0431735	-1.39667	0.000808642	0.0774654	0.401651	0.98299	0.132285	1.23917	0.925742	0.140328	1.36846	0.053994	0.236554	2.1174	0.492379
ENSG00000146463	ZMYM4	0.058322	-0.41991	0.515261	0.093774	0.70954	0.752162	0.077166	0.458561	1	0.0255142	-1.09621	0.424061	0.236554	2.10446	0.492379
ENSG00000126603	GLIS2	0.0446883	-1.37161	0.000790766	0.101928	0.825017	0.666409	0.110237	0.931049	1	0.121193	1.07847	0.181161	0.236554	2.07893	0.492379
ENSG00000012779	ALOX5	0.0469606	-1.22846	0.00384697	0.0815426	0.442894	0.946604	0.154332	1.43195	0.785902	0.108436	0.898178	0.328924	0.236554	2.07893	0.492379
ENSG00000122481	RWDD3	0.0658963	0.0672777	1	0.0407713	-0.627495	0.89131	0.0440949	-0.283076	1	0.0765427	0.360306	0.87832	0.236554	2.07893	0.492379
ENSG00000035115	SH3YL1	0.05302	-0.841869	0.0750906	0.093774	0.679483	0.752162	0.110237	0.931049	1	0.0637856	0.0928253	1	0.236554	2.07893	0.492379
ENSG00000127191	TRAF2	0.0484755	-1.15828	0.00743531	0.0733883	0.25586	1	0.121261	1.05658	1	0.13395	1.23033	0.0987473	0.236554	2.06633	0.492379
ENSG00000171608	PIK3CD	0.0499903	-1.11456	0.0086754	0.0856197	0.481439	0.903399	0.0661423	0.189967	1	0.146707	1.35586	0.0543317	0.236554	2.04145	0.492379
ENSG00000139719	VPS33A	0.0674112	0.0566305	1	0.0366942	-0.816529	0.752162	0.077166	0.394996	1	0.0701642	0.192361	1	0.236554	2.04145	0.492379
ENSG00000115942	ORC2	0.0628666	-0.312994	0.633954	0.093774	0.621184	0.792002	0.0551186	-0.0568786	1	0.0382714	-0.660535	0.727179	0.236554	2.02918	0.492379
ENSG00000147144	CCDC120	0.0658963	-0.0977815	0.994838	0.0774654	0.302115	1	0.0440949	-0.331986	1	0.0446499	-0.455611	0.883518	0.236554	2.02918	0.492379
ENSG00000198740	ZNF652	0.0575646	-0.665936	0.181204	0.093774	0.621184	0.792002	0.110237	0.879518	1	0.0510285	-0.273303	1	0.236554	2.02918	0.492379
ENSG00000125386	FAM193A	0.0689261	-0.552118	0.288495	0.093774	0.360532	0.983465	0.0881898	0.335439	1	0.0892999	0.299276	0.932291	0.27598	2.00643	0.492379
ENSG00000019102	VSIG2	0.0568072	-1.26976	0.00112095	0.150854	1.161	0.279594	0.0661423	-0.0792197	1	0.13395	0.896905	0.292522	0.27598	1.97518	0.492379
ENSG00000173653	RCE1	0.0605943	-1.09537	0.0050754	0.0815426	0.0867503	1	0.0881898	0.293619	1	0.204114	1.60117	0.00563076	0.27598	1.96491	0.492379
ENSG00000162714	ZNF496	0.0636241	-0.982763	0.015682	0.0733883	-0.102034	1	0.17638	1.27435	0.877819	0.153085	1.08133	0.138344	0.27598	1.94459	0.492379
ENSG00000116701	NCF2	0.0666538	-0.826223	0.0535939	0.11416	0.621677	0.752162	0.110237	0.583125	1	0.102057	0.436127	0.791861	0.27598	1.94459	0.492379
ENSG00000168887	C2orf68	0.0704409	-0.626061	0.189053	0.106005	0.495124	0.86764	0.0881898	0.273155	1	0.0956784	0.337938	0.865515	0.27598	1.94459	0.492379
ENSG00000185344	ATP6V0A2	0.0704409	-0.675814	0.134394	0.106005	0.47204	0.879764	0.0992135	0.415033	1	0.102057	0.414753	0.795874	0.27598	1.92456	0.492379
ENSG00000187678	SPRY4	0.0818024	-0.0714285	1	0.106005	0.460636	0.884637	0	-3.00441	0.653253	0.0701642	-0.150031	1	0.27598	1.91464	0.492379
ENSG00000068438	FTSJ1	0.0757429	-0.444436	0.402685	0.0856197	0.098582	1	0.0330712	-0.985428	1	0.140328	0.893921	0.257593	0.27598	1.90479	0.492379
ENSG00000164402	SEPTIN8	0.0727132	-0.605828	0.201908	0.093774	0.245972	1	0.0661423	-0.149122	1	0.13395	0.818903	0.328924	0.27598	1.90479	0.492379
ENSG00000138381	ASNSD1	0.0818024	-0.103137	0.97344	0.0652341	-0.326629	1	0.077166	0.0533044	1	0.0956784	0.295812	0.941863	0.27598	1.90479	0.492379
ENSG00000243725	TTC4	0.0765003	-0.403255	0.469296	0.106005	0.44932	0.887178	0.0992135	0.394996	1	0.0637856	-0.29574	1	0.27598	1.90479	0.492379
ENSG00000128567	PODXL	0.0780152	-1.18648	0.0014019	0.138622	0.483866	0.855091	0.154332	0.652073	1	0.22325	1.25376	0.0518534	0.354831	1.8795	0.492379
ENSG00000170571	EMB	0.0704409	-1.18549	0.00117742	0.110082	0.272969	1	0.154332	0.811139	1	0.216871	1.38417	0.0183068	0.315406	1.87351	0.492379
ENSG00000104723	TUSC3	0.0765003	-0.960737	0.0127634	0.142699	0.694433	0.687311	0.0661423	-0.374297	1	0.1786	1.03433	0.13196	0.315406	1.85654	0.492379
ENSG00000113441	LNPEP	0.0825598	-0.716147	0.0810694	0.110082	0.2444	1	0.0881898	-0.00336305	1	0.172221	0.964721	0.186735	0.315406	1.84812	0.492379
ENSG00000086712	TXLNG	0.0886192	-0.442397	0.390543	0.122314	0.41981	0.910463	0.110237	0.303017	1	0.0892999	-0.0533954	1	0.315406	1.84812	0.492379
ENSG00000105245	NUMBL	0.0727132	-1.15724	0.00150575	0.134545	0.572442	0.752162	0.121261	0.428548	1	0.204114	1.23998	0.0411091	0.315406	1.83976	0.492379
ENSG00000197122	SRC	0.0742281	-1.12779	0.00175103	0.142699	0.654904	0.731228	0.132285	0.535564	1	0.184978	1.05486	0.118265	0.315406	1.82318	0.492379
ENSG00000108055	SMC3	0.0802875	-0.873079	0.0239568	0.146777	0.704214	0.657041	0.0661423	-0.407274	1	0.165843	0.87502	0.229555	0.315406	1.82318	0.492379
ENSG00000101752	MIB1	0.0984658	-0.0422572	1	0.0978511	0.0254061	1	0.0881898	-0.0283094	1	0.0765427	-0.302659	0.987	0.315406	1.82318	0.492379
ENSG00000105509	HAS1	0.0568072	-2.33824	3.57888e-13	0.212011	0.97941	0.357087	0.231498	1.03293	0.93183	0.427364	2.18933	1.78828e-06	0.394257	1.80901	0.492379
ENSG00000157800	SLC37A3	0.0977084	-0.629173	0.129089	0.130468	0.279395	1	0.077166	-0.398075	1	0.191357	0.893216	0.199352	0.354831	1.78977	0.492379
ENSG00000145293	ENOPH1	0.0984658	-0.599739	0.157705	0.134545	0.330685	0.969388	0.0881898	-0.220954	1	0.172221	0.722262	0.354001	0.354831	1.78977	0.492379
ENSG00000149930	TAOK2	0.0878618	-1.03198	0.00363057	0.106005	-0.0742416	1	0.220474	1.07544	0.925742	0.242385	1.27389	0.0290645	0.354831	1.77534	0.492379
ENSG00000132205	EMILIN2	0.0931638	-1.21374	0.000369045	0.138622	0.165504	1	0.220474	0.890407	1	0.306171	1.47487	0.0060417	0.394257	1.74372	0.492379
ENSG00000084636	COL16A1	0.0833172	-1.53062	1.22098e-06	0.207934	0.863491	0.456875	0.198427	0.73272	1	0.293414	1.39949	0.00728782	0.394257	1.74372	0.492379
ENSG00000038219	BOD1L1	0.104525	-0.843529	0.0216379	0.138622	0.165504	1	0.275593	1.23232	0.774906	0.1786	0.572295	0.506519	0.394257	1.74372	0.492379
ENSG00000132005	RFX1	0.124218	-0.190891	0.7537	0.150854	0.291309	0.994065	0.132285	0.133237	1	0.0892999	-0.485711	0.787926	0.394257	1.73101	0.492379
ENSG00000100726	TELO2	0.104525	-1.18302	0.000260306	0.224242	0.808301	0.496413	0.143308	0.10033	1	0.280657	1.13842	0.045275	0.433683	1.71788	0.492379
ENSG00000198087	CD2AP	0.119674	-0.461142	0.288025	0.167162	0.421414	0.86764	0.110237	-0.157956	1	0.153085	0.27725	0.890969	0.394257	1.69353	0.492379
ENSG00000186166	CCDC84	0.115887	-0.604535	0.128172	0.142699	0.150112	1	0.132285	0.0892303	1	0.216871	0.822937	0.224517	0.394257	1.68738	0.492379
ENSG00000117676	RPS6KA1	0.0999807	-1.37994	1.37946e-05	0.199779	0.563502	0.752162	0.29764	1.14744	0.854022	0.306171	1.2481	0.0226282	0.433683	1.6838	0.492379
ENSG00000137692	DCUN1D5	0.13558	-0.379469	0.409504	0.150854	0.0719956	1	0.121261	-0.184429	1	0.204114	0.558281	0.493927	0.433683	1.66706	0.492379
ENSG00000166592	RRAD	0.0924064	-2.31214	3.01737e-15	0.318016	0.848466	0.434308	0.429925	1.23951	0.694482	0.682506	2.17529	2.6992e-07	0.591386	1.66567	0.492379
ENSG00000180644	PRF1	0.109827	-1.77265	6.82295e-09	0.248705	0.519346	0.752162	0.253546	0.525056	1	0.61872	2.09873	1.45074e-06	0.55196	1.65821	0.492379
ENSG00000178467	P4HTM	0.128763	-0.644153	0.0822643	0.191625	0.446505	0.853041	0.165356	0.230609	1	0.197735	0.484016	0.574858	0.433683	1.64503	0.492379
ENSG00000105287	PRKD2	0.119674	-1.18462	0.0001587	0.232396	0.627601	0.676487	0.253546	0.724197	1	0.31255	1.08707	0.0547352	0.473109	1.63498	0.492379
ENSG00000131018	SYNE1	0.147699	-0.487937	0.225688	0.212011	0.45081	0.819407	0.154332	-0.0150584	1	0.184978	0.223612	0.912083	0.473109	1.62003	0.492379
ENSG00000100575	TIMM9	0.168907	-0.25465	0.597271	0.171239	-0.0391737	1	0.17638	0.0550373	1	0.210493	0.297645	0.817236	0.512534	1.61261	0.492379
ENSG00000011260	UTP18	0.158303	-0.540405	0.149519	0.191625	0.139844	1	0.121261	-0.474944	1	0.306171	0.895037	0.12771	0.512534	1.60804	0.492379
ENSG00000131378	RFTN1	0.148456	-0.802524	0.0156204	0.212011	0.298232	0.973426	0.17638	0.0412315	1	0.338064	1.0507	0.0547901	0.512534	1.59894	0.492379
ENSG00000168488	ATXN2L	0.13861	-1.03365	0.000947895	0.244628	0.543021	0.742717	0.308664	0.867784	0.992805	0.293414	0.814524	0.196565	0.512534	1.59894	0.492379
ENSG00000130305	NSUN5	0.158303	-1.07646	0.000632019	0.293553	0.603487	0.693772	0.352759	0.842044	1	0.344442	0.834169	0.177028	0.591386	1.5809	0.492379
ENSG00000136522	MRPL47	0.16209	-0.51843	0.16907	0.207934	0.245125	0.996577	0.110237	-0.631888	1	0.293414	0.794417	0.203841	0.512534	1.5809	0.492379
ENSG00000125651	GTF2F1	0.127248	-1.71506	1.50886e-09	0.334325	0.821545	0.407977	0.496067	1.36291	0.464747	0.478392	1.38191	0.00371201	0.591386	1.56919	0.492379
ENSG00000146072	TNFRSF21	0.177996	-0.703521	0.0359482	0.358787	0.950998	0.229814	0.17638	-0.190942	1	0.197735	-0.0569218	1	0.591386	1.56919	0.492379
ENSG00000141698	NT5C3B	0.165877	-0.736325	0.0293601	0.248705	0.410224	0.864862	0.264569	0.491691	1	0.280657	0.589194	0.40946	0.55196	1.56427	0.492379
ENSG00000100461	RBM23	0.177996	-0.731903	0.026433	0.260936	0.372505	0.86764	0.209451	0.0435233	1	0.350821	0.838404	0.156789	0.591386	1.55757	0.492379
ENSG00000140455	USP3	0.190872	-0.197656	0.712622	0.183471	-0.108435	1	0.231498	0.281956	1	0.210493	0.122838	1	0.55196	1.55192	0.492379
ENSG00000132424	PNISR	0.199204	-0.560753	0.111748	0.236473	0.0932601	1	0.319688	0.563678	1	0.31255	0.538973	0.438301	0.630811	1.54807	0.492379
ENSG00000097007	ABL1	0.172694	-1.26344	7.28342e-06	0.338402	0.590895	0.655613	0.275593	0.24261	1	0.574071	1.45494	0.000923687	0.670237	1.5363	0.492379
ENSG00000135862	LAMC1	0.206778	-0.459181	0.226144	0.273168	0.31429	0.923839	0.242522	0.136294	1	0.2679	0.274964	0.80586	0.630811	1.53015	0.492379
ENSG00000102882	MAPK3	0.160575	-1.3273	2.86861e-06	0.318016	0.571949	0.687311	0.573233	1.44952	0.34061	0.401849	0.926913	0.0918104	0.630811	1.52659	0.492379
ENSG00000005206	SPPL2B	0.190115	-0.796745	0.011174	0.32617	0.612218	0.633145	0.341735	0.638267	1	0.280657	0.340552	0.7163	0.630811	1.52304	0.492379
ENSG00000135387	CAPRIN1	0.215867	-0.32744	0.447595	0.224242	-0.0334876	1	0.275593	0.305958	1	0.280657	0.329178	0.720823	0.630811	1.51245	0.492379
ENSG00000168884	TNIP2	0.183298	-1.29946	4.77993e-06	0.366942	0.606038	0.640264	0.341735	0.452077	1	0.605963	1.42229	0.001539	0.709663	1.51004	0.492379
ENSG00000162613	FUBP1	0.20905	-0.693449	0.0308875	0.305785	0.38394	0.861743	0.231498	-0.0391357	1	0.395471	0.784703	0.174723	0.670237	1.50952	0.492379
ENSG00000177889	UBE2N	0.225714	-0.631553	0.0518004	0.305785	0.280582	0.952094	0.286617	0.181316	1	0.395471	0.684674	0.258017	0.709663	1.50064	0.492379
ENSG00000067955	CBFB	0.214352	-0.397685	0.311198	0.293553	0.400442	0.854306	0.110237	-1.00184	1	0.306171	0.452034	0.553821	0.630811	1.49844	0.492379
ENSG00000160799	CCDC12	0.249952	-0.828821	0.00761296	0.387327	0.415209	0.813386	0.352759	0.250247	1	0.523042	0.885911	0.108771	0.82794	1.48708	0.492379
ENSG00000139722	VPS37B	0.226471	-1.28887	3.28282e-06	0.395481	0.372505	0.86764	0.716542	1.26946	0.464747	0.656992	1.19633	0.0114675	0.867366	1.48592	0.492379
ENSG00000170961	HAS2	0.166634	-1.74968	4.79143e-11	0.566721	1.28068	0.021086	0.286617	0.0830517	1	0.682506	1.50786	0.000524338	0.749088	1.48095	0.492379
ENSG00000188986	NELFB	0.221169	-1.09552	0.000113454	0.407713	0.577857	0.655243	0.47402	0.761124	1	0.523042	0.956903	0.0688029	0.788514	1.47997	0.492379
ENSG00000130702	LAMA5	0.236318	-0.508952	0.147153	0.375096	0.607883	0.633145	0.308664	0.268607	1	0.229628	-0.192777	1	0.709663	1.47895	0.492379
ENSG00000105643	ARRDC2	0.222684	-0.944089	0.00120784	0.395481	0.594897	0.633145	0.462996	0.787458	0.992805	0.408228	0.613754	0.328924	0.749088	1.46639	0.492379
ENSG00000174791	RIN1	0.193902	-1.75153	4.57668e-11	0.493333	0.733386	0.48471	0.485044	0.636305	1	0.969541	1.87773	2.21752e-06	0.867366	1.46312	0.492379
ENSG00000261236	BOP1	0.226471	-1.34776	6.5282e-07	0.489255	0.709414	0.496413	0.529139	0.761778	1	0.695263	1.25948	0.00586121	0.867366	1.4556	0.492379
ENSG00000092964	DPYSL2	0.268887	-0.959489	0.000672135	0.452561	0.490561	0.741729	0.440949	0.413312	1	0.61872	0.979615	0.0490303	0.906791	1.45102	0.492379
ENSG00000138107	ACTR1A	0.257526	-0.641491	0.0425851	0.338402	0.222564	0.994065	0.451973	0.656609	1	0.408228	0.51528	0.440667	0.788514	1.44966	0.492379
ENSG00000108424	KPNB1	0.29161	-0.964756	0.000553305	0.538181	0.649053	0.535233	0.363783	0.000589543	1	0.669749	0.972749	0.0488607	0.985643	1.44735	0.492379
ENSG00000039523	RIPOR1	0.24162	-1.04264	0.000233283	0.32617	0.0742809	1	0.551186	0.881008	0.925742	0.682506	1.29006	0.00425381	0.82794	1.44236	0.492379
ENSG00000148362	PAXX	0.284036	-0.992843	0.000364648	0.513718	0.598309	0.608814	0.429925	0.275697	1	0.66337	0.986892	0.0443274	0.946217	1.41517	0.492379
ENSG00000177576	C18orf32	0.365081	0.0212252	1	0.371019	0.0430691	1	0.209451	-0.769391	1	0.331685	-0.126453	1	0.946217	1.41517	0.492379
ENSG00000175550	DRAP1	0.269645	-1.17176	1.04523e-05	0.501487	0.547967	0.661261	0.628352	0.846515	0.925742	0.70802	1.09025	0.0189601	0.946217	1.40847	0.492379
ENSG00000175634	RPS6KB2	0.330997	-0.908363	0.0010631	0.562644	0.532603	0.675917	0.628352	0.653577	1	0.637856	0.706643	0.198535	1.06449	1.39415	0.492379
ENSG00000125977	EIF2S2	0.442339	-0.355139	0.315853	0.513718	0.128529	1	0.573233	0.290899	1	0.535799	0.191149	0.880009	1.2222	1.37825	0.492379
ENSG00000177410	ZFAS1	0.409769	-0.913069	0.00063917	0.672726	0.467701	0.734706	0.628352	0.321424	1	0.924891	0.966142	0.0373189	1.30105	1.36379	0.492379
ENSG00000164023	SGMS2	0.677142	-0.436834	0.161747	0.978511	0.465215	0.726361	0.683471	-0.12289	1	0.79732	0.110103	0.99465	1.89243	1.35067	0.492379
ENSG00000203485	INF2	0.672597	-0.724148	0.00761296	1.03151	0.439944	0.752162	1.04725	0.417979	1	1.12901	0.55957	0.311888	2.01071	1.33934	0.492379
ENSG00000176845	METRNL	0.540047	-2.06642	4.925e-19	1.55746	0.719127	0.383998	1.88506	0.933567	0.804542	3.5401	2.15323	1.89568e-10	2.6021	1.33925	0.492379
ENSG00000198832	SELENOM	0.797573	-1.78285	7.63153e-15	2.03856	0.713273	0.373938	2.94333	1.20858	0.370585	3.64216	1.67754	3.09245e-06	3.39061	1.32341	0.492379
ENSG00000102317	RBM3	1.01193	-0.749246	0.00411701	1.45961	0.320411	0.856591	1.22363	0.0186725	1	2.14958	0.937582	0.0318374	2.99635	1.30583	0.492379
ENSG00000130402	ACTN4	0.861197	-0.986638	7.48603e-05	1.55746	0.595274	0.533349	1.43308	0.399941	1	1.93908	0.920065	0.0385586	2.72037	1.30153	0.492379
ENSG00000104964	TLE5	1.00132	-1.10358	6.17324e-06	1.86732	0.58477	0.536167	1.9512	0.585327	1	2.54505	1.06426	0.0105198	3.23291	1.27677	0.492379
ENSG00000114867	EIF4G1	1.26491	-0.656679	0.0154669	1.76947	0.310192	0.86764	1.92915	0.407487	1	2.13682	0.5964	0.24505	3.54831	1.25966	0.492379
ENSG00000108691	CCL2	2.13519	-1.51518	3.32055e-11	4.97002	0.728232	0.350905	4.47563	0.475812	1	8.55365	1.62346	6.6346e-06	7.88514	1.25717	0.492379
ENSG00000205542	TMSB4X	4.28629	-1.00238	2.98871e-05	7.36737	0.4945	0.671105	6.12919	0.152017	1	11.2199	1.16769	0.00367495	13.0893	1.22793	0.492379
ENSG00000164611	PTTG1	0.00681686	-1.19576	0.325493	0.00815426	0.279395	1	0.0220474	1.83794	1	0.0127571	0.999716	1	0.0788514	3.68943	0.494295
ENSG00000133460	SLC2A11	0.010604	-2.08473	0.00110729	0.0285399	0.694433	0.983449	0.0440949	1.44562	1	0.0637856	2.0162	0.0458474	0.118277	2.93454	0.494295
ENSG00000260196	AC124798.1	0.0287823	-0.969248	0.0970658	0.0244628	-0.452409	1	0.0110237	-0.813112	1	0.114814	2.01882	0.00408253	0.157703	2.42639	0.494295
ENSG00000128581	IFT22	0.0280249	-1.05403	0.0583811	0.0530027	0.720428	0.847845	0	-1.83449	1	0.0829213	1.44075	0.124781	0.157703	2.42639	0.494295
ENSG00000213988	ZNF90	0.0295397	-0.883813	0.152127	0.0489255	0.587518	0.946604	0	-1.83449	1	0.0765427	1.30784	0.17344	0.157703	2.42639	0.494295
ENSG00000183580	FBXL7	0.0249952	-1.38958	0.00634292	0.0693112	1.19193	0.492317	0.0220474	-0.206455	1	0.0701642	1.16683	0.249676	0.157703	2.42639	0.494295
ENSG00000117533	VAMP4	0.0484755	-0.325392	0.650989	0.0489255	0.00255515	1	0.0220474	-0.71665	1	0.0765427	0.722876	0.546192	0.197129	2.18163	0.494295
ENSG00000130545	CRB3	0.0560498	-0.703904	0.162134	0.122314	1.12507	0.361115	0.0330712	-0.641841	1	0.0510285	-0.248212	1	0.236554	2.05384	0.494295
ENSG00000113360	DROSHA	0.0605943	-0.467341	0.420145	0.0570798	-0.180036	1	0.0440949	-0.331986	1	0.121193	1.02244	0.202941	0.236554	2.02918	0.494295
ENSG00000070366	SMG6	0.0560498	-1.30877	0.00109297	0.110082	0.594897	0.802722	0.165356	1.20858	0.925742	0.146707	1.04552	0.18387	0.27598	1.97518	0.494295
ENSG00000160180	TFF3	0.0469606	-2.32468	6.03836e-10	0.150854	0.723192	0.734706	0.132285	0.510473	1	0.414606	2.54028	7.46686e-07	0.354831	1.95879	0.494295
ENSG00000075223	SEMA3C	0.0552923	-1.44209	0.000110153	0.110082	0.536003	0.838942	0.154332	1.05134	1	0.191357	1.43821	0.0218789	0.27598	1.92456	0.494295
ENSG00000197892	KIF13B	0.112857	-0.18503	0.794434	0.134545	0.266196	1	0.0881898	-0.277538	1	0.102057	-0.14164	1	0.354831	1.73291	0.494295
ENSG00000179051	RCC2	0.10907	-0.826062	0.0224749	0.179394	0.535234	0.752162	0.154332	0.308118	1	0.204114	0.724438	0.320621	0.394257	1.68738	0.494295
ENSG00000099381	SETD1A	0.102253	-1.05471	0.00171953	0.187548	0.605166	0.734706	0.154332	0.301886	1	0.255142	1.0858	0.0640318	0.394257	1.68125	0.494295
ENSG00000087269	NOP14	0.150728	-0.472088	0.24772	0.175317	0.104016	1	0.165356	0.0582198	1	0.242385	0.62334	0.397088	0.473109	1.59545	0.494295
ENSG00000084112	SSH1	0.157545	-0.651628	0.0670307	0.252782	0.568425	0.726361	0.209451	0.262022	1	0.216871	0.300862	0.791175	0.512534	1.57197	0.494295
ENSG00000064300	NGFR	0.136337	-1.41777	7.63653e-07	0.334325	0.899547	0.304527	0.253546	0.399147	1	0.446499	1.33568	0.00466449	0.55196	1.53562	0.494295
ENSG00000064607	SUGP2	0.158303	-0.973364	0.00152264	0.293553	0.660256	0.601384	0.242522	0.329455	1	0.338064	0.856758	0.149443	0.55196	1.53157	0.494295
ENSG00000166166	TRMT61A	0.16512	-1.2454	2.42359e-05	0.305785	0.503569	0.752162	0.341735	0.641952	1	0.516663	1.35868	0.00419466	0.630811	1.52659	0.494295
ENSG00000189159	JPT1	0.177996	-0.848821	0.00668961	0.281322	0.444337	0.776586	0.264569	0.33459	1	0.369957	0.871132	0.122091	0.591386	1.50827	0.494295
ENSG00000135720	DYNC1LI2	0.221927	-0.557478	0.104874	0.289476	0.249648	0.99157	0.319688	0.398316	1	0.331685	0.459679	0.540133	0.670237	1.47349	0.494295
ENSG00000108010	GLRX3	0.230258	-0.407977	0.287632	0.318016	0.409499	0.818587	0.198427	-0.296757	1	0.287035	0.230956	0.872307	0.670237	1.47349	0.494295
ENSG00000187079	TEAD1	0.243892	-0.151921	0.775221	0.289476	0.249648	0.99157	0.209451	-0.219511	1	0.210493	-0.245977	1	0.670237	1.47349	0.494295
ENSG00000135932	CAB39	0.221169	-0.587631	0.0792295	0.309862	0.357593	0.86764	0.275593	0.172057	1	0.344442	0.513119	0.453987	0.670237	1.46703	0.494295
ENSG00000243449	C4orf48	0.273432	-1.52034	2.7434e-09	0.725729	0.971234	0.139777	0.716542	0.837939	0.925742	0.873863	1.2195	0.00578214	1.06449	1.37654	0.494295
ENSG00000178252	WDR6	0.392348	-0.663559	0.0236548	0.587106	0.429327	0.752162	0.462996	0.0371898	1	0.682506	0.650005	0.243387	1.14335	1.34602	0.494295
ENSG00000181163	NPM1	0.95739	-0.620267	0.0239343	1.30876	0.288102	0.874335	1.1134	0.0132612	1	1.74135	0.73553	0.125881	2.68095	1.27635	0.494295
ENSG00000175061	SNHG29	1.23612	-0.611089	0.0274023	1.67978	0.281143	0.875802	1.38899	-0.0379492	1	2.26439	0.750296	0.108922	3.39061	1.24477	0.494295
ENSG00000240972	MIF	3.15394	-1.09019	4.28958e-06	5.83437	0.576246	0.563269	5.97486	0.542963	1	8.04337	1.07533	0.00980456	9.817	1.21713	0.494295
ENSG00000104522	TSTA3	0.283279	-0.721825	0.0183831	0.432176	0.43872	0.756079	0.540162	0.747086	1	0.414606	0.350623	0.654769	0.867366	1.41128	0.497031
ENSG00000060688	SNRNP40	0.0977084	-0.592178	0.183495	0.134545	0.347267	0.983449	0.0992135	-0.047147	1	0.159464	0.615347	0.506867	0.354831	1.80434	0.497444
ENSG00000102178	UBL4A	0.0886192	-0.573641	0.200122	0.122314	0.363227	0.970029	0.077166	-0.230839	1	0.146707	0.650988	0.470614	0.315406	1.79866	0.497444
ENSG00000105443	CYTH2	0.177996	-1.08717	0.000223202	0.415867	1.01461	0.164363	0.29764	0.398554	1	0.325307	0.541546	0.436618	0.630811	1.49149	0.497444
ENSG00000080845	DLGAP4	0.420373	-0.918817	0.000619614	0.725729	0.55254	0.633145	0.815755	0.677664	1	0.810077	0.698791	0.188061	1.30105	1.3231	0.497444
ENSG00000023445	BIRC3	0.23556	-0.957175	0.00113384	0.330247	0.18162	1	0.573233	1.0238	0.841426	0.535799	0.963057	0.0682481	0.788514	1.44966	0.49768
ENSG00000062194	GPBP1	0.236318	-0.5969	0.0691879	0.334325	0.369033	0.86764	0.253546	-0.0538445	1	0.395471	0.623849	0.328924	0.709663	1.4455	0.498744
ENSG00000071564	TCF3	0.0651389	-1.0341	0.00908728	0.126391	0.728649	0.682833	0.0881898	0.213448	1	0.146707	0.944433	0.219902	0.27598	1.8853	0.499614
ENSG00000010278	CD9	0.487784	-0.618231	0.0444694	0.627878	0.190838	1	0.47402	-0.238876	1	0.988677	0.922079	0.0640317	1.41933	1.35247	0.500044
ENSG00000119487	MAPKAP1	0.124976	-0.34776	0.482956	0.106005	-0.345096	0.994065	0.154332	0.289503	1	0.204114	0.70426	0.337986	0.394257	1.66908	0.500097
ENSG00000181467	RAP2B	0.172694	-0.688465	0.0414584	0.248705	0.363227	0.873995	0.143308	-0.431521	1	0.357199	0.939304	0.0919974	0.55196	1.52351	0.500357
ENSG00000105726	ATP13A1	0.199204	-0.721218	0.0248267	0.29763	0.408031	0.837502	0.253546	0.154945	1	0.369957	0.742808	0.218507	0.630811	1.48457	0.500357
ENSG00000111011	RSRC2	0.324937	-0.406922	0.254319	0.342479	-0.0484611	1	0.363783	0.0643151	1	0.529421	0.652253	0.269639	0.906791	1.39022	0.500357
ENSG00000135148	TRAFD1	0.0462032	-0.563488	0.340477	0.0530027	0.10947	1	0.0661423	0.552537	1	0.0701642	0.573451	0.721719	0.197129	2.16586	0.501142
ENSG00000165275	TRMT10B	0.0189357	-0.734783	0.384296	0.0244628	0.331863	1	0.0330712	0.967574	1	0.0255142	0.488754	0.978277	0.118277	2.81906	0.501942
ENSG00000034677	RNF19A	0.368111	-0.0924071	0.892685	0.38325	0.0451199	1	0.275593	-0.423794	1	0.382714	0.0462827	1	0.946217	1.36894	0.50392
ENSG00000163435	ELF3	1.58303	-0.209566	0.576441	2.15272	0.446936	0.726361	1.40001	-0.255313	1	1.24382	-0.44475	0.689022	3.90315	1.22623	0.504173
ENSG00000130511	SSBP4	0.328724	-1.25177	1.38315e-06	0.672726	0.668593	0.500534	0.661423	0.574535	1	0.969541	1.24378	0.00389062	1.14335	1.34602	0.504826
ENSG00000142599	RERE	0.131793	-0.994581	0.00181196	0.244628	0.653627	0.633145	0.264569	0.731926	1	0.255142	0.690156	0.328924	0.473109	1.5809	0.504884
ENSG00000127152	BCL11B	0.0196932	-2.01914	1.7002e-05	0.0652341	1.05398	0.595104	0.077166	1.29878	1	0.0956784	1.65987	0.0355849	0.157703	2.40402	0.505164
ENSG00000065621	GSTO2	0.0393863	0.292698	0.799627	0.0407713	0.271221	1	0.0110237	-0.834486	1	0.00637856	-1.67271	0.32672	0.157703	2.40402	0.505164
ENSG00000186104	CYP2R1	0.031812	-0.676383	0.330936	0.0366942	0.10947	1	0.0551186	0.837939	1	0.0510285	0.653941	0.703145	0.157703	2.40402	0.505164
ENSG00000100426	ZBED4	0.0545349	-0.939295	0.031477	0.0978511	0.651789	0.752162	0.0551186	-0.0927981	1	0.121193	0.981794	0.247952	0.236554	1.99296	0.505164
ENSG00000143801	PSEN2	0.0681686	-0.0494185	1	0.0448484	-0.578586	0.912397	0.0992135	0.692262	1	0.0637856	0.00382032	1	0.236554	1.99296	0.505164
ENSG00000178761	FAM219B	0.0666538	-0.980551	0.0141105	0.106005	0.415897	0.937377	0.0992135	0.365451	1	0.165843	1.13622	0.105456	0.27598	1.87565	0.505164
ENSG00000172037	LAMB2	0.981628	-0.856984	0.000847791	1.61862	0.49975	0.654786	1.45513	0.281044	1	2.04114	0.850159	0.0617756	2.87808	1.24648	0.508435
ENSG00000039139	DNAH5	0.00908915	-0.232283	1	0.00815426	0.279395	1	0	0.0830517	1	0.00637856	0.327291	1	0.0788514	3.68943	0.508743
ENSG00000168280	KIF5C	0.005302	-1.93272	0.0470977	0.00815426	0.191933	1	0	0.00504919	1	0.0446499	2.82979	0.0158985	0.0788514	3.60196	0.508743
ENSG00000119636	BBOF1	0.00605943	-1.63727	0.0915263	0.0285399	2.10947	0.397111	0.0110237	1.08305	1	0	-0.833174	0.789859	0.0788514	3.60196	0.508743
ENSG00000197016	ZNF470	0.00984658	-0.125367	1	0.00815426	0.191933	1	0.0110237	1.08305	1	0	-0.833174	0.789859	0.0788514	3.60196	0.508743
ENSG00000170381	SEMA3E	0.00605943	-1.63727	0.0915263	0.0203856	1.47204	0.734706	0.0110237	1.08305	1	0.0127571	0.912253	1	0.0788514	3.60196	0.508743
ENSG00000242516	LINC00960	0.00908915	-0.454675	0.848462	0.00407713	-0.475492	1	0.0110237	1.08305	1	0.0127571	0.912253	1	0.0788514	3.60196	0.508743
ENSG00000143061	IGSF3	0.00605943	-1.63727	0.0915263	0.0285399	2.10947	0.397111	0	0.00504919	1	0.00637856	0.244828	1	0.0788514	3.60196	0.508743
ENSG00000166428	PLD4	0.0136337	-1.68479	0.00623341	0.0163085	-0.231567	1	0.0330712	0.967574	1	0.0829213	2.36413	0.0044196	0.118277	2.81906	0.508743
ENSG00000174640	SLCO2A1	0.0386289	-1.20191	0.00734126	0.0978511	1.12884	0.423596	0.0330712	-0.316879	1	0.0892999	0.929327	0.330207	0.197129	2.15027	0.508743
ENSG00000136848	DAB2IP	0.0916489	-1.03173	0.00337976	0.163085	0.568169	0.752162	0.17638	0.675104	1	0.204114	0.912253	0.170205	0.354831	1.71215	0.508743
ENSG00000275832	ARHGAP23	0.0984658	-1.22123	0.000176208	0.179394	0.499785	0.776226	0.132285	0.0585987	1	0.338064	1.54759	0.00151536	0.394257	1.65701	0.508743
ENSG00000163814	CDCP1	0.0340843	-1.43891	0.0015067	0.0733883	0.694433	0.798952	0.0881898	0.996637	1	0.108436	1.31789	0.104686	0.197129	2.21369	0.508788
ENSG00000162040	HS3ST6	0.00681686	-0.833187	0.572068	0.00407713	-0.212458	1	0.0330712	2.55254	0.940458	0	-0.585247	1	0.0788514	3.88207	0.509
ENSG00000062822	POLD1	0.0454458	-0.66495	0.231714	0.0407713	-0.305567	1	0.0881898	0.931049	1	0.0892999	0.929327	0.331738	0.197129	2.15027	0.509733
ENSG00000104341	LAPTM4B	0.181026	-0.16879	0.763359	0.146777	-0.367577	0.983449	0.154332	-0.21082	1	0.2679	0.597844	0.403108	0.512534	1.53678	0.509733
ENSG00000149357	LAMTOR1	0.553681	-0.645841	0.0228755	0.827657	0.433168	0.752162	0.727566	0.196238	1	0.892999	0.53055	0.338506	1.57703	1.30593	0.509733
ENSG00000141738	GRB7	0.0575646	-0.781413	0.0933381	0.106005	0.776895	0.700225	0.0661423	0.129594	1	0.0829213	0.376618	0.892447	0.236554	1.98108	0.511217
ENSG00000126822	PLEKHG3	0.242377	-0.269258	0.532076	0.305785	0.309365	0.931516	0.143308	-0.782019	1	0.293414	0.234633	0.849671	0.670237	1.44467	0.51397
ENSG00000166482	MFAP4	0.366596	-1.68566	4.43497e-12	0.827657	0.562727	0.624716	0.837803	0.523996	1	1.88805	1.98341	2.78691e-08	1.45875	1.30254	0.514661
ENSG00000163661	PTX3	0.0166634	-2.31605	2.18588e-06	0.0693112	1.2205	0.496413	0.0220474	-0.184429	1	0.13395	2.35062	0.000547359	0.157703	2.44911	0.514945
ENSG00000166261	ZNF202	0.0348417	-0.378133	0.67712	0.0285399	-0.282847	1	0.0440949	0.530511	1	0.0510285	0.630482	0.70893	0.157703	2.382	0.51525
ENSG00000129595	EPB41L4A	0.0363566	-0.192482	0.928364	0.0530027	0.668898	0.867377	0.0110237	-0.855548	1	0.0191357	-0.651336	0.819369	0.157703	2.382	0.51525
ENSG00000082269	FAM135A	0.0302972	-0.897098	0.131373	0.0652341	1.02701	0.610012	0.0220474	-0.249524	1	0.0446499	0.437474	0.93688	0.157703	2.382	0.51525
ENSG00000182557	SPNS3	0.0113614	-2.15511	0.000238596	0.0407713	1.10947	0.734706	0.0220474	0.480387	1	0.0765427	2.161	0.0121401	0.118277	2.78254	0.515662
ENSG00000001461	NIPAL3	0.0196932	-0.680335	0.465492	0.0163085	-0.269041	1	0.0220474	0.480387	1	0.0446499	1.24483	0.387559	0.118277	2.78254	0.515662
ENSG00000137877	SPTBN5	0.0166634	-1.21652	0.0775368	0.0366942	0.928898	0.760721	0.0220474	0.480387	1	0.0382714	1.01265	0.522371	0.118277	2.78254	0.515662
ENSG00000099810	MTAP	0.0878618	0.0963402	0.977324	0.0856197	0.04534	1	0.077166	0.00504919	1	0.0446499	-0.833174	0.501122	0.27598	1.85654	0.515662
ENSG00000104866	PPP1R37	0.0969509	-0.875691	0.0157906	0.146777	0.372505	0.941868	0.209451	0.916693	1	0.1786	0.680277	0.391529	0.354831	1.69847	0.516769
ENSG00000102962	CCL22	0.0234803	-3.08923	4.69429e-14	0.093774	0.433905	0.946604	0.231498	1.84204	0.437607	0.350821	2.84707	9.19343e-08	0.27598	2.07104	0.517451
ENSG00000198858	R3HDM4	0.505963	-1.2003	1.69484e-06	0.917354	0.482566	0.712461	1.12442	0.747184	0.943049	1.4862	1.26414	0.00201155	1.69531	1.30063	0.517451
ENSG00000163399	ATP1A1	1.49062	-0.370297	0.252539	1.97741	0.341377	0.818816	1.65356	0.0309255	1	1.70945	0.0874721	1	3.78487	1.21654	0.517451
ENSG00000137752	CASP1	0.0590795	-1.36591	0.000222719	0.110082	0.468365	0.86764	0.0881898	0.194083	1	0.236007	1.74382	0.0011542	0.27598	1.86606	0.518059
ENSG00000196510	ANAPC7	0.0848321	-0.656864	0.230703	0.101928	0.100252	1	0.121261	0.420087	1	0.153085	0.754829	0.457116	0.354831	1.99176	0.519024
ENSG00000243156	MICAL3	0.127248	-0.356271	0.466387	0.171239	0.399598	0.86764	0.154332	0.259	1	0.114814	-0.213836	1	0.394257	1.63908	0.520114
ENSG00000140391	TSPAN3	0.380987	-0.565237	0.0660281	0.583029	0.513419	0.696419	0.47402	0.155902	1	0.503906	0.250852	0.787926	1.06449	1.32498	0.521994
ENSG00000050405	LIMA1	0.0674112	-1.00565	0.0107953	0.122314	0.626261	0.752162	0.0881898	0.174974	1	0.159464	1.03838	0.139137	0.27598	1.84708	0.522278
ENSG00000147687	TATDN1	0.0863469	-0.0258317	1	0.0896968	0.10947	1	0.0661423	-0.206455	1	0.0637856	-0.354634	0.953147	0.27598	1.84708	0.522278
ENSG00000166557	TMED3	0.116644	-1.10506	0.000561653	0.26909	0.985735	0.252065	0.187403	0.356813	1	0.229628	0.664205	0.350541	0.433683	1.59139	0.522278
ENSG00000089327	FXYD5	0.508992	-1.469	1.33036e-09	1.06413	0.569246	0.59493	1.49923	1.04267	0.656308	1.83065	1.45926	0.000174271	1.85301	1.28322	0.522278
ENSG00000134242	PTPN22	0.0302972	-1.7451	0.00011566	0.0652341	0.496493	0.946074	0.0992135	1.16551	1	0.146707	1.84997	0.00614959	0.197129	2.21369	0.523193
ENSG00000204256	BRD2	0.411284	-0.719729	0.0117533	0.627878	0.437228	0.752162	0.705518	0.57664	1	0.656992	0.485837	0.422621	1.18277	1.3021	0.523321
ENSG00000168490	PHYHIP	0.0121189	-1.84526	0.00585146	0.0163085	-0.153564	1	0.0110237	-0.0324255	1	0.0956784	2.7709	0.000797211	0.118277	2.89501	0.524224
ENSG00000175130	MARCKSL1	0.21511	-0.762797	0.0149603	0.338402	0.475725	0.752162	0.209451	-0.254818	1	0.446499	0.906289	0.0926899	0.670237	1.43834	0.524224
ENSG00000014216	CAPN1	0.303729	-0.76817	0.00881883	0.428098	0.280246	0.946604	0.47402	0.420087	1	0.61872	0.867072	0.092861	0.906791	1.3518	0.524224
ENSG00000150551	LYPD1	0.005302	-1.66969	0.145812	0.0203856	1.69443	0.700225	0.0110237	1.25298	1	0.00637856	0.414753	1	0.0788514	3.78254	0.524961
ENSG00000169379	ARL13B	0.0242377	-1.58877	0.0010693	0.0570798	0.768433	0.793378	0.0551186	0.793545	1	0.0956784	1.6074	0.04269	0.157703	2.3603	0.524961
ENSG00000081665	ZNF506	0.0295397	-1.02583	0.0670989	0.0366942	0.0621646	1	0.0440949	0.508816	1	0.0892999	1.48875	0.0728767	0.157703	2.3603	0.524961
ENSG00000272079	AC004233.2	0.0363566	-0.256612	0.803699	0.032617	-0.112922	1	0.0330712	0.165514	1	0.0446499	0.414753	0.942331	0.157703	2.3603	0.524961
ENSG00000163412	EIF4E3	0.0492329	-0.432649	0.532076	0.0774654	0.676511	0.805627	0.0440949	-0.0100577	1	0.0382714	-0.332481	1	0.197129	2.11957	0.524961
ENSG00000204681	GABBR1	0.0560498	-0.926296	0.0349983	0.093774	0.537928	0.864903	0.0992135	0.656042	1	0.108436	0.764499	0.408434	0.236554	1.95762	0.524961
ENSG00000110801	PSMD9	0.148456	-0.656445	0.06473	0.244628	0.613943	0.686334	0.209451	0.350903	1	0.191357	0.199025	0.966612	0.473109	1.54752	0.524961
ENSG00000099998	GGT5	1.26945	-1.44666	4.95224e-10	3.00484	0.804585	0.229814	3.19688	0.802134	0.925742	4.18434	1.31507	0.000656737	4.41568	1.2104	0.524961
ENSG00000080824	HSP90AA1	2.32985	-0.380671	0.227764	2.71944	0.118497	1	3.13074	0.315698	1	3.02344	0.278631	0.667252	5.83501	1.18728	0.524961
ENSG00000167005	NUDT21	0.186328	-0.486855	0.199609	0.228319	0.178595	1	0.231498	0.216553	1	0.280657	0.505727	0.481978	0.55196	1.48779	0.525158
ENSG00000008405	CRY1	0.200719	-0.511646	0.154598	0.289476	0.442293	0.794754	0.209451	-0.050804	1	0.274278	0.33891	0.707118	0.591386	1.46422	0.525158
ENSG00000169871	TRIM56	0.0931638	-0.502088	0.277388	0.126391	0.363516	0.946604	0.0992135	0.059205	1	0.127571	0.380806	0.760244	0.315406	1.75083	0.525863
ENSG00000165119	HNRNPK	1.99128	-0.263037	0.472457	2.17311	0.0512252	1	1.98427	-0.0961915	1	2.57056	0.313909	0.617325	4.84936	1.18753	0.525863
ENSG00000076864	RAP1GAP	0.110585	-0.414874	0.381242	0.142699	0.309769	0.985901	0.154332	0.452508	1	0.114814	-0.0167992	1	0.354831	1.68493	0.526021
ENSG00000141012	GALNS	0.134065	-0.157429	0.803699	0.134545	-0.0125202	1	0.154332	0.246978	1	0.127571	-0.0694461	1	0.394257	1.62726	0.526021
ENSG00000166333	ILK	0.390833	-0.646622	0.0282758	0.52595	0.255321	0.948527	0.529139	0.249301	1	0.714399	0.739077	0.156651	1.10392	1.30781	0.526021
ENSG00000102053	ZC3H12B	0.005302	-0.669688	0.729314	0.00407713	0.235001	1	0.0110237	1.79355	1	0	-0.170209	1	0.0788514	4.3675	0.526181
ENSG00000249679	AC106897.1	0.00302972	-2.93272	0.000803323	0.0203856	1.47204	0.741688	0.0110237	1.08305	1	0.0382714	2.52167	0.0596934	0.0788514	3.60196	0.526181
ENSG00000214719	AC005562.1	0.00908915	-0.64732	0.727839	0	-1.6275	0.822902	0.0110237	1.00505	1	0.0255142	1.73668	0.328924	0.0788514	3.5195	0.526181
ENSG00000188283	ZNF383	0.00984658	-0.34776	0.993766	0.00407713	-0.553495	1	0	-0.0689514	1	0.0191357	1.32729	0.569086	0.0788514	3.5195	0.526181
ENSG00000133302	SLF1	0.00908915	-0.64732	0.727839	0.00815426	0.10947	1	0.0220474	1.66801	1	0.00637856	0.166826	1	0.0788514	3.5195	0.526181
ENSG00000159753	CARMIL2	0.00908915	-2.64732	2.71549e-06	0.0693112	2.10947	0.0612889	0.0440949	1.25298	1	0.0446499	1.2053	0.398409	0.118277	2.74691	0.526181
ENSG00000088882	CPXM1	0.0136337	-1.80027	0.00239365	0.0489255	1.39487	0.503954	0.0551186	1.55254	1	0.0318928	0.714314	0.820111	0.118277	2.74691	0.526181
ENSG00000164053	ATRIP	0.0287823	-0.969248	0.114242	0.0366942	0.133718	1	0.0440949	0.574905	1	0.0765427	1.30784	0.197561	0.157703	2.42639	0.526181
ENSG00000061656	SPAG4	0.0257526	-2.14921	6.16997e-07	0.0530027	0.144236	1	0.17638	2.03666	0.34061	0.165843	2.06112	0.00120285	0.197129	2.19757	0.526181
ENSG00000206538	VGLL3	0.042416	-1.00672	0.0316705	0.0815426	0.7469	0.752162	0.0551186	0.252977	1	0.0892999	0.878701	0.349369	0.197129	2.10446	0.526181
ENSG00000143373	ZNF687	0.0454458	-0.774574	0.128206	0.0733883	0.567321	0.885022	0.0661423	0.490476	1	0.0701642	0.507863	0.736461	0.197129	2.10446	0.526181
ENSG00000099910	KLHL22	0.0492329	-0.473291	0.493907	0.0366942	-0.507201	0.983449	0.121261	1.34609	0.925742	0.0637856	0.36639	0.917561	0.197129	2.10446	0.526181
ENSG00000148331	ASB6	0.0492329	-1.34776	0.000545414	0.0978511	0.596822	0.817768	0.110237	0.793545	1	0.159464	1.38727	0.0397421	0.236554	1.94604	0.526181
ENSG00000007384	RHBDF1	0.0590795	-1.4363	6.13401e-05	0.175317	1.25905	0.155082	0.0881898	0.156115	1	0.159464	1.01716	0.16991	0.27598	1.82834	0.526181
ENSG00000151131	C12orf45	0.0802875	-0.413648	0.458617	0.093774	0.160454	1	0.110237	0.464481	1	0.0956784	0.215081	1	0.27598	1.82834	0.526181
ENSG00000088826	SMOX	0.0810449	-0.967912	0.0111779	0.154931	0.731908	0.656962	0.165356	0.801766	1	0.13395	0.473306	0.654579	0.315406	1.76659	0.526181
ENSG00000197063	MAFG	0.0780152	-1.13917	0.00123756	0.150854	0.656958	0.726361	0.143308	0.568479	1	0.197735	1.0749	0.097843	0.315406	1.74301	0.526181
ENSG00000225190	PLEKHM1	0.115129	-0.260297	0.625818	0.106005	-0.180036	1	0.143308	0.339232	1	0.146707	0.348664	0.813535	0.354831	1.6782	0.526181
ENSG00000080345	RIF1	0.10604	-1.0411	0.00197336	0.175317	0.432765	0.86764	0.110237	-0.218329	1	0.318928	1.41475	0.0058936	0.394257	1.63316	0.526181
ENSG00000033050	ABCF2	0.125733	-1.43979	1.37961e-06	0.260936	0.587518	0.703578	0.374806	1.10614	0.836505	0.420985	1.3619	0.00642616	0.512534	1.54113	0.526181
ENSG00000146433	TMEM181	0.149214	-0.660918	0.0609521	0.228319	0.482929	0.764862	0.165356	0.000311272	1	0.248764	0.602255	0.391613	0.473109	1.53812	0.526181
ENSG00000120690	ELF1	0.153001	-0.901592	0.00446986	0.265013	0.578956	0.700225	0.154332	-0.236737	1	0.357199	1.04307	0.0552956	0.512534	1.51094	0.526181
ENSG00000123130	ACOT9	0.147699	-1.02767	0.000826162	0.203856	0.128453	1	0.29764	0.716036	1	0.420985	1.32097	0.00602264	0.512534	1.50668	0.526181
ENSG00000141076	UTP4	0.174209	-0.426748	0.286747	0.216088	0.225319	1	0.165356	-0.143628	1	0.255142	0.486903	0.532434	0.512534	1.50668	0.526181
ENSG00000179195	ZNF664	0.178753	-0.316998	0.48014	0.207934	0.161253	1	0.17638	-0.0518779	1	0.22325	0.276339	0.840108	0.512534	1.50668	0.526181
ENSG00000130311	DDA1	0.167392	-0.893194	0.00443433	0.273168	0.478115	0.752162	0.242522	0.280684	1	0.369957	0.953101	0.0825544	0.55196	1.48388	0.526181
ENSG00000138834	MAPK8IP3	0.172694	-0.78468	0.0154903	0.252782	0.345283	0.910463	0.264569	0.408993	1	0.344442	0.834169	0.151577	0.55196	1.48388	0.526181
ENSG00000158747	NBL1	0.156788	-1.49907	1.52088e-07	0.309862	0.461374	0.763622	0.429925	0.93466	0.925742	0.631478	1.65347	0.000164012	0.630811	1.47083	0.526181
ENSG00000167747	C19orf48	0.181783	-1.07873	0.000282942	0.265013	0.18808	1	0.507091	1.18551	0.668966	0.459256	1.08102	0.0372373	0.630811	1.46401	0.526181
ENSG00000179295	PTPN11	0.260556	-0.239235	0.581804	0.273168	0.0104062	1	0.29764	0.162486	1	0.299792	0.163666	0.964392	0.709663	1.42758	0.526181
ENSG00000102316	MAGED2	0.230258	-0.802453	0.00831707	0.358787	0.438847	0.761343	0.374806	0.478378	1	0.433742	0.725616	0.216565	0.709663	1.40111	0.526181
ENSG00000128989	ARPP19	0.340843	-0.542003	0.0892349	0.501487	0.456336	0.752162	0.374806	-0.0143451	1	0.484771	0.377759	0.596518	0.946217	1.33047	0.526181
ENSG00000170515	PA2G4	0.366596	-0.743331	0.00995478	0.623801	0.616923	0.560192	0.352759	-0.293216	1	0.676128	0.711206	0.186589	1.06449	1.31191	0.526181
ENSG00000063660	GPC1	0.51278	-1.29797	1.21236e-07	1.1049	0.730687	0.365685	1.0693	0.597391	1	1.54361	1.24945	0.00207398	1.73473	1.2654	0.526181
ENSG00000196419	XRCC6	0.724102	-0.445385	0.148298	0.933662	0.264962	0.926427	0.793708	-0.00428196	1	1.03333	0.412542	0.486813	1.89243	1.2475	0.526181
ENSG00000138286	FAM149B1	0.0325695	-0.746309	0.250101	0.0611569	0.861543	0.735433	0.0220474	-0.291344	1	0.0446499	0.392386	0.947772	0.157703	2.33893	0.526691
ENSG00000095906	NUBP2	0.349932	-0.78291	0.00604437	0.550412	0.459968	0.752162	0.661423	0.701915	1	0.580449	0.520463	0.397017	1.02507	1.31053	0.529354
ENSG00000154217	PITPNC1	0.0848321	-0.885133	0.0207429	0.093774	-0.138457	1	0.0992135	0.0435233	1	0.261521	1.54968	0.00315625	0.315406	1.73523	0.529356
ENSG00000134853	PDGFRA	0.173451	-1.6367	9.92566e-10	0.513718	1.09816	0.0825332	0.396854	0.573687	1	0.637856	1.39348	0.00158582	0.709663	1.40988	0.530402
ENSG00000125827	TMX4	0.340086	-0.373182	0.307785	0.419944	0.227454	0.993615	0.396854	0.136001	1	0.420985	0.223455	0.837283	0.906791	1.33408	0.530402
ENSG00000005156	LIG3	0.0636241	-0.523331	0.327318	0.0896968	0.436635	0.923873	0.0881898	0.468705	1	0.0701642	0.0808527	1	0.236554	1.93454	0.530702
ENSG00000177383	MAGEF1	0.0825598	-0.321288	0.572068	0.118237	0.535234	0.822234	0.0551186	-0.465842	1	0.0765427	-0.123212	1	0.27598	1.81906	0.530879
ENSG00000168282	MGAT2	0.218897	-0.507701	0.151135	0.248705	0.0412988	1	0.198427	-0.257319	1	0.420985	0.892128	0.104263	0.630811	1.42706	0.530879
ENSG00000153993	SEMA3D	0.00757429	-1.21026	0.261378	0.0163085	1.01636	0.946604	0.0110237	1.00505	1	0.0127571	0.829791	1	0.0788514	3.5195	0.532511
ENSG00000111653	ING4	0.0462032	-0.751115	0.154126	0.0652341	0.355631	1	0.077166	0.683121	1	0.0765427	0.62334	0.652696	0.197129	2.08951	0.534406
ENSG00000103145	HCFC1R1	0.184055	-1.12438	9.32096e-05	0.395481	0.837467	0.339099	0.220474	-0.109593	1	0.478392	1.10426	0.0263499	0.630811	1.42374	0.534801
ENSG00000270170	NCBP2AS2	0.0969509	-0.402622	0.424743	0.0856197	-0.289079	1	0.0661423	-0.501911	1	0.197735	1.0572	0.101724	0.315406	1.72749	0.535374
ENSG00000220205	VAMP2	0.153758	-1.40325	7.9661e-07	0.301707	0.509624	0.752162	0.429925	1.02032	0.894002	0.529421	1.43203	0.00168617	0.591386	1.46061	0.535374
ENSG00000091622	PITPNM3	0.0219654	-0.440869	0.708481	0.0407713	1.02458	0.752162	0.0110237	-0.206455	1	0.00637856	-1.04468	0.670313	0.118277	2.71215	0.537268
ENSG00000110076	NRXN2	0.015906	-1.47329	0.020248	0.0489255	1.35048	0.522151	0.0440949	1.21735	1	0.0255142	0.37913	1	0.118277	2.71215	0.537268
ENSG00000198890	PRMT6	0.0249952	0.154741	0.957752	0.0163085	-0.341191	1	0.0110237	-0.206455	1	0.0191357	0.022436	1	0.118277	2.71215	0.537268
ENSG00000187742	SECISBP2	0.12952	-0.380927	0.409119	0.134545	-0.0382833	1	0.110237	-0.247594	1	0.216871	0.730255	0.31517	0.394257	1.60389	0.537268
ENSG00000106799	TGFBR1	0.136337	-0.64233	0.0776228	0.163085	0.0804413	1	0.220474	0.563145	1	0.248764	0.759402	0.266617	0.433683	1.56014	0.537268
ENSG00000133818	RRAS2	0.196932	-0.319854	0.474097	0.256859	0.350137	0.891369	0.121261	-0.720482	1	0.248764	0.289598	0.806834	0.55196	1.46446	0.537268
ENSG00000160789	LMNA	3.74549	-1.80576	4.55278e-16	9.13684	0.611595	0.525304	12.6993	1.05415	0.635341	19.327	1.89204	2.90619e-08	14.5875	1.16692	0.537268
ENSG00000130475	FCHO1	0.0136337	-1.1873	0.210651	0.0163085	0.0621646	1	0.0551186	1.93105	0.972788	0.0255142	0.782485	0.804588	0.118277	3.10446	0.540557
ENSG00000085415	SEH1L	0.187085	-0.543311	0.127569	0.252782	0.318566	0.934519	0.198427	-0.0343712	1	0.299792	0.581863	0.393045	0.55196	1.46061	0.540557
ENSG00000171222	SCAND1	1.25809	-0.841348	0.000970144	2.02633	0.465846	0.700225	2.326	0.625546	1	2.36645	0.68947	0.154938	3.54831	1.19177	0.540557
ENSG00000172183	ISG20	0.194659	-2.01249	4.63217e-15	0.562644	0.76898	0.412633	0.716542	1.06615	0.764403	1.1609	2.01159	1.17106e-07	0.906791	1.36075	0.541013
ENSG00000164930	FZD6	0.0598369	-0.580421	0.30609	0.0652341	0.000535978	1	0.0992135	0.70454	1	0.0956784	0.620338	0.613972	0.236554	2.00493	0.541244
ENSG00000164190	NIPBL	0.0999807	-0.862333	0.0191969	0.159008	0.461772	0.862896	0.198427	0.793545	1	0.1786	0.63611	0.454096	0.354831	1.65821	0.541244
ENSG00000175115	PACS1	0.170422	-1.14963	6.82211e-05	0.301707	0.480308	0.752162	0.374806	0.782347	1	0.465635	1.17712	0.0162345	0.591386	1.43558	0.541244
ENSG00000135829	DHX9	0.331754	-0.667715	0.0274518	0.46887	0.330827	0.86764	0.374806	-0.0228817	1	0.637856	0.815577	0.12234	0.946217	1.32206	0.541244
ENSG00000196693	ZNF33B	0.0325695	-0.695683	0.30803	0.0489255	0.51223	0.962387	0.077166	1.25298	1	0.0255142	-0.329408	1	0.157703	2.3603	0.541485
ENSG00000132549	VPS13B	0.0439309	-0.95697	0.0425851	0.0611569	0.235001	1	0.0330712	-0.390879	1	0.13395	1.51663	0.0318707	0.197129	2.07472	0.542475
ENSG00000103522	IL21R	0.015906	-1.47329	0.0210575	0.0244628	0.216386	1	0.0551186	1.51601	1	0.0574071	1.56676	0.13891	0.118277	2.71215	0.542574
ENSG00000116521	SCAMP3	0.277977	-0.598985	0.0586536	0.44033	0.56175	0.655613	0.374806	0.273735	1	0.357199	0.197795	0.898067	0.788514	1.35212	0.542574
ENSG00000165272	AQP3	0.636998	-0.0730268	0.912801	0.70942	0.15838	1	0.529139	-0.288397	1	0.548556	-0.24952	1	1.5376	1.25897	0.542574
ENSG00000143549	TPM3	0.768791	-0.820555	0.00169138	1.14567	0.343133	0.830007	1.45513	0.675264	1	1.50534	0.768221	0.111138	2.16841	1.21051	0.542574
ENSG00000179958	DCTPP1	0.140124	-0.563488	0.143318	0.220165	0.574926	0.728302	0.0881898	-0.731916	1	0.216871	0.527228	0.497193	0.433683	1.54988	0.543836
ENSG00000230124	ACBD6	0.107555	0.0307519	1	0.093774	-0.163548	1	0.0881898	-0.139341	1	0.0956784	-0.0930412	1	0.315406	1.71215	0.546226
ENSG00000237928	NFIA-AS2	0	-3.34776	0.154126	0	0.694433	1	0.0110237	3.66801	1	0.00637856	2.82979	0.55759	0.0394257	5.5195	0.546898
ENSG00000183813	CCR4	0	-3.34776	0.14412	0	0.694433	1	0.0110237	3.66801	1	0.00637856	2.82979	0.563748	0.0394257	5.5195	0.546898
ENSG00000123473	STIL	0.000757429	-1.93272	0.452229	0	0.694433	1	0	2.25298	1	0.00637856	2.82979	0.574858	0.0394257	5.5195	0.546898
ENSG00000186235	LINC02610	0.000757429	-1.93272	0.452229	0	0.694433	1	0	2.25298	1	0.00637856	2.82979	0.574858	0.0394257	5.5195	0.546898
ENSG00000279571	AL162426.1	0.000757429	-1.93272	0.452229	0	0.694433	1	0	2.25298	1	0.00637856	2.82979	0.574858	0.0394257	5.5195	0.546898
ENSG00000278356	AC005911.1	0.000757429	-1.93272	0.452229	0	0.694433	1	0	2.25298	1	0.00637856	2.82979	0.574858	0.0394257	5.5195	0.546898
ENSG00000256061	DNAAF4	0.000757429	-1.93272	0.452229	0	0.694433	1	0	2.25298	1	0.00637856	2.82979	0.574858	0.0394257	5.5195	0.546898
ENSG00000276203	ANKRD20A3	0.000757429	-1.93272	0.452943	0	0.694433	1	0	2.25298	1	0.00637856	2.82979	0.574858	0.0394257	5.5195	0.546898
ENSG00000254126	CD8B2	0.000757429	-1.93272	0.454645	0	0.694433	1	0	2.25298	1	0.00637856	2.82979	0.574858	0.0394257	5.5195	0.546898
ENSG00000175879	HOXD8	0.000757429	-1.93272	0.458617	0	0.694433	1	0	2.25298	1	0.00637856	2.82979	0.574858	0.0394257	5.5195	0.546898
ENSG00000175445	LPL	0.000757429	-1.93272	0.458617	0	0.694433	1	0	2.25298	1	0.00637856	2.82979	0.574858	0.0394257	5.5195	0.546898
ENSG00000243284	VSIG8	0	-3.34776	0.113455	0.00407713	2.10947	0.946604	0.0110237	3.66801	1	0	1.41475	1	0.0394257	5.5195	0.546898
ENSG00000211650	IGLV5-45	0.000757429	-1.93272	0.452229	0	0.694433	1	0.0110237	3.66801	1	0	1.41475	1	0.0394257	5.5195	0.546898
ENSG00000269226	TMSB15B	0.000757429	-1.93272	0.452229	0	0.694433	1	0.0110237	3.66801	1	0	1.41475	1	0.0394257	5.5195	0.546898
ENSG00000277130	AC073569.3	0.000757429	-1.93272	0.452275	0	0.694433	1	0.0110237	3.66801	1	0	1.41475	1	0.0394257	5.5195	0.546898
ENSG00000196376	SLC35F1	0.000757429	-1.93272	0.452643	0	0.694433	1	0.0110237	3.66801	1	0	1.41475	1	0.0394257	5.5195	0.546898
ENSG00000287597	AC108105.1	0.000757429	-1.93272	0.457843	0	0.694433	1	0.0110237	3.66801	1	0	1.41475	1	0.0394257	5.5195	0.546898
ENSG00000250790	AC127070.2	0.000757429	-1.93272	0.464382	0	0.694433	1	0.0110237	3.66801	1	0	1.41475	1	0.0394257	5.5195	0.546898
ENSG00000102243	VGLL1	0.000757429	-1.93272	0.477651	0	0.694433	1	0.0110237	3.66801	1	0	1.41475	1	0.0394257	5.5195	0.546898
ENSG00000135324	MRAP2	0	-3.34776	0.101993	0.00815426	3.2794	0.633145	0	2.25298	1	0	1.41475	1	0.0394257	5.5195	0.546898
ENSG00000278703	AC100847.1	0	-3.34776	0.101993	0.00815426	3.2794	0.633145	0	2.25298	1	0	1.41475	1	0.0394257	5.5195	0.546898
ENSG00000143847	PPFIA4	0.000757429	-1.93272	0.452229	0.00407713	2.10947	0.946604	0	2.25298	1	0	1.41475	1	0.0394257	5.5195	0.546898
ENSG00000236548	RNF217-AS1	0.000757429	-1.93272	0.452229	0.00407713	2.10947	0.946604	0	2.25298	1	0	1.41475	1	0.0394257	5.5195	0.546898
ENSG00000279932	AP006248.4	0.000757429	-1.93272	0.452229	0.00407713	2.10947	0.946604	0	2.25298	1	0	1.41475	1	0.0394257	5.5195	0.546898
ENSG00000285933	AP003498.2	0.000757429	-1.93272	0.452229	0.00407713	2.10947	0.946604	0	2.25298	1	0	1.41475	1	0.0394257	5.5195	0.546898
ENSG00000259534	AC087477.4	0.000757429	-1.93272	0.452229	0.00407713	2.10947	0.946604	0	2.25298	1	0	1.41475	1	0.0394257	5.5195	0.546898
ENSG00000253361	AC069120.1	0.000757429	-1.93272	0.452508	0.00407713	2.10947	0.946604	0	2.25298	1	0	1.41475	1	0.0394257	5.5195	0.546898
ENSG00000243709	LEFTY1	0.00151486	-0.762797	1	0	0.694433	1	0	2.25298	1	0	1.41475	1	0.0394257	5.5195	0.546898
ENSG00000287315	AL670729.3	0.00151486	-0.762797	1	0	0.694433	1	0	2.25298	1	0	1.41475	1	0.0394257	5.5195	0.546898
ENSG00000246526	LINC002481	0.00151486	-0.762797	1	0	0.694433	1	0	2.25298	1	0	1.41475	1	0.0394257	5.5195	0.546898
ENSG00000113205	PCDHB3	0.00151486	-0.762797	1	0	0.694433	1	0	2.25298	1	0	1.41475	1	0.0394257	5.5195	0.546898
ENSG00000186472	PCLO	0.00151486	-0.762797	1	0	0.694433	1	0	2.25298	1	0	1.41475	1	0.0394257	5.5195	0.546898
ENSG00000166448	TMEM130	0.00151486	-0.762797	1	0	0.694433	1	0	2.25298	1	0	1.41475	1	0.0394257	5.5195	0.546898
ENSG00000185955	C7orf61	0.00151486	-0.762797	1	0	0.694433	1	0	2.25298	1	0	1.41475	1	0.0394257	5.5195	0.546898
ENSG00000237372	AL606807.1	0.00151486	-0.762797	1	0	0.694433	1	0	2.25298	1	0	1.41475	1	0.0394257	5.5195	0.546898
ENSG00000254614	AP003068.2	0.00151486	-0.762797	1	0	0.694433	1	0	2.25298	1	0	1.41475	1	0.0394257	5.5195	0.546898
ENSG00000173262	SLC2A14	0.00151486	-0.762797	1	0	0.694433	1	0	2.25298	1	0	1.41475	1	0.0394257	5.5195	0.546898
ENSG00000286303	AC007528.1	0.00151486	-0.762797	1	0	0.694433	1	0	2.25298	1	0	1.41475	1	0.0394257	5.5195	0.546898
ENSG00000274987	AC092794.1	0.00151486	-0.762797	1	0	0.694433	1	0	2.25298	1	0	1.41475	1	0.0394257	5.5195	0.546898
ENSG00000258232	AC125611.3	0.00151486	-0.762797	1	0	0.694433	1	0	2.25298	1	0	1.41475	1	0.0394257	5.5195	0.546898
ENSG00000231473	RB1-DT	0.00151486	-0.762797	1	0	0.694433	1	0	2.25298	1	0	1.41475	1	0.0394257	5.5195	0.546898
ENSG00000159625	DRC7	0.00151486	-0.762797	1	0	0.694433	1	0	2.25298	1	0	1.41475	1	0.0394257	5.5195	0.546898
ENSG00000070388	FGF22	0.00151486	-0.762797	1	0	0.694433	1	0	2.25298	1	0	1.41475	1	0.0394257	5.5195	0.546898
ENSG00000087495	PHACTR3	0.00151486	-0.762797	1	0	0.694433	1	0	2.25298	1	0	1.41475	1	0.0394257	5.5195	0.546898
ENSG00000273464	AP000238.1	0.00151486	-0.762797	1	0	0.694433	1	0	2.25298	1	0	1.41475	1	0.0394257	5.5195	0.546898
ENSG00000276850	AC245041.2	0.00151486	-3.66969	0.000626216	0.0203856	1.69443	0.726361	0.0220474	1.93105	1	0.0318928	2.41475	0.159676	0.0788514	3.78254	0.546898
ENSG00000085644	ZNF213	0.005302	-1.66969	0.190751	0.0122314	0.887078	1	0.0110237	1.25298	1	0.0191357	1.6074	0.497063	0.0788514	3.78254	0.546898
ENSG00000138759	FRAS1	0.005302	-1.93272	0.0605647	0.00815426	0.191933	1	0.0220474	1.75048	1	0.0318928	2.19236	0.161013	0.0788514	3.60196	0.546898
ENSG00000143816	WNT9A	0.00454458	-2.34776	0.00731003	0.00815426	0.10947	1	0.0110237	1.00505	1	0.0510285	2.99972	0.00821683	0.0788514	3.5195	0.546898
ENSG00000278784	AL136295.7	0.00757429	-1.34776	0.193179	0.00815426	0.0314678	1	0	-0.139341	1	0.0382714	2.31522	0.0811866	0.0788514	3.4415	0.546898
ENSG00000198521	ZNF43	0.00681686	-1.61079	0.0858282	0.00815426	0.0314678	1	0.0220474	1.59001	1	0.0318928	1.99972	0.194906	0.0788514	3.4415	0.546898
ENSG00000150594	ADRA2A	0.00681686	-1.61079	0.0754478	0.0203856	1.2794	0.832779	0.0110237	0.931049	1	0.0191357	1.24483	0.590925	0.0788514	3.4415	0.546898
ENSG00000135063	FAM189A2	0.00757429	-1.34776	0.185183	0.0163085	0.928898	0.946604	0.0110237	0.931049	1	0.0191357	1.24483	0.590925	0.0788514	3.4415	0.546898
ENSG00000205959	AC105345.1	0.00984658	-0.540405	0.727839	0.0122314	0.524508	1	0.0110237	0.931049	1	0.00637856	0.0928253	1	0.0788514	3.4415	0.546898
ENSG00000171295	ZNF440	0.00757429	-1.47329	0.128994	0.0163085	0.846436	0.963914	0.0220474	1.51601	1	0.0191357	1.16683	0.627733	0.0788514	3.3675	0.546898
ENSG00000260274	AC068338.2	0.0113614	-0.155115	1	0.0122314	0.446505	1	0.0110237	0.860659	1	0	-1.04468	0.813683	0.0788514	3.3675	0.546898
ENSG00000287929	AL354953.1	0.00833172	-1.22223	0.214785	0.0122314	0.446505	1	0.0330712	2.00505	1	0.0127571	0.677788	1	0.0788514	3.3675	0.546898
ENSG00000152455	SUV39H2	0.00984658	-0.71033	0.611294	0.0122314	0.446505	1	0.0110237	0.860659	1	0.0127571	0.677788	1	0.0788514	3.3675	0.546898
ENSG00000261326	LINC01355	0.010604	-0.440869	0.866797	0.0122314	0.446505	1	0.0110237	0.860659	1	0.00637856	0.022436	1	0.0788514	3.3675	0.546898
ENSG00000186806	VSIG10L	0.0113614	-0.155115	1	0.0122314	0.446505	1	0	-0.206455	1	0.00637856	0.022436	1	0.0788514	3.3675	0.546898
ENSG00000154736	ADAMTS5	0.0181783	-1.16334	0.0760513	0.0366942	0.806908	0.86764	0	-1.27059	1	0.0574071	1.52723	0.151039	0.118277	2.6782	0.546898
ENSG00000006704	GTF2IRD1	0.0242377	-0.110721	1	0.0244628	0.17986	1	0.0220474	0.378508	1	0.0127571	-0.459716	0.987	0.118277	2.6782	0.546898
ENSG00000212694	LINC01089	0.0128763	-2.08473	0.000185609	0.0203856	-0.112922	1	0.077166	1.93105	0.786411	0.0892999	2.27725	0.0039978	0.118277	2.64503	0.546898
ENSG00000135549	PKIB	0.0196932	-0.98519	0.176722	0.0244628	0.144236	1	0.0220474	0.346086	1	0.0574071	1.48875	0.157877	0.118277	2.64503	0.546898
ENSG00000188321	ZNF559	0.021208	-0.811707	0.293127	0.0285399	0.336881	1	0.0220474	0.314377	1	0.0446499	1.0572	0.452823	0.118277	2.61261	0.546898
ENSG00000064652	SNX24	0.0287823	-0.969248	0.129462	0.0530027	0.720428	0.86764	0.077166	1.32224	1	0.0318928	0.022436	1	0.157703	2.42639	0.546898
ENSG00000042980	ADAM28	0.0166634	-2.43891	2.62951e-07	0.0448484	0.372505	1	0.0220474	-0.270585	1	0.197735	3.09283	1.13826e-07	0.157703	2.3603	0.546898
ENSG00000271869	AC026979.2	0.0287823	-1.19164	0.0322759	0.0489255	0.464135	1	0.0220474	-0.311808	1	0.102057	1.66933	0.0371297	0.157703	2.31787	0.546898
ENSG00000144647	POMGNT2	0.0386289	-0.170882	0.937054	0.0285399	-0.371656	1	0.0330712	0.10323	1	0.0510285	0.540284	0.83721	0.157703	2.29711	0.546898
ENSG00000213397	HAUS7	0.0280249	-1.34776	0.0059697	0.0570798	0.670586	0.86764	0.0551186	0.708656	1	0.0892999	1.39091	0.113769	0.157703	2.27665	0.546898
ENSG00000106692	FKTN	0.0363566	-0.487937	0.532076	0.0407713	0.131497	1	0.0440949	0.425158	1	0.0510285	0.518589	0.837283	0.157703	2.27665	0.546898
ENSG00000001561	ENPP4	0.031812	-0.965889	0.0806921	0.0652341	0.899253	0.700225	0.0551186	0.708656	1	0.0446499	0.327291	1	0.157703	2.27665	0.546898
ENSG00000123607	TTC21B	0.0378715	-0.319191	0.74263	0.0407713	0.131497	1	0.0440949	0.425158	1	0.0382714	0.113584	1	0.157703	2.27665	0.546898
ENSG00000125731	SH2D3A	0.0196932	-2.23673	5.00352e-07	0.0733883	1.08438	0.535233	0.110237	1.66801	0.771044	0.108436	1.70204	0.0209407	0.157703	2.25647	0.546898
ENSG00000112208	BAG2	0.0409012	-0.0258317	1	0.0448484	0.257028	1	0.0440949	0.40498	1	0.0127571	-1.20974	0.44983	0.157703	2.25647	0.546898
ENSG00000156510	HKDC1	0.0355992	-0.620778	0.372745	0.0774654	1.18347	0.487683	0	-1.99495	1	0.0318928	-0.150031	1	0.157703	2.25647	0.546898
ENSG00000181804	SLC9A9	0.0333269	-0.900301	0.109263	0.0611569	0.740237	0.760636	0.0440949	0.38508	1	0.0574071	0.649219	0.733907	0.157703	2.23657	0.546898
ENSG00000156026	MCU	0.0386289	-0.34776	0.704487	0.0448484	0.235001	1	0.0661423	0.910585	1	0.0255142	-0.453143	0.956472	0.157703	2.23657	0.546898
ENSG00000187535	IFT140	0.0393863	-0.263696	0.816755	0.032617	-0.244167	1	0.0551186	0.668014	1	0.0446499	0.28547	1	0.157703	2.23657	0.546898
ENSG00000136104	RNASEH2B	0.0462032	-0.785881	0.12088	0.0448484	-0.244167	1	0.0881898	0.853046	1	0.108436	1.15841	0.16161	0.197129	2.07472	0.546898
ENSG00000160190	SLC37A1	0.0446883	-0.932722	0.0547278	0.0774654	0.60697	0.829651	0.077166	0.653064	1	0.0829213	0.714314	0.50296	0.197129	2.06007	0.546898
ENSG00000204536	CCHCR1	0.0454458	-0.908876	0.0562934	0.093774	0.921843	0.595586	0.0440949	-0.0833067	1	0.0765427	0.576034	0.660552	0.197129	2.04557	0.546898
ENSG00000170962	PDGFD	0.0431735	-1.10449	0.0151346	0.106005	1.12739	0.386357	0.0551186	0.179728	1	0.0765427	0.560604	0.667252	0.197129	2.03122	0.546898
ENSG00000187720	THSD4	0.0484755	-0.717709	0.169783	0.110082	1.19801	0.333257	0.0330712	-0.433524	1	0.0382714	-0.421748	0.928426	0.197129	2.03122	0.546898
ENSG00000102524	TNFSF13B	0.0507478	-0.582225	0.303212	0.0366942	-0.598349	0.910463	0.077166	0.609121	1	0.114814	1.18695	0.133335	0.197129	2.017	0.546898
ENSG00000215041	NEURL4	0.0499903	-0.639223	0.233366	0.0489255	-0.174983	1	0.0661423	0.40212	1	0.108436	1.09283	0.214523	0.197129	2.017	0.546898
ENSG00000109685	NSD2	0.0522626	-0.466404	0.469996	0.0693112	0.372505	1	0.0661423	0.40212	1	0.0574071	0.121972	1	0.197129	2.017	0.546898
ENSG00000124171	PARD6B	0.0522626	-0.503879	0.435462	0.0896968	0.79173	0.704624	0.0220474	-0.889981	1	0.0574071	0.107325	1	0.197129	2.00293	0.546898
ENSG00000177370	TIMM22	0.0568072	-0.85472	0.0700097	0.0693112	0.0570029	1	0.0881898	0.504038	1	0.140328	1.19685	0.105041	0.236554	1.9693	0.546898
ENSG00000090776	EFNB1	0.047718	-1.45628	0.000300572	0.101928	0.653406	0.752162	0.132285	1.04653	1	0.159464	1.37373	0.0525011	0.236554	1.93454	0.546898
ENSG00000167123	CERCAM	0.0499903	-1.34776	0.000747932	0.0856197	0.34651	0.994065	0.121261	0.907202	1	0.1786	1.55849	0.014354	0.236554	1.92313	0.546898
ENSG00000122861	PLAU	0.047718	-1.47704	0.000154805	0.130468	1.08062	0.37683	0.0992135	0.620708	1	0.140328	1.1439	0.126197	0.236554	1.92313	0.546898
ENSG00000257594	GALNT4	0.0696835	-0.200918	0.834069	0.0652341	-0.100747	1	0.0881898	0.445622	1	0.0701642	0.0572014	1	0.236554	1.91182	0.546898
ENSG00000165861	ZFYVE1	0.0628666	-0.683363	0.162211	0.0815426	0.228769	1	0.121261	0.872155	1	0.0956784	0.49589	0.701351	0.236554	1.88945	0.546898
ENSG00000044459	CNTLN	0.0810449	0.452931	0.496837	0.0489255	-0.582407	0.89208	0.0661423	0.0159375	1	0.0382714	-0.822286	0.561237	0.236554	1.86743	0.546898
ENSG00000160049	DFFA	0.0689261	-0.378787	0.532076	0.0815426	0.204107	1	0.0881898	0.400534	1	0.0765427	0.137913	1	0.236554	1.86743	0.546898
ENSG00000188191	PRKAR1B	0.0711983	-0.907187	0.0270703	0.126391	0.63915	0.752162	0.165356	1.03381	1	0.102057	0.292763	0.901171	0.27598	1.80984	0.546898
ENSG00000144063	MALL	0.0560498	-1.62674	6.69759e-06	0.101928	0.26559	1	0.077166	-0.050804	1	0.325307	2.2823	2.60072e-06	0.27598	1.80068	0.546898
ENSG00000087095	NLK	0.0878618	-0.121251	0.903998	0.0570798	-0.646604	0.830007	0.0992135	0.280284	1	0.121193	0.537009	0.639174	0.27598	1.79158	0.546898
ENSG00000119684	MLH3	0.0908915	-0.013859	1	0.0570798	-0.665463	0.8321	0.0992135	0.262022	1	0.108436	0.346274	0.835736	0.27598	1.77355	0.546898
ENSG00000133858	ZFC3H1	0.0658963	-1.24588	0.000697604	0.150854	0.897966	0.506327	0.121261	0.534158	1	0.165843	1.00977	0.165235	0.27598	1.76461	0.546898
ENSG00000100321	SYNGR1	0.0666538	-1.21188	0.000944998	0.163085	1.04076	0.332654	0.0992135	0.252977	1	0.153085	0.878701	0.263247	0.27598	1.76461	0.546898
ENSG00000109775	UFSP2	0.0924064	0.00979224	1	0.0856197	-0.0653041	1	0.110237	0.39048	1	0.0574071	-0.594235	0.70893	0.27598	1.75574	0.546898
ENSG00000143740	SNAP47	0.0939212	-0.591429	0.170363	0.146777	0.564036	0.756096	0.0992135	0.0126624	1	0.127571	0.331337	0.827794	0.315406	1.70453	0.546898
ENSG00000171861	MRM3	0.0999807	-0.336871	0.532076	0.11416	0.143023	1	0.143308	0.52895	1	0.102057	-0.00557838	1	0.315406	1.70453	0.546898
ENSG00000111300	NAA25	0.103768	-0.193432	0.76903	0.11416	0.134561	1	0.121261	0.28335	1	0.0892999	-0.209737	1	0.315406	1.69696	0.546898
ENSG00000005436	GCFC2	0.112857	0.208634	0.77133	0.0856197	-0.329951	1	0.0881898	-0.162061	1	0.0829213	-0.324786	0.999807	0.315406	1.68943	0.546898
ENSG00000162300	ZFPL1	0.0924064	-0.709026	0.0734332	0.146777	0.537564	0.763294	0.132285	0.391174	1	0.140328	0.4545	0.661023	0.315406	1.68193	0.546898
ENSG00000167632	TRAPPC9	0.0984658	-0.91425	0.0144709	0.159008	0.461772	0.86764	0.220474	0.951807	0.992805	0.1786	0.63611	0.435865	0.354831	1.65821	0.546898
ENSG00000160410	SHKBP1	0.124218	-1.28522	0.000300572	0.236473	0.532682	0.775514	0.275593	0.739097	1	0.389092	1.34104	0.0228812	0.512534	1.64036	0.546898
ENSG00000110104	CCDC86	0.0848321	-1.41022	1.10444e-05	0.207934	0.911057	0.411433	0.143308	0.29878	1	0.280657	1.36745	0.00989091	0.354831	1.63849	0.546898
ENSG00000100416	TRMU	0.0969509	-1.00896	0.00513406	0.171239	0.566109	0.752162	0.165356	0.504784	1	0.22325	0.977348	0.142081	0.354831	1.63849	0.546898
ENSG00000112159	MDN1	0.10604	-0.700062	0.074022	0.142699	0.257028	1	0.17638	0.598973	1	0.184978	0.670592	0.384485	0.354831	1.63849	0.546898
ENSG00000151883	PARP8	0.0833172	-1.47221	6.77214e-06	0.150854	0.342448	0.946604	0.231498	0.998163	0.925742	0.338064	1.69391	0.000632581	0.354831	1.63198	0.546898
ENSG00000196865	NHLRC2	0.123461	-0.0776706	0.985086	0.122314	-0.00242253	1	0.154332	0.398316	1	0.0892999	-0.439907	0.826474	0.354831	1.63198	0.546898
ENSG00000114446	IFT57	0.102253	-0.875007	0.015767	0.154931	0.372505	0.929385	0.132285	0.165514	1	0.242385	1.09283	0.0743847	0.354831	1.61904	0.546898
ENSG00000163754	GYG1	0.110585	-0.623821	0.112681	0.0978511	-0.38281	0.994065	0.121261	0.0305843	1	0.280657	1.32918	0.0143853	0.354831	1.60621	0.546898
ENSG00000182979	MTA1	0.126491	-0.813423	0.0268012	0.191625	0.396752	0.873995	0.231498	0.678985	1	0.229628	0.67584	0.345502	0.433683	1.60196	0.546898
ENSG00000196363	WDR5	0.118159	-0.781059	0.0292395	0.167162	0.298848	0.981448	0.198427	0.570167	1	0.229628	0.804028	0.234736	0.394257	1.58662	0.546898
ENSG00000143368	SF3B4	0.127248	-0.501469	0.238166	0.138622	-0.00917415	1	0.154332	0.205671	1	0.22325	0.75813	0.298302	0.394257	1.58662	0.546898
ENSG00000170004	CHD3	0.0992232	-1.58877	2.49259e-07	0.236473	0.737872	0.567545	0.275593	0.919993	1	0.389092	1.54877	0.00167575	0.433683	1.5809	0.546898
ENSG00000172534	HCFC1	0.125733	-0.563968	0.157332	0.167162	0.292334	0.994065	0.132285	-0.0181271	1	0.210493	0.656726	0.374732	0.394257	1.5809	0.546898
ENSG00000109171	SLAIN2	0.136337	-0.257305	0.606578	0.122314	-0.227888	1	0.154332	0.188324	1	0.191357	0.492433	0.56743	0.394257	1.56954	0.546898
ENSG00000136897	MRPL50	0.137852	-0.207099	0.720244	0.150854	0.10947	1	0.121261	-0.150745	1	0.153085	0.14572	1	0.394257	1.56954	0.546898
ENSG00000089692	LAG3	0.0871044	-1.73771	1.21294e-08	0.220165	0.741083	0.577203	0.29764	1.15344	0.849651	0.382714	1.652	0.000602163	0.394257	1.55827	0.546898
ENSG00000177951	BET1L	0.118916	-0.825339	0.0176151	0.187548	0.461119	0.834887	0.154332	0.176874	1	0.248764	0.903792	0.150339	0.394257	1.55827	0.546898
ENSG00000198015	MRPL42	0.144669	-0.0107248	1	0.130468	-0.13769	1	0.0992135	-0.436322	1	0.153085	0.133797	1	0.394257	1.55827	0.546898
ENSG00000174652	ZNF266	0.139367	-0.597738	0.113128	0.154931	-0.0201649	1	0.231498	0.619651	1	0.248764	0.742328	0.27333	0.433683	1.54477	0.546898
ENSG00000124383	MPHOSPH10	0.128006	-0.59658	0.121085	0.216088	0.687769	0.616064	0.0661423	-0.984062	1	0.197735	0.513887	0.533617	0.394257	1.54153	0.546898
ENSG00000089902	RCOR1	0.137852	-0.291492	0.53989	0.150854	0.0781742	1	0.187403	0.439908	1	0.146707	0.0513487	1	0.394257	1.54153	0.546898
ENSG00000136381	IREB2	0.143912	-0.092259	0.946429	0.134545	-0.106848	1	0.17638	0.351755	1	0.127571	-0.158713	1	0.394257	1.54153	0.546898
ENSG00000176945	MUC20	0.149214	-0.390828	0.378233	0.207934	0.440676	0.837212	0.242522	0.662796	1	0.108436	-0.554873	0.702253	0.433683	1.5195	0.546898
ENSG00000160131	VMA21	0.153001	-0.297134	0.532076	0.167162	0.069942	1	0.110237	-0.467501	1	0.22325	0.53483	0.474747	0.433683	1.5145	0.546898
ENSG00000242802	AP5Z1	0.137852	-1.24991	3.53348e-05	0.273168	0.622024	0.655613	0.29764	0.711603	1	0.401849	1.23484	0.0153689	0.512534	1.50243	0.546898
ENSG00000160877	NACC1	0.163605	-0.393563	0.350134	0.199779	0.214168	1	0.242522	0.519151	1	0.1786	0.0439157	1	0.473109	1.50112	0.546898
ENSG00000145833	DDX46	0.175724	-0.0982835	0.905429	0.195702	0.169591	1	0.0661423	-1.27952	1	0.197735	0.190752	0.978277	0.473109	1.49202	0.546898
ENSG00000118971	CCND2	0.10604	-1.78564	3.52268e-10	0.293553	0.867449	0.3733	0.253546	0.571153	1	0.529421	1.85287	1.3034e-05	0.473109	1.48749	0.546898
ENSG00000169084	DHRSX	0.19163	0.265885	0.631875	0.134545	-0.461278	0.902249	0.132285	-0.386434	1	0.159464	-0.165578	1	0.473109	1.46505	0.546898
ENSG00000126749	EMG1	0.193144	-0.0892268	0.921347	0.224242	0.239693	0.995839	0.0992135	-0.88862	1	0.184978	-0.0577343	1	0.512534	1.46474	0.546898
ENSG00000136146	MED4	0.18254	-0.359634	0.405687	0.240551	0.353396	0.884913	0.143308	-0.390879	1	0.229628	0.27106	0.818735	0.512534	1.46061	0.546898
ENSG00000105254	TBCB	0.151486	-1.05426	0.00063754	0.224242	0.230325	1	0.220474	0.219029	1	0.478392	1.48776	0.00114065	0.512534	1.45649	0.546898
ENSG00000099991	CABIN1	0.16512	-0.762797	0.0212412	0.228319	0.260536	0.994065	0.319688	0.77185	1	0.299792	0.691377	0.294464	0.512534	1.45649	0.546898
ENSG00000254505	CHMP4A	0.175724	-0.805502	0.0121839	0.26909	0.411794	0.830007	0.187403	-0.127845	1	0.395471	1.02571	0.0519209	0.55196	1.44911	0.546898
ENSG00000104067	TJP1	0.168149	-0.726769	0.0294983	0.277245	0.578956	0.70272	0.242522	0.346086	1	0.261521	0.458343	0.556384	0.512534	1.44421	0.546898
ENSG00000131941	RHPN2	0.228744	0.310452	0.532076	0.216088	0.0188678	1	0.110237	-0.887505	1	0.114814	-0.907175	0.329413	0.55196	1.42639	0.546898
ENSG00000184254	ALDH1A3	0.160575	-1.66833	3.0903e-09	0.452561	0.982152	0.225371	0.440949	0.835742	0.998833	0.61872	1.45582	0.00164439	0.670237	1.42577	0.546898
ENSG00000114062	UBE3A	0.21814	-0.312385	0.475737	0.240551	0.069942	1	0.231498	0.039983	1	0.287035	0.353353	0.690853	0.591386	1.41098	0.546898
ENSG00000196961	AP2A1	0.210565	-0.723484	0.0234756	0.38325	0.752536	0.470171	0.242522	0.00504919	1	0.306171	0.346469	0.696859	0.630811	1.40076	0.546898
ENSG00000128534	LSM8	0.219654	-0.322756	0.452229	0.224242	-0.0604547	1	0.132285	-0.76426	1	0.382714	0.802459	0.167028	0.591386	1.39711	0.546898
ENSG00000153037	SRP19	0.223442	-0.277858	0.532076	0.248705	0.0978824	1	0.198427	-0.206455	1	0.293414	0.362012	0.667252	0.591386	1.38679	0.546898
ENSG00000162430	SELENON	0.180268	-1.26707	6.05833e-06	0.375096	0.694433	0.532867	0.407878	0.762812	1	0.510285	1.16964	0.0151042	0.630811	1.38457	0.546898
ENSG00000100106	TRIOBP	0.206021	-1.04942	0.000368249	0.379173	0.601563	0.635426	0.407878	0.664854	1	0.472014	0.929327	0.0900772	0.670237	1.37654	0.546898
ENSG00000136908	DPM2	0.224199	-0.777297	0.0114216	0.358787	0.497741	0.752162	0.275593	0.0738332	1	0.440121	0.805944	0.146951	0.670237	1.37051	0.546898
ENSG00000006453	BAIAP2L1	0.258283	-0.469066	0.185828	0.403636	0.596822	0.632426	0.363783	0.392072	1	0.22325	-0.357836	0.887067	0.709663	1.36087	0.546898
ENSG00000091640	SPAG7	0.298427	-0.483602	0.16578	0.391404	0.285917	0.946604	0.440949	0.453182	1	0.376335	0.21312	0.878067	0.82794	1.35932	0.546898
ENSG00000107874	CUEDC2	0.237833	-0.610794	0.061244	0.322093	0.28844	0.946604	0.308664	0.219174	1	0.408228	0.659044	0.2895	0.670237	1.34958	0.546898
ENSG00000117411	B4GALT2	0.277977	-0.6121	0.0535949	0.375096	0.279395	0.946604	0.38583	0.311766	1	0.465635	0.615778	0.314599	0.788514	1.34703	0.546898
ENSG00000103257	SLC7A5	0.190872	-2.17855	6.50652e-17	0.489255	0.428421	0.780043	1.12442	1.71066	0.0570619	1.29485	2.12428	2.62949e-08	0.946217	1.34318	0.546898
ENSG00000186395	KRT10	0.286308	-0.516415	0.122089	0.371019	0.252211	0.98288	0.341735	0.123694	1	0.446499	0.539361	0.388997	0.788514	1.33943	0.546898
ENSG00000105618	PRPF31	0.309789	-0.766312	0.00932127	0.52595	0.603058	0.595104	0.418901	0.205224	1	0.529421	0.578252	0.334608	0.906791	1.3231	0.546898
ENSG00000182872	RBM10	0.280249	-0.456341	0.19476	0.371019	0.314113	0.910463	0.341735	0.178835	1	0.369957	0.297396	0.740659	0.749088	1.32048	0.546898
ENSG00000125826	RBCK1	0.302972	-0.533191	0.101993	0.452561	0.487767	0.752162	0.363783	0.123694	1	0.395471	0.247375	0.80706	0.82794	1.31834	0.546898
ENSG00000177989	ODF3B	0.303729	-0.986727	0.000368153	0.574875	0.681789	0.496413	0.551186	0.550363	1	0.61872	0.760337	0.15733	0.946217	1.31787	0.546898
ENSG00000162576	MXRA8	0.283279	-1.44087	2.4107e-08	0.631955	0.706039	0.477862	0.870874	1.13404	0.605464	0.88662	1.23342	0.00530656	1.02507	1.31246	0.546898
ENSG00000100216	TOMM22	0.302972	-0.358513	0.348201	0.346556	0.106677	1	0.253546	-0.33948	1	0.465635	0.577083	0.342543	0.788514	1.31191	0.546898
ENSG00000122641	INHBA	0.305244	-1.55064	1.29125e-09	0.892891	1.13372	0.0456058	0.694494	0.600132	1	0.97592	1.19974	0.00711935	1.14335	1.29883	0.546898
ENSG00000102471	NDFIP2	0.398408	0.0645428	1	0.424021	0.132554	1	0.341735	-0.183735	1	0.242385	-0.721909	0.414361	0.946217	1.29711	0.546898
ENSG00000122140	MRPS2	0.331754	-0.759507	0.00871172	0.493333	0.374872	0.830007	0.485044	0.322765	1	0.650613	0.806633	0.12266	0.946217	1.2848	0.546898
ENSG00000163875	MEAF6	0.379472	-0.0200724	1	0.387327	0.0362214	1	0.330712	-0.182996	1	0.325307	-0.229103	1	0.906791	1.28429	0.546898
ENSG00000197822	OCLN	0.39765	0.00465869	1	0.485178	0.343936	0.86764	0.242522	-0.693103	1	0.255142	-0.660236	0.475445	0.946217	1.28275	0.546898
ENSG00000105976	MET	0.460517	0.181439	0.732248	0.436253	-0.0264131	1	0.308664	-0.516576	1	0.306171	-0.561124	0.574858	1.06449	1.28246	0.546898
ENSG00000110047	EHD1	0.361294	-1.75751	4.99644e-13	0.839888	0.564553	0.623679	1.38899	1.29622	0.354162	1.69032	1.74382	2.85234e-06	1.45875	1.28227	0.546898
ENSG00000120438	TCP1	0.379472	-0.234197	0.559241	0.424021	0.111762	1	0.319688	-0.299564	1	0.472014	0.279437	0.748763	0.946217	1.27868	0.546898
ENSG00000101361	NOP56	0.313576	-0.977222	0.000351213	0.530027	0.487065	0.734706	0.507091	0.379205	1	0.765427	1.06917	0.0208959	0.946217	1.27461	0.546898
ENSG00000020577	SAMD4A	0.425675	-0.405526	0.232237	0.562644	0.327545	0.86764	0.440949	-0.0601275	1	0.548556	0.270857	0.748093	1.10392	1.2707	0.546898
ENSG00000130726	TRIM28	0.532473	-0.789195	0.00450282	0.774654	0.31912	0.86764	0.815755	0.369356	1	1.10987	0.890117	0.0653542	1.5376	1.26905	0.546898
ENSG00000116489	CAPZA1	0.431735	-0.503296	0.10969	0.542258	0.200189	1	0.573233	0.273538	1	0.656992	0.498644	0.405171	1.14335	1.26484	0.546898
ENSG00000109606	DHX15	0.419616	-0.645044	0.02747	0.684958	0.589501	0.58701	0.462996	-0.0571605	1	0.644235	0.454184	0.470614	1.14335	1.25313	0.546898
ENSG00000134871	COL4A2	0.644572	-0.941725	0.000258771	1.28837	0.800648	0.268211	0.925992	0.200888	1	1.23744	0.677788	0.186682	1.89243	1.22132	0.546898
ENSG00000213639	PPP1CB	0.624879	-0.922204	0.00035748	1.08044	0.55127	0.610501	1.00316	0.378864	1	1.35226	0.887368	0.056779	1.81358	1.21404	0.546898
ENSG00000103811	CTSH	0.653661	-0.324191	0.357914	0.856197	0.341391	0.842418	0.694494	-0.00558933	1	0.701642	0.00704547	1	1.61645	1.21254	0.546898
ENSG00000174021	GNG5	0.855138	-0.271742	0.455884	1.00297	0.172141	1	0.760637	-0.257985	1	1.06522	0.258249	0.729059	2.08956	1.20472	0.546898
ENSG00000050555	LAMC3	0.676384	-1.71105	2.88313e-13	2.00187	1.03703	0.0589286	1.70868	0.655736	1	2.79381	1.54447	3.88352e-05	2.56267	1.19903	0.546898
ENSG00000111321	LTBR	0.765003	-0.456305	0.134394	0.917354	0.137401	1	0.870874	0.0474278	1	1.21831	0.586088	0.278234	1.93186	1.19181	0.546898
ENSG00000105401	CDC37	0.679414	-0.980132	0.000112449	1.1416	0.470208	0.720029	1.12442	0.397413	1	1.67756	1.08194	0.0107933	1.97129	1.18537	0.546898
ENSG00000197451	HNRNPAB	0.74531	-0.72796	0.007019	1.16606	0.4724	0.712013	0.881898	-0.000564416	1	1.42242	0.768838	0.112758	2.01071	1.18468	0.546898
ENSG00000169045	HNRNPH1	1.28309	-0.710803	0.00771836	1.73278	0.225183	0.952126	1.88506	0.32775	1	2.5897	0.868105	0.0526206	3.43004	1.16676	0.546898
ENSG00000161547	SRSF2	1.02935	-0.696592	0.00864784	1.38215	0.22271	0.957347	1.49923	0.322412	1	2.04752	0.850853	0.0612109	2.72037	1.15961	0.546898
ENSG00000161960	EIF4A1	4.18025	-0.770227	0.00228606	6.08715	0.324078	0.86764	5.69926	0.182819	1	8.9555	0.939262	0.0323811	11.1969	1.13419	0.546898
ENSG00000108423	TUBD1	0.010604	-0.440869	0.868743	0.00407713	-0.697885	1	0.0110237	0.860659	1	0.0191357	1.16683	0.628354	0.0788514	3.3675	0.54728
ENSG00000141279	NPEPPS	0.166634	-0.430222	0.294297	0.212011	0.267535	0.994065	0.132285	-0.390879	1	0.255142	0.557986	0.45483	0.473109	1.46061	0.54728
ENSG00000180530	NRIP1	0.366596	-0.605828	0.0464969	0.566721	0.513103	0.697376	0.47402	0.198681	1	0.523042	0.355165	0.632949	0.985643	1.25608	0.54728
ENSG00000161203	AP2M1	0.750612	-0.653307	0.0185422	0.998896	0.228618	0.957354	1.02521	0.246278	1	1.4288	0.798082	0.0956301	1.97129	1.17512	0.54728
ENSG00000278311	GGNBP2	0.187842	-0.67316	0.0416657	0.281322	0.435699	0.802722	0.308664	0.556369	1	0.280657	0.414753	0.600722	0.55196	1.40402	0.547548
ENSG00000148908	RGS10	0.0492329	-1.53218	3.43145e-05	0.122314	0.867269	0.592611	0.077166	0.197694	1	0.197735	1.64657	0.00397739	0.236554	1.84573	0.547931
ENSG00000044524	EPHA3	0.058322	-1.03964	0.0104447	0.093774	0.409031	0.946604	0.0992135	0.541482	1	0.153085	1.20063	0.0894724	0.236554	1.84573	0.547931
ENSG00000115274	INO80B	0.0893766	-1.2343	0.000460843	0.171239	0.581539	0.752162	0.187403	0.701803	1	0.261521	1.26018	0.0335834	0.354831	1.65161	0.547931
ENSG00000180900	SCRIB	0.121189	-0.811259	0.0215369	0.171239	0.281494	0.994065	0.198427	0.517911	1	0.255142	0.920556	0.139564	0.394257	1.53599	0.547931
ENSG00000196655	TRAPPC4	0.149214	0.0721435	1	0.142699	-0.0182852	1	0.0881898	-0.616017	1	0.127571	-0.164473	1	0.394257	1.53599	0.547931
ENSG00000148334	PTGES2	0.237833	-0.829911	0.00585154	0.366942	0.407812	0.815548	0.440949	0.662161	1	0.452878	0.72981	0.217873	0.709663	1.34116	0.547931
ENSG00000142694	EVA1B	0.196174	-1.83714	2.77252e-12	0.513718	0.723116	0.496413	0.727566	1.19494	0.595828	0.963163	1.77698	9.13984e-06	0.82794	1.32788	0.547931
ENSG00000168906	MAT2A	1.06495	-1.19541	6.8076e-07	1.87956	0.435699	0.741729	1.79687	0.317632	1	3.55924	1.4957	4.95981e-05	3.27233	1.1586	0.547931
ENSG00000173621	LRFN4	0.0121189	-2.2603	5.79769e-05	0.0448484	1.06994	0.707851	0.0881898	2.10097	0.605464	0.0574071	1.45128	0.173669	0.118277	2.61261	0.548496
ENSG00000167925	GHDC	0.172694	-0.658303	0.0562934	0.232396	0.262395	0.994065	0.264569	0.462205	1	0.299792	0.664326	0.328924	0.512534	1.43204	0.548659
ENSG00000125351	UPF3B	0.0204506	-0.71033	0.446577	0.0163085	-0.341191	1	0.0661423	1.77493	0.925742	0.0255142	0.37913	1	0.118277	2.71215	0.549366
ENSG00000170759	KIF5B	0.27116	-0.796558	0.00772726	0.464793	0.606232	0.606817	0.451973	0.510868	1	0.440121	0.483341	0.471267	0.788514	1.30943	0.549366
ENSG00000115009	CCL20	0.713498	-0.0813557	0.898255	0.941817	0.445197	0.752162	0.529139	-0.460988	1	0.440121	-0.760885	0.369631	1.69531	1.22962	0.549366
ENSG00000044115	CTNNA1	0.719558	-0.178972	0.662624	0.778732	0.072381	1	0.595281	-0.330892	1	0.854727	0.216609	0.813535	1.69531	1.18669	0.549366
ENSG00000100997	ABHD12	0.178753	-0.648841	0.0805236	0.260936	0.403918	0.86764	0.198427	-0.00689042	1	0.31255	0.679231	0.333752	0.55196	1.48779	0.549515
ENSG00000159140	SON	0.618062	-0.480922	0.118062	0.786886	0.229603	0.969162	0.870874	0.364233	1	0.861106	0.361386	0.580509	1.57703	1.20463	0.549515
ENSG00000196754	S100A2	0.00757429	-1.34776	0.210416	0.00815426	0.0314678	1	0.0110237	0.931049	1	0.0318928	1.99972	0.203063	0.0788514	3.4415	0.550712
ENSG00000213762	ZNF134	0.0189357	-1.23228	0.045921	0.0448484	1.03147	0.72554	0.0220474	0.28335	1	0.0446499	1.02244	0.465988	0.118277	2.5809	0.550712
ENSG00000227258	SMIM2-AS1	0.0302972	0.839867	0.367488	0.0122314	-0.829129	0.86764	0.0110237	-0.331986	1	0.00637856	-1.17021	0.574858	0.118277	2.5809	0.550712
ENSG00000173214	MFSD4B	0.0249952	-0.260297	0.885365	0.0203856	-0.180036	1	0.0551186	1.37851	1	0.0127571	-0.554873	0.855245	0.118277	2.5809	0.550712
ENSG00000254343	AC091563.1	0.0219654	-0.762797	0.307785	0.032617	0.506806	1	0.0440949	1.08305	1	0.0255142	0.244828	1	0.118277	2.5809	0.550712
ENSG00000204839	MROH6	0.0204506	-0.999836	0.148782	0.0489255	1.18542	0.633145	0.0220474	0.28335	1	0.0255142	0.244828	1	0.118277	2.5809	0.550712
ENSG00000276529	AP001505.1	0.0189357	-1.23228	0.045921	0.0407713	0.868462	0.807542	0.077166	1.86066	0.834301	0.0191357	-0.108809	1	0.118277	2.5809	0.550712
ENSG00000175548	ALG10B	0.0242377	-0.390828	0.727839	0.032617	0.506806	1	0.0220474	0.28335	1	0.0191357	-0.108809	1	0.118277	2.5809	0.550712
ENSG00000204130	RUFY2	0.0272675	-1.38623	0.00815261	0.0611569	0.81179	0.763391	0.077166	1.18689	1	0.0701642	1.02244	0.371908	0.157703	2.29711	0.550712
ENSG00000130669	PAK4	0.0393863	-0.320279	0.709955	0.0285399	-0.455314	1	0.0551186	0.648115	1	0.0574071	0.628157	0.738974	0.157703	2.21694	0.550712
ENSG00000197471	SPN	0.0355992	-1.66969	5.22407e-05	0.0530027	-0.0528011	1	0.110237	1.1125	1	0.197735	2.16683	0.000138677	0.197129	2.017	0.550712
ENSG00000164818	DNAAF5	0.0507478	-0.652614	0.239969	0.0774654	0.524508	0.912397	0.0661423	0.373831	1	0.0701642	0.385006	0.934799	0.197129	1.98899	0.550712
ENSG00000106348	IMPDH1	0.0431735	-1.82963	8.57863e-07	0.093774	0.433905	0.946604	0.0992135	0.563678	1	0.2679	2.25606	1.00006e-05	0.236554	1.86743	0.550712
ENSG00000172197	MBOAT1	0.0643815	-0.72885	0.107999	0.0896968	0.323177	1	0.0992135	0.530511	1	0.114814	0.720166	0.453149	0.236554	1.835	0.550712
ENSG00000186577	SMIM29	0.0840746	-0.423048	0.43458	0.0856197	-0.0653041	1	0.165356	0.976852	1	0.0956784	0.138629	1	0.27598	1.75574	0.550712
ENSG00000185009	AP3M1	0.110585	-0.054978	1	0.122314	0.189198	1	0.0992135	-0.047147	1	0.0765427	-0.48472	0.787926	0.315406	1.64503	0.550712
ENSG00000283103	AC010642.2	0.113614	-0.585088	0.144084	0.150854	0.284149	0.994065	0.0992135	-0.270585	1	0.210493	0.815716	0.240718	0.354831	1.5809	0.550712
ENSG00000215440	NPEPL1	0.121189	-0.824198	0.0179513	0.175317	0.314661	0.959181	0.253546	0.877937	1	0.22325	0.695935	0.328924	0.394257	1.53047	0.550712
ENSG00000018510	AGPS	0.139367	-0.292112	0.544757	0.138622	-0.0771509	1	0.220474	0.662301	1	0.153085	0.0986077	1	0.394257	1.52498	0.550712
ENSG00000259956	RBM15B	0.139367	-0.735242	0.0341339	0.175317	0.120441	1	0.264569	0.762407	1	0.2679	0.802099	0.217471	0.433683	1.48975	0.550712
ENSG00000087502	ERGIC2	0.181783	-0.0787266	0.955467	0.207934	0.219947	1	0.0881898	-0.952138	1	0.1786	-0.0126678	1	0.473109	1.44735	0.550712
ENSG00000131435	PDLIM4	0.115887	-2.18426	2.10655e-15	0.318016	0.547002	0.731228	0.407878	0.889879	0.925742	0.918513	2.44492	1.1958e-10	0.591386	1.41447	0.550712
ENSG00000171703	TCEA2	0.204506	-0.683463	0.0362584	0.285399	0.308905	0.946071	0.341735	0.573497	1	0.344442	0.599923	0.343906	0.591386	1.36975	0.550712
ENSG00000214078	CPNE1	0.224199	-0.609174	0.0667125	0.309862	0.324595	0.898482	0.264569	0.0830517	1	0.389092	0.678952	0.269782	0.630811	1.35272	0.550712
ENSG00000131408	NR1H2	0.272675	-1.11869	4.38786e-05	0.456638	0.395671	0.821172	0.650399	0.909569	0.925742	0.727156	1.1465	0.0132848	0.867366	1.29264	0.550712
ENSG00000085733	CTTN	0.329482	-0.286935	0.488883	0.399559	0.231032	0.990008	0.29764	-0.208795	1	0.395471	0.207158	0.882695	0.82794	1.28081	0.550712
ENSG00000136830	NIBAN2	0.349175	-1.77214	1.97661e-13	0.962202	0.860369	0.225778	1.17954	1.08009	0.619479	1.53723	1.61937	2.10086e-05	1.3799	1.24372	0.550712
ENSG00000134970	TMED7	0.45976	-0.00672285	1	0.407713	-0.19232	1	0.341735	-0.419449	1	0.516663	0.191105	0.880746	1.06449	1.23234	0.550712
ENSG00000142949	PTPRF	0.864984	0.177855	0.728208	0.839888	0.00745874	1	0.760637	-0.139341	1	0.465635	-0.893463	0.241381	1.89243	1.17711	0.550712
ENSG00000096384	HSP90AB1	2.29425	-0.502902	0.0780134	2.82953	0.161605	1	2.95436	0.205498	1	3.70594	0.585957	0.245527	5.63788	1.11546	0.550712
ENSG00000103005	USB1	0.103768	-0.283629	0.596615	0.0978511	-0.145527	1	0.143308	0.490476	1	0.127571	0.291371	0.897546	0.315406	1.66706	0.550947
ENSG00000182858	ALG12	0.115887	-0.523917	0.207631	0.179394	0.571576	0.752162	0.132285	0.120526	1	0.13395	0.099398	1	0.354831	1.57464	0.551618
ENSG00000157191	NECAP2	0.100738	-0.491124	0.291263	0.110082	0.00993468	1	0.110237	0.0903565	1	0.1786	0.788919	0.294474	0.315406	1.63776	0.552265
ENSG00000087157	PGS1	0.16209	-0.138726	0.847135	0.187548	0.221116	1	0.132285	-0.251155	1	0.146707	-0.150031	1	0.433683	1.47997	0.552265
ENSG00000118816	CCNI	0.551408	-0.720628	0.00954115	0.782809	0.30961	0.86764	0.793708	0.30325	1	1.07798	0.814316	0.0948873	1.49818	1.20747	0.552771
ENSG00000145220	LYAR	0.0590795	-0.974716	0.0216118	0.101928	0.561983	0.851308	0.110237	0.701181	1	0.121193	0.829791	0.339287	0.236554	1.85654	0.554608
ENSG00000157617	C2CD2	0.0689261	-1.14613	0.0022837	0.126391	0.56515	0.775283	0.165356	0.967574	1	0.165843	0.989732	0.175575	0.27598	1.74691	0.554608
ENSG00000111678	C12orf57	0.885435	-0.885088	0.000471727	1.53708	0.576316	0.553351	1.38899	0.355965	1	1.80513	0.803781	0.0836801	2.44439	1.14805	0.554608
ENSG00000166484	MAPK7	0.0462032	-1.00827	0.029525	0.0652341	0.227307	1	0.0992135	0.916693	1	0.114814	1.13912	0.146951	0.197129	1.97518	0.555243
ENSG00000104714	ERICH1	0.0643815	-0.754385	0.0953806	0.093774	0.384578	0.975207	0.0992135	0.519622	1	0.114814	0.708485	0.456828	0.236554	1.82436	0.555243
ENSG00000167615	LENG8	0.26813	-0.870438	0.00271986	0.481101	0.649671	0.552657	0.374806	0.214842	1	0.523042	0.748134	0.176725	0.788514	1.29466	0.555243
ENSG00000171940	ZNF217	0.315091	0.00741565	1	0.277245	-0.194222	1	0.330712	0.106511	1	0.287035	-0.122381	1	0.749088	1.29711	0.555488
ENSG00000265148	TSPOAP1-AS1	0.00681686	-1.72627	0.054413	0.0163085	0.846436	0.970029	0.0220474	1.51601	1	0.0255142	1.56676	0.388821	0.0788514	3.3675	0.555584
ENSG00000147099	HDAC8	0.0446883	0.237203	0.818787	0.032617	-0.285389	1	0.0330712	0.00504919	1	0.0255142	-0.492137	0.85717	0.157703	2.19757	0.555584
ENSG00000078018	MAP2	0.0348417	-0.837565	0.14399	0.0652341	0.804616	0.752162	0.0440949	0.346086	1	0.0510285	0.434931	0.961143	0.157703	2.19757	0.555584
ENSG00000073331	ALPK1	0.0355992	-0.762797	0.210196	0.0611569	0.694433	0.832491	0.0661423	0.870507	1	0.0382714	0.0322838	1	0.157703	2.19757	0.555584
ENSG00000116194	ANGPTL1	0.0469606	-0.955442	0.037508	0.093774	0.836452	0.663657	0.110237	1.06855	1	0.0574071	0.07847	1	0.197129	1.97518	0.555584
ENSG00000177459	ERICH5	0.00984658	-0.862333	0.532076	0.0203856	1.10947	0.86764	0	-0.270585	1	0.0127571	0.607399	1	0.0788514	3.29711	0.556291
ENSG00000119862	LGALSL	0.0484755	-1.51522	0.000106895	0.0856197	0.295883	1	0.209451	1.69226	0.464747	0.165843	1.37523	0.0471229	0.236554	1.8784	0.556291
ENSG00000058600	POLR3E	0.13558	-0.440869	0.310155	0.126391	-0.236304	1	0.121261	-0.206455	1	0.274278	1.0162	0.0848677	0.394257	1.51405	0.556291
ENSG00000054116	TRAPPC3	0.212838	-0.162405	0.755581	0.203856	-0.104817	1	0.17638	-0.263187	1	0.274278	0.374339	0.668365	0.55196	1.40033	0.556291
ENSG00000164889	SLC4A2	0.317363	-0.616508	0.0526608	0.46887	0.43088	0.757834	0.518115	0.550227	1	0.433742	0.284873	0.764021	0.867366	1.28373	0.556291
ENSG00000255198	SNHG9	0.346145	-0.698381	0.0180331	0.407713	0.0105697	1	0.573233	0.535882	1	0.733535	0.964395	0.0472162	0.946217	1.24648	0.556291
ENSG00000123064	DDX54	0.370383	-0.777444	0.00602167	0.550412	0.364043	0.8321	0.551186	0.338562	1	0.75267	0.856301	0.0871426	1.02507	1.22817	0.556291
ENSG00000152795	HNRNPDL	1.34822	-0.418111	0.184003	1.49223	0.0162381	1	1.57639	0.0942268	1	2.18147	0.624322	0.218507	3.27233	1.13484	0.556291
ENSG00000117266	CDK18	0.0666538	-0.544452	0.30348	0.106005	0.629141	0.760721	0.110237	0.701181	1	0.0510285	-0.448745	0.92151	0.236554	1.85654	0.557547
ENSG00000172428	COPS9	0.555196	-0.622539	0.0305999	0.770577	0.315921	0.86764	0.727566	0.201423	1	0.963163	0.659866	0.210969	1.45875	1.19757	0.557547
ENSG00000006611	USH1C	0.005302	-2.25465	0.00704557	0.0244628	1.50179	0.684953	0.0110237	0.860659	1	0.0318928	1.91225	0.21813	0.0788514	3.3675	0.558103
ENSG00000165716	DIPK1B	0.047718	-0.871322	0.069727	0.0856197	0.694433	0.752162	0.077166	0.580551	1	0.0765427	0.51528	0.771242	0.197129	1.98899	0.55876
ENSG00000133985	TTC9	0.0674112	-0.610794	0.216074	0.101928	0.51223	0.86764	0.077166	0.165514	1	0.0956784	0.414753	0.78389	0.236554	1.81379	0.560065
ENSG00000101216	GMEB2	0.0643815	-0.779476	0.083798	0.11416	0.706924	0.720029	0.0992135	0.508816	1	0.0892999	0.310417	0.920657	0.236554	1.81379	0.560065
ENSG00000065978	YBX1	0.827113	-0.532132	0.0647012	1.11713	0.30687	0.86764	0.981111	0.0794939	1	1.30123	0.534856	0.328924	2.08956	1.16238	0.560065
ENSG00000170919	TPT1-AS1	0.0590795	-0.998175	0.0186305	0.106005	0.61643	0.761343	0.132285	0.953416	1	0.108436	0.642164	0.515735	0.236554	1.84573	0.560611
ENSG00000115446	UNC50	0.144669	-0.172188	0.770708	0.150854	0.0414936	1	0.143308	0.0214126	1	0.153085	0.0813297	1	0.394257	1.50861	0.560611
ENSG00000204356	NELFE	0.325695	-1.07195	5.6962e-05	0.611569	0.619955	0.553351	0.617328	0.574114	1	0.790942	1.00985	0.0327672	0.985643	1.23315	0.560611
ENSG00000184634	MED12	0.0545349	-0.443337	0.487532	0.0733883	0.403202	0.994065	0.0330712	-0.501911	1	0.0765427	0.485837	0.772655	0.197129	1.96151	0.560839
ENSG00000258441	LINC00641	0.0590795	-0.0883731	1	0.0570798	0.0014106	1	0.0661423	0.346086	1	0.0446499	-0.285686	1	0.197129	1.96151	0.560839
ENSG00000243708	PLA2G4B	0.0840746	-0.562773	0.216029	0.11416	0.34296	0.988656	0.110237	0.337369	1	0.121193	0.442061	0.725353	0.27598	1.70358	0.560839
ENSG00000178163	ZNF518B	0.021208	-0.94921	0.159413	0.0366942	0.658809	0.946604	0.0330712	0.698388	1	0.0382714	0.762677	0.714388	0.118277	2.54988	0.560871
ENSG00000078114	NEBL	0.0242377	-0.473291	0.648083	0.0448484	0.993993	0.752162	0	-1.39088	1	0.0191357	-0.139835	1	0.118277	2.54988	0.560871
ENSG00000145555	MYO10	0.145426	-0.600793	0.108871	0.212011	0.428	0.85836	0.17638	0.155564	1	0.22325	0.497216	0.535049	0.433683	1.47997	0.560871
ENSG00000100055	CYTH4	0.131035	-1.91604	8.95218e-12	0.362864	0.768433	0.496413	0.639376	1.59259	0.212378	0.605963	1.6074	0.000363209	0.591386	1.40402	0.560871
ENSG00000066468	FGFR2	0.170422	-0.784969	0.015298	0.342479	0.904151	0.304527	0.121261	-0.681697	1	0.280657	0.522902	0.475135	0.512534	1.40007	0.560871
ENSG00000176108	CHMP6	0.19163	-0.944038	0.00159117	0.322093	0.500661	0.752162	0.38583	0.743422	1	0.395471	0.810833	0.155485	0.591386	1.35627	0.560871
ENSG00000114978	MOB1A	0.272675	-0.652805	0.0370984	0.375096	0.294012	0.932604	0.451973	0.563145	1	0.446499	0.561686	0.358427	0.749088	1.28684	0.560871
ENSG00000108846	ABCC3	0.594582	0.0808012	0.970408	0.636032	0.141996	1	0.462996	-0.336174	1	0.376335	-0.669878	0.44887	1.34047	1.20722	0.560871
ENSG00000188542	DUSP28	0.0280249	-1.1873	0.0426817	0.032617	-0.112922	1	0.0881898	1.44562	0.954228	0.0829213	1.36413	0.190248	0.157703	2.3603	0.561868
ENSG00000085063	CD59	1.99507	-0.47402	0.103971	2.7276	0.349859	0.794754	2.22679	0.00019477	1	2.83208	0.387456	0.495394	4.80994	1.09934	0.561868
ENSG00000184349	EFNA5	0.00378715	-2.85026	0.000580482	0.0203856	1.19193	0.86764	0.0220474	1.51601	1	0.0446499	2.50786	0.0443103	0.0788514	3.3675	0.561957
ENSG00000105204	DYRK1B	0.0409012	-1.37375	0.0012909	0.11416	1.19486	0.332654	0.0992135	0.916693	1	0.0829213	0.622196	0.60902	0.197129	1.97518	0.561957
ENSG00000117525	F3	0.058322	-2.03964	7.05086e-10	0.199779	1.0715	0.304527	0.165356	0.698388	1	0.338064	1.94082	7.9021e-05	0.315406	1.66706	0.561957
ENSG00000151150	ANK3	0.0878618	-0.920339	0.017095	0.126391	0.268168	1	0.132285	0.375988	1	0.22325	1.19236	0.0578812	0.315406	1.66706	0.561957
ENSG00000148985	PGAP2	0.121946	0.37738	0.516898	0.101928	-0.136509	1	0.0330712	-1.44051	1	0.0765427	-0.514163	0.788013	0.315406	1.61618	0.561957
ENSG00000163681	SLMAP	0.114372	0.0175247	1	0.093774	-0.267499	1	0.110237	0.0685521	1	0.108436	-0.00777861	1	0.315406	1.61618	0.561957
ENSG00000141971	MVB12A	0.143154	-1.01631	0.00144155	0.248705	0.524508	0.752162	0.29764	0.770313	1	0.318928	0.90727	0.136321	0.473109	1.44735	0.561957
ENSG00000168938	PPIC	0.206778	0.0223519	1	0.273168	0.496493	0.752162	0.0881898	-1.11237	1	0.108436	-0.915167	0.328924	0.512534	1.39612	0.561957
ENSG00000167173	C15orf39	0.153758	-1.5457	4.34916e-08	0.35471	0.702653	0.535233	0.47402	1.09036	0.785902	0.561313	1.4434	0.00161041	0.591386	1.38337	0.561957
ENSG00000166949	SMAD3	0.227986	-0.29918	0.499856	0.273168	0.21204	1	0.198427	-0.24393	1	0.287035	0.287264	0.797525	0.591386	1.34958	0.561957
ENSG00000149532	CPSF7	0.270402	-0.456401	0.201096	0.334325	0.199108	1	0.38583	0.414473	1	0.363578	0.327291	0.701942	0.709663	1.29711	0.561957
ENSG00000101199	ARFGAP1	0.275704	-1.13063	3.50542e-05	0.570798	0.762522	0.400525	0.595281	0.748934	1	0.61872	0.847069	0.105424	0.867366	1.27047	0.561957
ENSG00000115904	SOS1	0.0833172	-0.619433	0.158028	0.106005	0.210916	1	0.17638	1.00952	0.973705	0.108436	0.26275	0.977269	0.27598	1.69507	0.563406
ENSG00000140853	NLRC5	0.104525	-0.956739	0.00604437	0.179394	0.54243	0.752162	0.154332	0.314377	1	0.242385	1.01366	0.0984119	0.354831	1.54988	0.563966
ENSG00000132383	RPA1	0.123461	-0.330058	0.531172	0.118237	-0.146869	1	0.165356	0.413773	1	0.172221	0.460557	0.607705	0.354831	1.54988	0.563966
ENSG00000183010	PYCR1	0.00984658	-2.39839	0.000368153	0.032617	0.776895	0.946604	0.0992135	2.53051	0.502234	0.0510285	1.49722	0.25601	0.118277	2.81906	0.564056
ENSG00000108666	C17orf75	0.042416	-0.0998323	1	0.0366942	-0.133386	1	0.0551186	0.609121	1	0.0318928	-0.229103	1	0.157703	2.17846	0.564056
ENSG00000204852	TCTN1	0.058322	-0.191641	0.833451	0.0407713	-0.518561	0.953193	0.077166	0.538731	1	0.0765427	0.471337	0.777927	0.197129	1.94796	0.564056
ENSG00000169627	BOLA2B	0.0628666	-1.93272	1.49464e-09	0.187548	0.900294	0.433675	0.17638	0.747983	1	0.350821	1.95532	2.99799e-05	0.315406	1.62334	0.564056
ENSG00000131043	AAR2	0.140882	-0.324427	0.515261	0.167162	0.198007	1	0.0992135	-0.496558	1	0.197735	0.466386	0.582799	0.394257	1.49781	0.564056
ENSG00000148426	PROSER2	0.154516	0.122267	0.925341	0.118237	-0.358678	0.9946	0.187403	0.394996	1	0.108436	-0.443228	0.795237	0.394257	1.49781	0.564056
ENSG00000138663	COPS4	0.154516	-0.423167	0.321491	0.195702	0.264749	0.994065	0.154332	-0.0593012	1	0.216871	0.425095	0.643368	0.433683	1.45581	0.564056
ENSG00000070047	PHRF1	0.180268	-0.59664	0.0900909	0.236473	0.246159	0.994065	0.253546	0.358159	1	0.299792	0.620338	0.348796	0.512534	1.39218	0.564056
ENSG00000176915	ANKLE2	0.272675	-0.652805	0.038558	0.403636	0.419426	0.776521	0.341735	0.144452	1	0.465635	0.629853	0.297593	0.749088	1.28684	0.564056
ENSG00000108654	DDX5	3.00169	-0.484469	0.0910743	3.64088	0.140737	1	3.11971	-0.113715	1	5.22404	0.71621	0.122353	7.2149	1.08717	0.565036
ENSG00000074842	MYDGF	0.937697	-0.642655	0.0199012	1.43107	0.46824	0.706887	1.08032	-0.00945038	1	1.58826	0.608223	0.246854	2.40497	1.13905	0.565111
ENSG00000152465	NMT2	0.118916	0.201133	0.78705	0.101928	-0.144286	1	0.0881898	-0.242434	1	0.0765427	-0.521431	0.736834	0.315406	1.60905	0.565186
ENSG00000174775	HRAS	0.124976	-1.13259	0.000374674	0.224242	0.518794	0.752162	0.231498	0.547501	1	0.350821	1.23911	0.0184122	0.433683	1.47511	0.565826
ENSG00000107438	PDLIM1	1.47774	-0.317889	0.358058	1.77763	0.195043	0.994065	1.88506	0.261389	1	1.65843	0.0725169	1	3.46946	1.11923	0.565919
ENSG00000185133	INPP5J	0.000757429	-2.34776	0.311945	0	0.372505	1	0.0110237	3.25298	1	0.00637856	2.41475	0.61911	0.0394257	5.10446	0.56625
ENSG00000271646	AC099343.3	0.0113614	-0.155115	1	0.00407713	-0.697885	1	0.0110237	0.860659	1	0.0127571	0.677788	1	0.0788514	3.3675	0.56625
ENSG00000114473	IQCG	0.00984658	-0.999836	0.335208	0.00407713	-0.829129	0.975207	0.0110237	0.729415	1	0.0382714	2.05218	0.118728	0.0788514	3.23	0.56625
ENSG00000179178	TMEM125	0.00757429	-1.69568	0.0402291	0.0163085	0.694433	1	0.0220474	1.37851	1	0.0318928	1.75179	0.249676	0.0788514	3.23	0.56625
ENSG00000159588	CCDC17	0.00833172	-1.46324	0.103261	0.0203856	1.03147	0.86764	0.0110237	0.729415	1	0.0255142	1.41475	0.437536	0.0788514	3.23	0.56625
ENSG00000186767	SPIN4	0.00984658	-0.999836	0.335208	0.0163085	0.694433	1	0	-0.331986	1	0.0255142	1.41475	0.437536	0.0788514	3.23	0.56625
ENSG00000122574	WIPF3	0.00908915	-1.23228	0.232237	0.0163085	0.694433	1	0.0220474	1.37851	1	0.0191357	1.02244	0.83721	0.0788514	3.23	0.56625
ENSG00000273284	AP001033.2	0.0113614	-0.517685	0.7537	0.0203856	1.03147	0.86764	0	-0.331986	1	0.00637856	-0.108809	1	0.0788514	3.23	0.56625
ENSG00000197696	NMB	0.015906	-1.53218	0.0195986	0.0407713	0.983939	0.752162	0.0551186	1.48039	1	0.0382714	0.90018	0.591881	0.118277	2.6782	0.56625
ENSG00000177042	TMEM80	0.0196932	-1.23673	0.0503015	0.0489255	1.10947	0.647177	0.0440949	1.02032	1	0.0318928	0.476154	1	0.118277	2.5195	0.56625
ENSG00000124641	MED20	0.0272675	-0.045197	1	0.0163085	-0.538228	1	0.0330712	0.668014	1	0.0255142	0.182093	1	0.118277	2.5195	0.56625
ENSG00000125898	FAM110A	0.0280249	-1.45738	0.00363172	0.0407713	0.0664016	1	0.0661423	0.890407	1	0.127571	1.94909	0.00566065	0.157703	2.21694	0.56625
ENSG00000168061	SAC3D1	0.0393863	-0.47782	0.514615	0.0203856	-0.968532	0.752162	0.0551186	0.590012	1	0.0892999	1.25555	0.147188	0.157703	2.15961	0.56625
ENSG00000270069	MIR222HG	0.0462032	-1.06599	0.0173847	0.0733883	0.387772	0.994065	0.0551186	0.0964722	1	0.140328	1.44646	0.0367604	0.197129	1.94796	0.56625
ENSG00000139433	GLTP	0.0454458	-1.14494	0.00815913	0.0693112	0.279395	1	0.0661423	0.318865	1	0.153085	1.58288	0.0172054	0.197129	1.93454	0.56625
ENSG00000105552	BCAT2	0.0469606	-1.04291	0.0176151	0.093774	0.787542	0.727016	0.0661423	0.318865	1	0.102057	0.902303	0.334608	0.197129	1.93454	0.56625
ENSG00000070814	TCOF1	0.0651389	-0.787459	0.0756089	0.0774654	0.039081	1	0.121261	0.77185	1	0.140328	0.995801	0.187159	0.236554	1.79288	0.56625
ENSG00000046651	OFD1	0.0621092	-0.95	0.0229893	0.101928	0.487982	0.86764	0.110237	0.635593	1	0.13395	0.919989	0.27016	0.236554	1.79288	0.56625
ENSG00000175662	TOM1L2	0.0855895	-0.537238	0.243926	0.106005	0.201393	1	0.0992135	0.174025	1	0.140328	0.652913	0.461592	0.27598	1.68661	0.56625
ENSG00000067141	NEO1	0.0871044	-0.489779	0.320439	0.130468	0.539155	0.78399	0.0881898	0.00504919	1	0.102057	0.153488	1	0.27598	1.6782	0.56625
ENSG00000136141	LRCH1	0.0924064	-0.238135	0.718313	0.118237	0.372505	0.955402	0.0661423	-0.374297	1	0.0892999	-0.0446782	1	0.27598	1.6782	0.56625
ENSG00000182158	CREB3L2	0.0924064	-0.897098	0.0141826	0.163085	0.62572	0.734706	0.0661423	-0.626169	1	0.22325	1.11707	0.067892	0.315406	1.60196	0.56625
ENSG00000149313	AASDHPPT	0.115887	0.0363837	1	0.093774	-0.282847	1	0.077166	-0.426503	1	0.127571	0.222108	0.958663	0.315406	1.60196	0.56625
ENSG00000135870	RC3H1	0.114372	-0.623394	0.120842	0.150854	0.25586	1	0.0992135	-0.29546	1	0.229628	0.93072	0.156528	0.354831	1.55603	0.56625
ENSG00000100294	MCAT	0.124976	-0.294648	0.549843	0.146777	0.196527	1	0.0881898	-0.465842	1	0.165843	0.394854	0.701144	0.354831	1.54375	0.56625
ENSG00000056586	RC3H2	0.124218	-0.33899	0.507155	0.142699	0.143259	1	0.132285	0.0830517	1	0.159464	0.327291	0.795237	0.354831	1.53765	0.56625
ENSG00000174276	ZNHIT2	0.126491	-0.762797	0.0320968	0.195702	0.457394	0.830007	0.198427	0.472998	1	0.22325	0.653941	0.373758	0.394257	1.49243	0.56625
ENSG00000138594	TMOD3	0.171936	-0.409688	0.328908	0.171239	-0.12723	1	0.231498	0.368112	1	0.274278	0.631011	0.349352	0.473109	1.4212	0.56625
ENSG00000174807	CD248	0.1121	-1.94877	5.98889e-12	0.391404	1.1754	0.0802422	0.286617	0.564921	1	0.574071	1.7728	4.73227e-05	0.512534	1.41596	0.56625
ENSG00000141873	SLC39A3	0.164362	-0.612998	0.0874133	0.203856	0.14769	1	0.275593	0.618026	1	0.274278	0.62152	0.352579	0.473109	1.41259	0.56625
ENSG00000184207	PGP	0.169664	-0.828599	0.0104024	0.256859	0.38155	0.86764	0.29764	0.592726	1	0.338064	0.812089	0.180872	0.512534	1.38826	0.56625
ENSG00000125149	C16orf70	0.227229	0.51082	0.23509	0.171239	-0.29293	1	0.121261	-0.70122	1	0.102057	-1.01742	0.258738	0.512534	1.38044	0.56625
ENSG00000162302	RPS6KA4	0.167392	-1.13077	0.000151486	0.313939	0.591818	0.677742	0.319688	0.578667	1	0.446499	1.14665	0.0243566	0.55196	1.37473	0.56625
ENSG00000136603	SKIL	0.21511	-0.843993	0.00507501	0.338402	0.435699	0.78399	0.38583	0.609121	1	0.420985	0.770036	0.183922	0.630811	1.31848	0.56625
ENSG00000099814	CEP170B	0.249952	-0.546928	0.103261	0.342479	0.335639	0.884637	0.286617	0.059497	1	0.395471	0.55283	0.385735	0.670237	1.29997	0.56625
ENSG00000160216	AGPAT3	0.308274	-0.17518	0.714956	0.399559	0.387152	0.826478	0.341735	0.131443	1	0.204114	-0.659794	0.493182	0.749088	1.27411	0.56625
ENSG00000104885	DOT1L	0.29767	-1.08326	6.37882e-05	0.607492	0.76338	0.385338	0.584257	0.62416	1	0.650613	0.827458	0.113311	0.906791	1.24234	0.56625
ENSG00000146731	CCT6A	0.435522	-0.544157	0.0758981	0.599338	0.337832	0.86764	0.485044	-0.00503963	1	0.695263	0.559489	0.328924	1.14335	1.23657	0.56625
ENSG00000116649	SRM	0.314333	-1.18648	7.18038e-06	0.52595	0.354857	0.855227	0.672447	0.703347	1	0.995056	1.40788	0.000740563	0.985643	1.23126	0.56625
ENSG00000158710	TAGLN2	2.87747	-1.1728	2.83193e-06	5.35735	0.540812	0.646891	5.77643	0.591966	1	8.33678	1.25171	0.00296126	8.67366	1.13061	0.56625
ENSG00000142669	SH3BGRL3	1.31111	-1.10326	4.95739e-06	2.27911	0.460676	0.704624	2.62365	0.624901	1	3.62302	1.20894	0.00204077	3.78487	1.10772	0.56625
ENSG00000179862	CITED4	0.520354	-0.907337	0.000557883	1.00297	0.754057	0.342577	0.925992	0.546024	1	0.88662	0.501009	0.391613	1.45875	1.17622	0.566351
ENSG00000178038	ALS2CL	0.0628666	-0.932722	0.0239254	0.093774	0.336881	0.999507	0.154332	1.11547	0.981557	0.121193	0.747997	0.407564	0.236554	1.78254	0.566487
ENSG00000135845	PIGC	0.0742281	-0.303366	0.646691	0.0774654	0.0276763	1	0.0661423	-0.0689514	1	0.102057	0.479848	0.715829	0.236554	1.78254	0.566487
ENSG00000132879	FBXO44	0.0636241	-0.892565	0.0347065	0.122314	0.790648	0.640264	0.121261	0.761124	1	0.0892999	0.27725	0.998336	0.236554	1.78254	0.566487
ENSG00000170852	KBTBD2	0.16209	-0.257778	0.580519	0.179394	0.104137	1	0.198427	0.286585	1	0.172221	0.0521833	1	0.433683	1.4415	0.566493
ENSG00000133773	CCDC59	0.118159	-0.528872	0.20659	0.175317	0.495653	0.805551	0.0992135	-0.307738	1	0.172221	0.453924	0.658888	0.354831	1.54375	0.567906
ENSG00000168924	LETM1	0.183298	-0.572694	0.106874	0.252782	0.340796	0.910463	0.231498	0.208583	1	0.287035	0.533174	0.467652	0.512534	1.37654	0.567906
ENSG00000140577	CRTC3	0.158303	-0.773066	0.0202156	0.224242	0.297217	0.966262	0.209451	0.204217	1	0.344442	0.98666	0.0789674	0.473109	1.40402	0.568842
ENSG00000175826	CTDNEP1	0.234803	-0.997726	0.000506857	0.415867	0.560754	0.66936	0.440949	0.604904	1	0.529421	0.927488	0.0759444	0.709663	1.2863	0.568842
ENSG00000143815	LBR	0.379472	-0.221706	0.587246	0.448484	0.210399	0.995048	0.341735	-0.198234	1	0.414606	0.0797692	1	0.906791	1.22182	0.568842
ENSG00000150938	CRIM1	0.498388	-0.735169	0.00839218	0.725729	0.346941	0.841839	0.650399	0.151439	1	1.01419	0.875595	0.0672463	1.34047	1.19072	0.568842
ENSG00000165868	HSPA12A	0.0234803	-1.63316	0.00451999	0.0203856	-0.742972	0.946604	0.077166	1.2757	1	0.140328	2.35335	0.00209039	0.157703	2.382	0.571765
ENSG00000175166	PSMD2	0.373413	-0.670856	0.0229073	0.587106	0.512398	0.699288	0.451973	0.0735415	1	0.625099	0.584678	0.328469	0.985643	1.20313	0.571922
ENSG00000157212	PAXIP1	0.0242377	-0.473291	0.661711	0.0407713	0.831936	0.830007	0.0110237	-0.361733	1	0.0191357	-0.139835	1	0.118277	2.54988	0.572053
ENSG00000130881	LRP3	0.05302	-0.657444	0.201908	0.0611569	0.0650762	1	0.0881898	0.694981	1	0.0956784	0.785397	0.410299	0.197129	1.92124	0.572053
ENSG00000205517	RGL3	0.0575646	-0.328901	0.653478	0.0611569	0.0650762	1	0.077166	0.51151	1	0.0637856	0.173745	1	0.197129	1.92124	0.572053
ENSG00000130304	SLC27A1	0.107555	-0.915809	0.00806383	0.228319	0.94236	0.339318	0.143308	0.183815	1	0.172221	0.434206	0.658888	0.354831	1.52553	0.572053
ENSG00000189180	ZNF33A	0.12952	-0.188282	0.768443	0.126391	-0.0671184	1	0.143308	0.183815	1	0.146707	0.185935	0.994852	0.354831	1.52553	0.572053
ENSG00000179604	CDC42EP4	0.157545	-0.790148	0.0169354	0.256859	0.529526	0.752162	0.275593	0.609121	1	0.261521	0.535608	0.470614	0.473109	1.40402	0.572053
ENSG00000168243	GNG4	0	-3.66969	0.0406	0	0.372505	1	0	1.93105	1	0.0191357	4.41475	0.0369621	0.0394257	5.10446	0.572143
ENSG00000256039	LINC02446	0	-3.66969	0.0406	0	0.372505	1	0	1.93105	1	0.0191357	4.41475	0.0369621	0.0394257	5.10446	0.572143
ENSG00000029534	ANK1	0	-3.66969	0.0780134	0	0.372505	1	0	1.93105	1	0.0191357	4.41475	0.0891295	0.0394257	5.10446	0.572143
ENSG00000241794	SPRR2A	0	-3.66969	0.0406	0.00407713	1.69443	0.994065	0	1.93105	1	0.0127571	3.41475	0.218507	0.0394257	5.10446	0.572143
ENSG00000274964	AC026356.1	0	-3.66969	0.0406	0.00407713	1.69443	0.994065	0	1.93105	1	0.0127571	3.41475	0.218507	0.0394257	5.10446	0.572143
ENSG00000188596	CFAP54	0	-3.66969	0.0445735	0.00407713	1.69443	0.994065	0	1.93105	1	0.0127571	3.41475	0.2279	0.0394257	5.10446	0.572143
ENSG00000231613	AC099568.1	0.000757429	-2.34776	0.24772	0	0.372505	1	0	1.93105	1	0.0127571	3.41475	0.23645	0.0394257	5.10446	0.572143
ENSG00000102854	MSLN	0	-3.66969	0.0522149	0.00407713	1.69443	0.994065	0	1.93105	1	0.0127571	3.41475	0.244175	0.0394257	5.10446	0.572143
ENSG00000284052	AC006460.2	0.00151486	-1.34776	0.57554	0	0.372505	1	0	1.93105	1	0.00637856	2.41475	0.649643	0.0394257	5.10446	0.572143
ENSG00000156234	CXCL13	0	-3.66969	0.054413	0	0.372505	1	0.0220474	4.25298	0.874267	0.00637856	2.41475	0.652171	0.0394257	5.10446	0.572143
ENSG00000119457	SLC46A2	0.000757429	-2.34776	0.250904	0	0.372505	1	0.0110237	3.25298	1	0.00637856	2.41475	0.654769	0.0394257	5.10446	0.572143
ENSG00000183395	PMCH	0.000757429	-2.34776	0.232237	0	0.372505	1	0.0110237	3.25298	1	0.00637856	2.41475	0.658888	0.0394257	5.10446	0.572143
ENSG00000277383	AC010331.1	0.000757429	-2.34776	0.232237	0	0.372505	1	0.0110237	3.25298	1	0.00637856	2.41475	0.658888	0.0394257	5.10446	0.572143
ENSG00000225556	C2CD4D	0.000757429	-2.34776	0.242314	0	0.372505	1	0.0110237	3.25298	1	0.00637856	2.41475	0.658888	0.0394257	5.10446	0.572143
ENSG00000132749	TESMIN	0.000757429	-2.34776	0.232237	0.00407713	1.69443	0.994065	0	1.93105	1	0.00637856	2.41475	0.658888	0.0394257	5.10446	0.572143
ENSG00000162004	CCDC78	0.000757429	-2.34776	0.232237	0.00407713	1.69443	0.994065	0	1.93105	1	0.00637856	2.41475	0.658888	0.0394257	5.10446	0.572143
ENSG00000229047	AF127577.1	0.000757429	-2.34776	0.232237	0.00407713	1.69443	0.994065	0	1.93105	1	0.00637856	2.41475	0.658888	0.0394257	5.10446	0.572143
ENSG00000283683	MYOCOS	0.00151486	-1.34776	0.572068	0	0.372505	1	0	1.93105	1	0.00637856	2.41475	0.658888	0.0394257	5.10446	0.572143
ENSG00000286883	AC005041.5	0.00151486	-1.34776	0.572068	0	0.372505	1	0	1.93105	1	0.00637856	2.41475	0.658888	0.0394257	5.10446	0.572143
ENSG00000228748	AL450306.1	0.00151486	-1.34776	0.572068	0	0.372505	1	0	1.93105	1	0.00637856	2.41475	0.658888	0.0394257	5.10446	0.572143
ENSG00000263986	AC087393.2	0.00151486	-1.34776	0.572068	0	0.372505	1	0	1.93105	1	0.00637856	2.41475	0.658888	0.0394257	5.10446	0.572143
ENSG00000186868	MAPT	0.00151486	-1.34776	0.572068	0	0.372505	1	0	1.93105	1	0.00637856	2.41475	0.658888	0.0394257	5.10446	0.572143
ENSG00000088053	GP6	0.00151486	-1.34776	0.572068	0	0.372505	1	0	1.93105	1	0.00637856	2.41475	0.658888	0.0394257	5.10446	0.572143
ENSG00000163026	WDCP	0.00151486	-1.34776	0.572107	0	0.372505	1	0	1.93105	1	0.00637856	2.41475	0.658888	0.0394257	5.10446	0.572143
ENSG00000111537	IFNG	0.000757429	-2.34776	0.232237	0.00407713	1.69443	0.994065	0.0110237	3.25298	1	0	1.09283	1	0.0394257	5.10446	0.572143
ENSG00000149243	KLHL35	0.000757429	-2.34776	0.234053	0.00407713	1.69443	0.994065	0.0110237	3.25298	1	0	1.09283	1	0.0394257	5.10446	0.572143
ENSG00000178776	C5orf46	0.000757429	-2.34776	0.24772	0.00407713	1.69443	0.994065	0.0110237	3.25298	1	0	1.09283	1	0.0394257	5.10446	0.572143
ENSG00000188931	CFAP126	0.000757429	-2.34776	0.252607	0.00407713	1.69443	0.994065	0.0110237	3.25298	1	0	1.09283	1	0.0394257	5.10446	0.572143
ENSG00000121903	ZSCAN20	0.000757429	-2.34776	0.264687	0.00407713	1.69443	0.994065	0.0110237	3.25298	1	0	1.09283	1	0.0394257	5.10446	0.572143
ENSG00000236432	AC097662.1	0.000757429	-2.34776	0.269857	0.00407713	1.69443	0.994065	0.0110237	3.25298	1	0	1.09283	1	0.0394257	5.10446	0.572143
ENSG00000265784	AC006441.3	0.00151486	-1.34776	0.57326	0	0.372505	1	0.0110237	3.25298	1	0	1.09283	1	0.0394257	5.10446	0.572143
ENSG00000287255	AC007877.1	0.00151486	-1.34776	0.576666	0	0.372505	1	0.0110237	3.25298	1	0	1.09283	1	0.0394257	5.10446	0.572143
ENSG00000230749	MEIS1-AS2	0.00151486	-1.34776	0.578133	0	0.372505	1	0.0110237	3.25298	1	0	1.09283	1	0.0394257	5.10446	0.572143
ENSG00000122477	LRRC39	0.00151486	-1.34776	0.57974	0	0.372505	1	0.0110237	3.25298	1	0	1.09283	1	0.0394257	5.10446	0.572143
ENSG00000267815	AC008655.1	0	-3.66969	0.0406	0.0122314	3.69443	0.400525	0	1.93105	1	0	1.09283	1	0.0394257	5.10446	0.572143
ENSG00000139304	PTPRQ	0.000757429	-2.34776	0.232237	0.00815426	2.69443	0.734706	0	1.93105	1	0	1.09283	1	0.0394257	5.10446	0.572143
ENSG00000215912	TTC34	0.00151486	-1.34776	0.572068	0.00407713	1.69443	0.994065	0	1.93105	1	0	1.09283	1	0.0394257	5.10446	0.572143
ENSG00000204588	LINC01123	0.00151486	-1.34776	0.572068	0.00407713	1.69443	0.994065	0	1.93105	1	0	1.09283	1	0.0394257	5.10446	0.572143
ENSG00000271882	AP001330.4	0.00151486	-1.34776	0.572068	0.00407713	1.69443	0.994065	0	1.93105	1	0	1.09283	1	0.0394257	5.10446	0.572143
ENSG00000147724	FAM135B	0.00151486	-1.34776	0.572068	0.00407713	1.69443	0.994065	0	1.93105	1	0	1.09283	1	0.0394257	5.10446	0.572143
ENSG00000276698	AL136295.6	0.00151486	-1.34776	0.572068	0.00407713	1.69443	0.994065	0	1.93105	1	0	1.09283	1	0.0394257	5.10446	0.572143
ENSG00000212766	EWSAT1	0.00151486	-1.34776	0.572068	0.00407713	1.69443	0.994065	0	1.93105	1	0	1.09283	1	0.0394257	5.10446	0.572143
ENSG00000261227	AC140912.1	0.00151486	-1.34776	0.572068	0.00407713	1.69443	0.994065	0	1.93105	1	0	1.09283	1	0.0394257	5.10446	0.572143
ENSG00000036828	CASR	0.00151486	-1.34776	0.573111	0.00407713	1.69443	0.994065	0	1.93105	1	0	1.09283	1	0.0394257	5.10446	0.572143
ENSG00000230587	LINC02580	0.00227229	-0.34776	1	0	0.372505	1	0	1.93105	1	0	1.09283	1	0.0394257	5.10446	0.572143
ENSG00000228033	AC010967.1	0.00227229	-0.34776	1	0	0.372505	1	0	1.93105	1	0	1.09283	1	0.0394257	5.10446	0.572143
ENSG00000283849	AC092053.2	0.00227229	-0.34776	1	0	0.372505	1	0	1.93105	1	0	1.09283	1	0.0394257	5.10446	0.572143
ENSG00000249846	LINC02021	0.00227229	-0.34776	1	0	0.372505	1	0	1.93105	1	0	1.09283	1	0.0394257	5.10446	0.572143
ENSG00000196335	STK31	0.00227229	-0.34776	1	0	0.372505	1	0	1.93105	1	0	1.09283	1	0.0394257	5.10446	0.572143
ENSG00000286478	AC007130.1	0.00227229	-0.34776	1	0	0.372505	1	0	1.93105	1	0	1.09283	1	0.0394257	5.10446	0.572143
ENSG00000227388	AL133410.1	0.00227229	-0.34776	1	0	0.372505	1	0	1.93105	1	0	1.09283	1	0.0394257	5.10446	0.572143
ENSG00000254510	AP001107.5	0.00227229	-0.34776	1	0	0.372505	1	0	1.93105	1	0	1.09283	1	0.0394257	5.10446	0.572143
ENSG00000274297	AC009269.5	0.00227229	-0.34776	1	0	0.372505	1	0	1.93105	1	0	1.09283	1	0.0394257	5.10446	0.572143
ENSG00000261997	AC007336.1	0.00227229	-0.34776	1	0	0.372505	1	0	1.93105	1	0	1.09283	1	0.0394257	5.10446	0.572143
ENSG00000262769	AC025627.1	0.00227229	-0.34776	1	0	0.372505	1	0	1.93105	1	0	1.09283	1	0.0394257	5.10446	0.572143
ENSG00000277511	AC116407.2	0.00227229	-0.34776	1	0	0.372505	1	0	1.93105	1	0	1.09283	1	0.0394257	5.10446	0.572143
ENSG00000267397	AC090229.1	0.00227229	-0.34776	1	0	0.372505	1	0	1.93105	1	0	1.09283	1	0.0394257	5.10446	0.572143
ENSG00000285347	AL359555.4	0.00227229	-0.34776	1	0	0.372505	1	0	1.93105	1	0	1.09283	1	0.0394257	5.10446	0.572143
ENSG00000170464	DNAJC18	0.00605943	-1.98519	0.0451772	0.0122314	0.446505	1	0	-0.206455	1	0.0510285	2.77732	0.0283568	0.0788514	3.3675	0.572143
ENSG00000151012	SLC7A11	0.00757429	-1.69568	0.0427203	0.0203856	1.03147	0.86764	0.0330712	1.86066	1	0.0191357	1.02244	0.837283	0.0788514	3.23	0.572143
ENSG00000273156	AC124016.2	0.00908915	-1.23228	0.23942	0.0203856	1.03147	0.86764	0.0110237	0.729415	1	0.0191357	1.02244	0.837283	0.0788514	3.23	0.572143
ENSG00000136274	NACAD	0.00757429	-1.69568	0.0438725	0.0285399	1.60697	0.592611	0.0110237	0.729415	1	0.0191357	1.02244	0.837545	0.0788514	3.23	0.572143
ENSG00000134326	CMPK2	0.0113614	-0.517685	0.77598	0.0163085	0.694433	1	0	-0.331986	1	0.0127571	0.540284	1	0.0788514	3.23	0.572143
ENSG00000145911	N4BP3	0.00605943	-2.2653	0.00264893	0.0122314	0.235001	1	0.0440949	2.18259	0.925742	0.0446499	2.24483	0.0585018	0.0788514	3.16586	0.572143
ENSG00000166762	CATSPER2	0.0113614	-0.669688	0.648246	0	-1.94942	0.722105	0	-0.390879	1	0.0446499	2.24483	0.0585018	0.0788514	3.16586	0.572143
ENSG00000147180	ZNF711	0.00984658	-1.12537	0.255529	0.0163085	0.624044	1	0	-0.390879	1	0.0318928	1.67779	0.280287	0.0788514	3.16586	0.572143
ENSG00000103313	MEFV	0.00378715	-3.08473	5.51592e-05	0.0285399	1.52451	0.631389	0.0661423	2.8124	0.464747	0.0255142	1.34436	0.470614	0.0788514	3.16586	0.572143
ENSG00000188171	ZNF626	0.010604	-0.900301	0.452229	0.00815426	-0.244167	1	0.0330712	1.79355	1	0.0191357	0.955322	0.8456	0.0788514	3.16586	0.572143
ENSG00000134086	VHL	0.0128763	-0.177835	1	0	-1.94942	0.722105	0.0220474	1.31438	1	0.0191357	0.955322	0.8456	0.0788514	3.16586	0.572143
ENSG00000136108	CKAP2	0.00908915	-1.34776	0.122369	0.0203856	0.957467	0.873995	0.0220474	1.31438	1	0.0191357	0.955322	0.8456	0.0788514	3.16586	0.572143
ENSG00000154188	ANGPT1	0.010604	-0.900301	0.452229	0.0122314	0.235001	1	0.0220474	1.31438	1	0.0191357	0.955322	0.8456	0.0788514	3.16586	0.572143
ENSG00000120332	TNN	0.0113614	-0.669688	0.648246	0.0163085	0.624044	1	0.0110237	0.668014	1	0.0127571	0.476154	1	0.0788514	3.16586	0.572143
ENSG00000148814	LRRC27	0.010604	-0.900301	0.452229	0.0244628	1.25386	0.756096	0	-0.390879	1	0.0127571	0.476154	1	0.0788514	3.16586	0.572143
ENSG00000163013	FBXO41	0.00605943	-2.34776	0.00138843	0.032617	1.69443	0.496413	0.0110237	0.609121	1	0.0382714	1.90018	0.15036	0.0788514	3.10446	0.572143
ENSG00000077092	RARB	0.0166634	1.1758	0.275419	0	-2.00601	0.727016	0.0110237	0.609121	1	0	-1.28569	0.654769	0.0788514	3.10446	0.572143
ENSG00000162461	SLC25A34	0.00984658	-1.24084	0.187745	0.0244628	1.17986	0.775927	0.0110237	0.609121	1	0.0191357	0.891191	0.858417	0.0788514	3.10446	0.572143
ENSG00000147118	ZNF182	0.0128763	-0.34776	0.894874	0.0122314	0.170871	1	0	-0.447463	1	0.0191357	0.891191	0.858417	0.0788514	3.10446	0.572143
ENSG00000133119	RFC3	0.0181783	-1.02583	0.241723	0.0366942	0.887078	0.850714	0.0330712	0.895425	1	0.0255142	0.414753	1	0.118277	2.74691	0.572143
ENSG00000022567	SLC45A4	0.0136337	-2.09983	0.000304927	0.0489255	1.14695	0.686044	0.0551186	1.34609	1	0.0701642	1.71431	0.0886221	0.118277	2.54988	0.572143
ENSG00000203805	PLPP4	0.0174209	-1.57015	0.00786433	0.0733883	1.89797	0.0944869	0.0220474	0.223229	1	0.0255142	0.182093	1	0.118277	2.5195	0.572143
ENSG00000176092	CRYBG2	0.0287823	0.130288	0.972835	0.032617	0.404926	1	0.0110237	-0.419449	1	0.00637856	-1.25767	0.476114	0.118277	2.48975	0.572143
ENSG00000103351	CLUAP1	0.0234803	-0.740077	0.337434	0.0285399	0.20258	1	0.0330712	0.638267	1	0.0446499	0.9229	0.594988	0.118277	2.48975	0.572143
ENSG00000196466	ZNF799	0.0257526	-0.388402	0.727839	0.0366942	0.590096	0.948527	0	-1.44746	1	0.0318928	0.445127	1	0.118277	2.48975	0.572143
ENSG00000167523	SPATA33	0.021208	-1.07474	0.110648	0.0366942	0.590096	0.959181	0.077166	1.76112	0.907085	0.0255142	0.151719	1	0.118277	2.48975	0.572143
ENSG00000186448	ZNF197	0.0219654	-0.964431	0.169141	0.0530027	1.21639	0.592611	0.0220474	0.194083	1	0.0255142	0.151719	1	0.118277	2.48975	0.572143
ENSG00000186017	ZNF566	0.0234803	-0.807191	0.273668	0.0530027	1.17986	0.595	0	-1.47494	1	0.0318928	0.414753	1	0.118277	2.46061	0.572143
ENSG00000051596	THOC3	0.0280249	-0.187295	0.975279	0.0244628	-0.0831747	1	0.0110237	-0.474944	1	0.0382714	0.637146	0.872307	0.118277	2.43204	0.572143
ENSG00000146166	LGSN	0.0302972	0.202437	0.896527	0.0203856	-0.335314	1	0.0110237	-0.474944	1	0.0255142	0.0928253	1	0.118277	2.43204	0.572143
ENSG00000034053	APBA2	0.0287823	-1.34776	0.0139525	0.0570798	0.624044	0.895782	0.0330712	0.0435233	1	0.108436	1.67779	0.0415267	0.157703	2.23657	0.572143
ENSG00000145506	NKD2	0.0522626	-1.19576	0.0475543	0.106005	0.7214	0.821524	0.132285	1.04653	1	0.108436	0.739188	0.570361	0.27598	2.13868	0.572143
ENSG00000243943	ZNF512	0.0355992	-0.932722	0.0783936	0.0530027	0.372505	1	0.0881898	1.19408	1	0.0637856	0.68436	0.666998	0.157703	2.12261	0.572143
ENSG00000138036	DYNC2LI1	0.042416	-0.322225	0.727839	0.0407713	-0.0555889	1	0.0220474	-0.519613	1	0.0701642	0.809891	0.481743	0.157703	2.10446	0.572143
ENSG00000246922	UBAP1L	0.0409012	-0.473291	0.52832	0.0448484	0.0895708	1	0.0440949	0.252977	1	0.0637856	0.664732	0.66174	0.157703	2.10446	0.572143
ENSG00000119778	ATAD2B	0.0355992	-0.972251	0.059461	0.0611569	0.585908	0.885769	0.0881898	1.17497	1	0.0574071	0.507863	0.87072	0.157703	2.10446	0.572143
ENSG00000134461	ANKRD16	0.0446883	-0.0847254	1	0.0407713	-0.0555889	1	0.0440949	0.252977	1	0.0382714	-0.0632939	1	0.157703	2.10446	0.572143
ENSG00000136144	RCBTB1	0.042416	-0.322225	0.727839	0.0570798	0.47204	0.991025	0.0440949	0.252977	1	0.0318928	-0.304065	1	0.157703	2.10446	0.572143
ENSG00000170801	HTRA3	0.0310546	-1.41487	0.00235287	0.0570798	0.451576	0.994065	0.0551186	0.516011	1	0.127571	1.7847	0.00844592	0.157703	2.08654	0.572143
ENSG00000184384	MAML2	0.0272675	-1.75302	7.75474e-05	0.0978511	1.40755	0.225778	0.0440949	0.235055	1	0.102057	1.39369	0.0855375	0.157703	2.08654	0.572143
ENSG00000149089	APIP	0.0409012	-0.520596	0.472247	0.0448484	0.069942	1	0.0440949	0.235055	1	0.0701642	0.790263	0.490946	0.157703	2.08654	0.572143
ENSG00000173226	IQCB1	0.0409012	-0.520596	0.478114	0.0407713	-0.0749542	1	0.077166	0.967574	1	0.0574071	0.488754	0.876114	0.157703	2.08654	0.572143
ENSG00000107815	TWNK	0.0416586	-0.447295	0.532076	0.0489255	0.205048	1	0.0551186	0.516011	1	0.0510285	0.317892	0.985487	0.157703	2.08654	0.572143
ENSG00000091127	PUS7	0.037114	-0.913357	0.0801214	0.0530027	0.311963	1	0.0330712	-0.122063	1	0.102057	1.37293	0.0902391	0.157703	2.06884	0.572143
ENSG00000126790	L3HYPDH	0.0439309	-0.272472	0.781688	0.0530027	0.311963	1	0.0440949	0.217353	1	0.0382714	-0.0998197	1	0.157703	2.06884	0.572143
ENSG00000118495	PLAGL1	0.0439309	-1.13754	0.0212391	0.0407713	-0.475492	1	0.0881898	0.76469	1	0.172221	1.86456	0.00498065	0.197129	1.98899	0.572143
ENSG00000186818	LILRB4	0.0446883	-1.14131	0.0119891	0.0856197	0.662011	0.760636	0.0881898	0.736401	1	0.108436	1.03009	0.249725	0.197129	1.96151	0.572143
ENSG00000178149	DALRD3	0.0507478	-0.845259	0.0774398	0.0774654	0.431398	0.961526	0.0992135	0.846984	1	0.0892999	0.663433	0.549216	0.197129	1.90807	0.572143
ENSG00000112282	MED23	0.0499903	-0.89638	0.0534611	0.106005	0.973587	0.525827	0.0440949	-0.219511	1	0.0829213	0.549683	0.697249	0.197129	1.90807	0.572143
ENSG00000111424	VDR	0.0431735	-1.37242	0.000716536	0.093774	0.740237	0.734706	0.077166	0.484792	1	0.146707	1.46056	0.0292203	0.197129	1.89501	0.572143
ENSG00000101189	MRGBP	0.0484755	-1.02583	0.0207578	0.0733883	0.327651	1	0.154332	1.48744	0.739607	0.0892999	0.649219	0.557399	0.197129	1.89501	0.572143
ENSG00000136161	RCBTB2	0.0560498	-0.545206	0.342549	0.0611569	0.0220075	1	0.0661423	0.265916	1	0.102057	0.844005	0.353516	0.197129	1.88207	0.572143
ENSG00000285410	GABPB1-IT1	0.0545349	-0.649788	0.21056	0.093774	0.724806	0.740044	0.0551186	0.0305843	1	0.0701642	0.271795	1	0.197129	1.88207	0.572143
ENSG00000179431	FJX1	0.05302	-1.28548	0.00215579	0.11416	0.771054	0.700225	0.121261	0.849255	1	0.140328	1.08033	0.170839	0.236554	1.86743	0.572143
ENSG00000172432	GTPBP2	0.0613518	-0.238135	0.750169	0.0652341	0.0953952	1	0.0661423	0.240153	1	0.0637856	0.106001	1	0.197129	1.85654	0.572143
ENSG00000198042	MAK16	0.0757429	-0.115813	0.970609	0.0733883	-0.0234239	1	0.0881898	0.346086	1	0.0637856	-0.181097	1	0.236554	1.81379	0.572143
ENSG00000111364	DDX55	0.0628666	-0.955442	0.0206258	0.11416	0.657596	0.752162	0.0992135	0.46638	1	0.127571	0.818386	0.328469	0.236554	1.77227	0.572143
ENSG00000181220	ZNF746	0.0772578	-0.153112	0.889299	0.0693112	-0.15801	1	0.0551186	-0.311808	1	0.102057	0.468793	0.721945	0.236554	1.77227	0.572143
ENSG00000041880	PARP3	0.0765003	-0.229923	0.76399	0.0978511	0.384093	0.983449	0.0220474	-1.35189	1	0.0892999	0.255555	1	0.236554	1.76207	0.572143
ENSG00000109066	TMEM104	0.0742281	-0.390828	0.492662	0.101928	0.440676	0.916847	0.0661423	-0.0995397	1	0.0829213	0.134646	1	0.236554	1.75195	0.572143
ENSG00000066379	ZNRD1	0.0628666	-1.02153	0.0106216	0.093774	0.290711	1	0.0881898	0.273155	1	0.184978	1.40278	0.0242485	0.236554	1.74189	0.572143
ENSG00000117036	ETV3	0.0628666	-1.04291	0.00961434	0.122314	0.729766	0.703973	0.0881898	0.26303	1	0.146707	0.999716	0.177113	0.236554	1.73191	0.572143
ENSG00000182107	TMEM30B	0.0742281	-0.446324	0.429609	0.11416	0.609899	0.752162	0.0661423	-0.119577	1	0.0765427	-0.00374793	1	0.236554	1.73191	0.572143
ENSG00000267673	FDX2	0.0719558	-1.12035	0.00339064	0.142699	0.714611	0.700225	0.154332	0.811139	1	0.159464	0.867266	0.270436	0.27598	1.69507	0.572143
ENSG00000175029	CTBP2	0.0696835	-1.26803	0.000379208	0.150854	0.782489	0.595	0.121261	0.43706	1	0.204114	1.24969	0.0413493	0.27598	1.66984	0.572143
ENSG00000115977	AAK1	0.0848321	-0.636105	0.149519	0.122314	0.410224	0.910463	0.0661423	-0.390879	1	0.159464	0.829791	0.297763	0.27598	1.66152	0.572143
ENSG00000105963	ADAP1	0.0636241	-1.55308	5.31825e-06	0.163085	0.902238	0.488247	0.165356	0.869272	1	0.22325	1.38501	0.015082	0.27598	1.65325	0.572143
ENSG00000140262	TCF12	0.0954361	-0.16643	0.849666	0.106005	0.163918	1	0.0551186	-0.629666	1	0.108436	0.218356	0.985762	0.27598	1.65325	0.572143
ENSG00000131591	C1orf159	0.0810449	-0.859659	0.0292617	0.138622	0.594897	0.752162	0.121261	0.403311	1	0.153085	0.736682	0.379046	0.27598	1.63686	0.572143
ENSG00000165526	RPUSD4	0.0855895	-0.664617	0.111274	0.126391	0.437045	0.8721	0.110237	0.269465	1	0.140328	0.598465	0.517795	0.27598	1.63686	0.572143
ENSG00000116266	STXBP3	0.0916489	-0.394302	0.454219	0.118237	0.325199	0.994065	0.110237	0.269465	1	0.102057	0.109899	1	0.27598	1.63686	0.572143
ENSG00000166225	FRS2	0.0878618	-0.606678	0.161187	0.126391	0.418308	0.912397	0.0881898	-0.0528317	1	0.146707	0.650988	0.470614	0.27598	1.62065	0.572143
ENSG00000130119	GNL3L	0.0901341	-0.528332	0.244529	0.130468	0.462703	0.86764	0.0220474	-1.69344	0.940458	0.165843	0.838724	0.278076	0.27598	1.61261	0.572143
ENSG00000135597	REPS1	0.112857	-0.206404	0.734376	0.0856197	-0.460845	0.946604	0.110237	0.0189214	1	0.1786	0.710492	0.35623	0.315406	1.56703	0.572143
ENSG00000196586	MYO6	0.148456	-0.295564	0.591176	0.195702	0.38433	0.923873	0.077166	-0.89677	1	0.1786	0.233815	0.94148	0.433683	1.56014	0.572143
ENSG00000158941	CCAR2	0.101496	-1.0523	0.00388409	0.199779	0.730959	0.632087	0.198427	0.680725	1	0.210493	0.781117	0.295065	0.354831	1.54988	0.572143
ENSG00000064490	RFXANK	0.112857	-0.703904	0.0698712	0.163085	0.372505	0.921765	0.143308	0.202351	1	0.210493	0.774296	0.296335	0.354831	1.54375	0.572143
ENSG00000104368	PLAT	0.101496	-1.10383	0.00127279	0.146777	0.175966	1	0.187403	0.571153	1	0.325307	1.49314	0.00419466	0.354831	1.52553	0.572143
ENSG00000116809	ZBTB17	0.101496	-1.10383	0.00142586	0.216088	0.84199	0.496413	0.231498	0.88586	1	0.191357	0.600765	0.470614	0.354831	1.52553	0.572143
ENSG00000020633	RUNX3	0.0772578	-2.09589	1.94024e-11	0.154931	0.0910918	1	0.38583	1.51601	0.423315	0.567692	2.36745	4.23242e-08	0.394257	1.51405	0.572143
ENSG00000048405	ZNF800	0.114372	-0.729189	0.0503015	0.183471	0.538515	0.752162	0.154332	0.277224	1	0.191357	0.58759	0.462726	0.354831	1.5135	0.572143
ENSG00000186260	MRTFB	0.145426	0.386716	0.486604	0.0856197	-0.685339	0.752162	0.121261	-0.0629276	1	0.102057	-0.368148	0.898541	0.354831	1.5135	0.572143
ENSG00000178567	EPM2AIP1	0.12952	-0.225276	0.698869	0.146777	0.162419	1	0.132285	0.0585987	1	0.13395	0.0349813	1	0.354831	1.5135	0.572143
ENSG00000072818	ACAP1	0.0833172	-1.6929	6.59205e-08	0.220165	0.853741	0.479406	0.187403	0.552537	1	0.382714	1.76806	0.000196152	0.354831	1.50753	0.572143
ENSG00000072401	UBE2D1	0.115887	-0.695683	0.0675578	0.171239	0.413338	0.86764	0.220474	0.793545	1	0.165843	0.35586	0.766235	0.354831	1.50753	0.572143
ENSG00000148296	SURF6	0.112857	-0.805442	0.0259967	0.187548	0.562521	0.752162	0.165356	0.364233	1	0.204114	0.677788	0.347967	0.354831	1.50158	0.572143
ENSG00000070540	WIPI1	0.115887	-0.724829	0.0477928	0.171239	0.399598	0.86764	0.198427	0.624387	1	0.191357	0.56805	0.495857	0.354831	1.49566	0.572143
ENSG00000088888	MAVS	0.118916	-0.643892	0.0905214	0.187548	0.548582	0.752162	0.154332	0.252977	1	0.172221	0.39556	0.715829	0.354831	1.48975	0.572143
ENSG00000188895	MSL1	0.169664	-0.288866	0.572068	0.203856	0.227307	1	0.143308	-0.257081	1	0.204114	0.230329	0.896348	0.473109	1.48298	0.572143
ENSG00000146386	ABRACL	0.147699	-0.192482	0.727839	0.134545	-0.183889	1	0.121261	-0.249524	1	0.210493	0.536432	0.517126	0.394257	1.47114	0.572143
ENSG00000132965	ALOX5AP	0.0969509	-1.83638	2.09988e-09	0.220165	0.481439	0.814238	0.56221	1.94219	0.0559959	0.408228	1.50048	0.00268614	0.433683	1.47026	0.572143
ENSG00000213626	LBH	0.111342	-1.70055	3.61991e-08	0.260936	0.629338	0.690315	0.38583	1.18928	0.777669	0.491149	1.68335	0.000468651	0.473109	1.46505	0.572143
ENSG00000139726	DENR	0.144669	-0.317386	0.532076	0.171239	0.195885	1	0.154332	0.0777183	1	0.172221	0.210881	0.940567	0.394257	1.46061	0.572143
ENSG00000091039	OSBPL8	0.128006	-0.808734	0.0227814	0.199779	0.449546	0.831212	0.209451	0.514209	1	0.242385	0.745959	0.300612	0.394257	1.45537	0.572143
ENSG00000090061	CCNK	0.137095	-0.567886	0.135109	0.159008	0.0621646	1	0.209451	0.508816	1	0.236007	0.696897	0.328924	0.394257	1.45015	0.572143
ENSG00000122779	TRIM24	0.137095	-0.581432	0.125153	0.167162	0.138383	1	0.264569	0.852439	1	0.197735	0.409129	0.679931	0.394257	1.44495	0.572143
ENSG00000165219	GAPVD1	0.144669	-0.36271	0.446073	0.199779	0.437422	0.844938	0.0881898	-0.706381	1	0.184978	0.304836	0.809588	0.394257	1.44495	0.572143
ENSG00000185619	PCGF3	0.133308	-0.700333	0.0516708	0.212011	0.53361	0.752162	0.187403	0.335439	1	0.210493	0.502216	0.531704	0.394257	1.43977	0.572143
ENSG00000104093	DMXL2	0.134065	-0.704916	0.0483732	0.187548	0.312384	0.952094	0.198427	0.408147	1	0.248764	0.759402	0.266617	0.394257	1.42947	0.572143
ENSG00000157540	DYRK1A	0.149214	-0.637266	0.0781663	0.228319	0.4939	0.752162	0.165356	0.00980272	1	0.242385	0.570873	0.455043	0.433683	1.42733	0.572143
ENSG00000100441	KHNYN	0.15603	-0.487163	0.224037	0.183471	0.114707	1	0.198427	0.262499	1	0.248764	0.602255	0.391613	0.433683	1.41796	0.572143
ENSG00000130479	MAP1S	0.107555	-1.68773	6.20346e-09	0.289476	0.887078	0.358139	0.38583	1.25298	0.650538	0.401849	1.39239	0.0045975	0.433683	1.40402	0.572143
ENSG00000205730	ITPRIPL2	0.134822	-1.04385	0.000822442	0.207934	0.30741	0.946604	0.264569	0.672831	1	0.369957	1.24755	0.0130792	0.433683	1.40402	0.572143
ENSG00000140682	TGFB1I1	0.128763	-1.1873	0.000103212	0.252782	0.643807	0.633145	0.242522	0.542919	1	0.363578	1.21745	0.0183416	0.433683	1.40402	0.572143
ENSG00000140691	ARMC5	0.149971	-0.69982	0.0421053	0.220165	0.393644	0.86764	0.209451	0.317517	1	0.2679	0.69636	0.302558	0.433683	1.39481	0.572143
ENSG00000011405	PIK3C2A	0.169664	-0.19219	0.727839	0.199779	0.229765	1	0.187403	0.156115	1	0.146707	-0.238689	1	0.433683	1.39481	0.572143
ENSG00000171603	CLSTN1	0.169664	-1.24822	4.17065e-05	0.350633	0.694433	0.584531	0.429925	0.949196	0.925742	0.440121	1.03228	0.0634671	0.591386	1.39366	0.572143
ENSG00000184436	THAP7	0.162847	-0.967912	0.00241598	0.244628	0.298741	0.946604	0.286617	0.536189	1	0.420985	1.18163	0.0244855	0.512534	1.38826	0.572143
ENSG00000112511	PHF1	0.133308	-1.57364	3.97423e-08	0.26909	0.452183	0.788529	0.38583	0.979958	0.925742	0.586828	1.76904	4.03708e-05	0.512534	1.38044	0.572143
ENSG00000139926	FRMD6	0.194659	-0.023033	1	0.167162	-0.230662	1	0.17638	-0.0858252	1	0.210493	0.149069	1	0.473109	1.36196	0.572143
ENSG00000197785	ATAD3A	0.149214	-1.29583	1.15245e-05	0.330247	0.78989	0.445975	0.352759	0.821637	1	0.408228	1.09727	0.0377596	0.512534	1.36107	0.572143
ENSG00000153130	SCOC	0.208293	0.317821	0.532076	0.167162	-0.239679	1	0.0881898	-1.0447	1	0.159464	-0.281412	0.997412	0.473109	1.35369	0.572143
ENSG00000133243	BTBD2	0.184055	-0.616695	0.0760032	0.228319	0.143619	1	0.286617	0.50007	1	0.325307	0.710052	0.272633	0.512534	1.3534	0.572143
ENSG00000101126	ADNP	0.178753	-0.725803	0.0269452	0.281322	0.497286	0.752162	0.29764	0.556506	1	0.280657	0.471978	0.526508	0.512534	1.3534	0.572143
ENSG00000126062	TMEM115	0.173451	-0.877309	0.0051717	0.252782	0.292334	0.946604	0.29764	0.53677	1	0.401849	1.03971	0.0472162	0.512534	1.33439	0.572143
ENSG00000198231	DDX42	0.23556	-0.488622	0.185676	0.256859	-0.0198127	1	0.363783	0.526658	1	0.376335	0.593724	0.358293	0.630811	1.32465	0.572143
ENSG00000213722	DDAH2	0.174209	-1.31619	4.51107e-06	0.289476	0.275643	0.964328	0.617328	1.44201	0.346456	0.529421	1.26404	0.00819333	0.591386	1.31983	0.572143
ENSG00000107175	CREB3	0.192387	-1.21139	2.06879e-05	0.41179	0.778144	0.433675	0.407878	0.690333	1	0.491149	1.0242	0.0458959	0.630811	1.31541	0.572143
ENSG00000070413	DGCR2	0.201476	-0.635792	0.0555423	0.322093	0.56515	0.693772	0.209451	-0.104575	1	0.318928	0.521125	0.455382	0.55196	1.31439	0.572143
ENSG00000203879	GDI1	0.1886	-1.1099	0.000127393	0.301707	0.327062	0.910463	0.418901	0.813865	0.992805	0.535799	1.26572	0.00650261	0.591386	1.30356	0.572143
ENSG00000131171	SH3BGRL	0.1886	-0.905537	0.00276564	0.322093	0.548755	0.712314	0.209451	-0.118582	1	0.452878	1.08483	0.0329559	0.55196	1.30055	0.572143
ENSG00000257923	CUX1	0.23556	-0.554211	0.0988505	0.313939	0.286348	0.946604	0.275593	0.0892303	1	0.389092	0.620757	0.327057	0.630811	1.30014	0.572143
ENSG00000131196	NFATC1	0.201476	-1.29269	4.32738e-06	0.44033	0.76565	0.444311	0.341735	0.310462	1	0.637856	1.34845	0.00293316	0.670237	1.2914	0.572143
ENSG00000182578	CSF1R	0.234046	-1.02	0.000376443	0.391404	0.448856	0.756972	0.363783	0.309772	1	0.631478	1.22256	0.00819333	0.709663	1.28093	0.572143
ENSG00000065911	MTHFD2	0.187842	-1.38211	3.81497e-07	0.362864	0.492799	0.752162	0.38583	0.552537	1	0.727156	1.65662	5.03722e-05	0.630811	1.26415	0.572143
ENSG00000163930	BAP1	0.267373	-0.95697	0.000809564	0.456638	0.517432	0.726361	0.551186	0.763011	1	0.554935	0.808096	0.135713	0.788514	1.26077	0.572143
ENSG00000171206	TRIM8	0.281006	-0.166153	0.727839	0.305785	0.0968703	1	0.29764	0.0716469	1	0.280657	-0.0329727	1	0.670237	1.25758	0.572143
ENSG00000124795	DEK	0.254496	-0.609366	0.0577808	0.29763	0.0427993	1	0.429925	0.612009	1	0.459256	0.740392	0.200815	0.670237	1.24925	0.572143
ENSG00000196498	NCOR2	0.276462	-0.696246	0.0233179	0.415867	0.426737	0.760721	0.407878	0.369047	1	0.472014	0.610149	0.328924	0.749088	1.24897	0.572143
ENSG00000177885	GRB2	0.29464	-0.64732	0.0361986	0.38325	0.200893	1	0.341735	0.028975	1	0.599585	0.921214	0.0697342	0.788514	1.24648	0.572143
ENSG00000160679	CHTOP	0.306001	-0.300692	0.461916	0.407713	0.38686	0.832491	0.264569	-0.273092	1	0.331685	0.0446418	1	0.749088	1.244	0.572143
ENSG00000143196	DPT	0.187085	-2.28535	2.89432e-19	0.570798	0.649109	0.552196	0.826779	1.16328	0.59629	1.50534	2.37868	2.81486e-11	0.906791	1.24028	0.572143
ENSG00000153443	UBALD1	0.283279	-0.642503	0.0415997	0.436253	0.492218	0.752162	0.396854	0.312683	1	0.427364	0.433438	0.542322	0.749088	1.2341	0.572143
ENSG00000173020	GRK2	0.384774	-1.01087	0.000155806	0.607492	0.349604	0.855027	0.672447	0.475854	1	1.03971	1.22541	0.00413906	1.14335	1.22672	0.572143
ENSG00000142409	ZNF787	0.298427	-0.820083	0.00435481	0.444407	0.349088	0.86764	0.485044	0.459428	1	0.631478	0.906325	0.0694201	0.82794	1.22627	0.572143
ENSG00000155629	PIK3AP1	0.338571	-0.117834	0.831313	0.395481	0.229658	0.994065	0.341735	0.007424	1	0.2679	-0.37815	0.837283	0.788514	1.22532	0.572143
ENSG00000100221	JOSD1	0.283279	-1.15016	1.99704e-05	0.554489	0.650358	0.535233	0.551186	0.578888	1	0.75267	1.12222	0.0153575	0.867366	1.22076	0.572143
ENSG00000088256	GNA11	0.293883	-0.538549	0.10149	0.387327	0.270967	0.946604	0.38583	0.255484	1	0.459256	0.533116	0.408684	0.749088	1.21938	0.572143
ENSG00000163565	IFI16	0.320393	-0.895964	0.00140864	0.444407	0.19039	1	0.396854	0.0174152	1	0.899377	1.35505	0.00138737	0.906791	1.21775	0.572143
ENSG00000073712	FERMT2	0.40068	0.00164906	1	0.371019	-0.117396	1	0.38583	-0.0324255	1	0.369957	-0.109871	1	0.906791	1.20965	0.572143
ENSG00000175592	FOSL1	0.299185	-1.48659	5.18928e-09	0.619724	0.544553	0.651726	0.661423	0.593127	1	1.25658	1.73577	5.27238e-06	1.02507	1.20651	0.572143
ENSG00000173674	EIF1AX	0.460517	-0.252279	0.532076	0.49741	0.0463603	1	0.496067	0.0486182	1	0.567692	0.255555	0.773605	1.10392	1.20589	0.572143
ENSG00000080371	RAB21	0.370383	-0.545548	0.0807958	0.489255	0.269	0.946604	0.319688	-0.373462	1	0.682506	0.796776	0.126036	0.946217	1.20529	0.572143
ENSG00000143514	TP53BP2	0.440066	-0.597513	0.0445735	0.648263	0.431398	0.752162	0.47402	-0.0754942	1	0.727156	0.593132	0.29527	1.14335	1.20078	0.572143
ENSG00000162585	FAAP20	0.390833	-1.22248	1.92543e-06	0.848043	0.790767	0.325992	0.959064	0.893826	0.907164	0.937649	0.904818	0.0612399	1.2222	1.19908	0.572143
ENSG00000131504	DIAPH1	0.48627	-0.345514	0.329265	0.521872	2.77179e-05	1	0.716542	0.486799	1	0.61872	0.27124	0.739541	1.18277	1.19293	0.572143
ENSG00000141448	GATA6	0.375685	-1.05244	6.63441e-05	0.701266	0.619286	0.552584	0.56221	0.222097	1	0.97592	1.13465	0.00988551	1.10392	1.19261	0.572143
ENSG00000146457	WTAP	0.48021	-0.416525	0.210196	0.566721	0.130229	1	0.518115	-0.00755085	1	0.739913	0.552103	0.328924	1.18277	1.18676	0.572143
ENSG00000134308	YWHAQ	0.474151	-0.506649	0.103509	0.591184	0.185553	1	0.540162	0.0404074	1	0.79732	0.659018	0.226106	1.18277	1.17296	0.572143
ENSG00000173039	RELA	0.552166	-0.748896	0.00604437	0.803194	0.337948	0.858143	0.870874	0.430247	1	1.0716	0.789109	0.105767	1.45875	1.15518	0.572143
ENSG00000050820	BCAR1	0.670325	-1.0384	3.77088e-05	1.32507	0.726879	0.357087	1.22363	0.520204	1	1.46069	0.839231	0.0759444	1.93186	1.14934	0.572143
ENSG00000166913	YWHAB	0.540804	-0.86314	0.0011214	0.888814	0.493372	0.696419	0.870874	0.412513	1	1.12263	0.84756	0.0764601	1.45875	1.13807	0.572143
ENSG00000177733	HNRNPA0	0.55974	-0.646101	0.022201	0.774654	0.300318	0.873995	0.639376	-0.0141274	1	1.08436	0.832606	0.0819161	1.41933	1.1365	0.572143
ENSG00000088832	FKBP1A	0.569587	-0.686071	0.0139386	0.7665	0.234307	0.961526	0.716542	0.113735	1	1.18003	0.927389	0.0434896	1.45875	1.13443	0.572143
ENSG00000168003	SLC3A2	0.759701	-0.49256	0.0995612	0.888814	0.0812026	1	1.0693	0.354946	1	1.22468	0.591469	0.276122	1.85301	1.12814	0.572143
ENSG00000125868	DSTN	0.777122	-0.490744	0.0992258	1.00297	0.247266	0.946604	0.925992	0.102991	1	1.19917	0.520641	0.339665	1.89243	1.12578	0.572143
ENSG00000134248	LAMTOR5	0.702137	-0.172773	0.679822	0.746114	0.0443177	1	0.683471	-0.087156	1	0.79732	0.14767	0.927169	1.57703	1.11994	0.572143
ENSG00000197859	ADAMTSL2	0.765003	-1.59019	8.48984e-12	2.14865	1.02544	0.0589286	1.92915	0.724434	0.940458	2.72365	1.35937	0.000440571	2.6021	1.10716	0.572143
ENSG00000198258	UBL5	1.3717	-0.528613	0.0661185	1.73686	0.196511	0.994065	2.1386	0.491801	1	2.04752	0.448181	0.424618	3.35119	1.10394	0.572143
ENSG00000167470	MIDN	0.893009	-0.54833	0.0538373	1.25168	0.363167	0.794754	1.21261	0.276729	1	1.30761	0.411256	0.480821	2.16841	1.09644	0.572143
ENSG00000126247	CAPNS1	1.0089	-0.76496	0.00336837	1.533	0.402667	0.752162	1.62049	0.443534	1	1.91357	0.73998	0.121968	2.6021	1.09641	0.572143
ENSG00000153187	HNRNPU	1.1316	-0.814455	0.0016045	1.8714	0.525902	0.624716	1.37797	0.000236192	1	2.3792	0.888845	0.0461214	2.95693	1.09265	0.572143
ENSG00000051523	CYBA	1.05737	-1.80578	2.14036e-15	2.56044	0.599568	0.532521	4.12287	1.28163	0.337734	5.21766	1.80649	2.15463e-07	3.86372	1.08232	0.572143
ENSG00000148180	GSN	1.1778	-0.541795	0.0544123	1.65939	0.37392	0.762922	1.36694	0.0382302	1	1.82427	0.503513	0.342974	2.83865	1.08179	0.572143
ENSG00000143933	CALM2	1.74133	-0.362736	0.262335	2.09972	0.181118	0.994065	1.7638	-0.104794	1	2.45575	0.420371	0.462878	3.982	1.06264	0.572143
ENSG00000008517	IL32	2.93352	-0.575356	0.0360393	4.48892	0.501133	0.658522	4.07878	0.293646	1	3.94833	0.259903	0.701471	6.97835	1.03813	0.572143
ENSG00000075624	ACTB	9.28684	-0.780222	0.0017589	13.8215	0.356428	0.813386	15.2238	0.460161	1	18.5744	0.817871	0.0759444	23.2612	1.02774	0.572143
ENSG00000152104	PTPN14	0.0325695	-1.31459	0.0053734	0.0774654	0.950272	0.640264	0.0220474	-0.554378	1	0.108436	1.47615	0.0639987	0.157703	2.06884	0.572289
ENSG00000249751	ECSCR	0.047718	-1.7228	5.89343e-06	0.11416	0.669771	0.752162	0.0992135	0.476873	1	0.248764	1.99521	0.000302358	0.236554	1.78254	0.572289
ENSG00000136891	TEX10	0.0924064	-1.0491	0.00264959	0.154931	0.456273	0.86764	0.121261	0.11684	1	0.2679	1.34917	0.0124958	0.315406	1.53292	0.572289
ENSG00000103994	ZNF106	0.104525	-0.621136	0.127025	0.167162	0.586904	0.752162	0.0881898	-0.318565	1	0.165843	0.554931	0.515647	0.315406	1.53292	0.572289
ENSG00000011451	WIZ	0.12952	-0.840358	0.0134307	0.207934	0.481983	0.77232	0.198427	0.402872	1	0.261521	0.835527	0.194151	0.394257	1.42434	0.572289
ENSG00000165525	NEMF	0.146184	-0.803129	0.0165817	0.228319	0.450507	0.810449	0.319688	0.945548	0.925742	0.229628	0.444298	0.590925	0.433683	1.39022	0.572289
ENSG00000109917	ZPR1	0.167392	-0.703091	0.0364199	0.240551	0.353396	0.884913	0.198427	0.0704517	1	0.331685	0.861903	0.141132	0.473109	1.34958	0.572289
ENSG00000087077	TRIP6	0.32115	-0.423796	0.23201	0.41179	0.271461	0.946604	0.440949	0.362601	1	0.395471	0.197276	0.885329	0.788514	1.20216	0.572289
ENSG00000184640	SEPTIN9	0.58928	-0.811059	0.00232171	1.01928	0.609339	0.535233	0.848826	0.264583	1	1.08436	0.671474	0.194151	1.5376	1.10898	0.572289
ENSG00000155366	RHOC	1.06798	-1.10443	6.09539e-06	1.91625	0.516024	0.633145	2.17167	0.650512	1	2.8576	1.15252	0.00433909	2.99635	1.06861	0.572559
ENSG00000111796	KLRB1	0.109827	-1.66573	6.95773e-09	0.29763	0.915202	0.305797	0.286617	0.774245	1	0.452878	1.58468	0.000534948	0.433683	1.38565	0.573438
ENSG00000067829	IDH3G	0.183298	-0.717568	0.0282086	0.260936	0.328783	0.923754	0.220474	0.0792401	1	0.376335	0.912253	0.10596	0.512534	1.31936	0.573438
ENSG00000187840	EIF4EBP1	0.200719	-0.358567	0.390167	0.207934	-0.0480709	1	0.29764	0.521173	1	0.2679	0.361238	0.686653	0.512534	1.31936	0.573438
ENSG00000125995	ROMO1	1.4376	-0.571779	0.0409996	2.18942	0.4956	0.646891	1.36694	-0.274594	1	2.29628	0.540466	0.308832	3.43004	1.05214	0.573454
ENSG00000116260	QSOX1	1.24143	-1.48846	1.12411e-10	2.96	0.790323	0.250316	3.08664	0.758502	0.925742	4.46499	1.44438	0.000100749	3.982	1.06867	0.573511
ENSG00000132471	WBP2	0.814236	-0.155881	0.7151	0.864351	0.0475995	1	0.903945	0.112316	1	0.829213	-0.0194291	1	1.81358	1.10831	0.573537
ENSG00000179832	MROH1	0.141639	-0.85926	0.0117815	0.220165	0.415097	0.867377	0.264569	0.682514	1	0.280657	0.792864	0.219902	0.433683	1.4133	0.573543
ENSG00000119632	IFI27L2	0.137852	-2.11746	3.01737e-15	0.464793	0.970067	0.219909	0.451973	0.821927	0.984682	0.892999	2.0867	9.25772e-08	0.630811	1.29106	0.573543
ENSG00000131051	RBM39	0.871801	-0.453959	0.131908	1.02336	0.101857	1	1.16851	0.293137	1	1.3395	0.527598	0.328924	2.05014	1.08503	0.573543
ENSG00000138430	OLA1	0.130278	-0.339396	0.503927	0.163085	0.283801	0.994065	0.110237	-0.241788	1	0.165843	0.31166	0.814941	0.354831	1.46639	0.575144
ENSG00000110066	KMT5B	0.118159	-0.119228	0.89184	0.142699	0.309769	0.985146	0.0440949	-1.19988	1	0.121193	0.0642562	1	0.315406	1.5262	0.575502
ENSG00000038358	EDC4	0.342358	-0.595855	0.0529821	0.505564	0.43863	0.752162	0.352759	-0.130989	1	0.574071	0.621052	0.288175	0.867366	1.17888	0.575912
ENSG00000143674	MAP3K21	0.0310546	0.237203	0.898241	0.0203856	-0.364461	1	0.0330712	0.552537	1	0.0127571	-0.728205	0.748093	0.118277	2.40402	0.576414
ENSG00000125846	ZNF133	0.02651	-0.499763	0.594495	0.032617	0.309769	1	0.0440949	0.902479	1	0.0255142	0.0642562	1	0.118277	2.40402	0.576414
ENSG00000241839	PLEKHO2	0.13558	-1.07508	0.000583461	0.244628	0.559081	0.740696	0.319688	0.935866	0.925742	0.306171	0.90018	0.128487	0.433683	1.38109	0.576414
ENSG00000117868	ESYT2	0.267373	-0.700333	0.0216401	0.32617	0.0713868	1	0.418901	0.458894	1	0.567692	0.969969	0.0547574	0.709663	1.22053	0.576414
ENSG00000235098	ANKRD65	0.00984658	-1.12537	0.274114	0.00815426	-0.244167	1	0.0110237	0.668014	1	0.0382714	1.97418	0.152112	0.0788514	3.16586	0.576528
ENSG00000242372	EIF6	0.875588	-0.675412	0.0129024	1.40253	0.538046	0.609137	1.26773	0.323871	1	1.34588	0.436178	0.456828	2.16841	1.07656	0.576528
ENSG00000203950	RTL8A	0.0727132	-0.605828	0.201908	0.0896968	0.173601	1	0.0881898	0.233077	1	0.13395	0.818903	0.328924	0.236554	1.70237	0.576665
ENSG00000105202	FBL	0.457487	-0.688169	0.0157573	0.664572	0.365484	0.826461	0.77166	0.561946	1	0.759049	0.560093	0.328924	1.18277	1.15629	0.576665
ENSG00000171617	ENC1	0.174209	-0.390828	0.391266	0.203856	0.142857	1	0.253546	0.489211	1	0.210493	0.198436	0.934799	0.473109	1.4083	0.577804
ENSG00000100325	ASCC2	0.200719	-0.37994	0.361013	0.256859	0.293553	0.946604	0.253546	0.275697	1	0.229628	0.112454	1	0.512534	1.31191	0.577915
ENSG00000076944	STXBP2	0.262828	-0.960099	0.000689746	0.44033	0.482478	0.752162	0.529139	0.725579	1	0.574071	0.891881	0.0866435	0.749088	1.21207	0.577915
ENSG00000104856	RELB	0.287066	-1.34015	2.04279e-07	0.603415	0.663303	0.512242	0.694494	0.814185	0.925742	0.912134	1.32258	0.0016953	0.906791	1.16979	0.577915
ENSG00000150459	SAP18	0.691533	-0.194704	0.615565	0.684958	-0.0796134	1	0.595281	-0.276276	1	0.950406	0.445127	0.458584	1.5376	1.09884	0.577915
ENSG00000154864	PIEZO2	0.0431735	-0.396669	0.564408	0.0489255	0.166054	1	0.0551186	0.480387	1	0.0510285	0.280898	1	0.157703	2.05135	0.578348
ENSG00000158050	DUSP2	0.0977084	-2.35881	3.05842e-17	0.281322	0.492799	0.752162	0.507091	1.37711	0.464747	0.848349	2.46962	1.33491e-10	0.512534	1.34958	0.578348
ENSG00000127990	SGCE	0.1886	0.278175	0.600336	0.138622	-0.385737	0.971596	0.0992135	-0.751525	1	0.165843	-0.0782866	1	0.433683	1.37201	0.578485
ENSG00000102226	USP11	0.149214	-1.35503	3.1003e-06	0.313939	0.662422	0.592611	0.308664	0.587396	1	0.510285	1.45082	0.00155589	0.512534	1.33062	0.578485
ENSG00000223403	MEG9	0.0143912	-2.11329	0.000113706	0.0530027	1.17986	0.632064	0.0992135	2.11547	0.595828	0.0510285	1.09283	0.398652	0.118277	2.46061	0.579018
ENSG00000142634	EFHD2	0.306001	-1.2444	3.24829e-06	0.570798	0.509804	0.726361	0.705518	0.789515	0.942859	0.944027	1.32786	0.0020596	0.946217	1.18417	0.579198
ENSG00000101150	TPD52L2	0.280249	-0.754999	0.0114251	0.395481	0.289552	0.944315	0.496067	0.619192	1	0.535799	0.768862	0.157781	0.749088	1.20481	0.579989
ENSG00000111752	PHC1	0.0431735	-1.42052	0.00060663	0.11416	1.06056	0.48471	0.077166	0.458561	1	0.127571	1.19236	0.118696	0.197129	1.86925	0.58001
ENSG00000151353	TMEM18	0.13861	-0.0530165	1	0.122314	-0.184261	1	0.165356	0.328164	1	0.127571	-0.0877469	1	0.354831	1.46639	0.58001
ENSG00000133398	MED10	0.134065	-0.754669	0.03131	0.195702	0.360775	0.901126	0.220474	0.542006	1	0.248764	0.736682	0.275589	0.394257	1.40908	0.58001
[truncated: 18,714 more rows]

## Sheet: Data Set EV1 - excl. low counts
		B1			B2			B3			B4			B5
FeatureID	FeatureName	ave	log2fc	p	ave	log2fc	p	ave	log2fc	p	ave	log2fc	p	ave	log2fc	p
ENSG00000211677	IGLC2	6.52298	-3.1561	7.26291e-36	16.9568	-0.362476	0.946604	74.8621	2.0174	0.00570097	119.483	3.31702	1.88837e-23	19.0426	-0.201541	1
ENSG00000211679	IGLC3	5.72011	-3.00898	7.23534e-34	16.6877	-0.0454195	1	59.8037	1.99154	0.00570097	89.1404	3.09316	2.22504e-20	15.5732	-0.188299	1
ENSG00000211893	IGHG2	1.33838	-3.35407	2.77428e-30	4.82324	-0.00431874	1	12.8537	1.53017	0.450789	29.1118	3.49902	3.98287e-20	7.45146	0.590674	0.806595
ENSG00000211896	IGHG1	4.10299	-2.63093	4.34758e-30	13.5198	0.490078	0.734706	27.9562	1.59007	0.084346	44.2608	2.6657	1.82157e-16	15.5337	0.577809	0.799613
ENSG00000107317	PTGDS	1.1263	-2.36846	1.44438e-25	3.64903	0.683605	0.42598	5.47879	1.24395	0.354162	9.79747	2.46441	2.68474e-14	3.54831	0.503735	0.843543
ENSG00000171345	KRT19	0.418101	-2.53698	2.79255e-25	2.02226	1.2885	0.0164277	1.80789	0.931923	0.874267	2.29628	1.40579	0.000821983	9.46217	3.39805	3.26159e-06
ENSG00000170476	MZB1	0.260556	-2.52093	4.18587e-24	0.742037	0.333616	0.86764	2.29293	2.12429	0.000732229	2.38558	2.41861	5.78314e-12	0.512534	-0.203224	1
ENSG00000211592	IGKC	37.0709	-2.2918	1.16342e-23	93.8636	0.311525	0.883347	203.035	1.49391	0.133211	321.824	2.53791	3.31096e-15	89.4569	0.149264	1
ENSG00000137077	CCL21	0.434764	-2.39223	2.61633e-22	1.17014	0.339816	0.86764	1.88506	1.04534	0.737927	4.41396	2.79077	3.435e-17	1.3799	0.522009	0.858629
ENSG00000172724	CCL19	0.159818	-2.89829	4.62255e-22	0.342479	-0.443071	0.973829	1.14647	1.45943	0.450789	2.66624	3.43207	1.26777e-19	0.55196	0.335398	0.97904
ENSG00000213145	CRIP1	1.21037	-2.12055	3.68631e-21	3.57972	0.720935	0.350905	5.26934	1.24547	0.346456	8.01147	2.12462	2.28116e-10	4.69166	0.971408	0.623907
ENSG00000211899	IGHM	2.95549	-2.472	8.4035e-21	9.21023	0.527206	0.752162	18.8395	1.6073	0.218476	27.7212	2.52328	3.09101e-11	7.60916	0.127775	1
ENSG00000109610	SOD3	0.155273	-2.37894	2.15036e-20	0.554489	0.855827	0.304527	0.782684	1.30656	0.423315	1.20555	2.21312	1.9658e-09	0.946217	1.5147	0.478067
ENSG00000084207	GSTP1	0.515809	-2.14724	2.15036e-20	1.74909	0.951775	0.114273	2.1827	1.18397	0.450789	2.84484	1.74518	1.57719e-06	4.45511	2.1601	0.0514379
ENSG00000070404	FSTL3	0.531715	-2.15834	3.15876e-20	1.95294	1.09353	0.0443154	1.67561	0.710274	0.98964	3.08085	1.82979	4.06757e-07	4.65223	2.17194	0.0515003
ENSG00000173762	CD7	0.160575	-2.33415	2.45825e-19	0.49741	0.636947	0.592611	0.617328	0.910941	0.925742	1.45431	2.58862	1.82914e-13	0.591386	0.830669	0.770778
ENSG00000143196	DPT	0.187085	-2.28535	2.89432e-19	0.570798	0.649109	0.552196	0.826779	1.16328	0.59629	1.50534	2.37868	2.81486e-11	0.906791	1.24028	0.572143
ENSG00000176170	SPHK1	0.380987	-2.15348	3.6355e-19	1.27614	0.924311	0.164363	1.14647	0.645294	1	2.57056	2.13486	1.17508e-09	2.36554	1.66451	0.319539
ENSG00000132465	JCHAIN	4.95131	-2.07494	3.98101e-19	11.261	0.29297	0.913725	21.8711	1.29951	0.360398	37.1551	2.42931	1.7572e-13	9.89585	0.0192765	1
ENSG00000176845	METRNL	0.540047	-2.06642	4.925e-19	1.55746	0.719127	0.383998	1.88506	0.933567	0.804542	3.5401	2.15323	1.89568e-10	2.6021	1.33925	0.492379
ENSG00000188290	HES4	0.274947	-2.21065	5.39339e-19	1.00705	1.045	0.0884055	1.16851	1.15052	0.595828	1.50534	1.67962	2.21965e-05	2.83865	2.39796	0.0270566
ENSG00000211897	IGHG3	6.40255	-2.13652	6.65089e-19	16.545	0.46763	0.752162	36.1909	1.66283	0.0570619	43.9993	2.18679	1.00735e-09	14.3904	0.150204	1
ENSG00000189143	CLDN4	0.370383	-2.26443	9.68453e-19	1.59008	1.30546	0.0170766	1.10237	0.551439	1	1.42242	1.00415	0.0458879	8.31882	3.59996	6.78799e-07
ENSG00000169442	CD52	0.15603	-2.34427	1.35697e-18	0.542258	0.83571	0.350905	0.727566	1.20793	0.59629	1.19917	2.22545	6.58409e-09	0.985643	1.59058	0.451203
ENSG00000137731	FXYD2	0.610488	-2.0858	1.42331e-18	2.30765	1.21046	0.0170766	2.12758	0.916988	0.852092	2.42385	1.19724	0.00500293	8.1217	2.87166	0.00040805
ENSG00000253755	IGHGP	0.218897	-2.36261	3.50788e-18	0.689035	0.640299	0.607271	1.09135	1.29692	0.510825	1.8753	2.43693	2.07521e-10	0.906791	0.954717	0.705811
ENSG00000149591	TAGLN	1.64059	-1.94267	5.96697e-18	4.58269	0.754997	0.335799	5.3465	0.903411	0.808024	9.78471	2.06767	9.0279e-10	5.08592	0.752336	0.71184
ENSG00000184956	MUC6	0.284036	-2.27497	9.3957e-18	1.26391	1.36787	0.0164277	1.14647	1.02178	0.836505	1.1609	1.1039	0.0289076	4.65223	3.07447	0.000449659
ENSG00000099958	DERL3	0.12952	-2.33935	1.29147e-17	0.289476	0.0764553	1	0.870874	1.81335	0.0559959	1.17366	2.58419	3.81102e-12	0.27598	0.121471	1
ENSG00000106624	AEBP1	1.87994	-1.88767	3.05842e-17	5.72429	0.95603	0.0944869	6.62526	1.06374	0.578497	9.27443	1.74227	8.79305e-07	5.91386	0.806136	0.68672
ENSG00000196924	FLNA	1.274	-1.89304	3.42587e-17	3.5471	0.786769	0.25362	4.53075	1.07568	0.554864	6.26375	1.73192	1.22065e-06	7.56974	1.75075	0.197555
ENSG00000103257	SLC7A5	0.190872	-2.17855	6.50652e-17	0.489255	0.428421	0.780043	1.12442	1.71066	0.0570619	1.29485	2.12428	2.62949e-08	0.946217	1.34318	0.546898
ENSG00000211675	IGLC1	7.12665	-2.19422	8.3049e-17	20.8912	0.645652	0.60855	39.2885	1.57813	0.229144	49.9059	2.173	4.42451e-08	16.0463	0.115	1
ENSG00000130592	LSP1	0.176481	-2.12845	1.0957e-16	0.566721	0.86952	0.279594	0.85985	1.43522	0.30697	1.08436	1.97152	2.56152e-07	0.55196	0.732906	0.806501
ENSG00000121966	CXCR4	0.454458	-1.96673	1.49647e-16	1.34953	0.850304	0.22967	1.65356	1.06827	0.650538	2.5897	1.95822	4.35034e-08	1.3799	0.735231	0.756164
ENSG00000197956	S100A6	1.82237	-1.88251	1.99461e-16	4.96594	0.755165	0.34485	5.63312	0.85905	0.89345	7.71168	1.46202	0.000171576	21.6053	2.82115	0.000335795
ENSG00000026025	VIM	3.87198	-1.81571	2.96703e-16	10.0909	0.723121	0.350905	10.7481	0.731344	0.987824	20.2583	1.91121	1.8768e-08	17.5444	1.38634	0.407604
ENSG00000160789	LMNA	3.74549	-1.80576	4.55278e-16	9.13684	0.611595	0.525304	12.6993	1.05415	0.635341	19.327	1.89204	2.90619e-08	14.5875	1.16692	0.537268
ENSG00000175602	CCDC85B	0.538532	-1.89301	8.71925e-16	1.47592	0.759467	0.33741	1.89608	1.06372	0.617678	2.89587	1.90463	8.3133e-08	1.97129	1.04557	0.605691
ENSG00000211895	IGHA1	38.5319	-1.82927	9.51173e-16	69.1807	0.0659378	1	156.658	1.33127	0.331699	244.567	2.29092	2.37185e-12	59.4145	-0.214519	1
ENSG00000142227	EMP3	0.524141	-1.86233	1.57192e-15	1.35361	0.675068	0.445975	2.08348	1.27883	0.346456	2.68537	1.8355	2.36678e-07	1.85301	1.01435	0.621831
ENSG00000135480	KRT7	0.722587	-1.88823	1.98703e-15	2.41774	1.13561	0.0359179	1.87403	0.585357	1	2.06665	0.779624	0.11953	11.8671	3.3471	1.91554e-06
ENSG00000051523	CYBA	1.05737	-1.80578	2.14036e-15	2.56044	0.599568	0.532521	4.12287	1.28163	0.337734	5.21766	1.80649	2.15463e-07	3.86372	1.08232	0.572143
ENSG00000172183	ISG20	0.194659	-2.01249	4.63217e-15	0.562644	0.76898	0.412633	0.716542	1.06615	0.764403	1.1609	2.01159	1.17106e-07	0.906791	1.36075	0.541013
ENSG00000120057	SFRP5	0.0931638	-2.23905	5.4623e-15	0.419944	1.42909	0.0170766	0.242522	0.405851	1	0.395471	1.20716	0.0242399	1.65588	3.24996	0.000199979
ENSG00000198832	SELENOM	0.797573	-1.78285	7.63153e-15	2.03856	0.713273	0.373938	2.94333	1.20858	0.370585	3.64216	1.67754	3.09245e-06	3.39061	1.32341	0.492379
ENSG00000177469	CAVIN1	0.34766	-1.87078	8.6645e-15	1.02744	0.915875	0.169308	1.27875	1.1518	0.531828	1.68394	1.72313	4.10621e-06	1.10392	0.869688	0.705674
ENSG00000136732	GYPC	0.214352	-1.95956	1.24927e-14	0.587106	0.711951	0.484814	0.760637	1.04241	0.772644	1.26933	2.0418	4.52707e-08	0.82794	1.12095	0.61247
ENSG00000140545	MFGE8	0.15906	-2.05293	1.59593e-14	0.448484	0.694433	0.532867	0.56221	0.979002	0.894002	1.06522	2.21088	7.00151e-09	0.591386	1.03032	0.670664
ENSG00000198502	HLA-DRB5	1.04752	-1.73729	4.01233e-14	2.58898	0.684824	0.411433	2.64569	0.636435	1	5.46005	1.96561	7.87693e-09	3.19348	0.857	0.670664
ENSG00000069849	ATP1B3	0.355234	-1.82218	4.59647e-14	0.945894	0.760957	0.350905	1.20159	1.04992	0.676236	1.79875	1.84517	4.32691e-07	1.14335	0.917277	0.686245
ENSG00000124225	PMEPA1	0.211323	-1.91892	6.3941e-14	0.73796	1.1966	0.0391075	0.496067	0.432243	1	0.688885	0.985721	0.0495777	3.19348	3.19992	3.54815e-05
ENSG00000136244	IL6	0.190115	-1.99984	1.00942e-13	0.615646	0.988164	0.193019	0.650399	0.960195	0.922776	1.11625	1.99154	5.91343e-07	0.394257	0.248746	1
ENSG00000136830	NIBAN2	0.349175	-1.77214	1.97661e-13	0.962202	0.860369	0.225778	1.17954	1.08009	0.619479	1.53723	1.61937	2.10086e-05	1.3799	1.24372	0.550712
ENSG00000162511	LAPTM5	0.899068	-1.68034	2.54745e-13	2.14049	0.657873	0.445975	2.67876	0.931049	0.780101	4.22261	1.80676	2.0796e-07	2.56267	0.794609	0.705811
ENSG00000050555	LAMC3	0.676384	-1.71105	2.88313e-13	2.00187	1.03703	0.0589286	1.70868	0.655736	1	2.79381	1.54447	3.88352e-05	2.56267	1.19903	0.546898
ENSG00000005001	PRSS22	0.0878618	-2.14982	2.88313e-13	0.371019	1.37879	0.027243	0.407878	1.35625	0.534402	0.280657	0.798082	0.224339	1.2222	2.92954	0.00426833
ENSG00000142173	COL6A2	1.00208	-1.67056	3.49715e-13	2.6909	0.883652	0.156788	2.6016	0.720181	0.940458	4.32466	1.65398	3.64101e-06	3.19348	0.961174	0.623907
ENSG00000168477	TNXB	0.587008	-1.71219	3.96808e-13	1.71239	1.0091	0.0780811	1.7638	0.927469	0.820178	2.35369	1.48978	0.000100835	1.93186	0.99594	0.623907
ENSG00000110047	EHD1	0.361294	-1.75751	4.99644e-13	0.839888	0.564553	0.623679	1.38899	1.29622	0.354162	1.69032	1.74382	2.85234e-06	1.45875	1.28227	0.546898
ENSG00000124875	CXCL6	0.234803	-1.94043	5.97042e-13	0.876583	1.30977	0.021086	0.363783	-0.202592	1	0.503906	0.28547	0.752889	5.55903	3.9368	9.38666e-09
ENSG00000168685	IL7R	0.170422	-1.91129	9.03872e-13	0.334325	0.171627	1	0.606305	1.08305	0.772644	1.15452	2.36031	1.89568e-10	0.591386	1.017	0.672423
ENSG00000131459	GFPT2	0.163605	-1.88542	1.6872e-12	0.387327	0.511211	0.752162	0.496067	0.851726	0.941925	1.00781	2.1846	7.87693e-09	0.630811	1.1835	0.613496
ENSG00000074370	ATP2A3	0.216625	-1.8231	2.36466e-12	0.534104	0.625085	0.592611	0.959064	1.48841	0.225072	1.05884	1.77887	7.34017e-06	0.55196	0.621186	0.889394
ENSG00000026508	CD44	0.568829	-1.65736	2.77252e-12	1.2843	0.580361	0.582331	2.01734	1.22579	0.370585	2.37282	1.60133	1.8222e-05	2.40497	1.3951	0.465516
ENSG00000281991	TMEM265	0.0696835	-2.15733	2.81306e-12	0.277245	1.25606	0.0813388	0.220474	0.768777	1	0.299792	1.29928	0.017923	1.06449	3.07893	0.00224391
ENSG00000166482	MFAP4	0.366596	-1.68566	4.43497e-12	0.827657	0.562727	0.624716	0.837803	0.523996	1	1.88805	1.98341	2.78691e-08	1.45875	1.30254	0.514661
ENSG00000197859	ADAMTSL2	0.765003	-1.59019	8.48984e-12	2.14865	1.02544	0.0589286	1.92915	0.724434	0.940458	2.72365	1.35937	0.000440571	2.6021	1.10716	0.572143
ENSG00000122862	SRGN	2.08596	-1.54746	1.18314e-11	4.56638	0.596786	0.541835	5.89769	0.924871	0.772644	8.73225	1.68338	2.27204e-06	5.48017	0.737143	0.718127
ENSG00000001626	CFTR	0.0658963	-2.24588	1.46177e-11	0.244628	1.04774	0.305797	0.077166	-0.677761	1	0.236007	0.921214	0.199061	2.32612	4.42639	3.70967e-09
ENSG00000213719	CLIC1	0.719558	-1.57599	1.66625e-11	1.80617	0.82618	0.225778	1.85198	0.765113	0.925742	2.61521	1.406	0.000255471	3.62717	1.69818	0.247402
ENSG00000105855	ITGB8	0.037114	-2.41815	1.94157e-11	0.159008	1.17087	0.276662	0.165356	1.13404	0.925742	0.13395	0.818903	0.359814	1.14335	4.04557	3.42328e-06
ENSG00000137507	LRRC32	0.300699	-1.66824	2.87163e-11	0.786886	0.841075	0.277092	0.815755	0.802315	0.925742	1.28847	1.64546	2.66109e-05	1.06449	1.15193	0.598831
ENSG00000077150	NFKB2	0.239348	-1.69763	3.20124e-11	0.701266	1.03103	0.100394	0.595281	0.654958	1	0.912134	1.41225	0.000821983	1.34047	1.81168	0.26538
ENSG00000108691	CCL2	2.13519	-1.51518	3.32055e-11	4.97002	0.728232	0.350905	4.47563	0.475812	1	8.55365	1.62346	6.6346e-06	7.88514	1.25717	0.492379
ENSG00000189129	PLAC9	0.248437	-1.68626	3.38517e-11	0.623801	0.754205	0.400525	0.694494	0.841466	0.925742	1.19279	1.84781	1.13143e-06	0.473109	0.289204	1
ENSG00000128422	KRT17	0.104525	-2.15956	3.50598e-11	0.318016	0.750286	0.595104	0.429925	1.15284	0.896091	0.414606	1.15081	0.0661559	2.40497	3.73223	3.28573e-05
ENSG00000196735	HLA-DQA1	0.311303	-1.65561	3.99618e-11	0.697189	0.569951	0.632087	0.77166	0.669709	1	1.62015	2.02756	2.42389e-08	0.55196	0.186396	1
ENSG00000196154	S100A4	0.272675	-1.65604	7.00231e-11	0.644186	0.665241	0.512242	1.02521	1.32779	0.354162	1.12263	1.58086	8.16836e-05	0.749088	0.804341	0.75117
ENSG00000071282	LMCD1	0.246164	-1.64649	7.6619e-11	0.631955	0.822488	0.307867	0.584257	0.613402	1	1.09711	1.73564	6.45013e-06	0.788514	1.03326	0.65657
ENSG00000188536	HBA2	0.948301	-1.81064	8.21391e-11	3.28209	1.26293	0.0407785	5.03784	1.79183	0.0570619	2.81932	0.897009	0.106792	0.867366	-0.901892	1
ENSG00000184292	TACSTD2	0.21814	-1.79122	1.02599e-10	0.746114	1.25799	0.0391075	0.38583	0.0875114	1	0.363578	-0.0126678	1	4.61281	3.84756	6.51223e-08
ENSG00000116260	QSOX1	1.24143	-1.48846	1.12411e-10	2.96	0.790323	0.250316	3.08664	0.758502	0.925742	4.46499	1.44438	0.000100749	3.982	1.06867	0.573511
ENSG00000211772	TRBC2	0.27116	-1.64455	1.12411e-10	0.595261	0.543166	0.672093	0.628352	0.575682	1	1.40328	2.02524	3.84627e-08	0.670237	0.663365	0.837778
ENSG00000173918	C1QTNF1	0.364323	-1.58969	1.12411e-10	0.884737	0.758714	0.357087	0.892921	0.688688	1	1.53723	1.67184	1.01964e-05	1.18277	1.06289	0.621831
ENSG00000163220	S100A9	1.18007	-1.51861	1.16089e-10	2.59305	0.623181	0.506327	5.47879	1.75355	0.00753786	3.70594	1.18389	0.00382006	1.57703	-0.214382	1
ENSG00000103196	CRISPLD2	0.902098	-1.49273	1.99373e-10	2.04672	0.698023	0.397942	1.85198	0.460947	1	3.69957	1.68351	2.46493e-06	2.64152	0.93808	0.637621
ENSG00000118785	SPP1	0.24465	-1.89361	2.28286e-10	0.986665	1.5055	0.0164277	0.286617	-0.58085	1	0.503906	0.250852	0.822761	4.92821	3.69158	7.28921e-06
ENSG00000167460	TPM4	0.48021	-1.51288	2.67401e-10	1.02336	0.574998	0.586693	1.16851	0.718319	0.985415	1.88805	1.5929	1.92591e-05	2.28669	1.65619	0.298741
ENSG00000222041	CYTOR	0.66881	-1.50968	3.04549e-10	1.33322	0.458594	0.734706	1.35592	0.434858	1	3.0936	1.90181	6.48304e-08	2.08956	1.03042	0.606519
ENSG00000034510	TMSB10	5.15355	-1.42112	4.40159e-10	11.6606	0.737945	0.332654	9.80009	0.376115	1	16.8522	1.31587	0.000658578	30.2789	2.00349	0.0682013
ENSG00000123146	ADGRE5	0.728647	-1.47666	4.89276e-10	1.42292	0.443471	0.746777	2.17167	1.0542	0.605464	2.92776	1.65662	4.96383e-06	1.85301	0.746912	0.747484
ENSG00000099998	GGT5	1.26945	-1.44666	4.95224e-10	3.00484	0.804585	0.229814	3.19688	0.802134	0.925742	4.18434	1.31507	0.000656737	4.41568	1.2104	0.524961
ENSG00000101335	MYL9	1.61332	-1.43701	5.45333e-10	3.45333	0.62875	0.487683	4.07878	0.812762	0.922163	5.96395	1.52773	4.03708e-05	4.49453	0.885548	0.644407
ENSG00000077942	FBLN1	0.20905	-1.62634	6.92849e-10	0.464793	0.579921	0.640264	0.507091	0.662907	1	1.02695	1.93762	4.2855e-07	0.55196	0.787353	0.784508
ENSG00000188229	TUBB4B	0.863469	-1.44316	9.04962e-10	1.84694	0.624649	0.497167	2.19372	0.820017	0.925742	2.78105	1.2771	0.0011606	5.12534	2.01571	0.0758677
ENSG00000141934	PLPP2	0.0939212	-1.92887	9.11365e-10	0.338402	1.25386	0.0884055	0.154332	-0.0544518	1	0.31255	1.02519	0.104967	1.57703	3.37987	0.000266688
ENSG00000092820	EZR	1.0195	-1.43906	1.02028e-09	1.93256	0.414414	0.752162	3.11971	1.11617	0.502234	3.57199	1.42962	0.00016353	4.61281	1.60773	0.309849
ENSG00000115380	EFEMP1	0.274189	-1.54437	1.03068e-09	0.705343	0.896585	0.219869	0.47402	0.190808	1	1.14814	1.6906	1.0998e-05	0.749088	0.858436	0.723471
ENSG00000018280	SLC11A1	0.19163	-1.69447	1.0805e-09	0.428098	0.54277	0.726361	1.20159	2.16706	0.00113883	0.61872	1.12558	0.028304	0.433683	0.54732	0.914389
ENSG00000090006	LTBP4	0.604428	-1.46393	1.12317e-09	1.22722	0.520268	0.64633	1.46615	0.738807	0.942859	2.51315	1.72985	1.82575e-06	1.45875	0.684393	0.77833
ENSG00000138080	EMILIN1	0.604428	-1.4656	1.13267e-09	1.48407	0.86078	0.214157	1.52127	0.795433	0.925742	2.08579	1.38644	0.000424137	1.45875	0.683507	0.779142
ENSG00000122641	INHBA	0.305244	-1.55064	1.29125e-09	0.892891	1.13372	0.0456058	0.694494	0.600132	1	0.97592	1.19974	0.00711935	1.14335	1.29883	0.546898
ENSG00000089327	FXYD5	0.508992	-1.469	1.33036e-09	1.06413	0.569246	0.59493	1.49923	1.04267	0.656308	1.83065	1.45926	0.000174271	1.85301	1.28322	0.522278
ENSG00000038427	VCAN	0.256011	-1.561	1.41427e-09	0.648263	0.85649	0.276662	0.628352	0.714353	1	1.02695	1.59979	6.90481e-05	0.591386	0.620649	0.868711
ENSG00000090382	LYZ	0.729404	-1.45724	1.61354e-09	1.68385	0.753109	0.339318	1.86301	0.82159	0.925742	2.65348	1.48657	0.00011264	1.61645	0.558672	0.841526
ENSG00000240583	AQP1	0.365081	-1.49797	1.83465e-09	1.11713	1.25856	0.0164277	0.892921	0.738623	0.992805	0.778184	0.549913	0.342336	2.28669	2.08022	0.0843749
ENSG00000163191	S100A11	0.679414	-1.43201	1.85849e-09	1.43923	0.615144	0.525827	1.38899	0.490954	1	2.28352	1.36053	0.000523859	4.49453	2.18923	0.0391017
ENSG00000142102	PGGHG	0.337056	-1.527	1.90652e-09	0.7665	0.683028	0.496413	1.19056	1.30348	0.363389	1.1609	1.34549	0.00150687	1.02507	1.0076	0.644407
ENSG00000179094	PER1	0.540804	-1.44716	2.03904e-09	1.32099	0.863803	0.210244	1.28978	0.72305	0.972788	1.72859	1.26262	0.00186093	2.08956	1.38058	0.481837
ENSG00000178209	PLEC	0.660478	-1.42811	2.23507e-09	1.34953	0.553772	0.601384	2.00632	1.11315	0.525823	2.37282	1.48307	9.29673e-05	1.45875	0.572673	0.82868
ENSG00000166145	SPINT1	0.134065	-1.67938	2.23712e-09	0.452561	1.32188	0.021419	0.187403	-0.162061	1	0.338064	0.726697	0.257623	1.65588	3.04289	0.000577139
ENSG00000134531	EMP1	2.28668	-1.38827	2.50412e-09	4.70501	0.58879	0.561874	4.79532	0.546948	1	8.85344	1.64483	5.27238e-06	5.04649	0.565666	0.806501
ENSG00000243449	C4orf48	0.273432	-1.52034	2.7434e-09	0.725729	0.971234	0.139777	0.716542	0.837939	0.925742	0.873863	1.2195	0.00578214	1.06449	1.37654	0.494295
ENSG00000173442	EHBP1L1	0.349175	-1.50444	3.00195e-09	0.835811	0.790346	0.33741	1.13544	1.18358	0.505248	1.17366	1.31678	0.0018585	0.867366	0.730181	0.783355
ENSG00000111348	ARHGDIB	0.34463	-1.49501	3.13874e-09	0.725729	0.567224	0.633145	0.804732	0.66964	1	1.47983	1.77114	2.60072e-06	0.82794	0.688915	0.79946
ENSG00000267519	AC020916.1	0.381744	-1.47091	3.59093e-09	0.860274	0.702964	0.438331	0.914969	0.721967	1	1.32036	1.38897	0.000642494	1.89243	1.74476	0.270556
ENSG00000111341	MGP	0.567314	-1.44986	4.55436e-09	1.15383	0.532432	0.646891	1.04725	0.327175	1	2.4685	1.82608	6.0329e-07	1.5376	0.86129	0.702588
ENSG00000196843	ARID5A	0.563527	-1.41584	4.65538e-09	1.06005	0.417417	0.752162	1.37797	0.779046	0.925742	2.27715	1.70874	2.71909e-06	1.49818	0.851678	0.69682
ENSG00000175592	FOSL1	0.299185	-1.48659	5.18928e-09	0.619724	0.544553	0.651726	0.661423	0.593127	1	1.25658	1.73577	5.27238e-06	1.02507	1.20651	0.572143
ENSG00000160214	RRP1	0.271917	-1.49615	5.18928e-09	0.591184	0.624514	0.570946	0.749613	0.931049	0.894002	0.982298	1.45247	0.000457136	1.2222	1.59865	0.396894
ENSG00000206172	HBA1	0.29767	-1.90313	5.39383e-09	1.13344	1.37976	0.0589286	1.5323	1.68009	0.34061	0.995056	1.03695	0.103722	0.197129	-1.22795	1
ENSG00000182809	CRIP2	0.902098	-1.38951	5.61717e-09	1.93256	0.661404	0.449868	1.74175	0.423753	1	3.14463	1.45248	0.000134721	3.982	1.59885	0.313487
ENSG00000023902	PLEKHO1	0.249952	-1.50455	5.78099e-09	0.472947	0.377445	0.838752	0.793708	1.15048	0.595828	0.982298	1.60077	6.77467e-05	1.02507	1.46489	0.481837
ENSG00000137309	HMGA1	0.315848	-1.49527	5.82952e-09	0.660495	0.555321	0.647177	0.738589	0.673328	1	1.23744	1.60002	6.54539e-05	1.5376	1.71043	0.319539
ENSG00000137673	MMP7	0.116644	-1.98452	7.07694e-09	0.26909	0.398578	0.89208	0.286617	0.480387	1	0.280657	0.451279	0.63444	4.10027	4.63383	2.69174e-09
ENSG00000132329	RAMP1	0.619577	-1.39285	7.65283e-09	1.40661	0.764926	0.321074	1.16851	0.38989	1	2.26439	1.53734	4.4322e-05	1.49818	0.723643	0.759412
ENSG00000067225	PKM	0.27116	-1.48197	9.50265e-09	0.562644	0.551279	0.655518	0.716542	0.873205	0.925742	1.07798	1.63679	3.76103e-05	0.82794	1.05017	0.64517
ENSG00000124920	MYRF	0.104525	-1.72067	1.06642e-08	0.32617	1.13947	0.131241	0.17638	0.102035	1	0.274278	0.770897	0.269964	1.57703	3.34308	0.000117111
ENSG00000006327	TNFRSF12A	1.80344	-1.32024	1.54085e-08	3.80804	0.677559	0.433675	4.03468	0.68515	0.972788	5.00717	1.09172	0.00707393	9.89585	1.95665	0.0837265
ENSG00000011600	TYROBP	0.578676	-1.36463	1.8853e-08	1.13344	0.519346	0.646891	1.4882	0.88614	0.877819	2.09855	1.54148	4.4322e-05	1.2222	0.547001	0.859125
ENSG00000025708	TYMP	1.48153	-1.30891	2.15738e-08	2.87845	0.536575	0.595	4.10082	1.02741	0.605464	4.65635	1.31607	0.000571358	3.78487	0.825943	0.678975
ENSG00000125810	CD93	0.387046	-1.40575	2.25795e-08	0.807271	0.606544	0.568454	0.85985	0.640878	1	1.49258	1.62949	2.21965e-05	0.867366	0.630847	0.839915
ENSG00000106991	ENG	1.03844	-1.32551	2.394e-08	2.23427	0.708959	0.369387	2.63467	0.881999	0.849651	3.22117	1.28335	0.00102106	2.28669	0.607729	0.80191
ENSG00000162576	MXRA8	0.283279	-1.44087	2.4107e-08	0.631955	0.706039	0.477862	0.870874	1.13404	0.605464	0.88662	1.23342	0.00530656	1.02507	1.31246	0.546898
ENSG00000172965	MIR4435-2HG	0.292368	-1.41335	2.60211e-08	0.652341	0.723854	0.423596	0.56221	0.422035	1	1.01419	1.4329	0.000443122	1.34047	1.6696	0.336909
ENSG00000128342	LIF	0.197689	-1.47924	2.96126e-08	0.550412	1.0919	0.0802422	0.407878	0.503725	1	0.554935	1.02556	0.038993	1.06449	1.88668	0.242509
ENSG00000167552	TUBA1A	0.374927	-1.38509	4.3158e-08	0.896968	0.867626	0.225778	0.738589	0.468534	1	1.06522	1.09799	0.0141294	2.12899	1.99404	0.124212
ENSG00000272398	CD24	0.168907	-1.5848	4.47341e-08	0.517795	1.20258	0.0732598	0.231498	-0.151778	1	0.350821	0.467221	0.540638	2.36554	3.29711	9.2839e-05
ENSG00000179820	MYADM	0.711983	-1.31206	4.62852e-08	1.41884	0.581183	0.560126	1.34489	0.43394	1	2.25163	1.32681	0.000692367	3.70602	1.88969	0.13459
ENSG00000116741	RGS2	0.546864	-1.32564	5.16085e-08	1.25983	0.834848	0.225778	1.01418	0.401967	1	1.79875	1.38949	0.000376849	1.10392	0.505064	0.892693
ENSG00000140092	FBLN5	0.34766	-1.36955	6.64253e-08	0.790963	0.786063	0.332654	0.837803	0.788444	0.925742	1.10349	1.30119	0.00178576	0.906791	0.870845	0.723471
ENSG00000100029	PES1	0.286308	-1.43276	7.82389e-08	0.599338	0.597825	0.63095	0.716542	0.815571	0.940458	1.01419	1.45823	0.000656737	1.18277	1.50791	0.463773
ENSG00000197879	MYO1C	0.458245	-1.32375	8.71319e-08	1.03151	0.794374	0.299983	0.804732	0.322879	1	1.28209	1.10718	0.0105839	2.68095	2.06706	0.0758677
ENSG00000183696	UPP1	0.623364	-1.3015	8.90465e-08	1.26391	0.618752	0.525304	1.70868	1.02071	0.671239	1.88168	1.25134	0.00189554	1.45875	0.723035	0.760771
ENSG00000099331	MYO9B	0.370383	-1.35657	9.48544e-08	0.733883	0.54682	0.639294	1.03623	1.02842	0.729865	1.22468	1.3815	0.000768198	1.02507	0.958485	0.659732
ENSG00000211890	IGHA2	0.334784	-1.38949	9.78637e-08	0.464793	-0.0747869	1	1.01418	1.1375	0.59629	1.54361	1.98201	9.19343e-08	0.27598	-0.694817	1
ENSG00000157514	TSC22D3	0.723345	-1.29238	9.9884e-08	1.1416	0.189518	0.995048	1.67561	0.759658	0.925742	2.78743	1.69969	2.25659e-06	1.97129	0.943209	0.644407
ENSG00000130204	TOMM40	0.271917	-1.37947	1.0621e-07	0.570798	0.636768	0.551272	0.584257	0.611259	1	0.88662	1.34436	0.00151228	1.3799	1.83976	0.23225
ENSG00000132481	TRIM47	0.137095	-1.53345	1.07003e-07	0.330247	0.78989	0.450626	0.253546	0.326187	1	0.389092	1.0158	0.0645182	1.61645	3.05799	0.000634852
ENSG00000148671	ADIRF	0.428705	-1.39777	1.11187e-07	0.758346	0.323955	0.869493	1.22363	1.03519	0.764403	1.64567	1.62582	5.75203e-05	1.2222	0.972607	0.658578
ENSG00000182492	BGN	3.10319	-1.23275	1.13866e-07	6.98004	0.845921	0.193113	6.86778	0.713023	0.925742	8.03061	1.02091	0.0167258	7.45146	0.765177	0.699938
ENSG00000063660	GPC1	0.51278	-1.29797	1.21236e-07	1.1049	0.730687	0.365685	1.0693	0.597391	1	1.54361	1.24945	0.00207398	1.73473	1.2654	0.526181
ENSG00000112936	C7	2.37757	-1.23752	1.27637e-07	4.90479	0.685772	0.413065	4.71815	0.541456	1	7.2014	1.29271	0.00094063	5.83501	0.797134	0.68503
ENSG00000187479	C11orf96	6.03292	-1.22476	1.32714e-07	11.6687	0.5776	0.557452	10.4615	0.337909	1	19.7608	1.43988	0.000103859	15.9674	0.909198	0.623907
ENSG00000143546	S100A8	0.498388	-1.34337	1.43306e-07	0.917354	0.424499	0.752162	1.67561	1.32673	0.34061	1.62015	1.3579	0.00104517	0.985643	0.471749	0.910903
ENSG00000142910	TINAGL1	0.280249	-1.35164	1.58771e-07	0.578952	0.625485	0.566885	0.47402	0.26326	1	0.924891	1.38299	0.000860025	1.61645	2.04351	0.11085
ENSG00000179344	HLA-DQB1	0.472636	-1.31271	1.71022e-07	0.876583	0.456382	0.752162	0.826779	0.322239	1	1.86254	1.72993	3.09245e-06	1.06449	0.674609	0.79669
ENSG00000211892	IGHG4	3.85153	-1.27534	1.809e-07	7.75878	0.620044	0.535233	10.208	0.974334	0.81507	11.6919	1.27379	0.00203898	6.86007	0.304785	0.959231
ENSG00000241644	INMT	0.621849	-1.26468	2.45845e-07	1.43107	0.870776	0.192343	1.42206	0.755708	0.925742	1.64567	1.04462	0.0162969	1.45875	0.745062	0.756164
ENSG00000168209	DDIT4	0.528686	-1.28232	2.76269e-07	0.9092	0.343178	0.847845	1.12442	0.635696	1	1.94546	1.62093	1.68608e-05	1.45875	0.976266	0.644407
ENSG00000161835	GRASP	0.415071	-1.29149	2.81542e-07	0.868428	0.682683	0.456875	0.881898	0.632825	1	1.32674	1.36056	0.0007963	1.02507	0.823178	0.72466
ENSG00000081237	PTPRC	0.354477	-1.30404	3.19366e-07	0.644186	0.428	0.752162	0.937016	0.968435	0.818897	1.20555	1.46497	0.000279539	0.867366	0.812643	0.753741
ENSG00000181885	CLDN7	0.214352	-1.38784	3.67806e-07	0.583029	1.10947	0.0802422	0.363783	0.258291	1	0.440121	0.561043	0.391483	1.81358	2.61193	0.0107169
ENSG00000180879	SSR4	2.498	-1.19328	3.73666e-07	4.27283	0.381057	0.77992	5.53391	0.735538	0.925742	8.31127	1.48765	5.75203e-05	4.33683	0.31204	0.965354
ENSG00000179271	GADD45GIP1	0.580191	-1.25051	3.82232e-07	1.0519	0.452675	0.737165	1.37797	0.822989	0.925742	1.77962	1.31042	0.00105373	2.12899	1.40503	0.463773
ENSG00000223865	HLA-DPB1	1.16341	-1.21307	4.03289e-07	2.20165	0.547505	0.592611	2.12758	0.431351	1	3.87817	1.48018	6.06487e-05	2.28669	0.496257	0.859876
ENSG00000019582	CD74	5.86402	-1.17581	4.65256e-07	10.148	0.410547	0.752162	11.1781	0.508816	1	19.7225	1.51732	2.95327e-05	10.9209	0.415849	0.888709
ENSG00000244734	HBB	0.674869	-1.58166	5.48735e-07	2.02633	1.15958	0.139777	1.86301	0.872019	0.973705	2.34093	1.31901	0.0149327	0.591386	-0.806178	1
ENSG00000176014	TUBB6	0.457487	-1.24396	6.3696e-07	0.827657	0.453969	0.752162	0.77166	0.303376	1	1.47983	1.41012	0.000370865	2.24727	1.8461	0.18456
ENSG00000064651	SLC12A2	0.282521	-1.33614	6.70827e-07	0.782809	1.17837	0.0443154	0.286617	-0.479976	1	0.414606	0.0518798	1	3.43004	3.20415	3.54815e-05
ENSG00000108821	COL1A1	0.375685	-1.2794	6.72669e-07	1.1946	1.49109	0.000902221	0.518115	-0.0122476	1	0.682506	0.416424	0.522371	1.02507	0.976709	0.65487
ENSG00000168906	MAT2A	1.06495	-1.19541	6.8076e-07	1.87956	0.435699	0.741729	1.79687	0.317632	1	3.55924	1.4957	4.95981e-05	3.27233	1.1586	0.547931
ENSG00000142798	HSPG2	0.965722	-1.19777	7.31788e-07	2.2465	0.931052	0.10909	1.79687	0.467145	1	2.35369	0.94051	0.0334221	2.6021	0.966594	0.623907
ENSG00000067057	PFKP	0.168149	-1.38606	8.5335e-07	0.399559	0.860265	0.339059	0.330712	0.489497	1	0.433742	0.942077	0.0846833	1.26162	2.43805	0.0360803
ENSG00000102265	TIMP1	7.29101	-1.14969	8.5335e-07	14.5268	0.674433	0.417195	12.2363	0.325201	1	21.0301	1.25654	0.00119493	16.5982	0.722522	0.713731
ENSG00000159840	ZYX	0.852108	-1.19519	8.89111e-07	1.70424	0.657046	0.449868	1.79687	0.662892	1	2.16871	1.0162	0.0176077	3.58774	1.62873	0.291852
ENSG00000163346	PBXIP1	0.45976	-1.23169	1.10311e-06	0.848043	0.494901	0.70272	0.970087	0.651895	1	1.47345	1.40083	0.000463451	1.30105	1.04345	0.620948
ENSG00000131981	LGALS3	0.295397	-1.26812	1.16357e-06	0.603415	0.656214	0.521748	0.518115	0.360181	1	0.88662	1.26559	0.00349321	1.3799	1.77255	0.273819
ENSG00000103495	MAZ	0.275704	-1.28722	1.22987e-06	0.558567	0.63053	0.568454	0.683471	0.881528	0.925742	0.778184	1.14781	0.0119278	1.10392	1.54038	0.427236
ENSG00000135046	ANXA1	1.12024	-1.16842	1.25617e-06	1.94071	0.418601	0.752162	2.28191	0.62082	1	3.45718	1.3677	0.000321829	3.19348	1.0606	0.580784
ENSG00000104969	SGTA	0.342358	-1.2352	1.3589e-06	0.648263	0.540628	0.645733	0.617328	0.41521	1	1.05884	1.33698	0.00113232	1.45875	1.64849	0.337969
ENSG00000130511	SSBP4	0.328724	-1.25177	1.38315e-06	0.672726	0.668593	0.500534	0.661423	0.574535	1	0.969541	1.24378	0.00389062	1.14335	1.34602	0.504826
ENSG00000110799	VWF	0.546106	-1.23992	1.49837e-06	1.21498	0.824357	0.277092	1.20159	0.710156	1	1.51172	1.13714	0.0103849	0.985643	0.389162	0.963713
ENSG00000198858	R3HDM4	0.505963	-1.2003	1.69484e-06	0.917354	0.482566	0.712461	1.12442	0.747184	0.943049	1.4862	1.26414	0.00201155	1.69531	1.30063	0.517451
ENSG00000162585	FAAP20	0.390833	-1.22248	1.92543e-06	0.848043	0.790767	0.325992	0.959064	0.893826	0.907164	0.937649	0.904818	0.0612399	1.2222	1.19908	0.572143
ENSG00000170638	TRABD	0.318878	-1.24137	1.95299e-06	0.607492	0.548212	0.649596	0.705518	0.726523	1	1.02695	1.40588	0.000653021	0.670237	0.637765	0.84018
ENSG00000189306	RRP7A	0.302214	-1.23529	2.28621e-06	0.562644	0.511878	0.700225	0.628352	0.635224	1	0.905756	1.2823	0.00251576	1.26162	1.62334	0.36465
ENSG00000118523	CCN2	1.38079	-1.16053	2.51615e-06	2.54413	0.530419	0.632935	2.00632	0.105563	1	3.84627	1.19066	0.00348396	7.56974	2.03826	0.0716915
ENSG00000158859	ADAMTS4	1.26869	-1.14376	2.63774e-06	2.30765	0.517457	0.633145	2.20474	0.387343	1	3.85265	1.35291	0.000430417	3.31176	0.941155	0.628849
ENSG00000160072	ATAD3B	0.249194	-1.26221	2.71549e-06	0.501487	0.634609	0.57271	0.429925	0.343684	1	0.778184	1.34046	0.00196482	1.02507	1.59726	0.396894
ENSG00000158710	TAGLN2	2.87747	-1.1728	2.83193e-06	5.35735	0.540812	0.646891	5.77643	0.591966	1	8.33678	1.25171	0.00296126	8.67366	1.13061	0.56625
ENSG00000115268	RPS15	6.19123	-1.09874	3.09277e-06	10.2458	0.375952	0.77992	12.2474	0.604768	1	18.1342	1.31268	0.00061516	16.204	0.95314	0.60923
ENSG00000149273	RPS3	4.29084	-1.09669	3.31777e-06	7.17982	0.396447	0.752162	8.95126	0.689167	0.940458	12.1512	1.25428	0.00125161	11.1181	0.940784	0.620948
ENSG00000178980	SELENOW	0.514294	-1.16719	3.86343e-06	0.990742	0.608362	0.547259	0.914969	0.421292	1	1.4288	1.18551	0.00500293	1.93186	1.48388	0.396894
ENSG00000123342	MMP19	0.821053	-1.1408	3.93077e-06	1.48407	0.509218	0.652248	1.37797	0.339232	1	2.57056	1.4103	0.000233964	1.85301	0.74033	0.748452
ENSG00000240972	MIF	3.15394	-1.09019	4.28958e-06	5.83437	0.576246	0.563269	5.97486	0.542963	1	8.04337	1.07533	0.00980456	9.817	1.21713	0.494295
ENSG00000125970	RALY	0.410527	-1.19664	4.4718e-06	0.807271	0.628885	0.543399	0.85985	0.660425	1	1.18003	1.2294	0.00427509	1.06449	0.940276	0.668135
ENSG00000188042	ARL4C	0.266615	-1.21515	4.59155e-06	0.550412	0.707754	0.461864	0.330712	-0.123744	1	0.810077	1.31936	0.00196482	1.14335	1.6782	0.341746
ENSG00000204257	HLA-DMA	0.352962	-1.19129	4.68468e-06	0.583029	0.329082	0.86764	0.738589	0.664483	1	1.21831	1.56092	7.5461e-05	0.670237	0.512838	0.922329
ENSG00000146540	C7orf50	0.271917	-1.21785	4.75036e-06	0.509641	0.534722	0.690315	0.617328	0.782086	0.972788	0.771806	1.19829	0.00699812	1.02507	1.48866	0.458397
ENSG00000140575	IQGAP1	0.212838	-1.25806	4.79982e-06	0.415867	0.586518	0.636572	0.606305	1.12075	0.696535	0.510285	0.890417	0.0941785	1.06449	1.89223	0.242509
ENSG00000142669	SH3BGRL3	1.31111	-1.10326	4.95739e-06	2.27911	0.460676	0.704624	2.62365	0.624901	1	3.62302	1.20894	0.00204077	3.78487	1.10772	0.56625
ENSG00000159176	CSRP1	1.19598	-1.10359	5.5238e-06	2.04672	0.433432	0.741688	2.39215	0.624556	1	3.41253	1.26531	0.00111546	3.11463	0.957768	0.623907
ENSG00000163453	IGFBP7	3.70004	-1.07738	5.53035e-06	7.11459	0.652294	0.450626	5.21422	0.0947665	1	10.4417	1.25899	0.00120763	7.68801	0.625592	0.770778
ENSG00000155366	RHOC	1.06798	-1.10443	6.09539e-06	1.91625	0.516024	0.633145	2.17167	0.650512	1	2.8576	1.15252	0.00433909	2.99635	1.06861	0.572559
ENSG00000104964	TLE5	1.00132	-1.10358	6.17324e-06	1.86732	0.58477	0.536167	1.9512	0.585327	1	2.54505	1.06426	0.0105198	3.23291	1.27677	0.492379
ENSG00000167601	AXL	0.316605	-1.20681	6.3475e-06	0.587106	0.521195	0.700225	0.540162	0.348011	1	1.05884	1.49468	0.000295951	0.788514	0.893155	0.706434
ENSG00000063177	RPL18	5.85266	-1.06442	6.52333e-06	9.64649	0.3877	0.759528	12.6111	0.755339	0.928811	15.8125	1.18929	0.00259909	14.1933	0.856642	0.644407
ENSG00000004059	ARF5	0.27116	-1.20422	6.71154e-06	0.542258	0.657234	0.532867	0.540162	0.588494	1	0.714399	1.07759	0.0215704	1.18277	1.70772	0.335801
ENSG00000123358	NR4A1	0.950574	-1.13529	6.95522e-06	1.99372	0.777761	0.304527	1.40001	0.141841	1	2.67262	1.22211	0.00300528	1.89243	0.557412	0.839915
ENSG00000105640	RPL18A	7.70533	-1.05891	6.95522e-06	12.7696	0.400026	0.752162	15.7529	0.675432	1	20.9153	1.20036	0.00218766	19.2003	0.898371	0.627055
ENSG00000011422	PLAUR	0.293883	-1.19122	7.12789e-06	0.481101	0.315455	0.889543	0.77166	1.02118	0.774906	0.835592	1.21597	0.00580335	1.14335	1.54375	0.411054
ENSG00000196620	UGT2B15	2.95928	1.23131	7.32041e-06	1.71647	-0.599883	0.698787	1.27875	-0.994626	1	0.644235	-2.03565	0.000379215	0.591386	-2.04592	0.840267
ENSG00000127528	KLF2	0.493086	-1.14114	7.88331e-06	0.786886	0.295755	0.894354	1.26773	1.00636	0.747346	1.50534	1.36686	0.000717237	0.788514	0.27278	1
ENSG00000105404	RABAC1	0.761974	-1.10153	8.59871e-06	1.3373	0.479892	0.699709	1.79687	0.886015	0.857577	1.95184	1.07973	0.010814	2.01071	0.98792	0.623907
ENSG00000169429	CXCL8	0.680171	-1.13363	8.68652e-06	1.28022	0.585311	0.584531	1.78584	1.04042	0.671239	1.16728	0.397219	0.532986	4.53396	2.35697	0.022341
ENSG00000125835	SNRPB	0.50975	-1.12108	8.82066e-06	0.994819	0.658091	0.487683	0.892921	0.420704	1	1.40328	1.19563	0.00402486	1.18277	0.807178	0.737099
ENSG00000160255	ITGB2	0.355234	-1.15424	8.84698e-06	0.640109	0.500362	0.713892	0.837803	0.868712	0.925742	1.06522	1.32931	0.0013882	0.394257	-0.200976	1
ENSG00000100097	LGALS1	2.03597	-1.06278	8.84698e-06	3.66126	0.541908	0.586693	4.42051	0.770244	0.925742	5.15388	1.07792	0.00729456	3.90315	0.520705	0.833579
ENSG00000114115	RBP1	0.730919	-1.10607	8.96096e-06	1.35768	0.577295	0.579648	1.22363	0.353836	1	2.06665	1.24927	0.00190376	1.89243	0.959286	0.644219
ENSG00000134954	ETS1	0.396135	-1.13132	1.05527e-05	0.754269	0.60971	0.552196	0.617328	0.243516	1	1.10987	1.22211	0.00375339	1.3799	1.39941	0.481419
ENSG00000178726	THBD	0.578676	-1.11938	1.07892e-05	1.02744	0.491312	0.700225	0.903945	0.245392	1	1.83703	1.44885	0.000233141	1.18277	0.620909	0.819244
ENSG00000154734	ADAMTS1	0.993747	-1.09502	1.0975e-05	2.03449	0.757088	0.313782	1.43308	0.129053	1	2.73002	1.20394	0.00297959	1.73473	0.385646	0.935573
ENSG00000126457	PRMT1	0.447641	-1.11845	1.13058e-05	0.884737	0.682898	0.450418	0.914969	0.660876	1	1.02057	0.875306	0.0668028	1.73473	1.5574	0.370257
ENSG00000196126	HLA-DRB1	0.797573	-1.07263	1.27243e-05	1.36584	0.452847	0.734706	1.59844	0.64595	1	2.30266	1.3045	0.000824545	1.14335	0.123373	1
ENSG00000086544	ITPKC	0.440066	-1.12289	1.44834e-05	0.9092	0.760321	0.350905	0.804732	0.488015	1	0.937649	0.760021	0.141637	2.12899	1.88442	0.177506
ENSG00000079805	DNM2	0.373413	-1.12731	1.49368e-05	0.660495	0.482828	0.732379	0.782684	0.698388	1	1.08436	1.28764	0.00209039	0.788514	0.687818	0.799763
ENSG00000171159	C9orf16	0.404467	-1.11725	1.567e-05	0.778732	0.637344	0.528889	1.01418	0.981564	0.785902	0.912134	0.85846	0.0795748	1.14335	1.10296	0.600099
ENSG00000103187	COTL1	0.442339	-1.10675	1.62819e-05	0.746114	0.41064	0.752162	1.02521	0.862122	0.925742	1.2502	1.25054	0.0026579	0.867366	0.582267	0.848108
ENSG00000170525	PFKFB3	0.750612	-1.06422	1.69877e-05	1.42292	0.636859	0.496413	1.37797	0.515153	1	1.74135	0.930644	0.0377964	2.64152	1.42788	0.419392
ENSG00000163739	CXCL1	0.0742281	-1.52576	1.77211e-05	0.142699	0.413147	0.92271	0.165356	0.645646	1	0.121193	0.159253	1	1.65588	4.13841	3.47097e-07
ENSG00000064666	CNN2	0.484755	-1.09504	1.78954e-05	0.962202	0.703593	0.422274	1.02521	0.724086	0.98964	1.19917	1.02571	0.0220049	0.788514	0.319362	1
ENSG00000105373	NOP53	1.47396	-1.04003	1.82148e-05	2.51967	0.465894	0.698787	3.0205	0.692262	0.957307	3.86541	1.15202	0.00372736	2.9175	0.582995	0.806501
ENSG00000187109	NAP1L1	0.632453	-1.06876	1.92206e-05	1.08044	0.451653	0.73909	1.13544	0.480726	1	1.77324	1.25579	0.00178044	1.65588	0.997399	0.623907
ENSG00000132507	EIF5A	1.14145	-1.04437	2.03682e-05	2.03041	0.533854	0.607271	2.23782	0.622763	1	2.92138	1.10799	0.00652469	2.44439	0.700742	0.754292
ENSG00000123416	TUBA1B	0.884677	-1.05757	2.12011e-05	1.49631	0.439096	0.744377	1.3008	0.177689	1	2.48126	1.26136	0.00138346	3.19348	1.46554	0.396894
ENSG00000130303	BST2	0.819538	-1.05484	2.13785e-05	1.42292	0.48654	0.690315	1.99529	0.959063	0.764403	2.02838	1.04567	0.0142899	1.3799	0.359257	0.965354
ENSG00000284194	SCO2	0.421131	-1.09967	2.15871e-05	0.7665	0.547591	0.633145	0.870874	0.689208	1	1.18003	1.23967	0.00318561	0.630811	0.213217	1
ENSG00000172354	GNB2	1.02101	-1.04284	2.40496e-05	1.82655	0.545003	0.595	1.9512	0.584689	1	2.39196	0.957416	0.0281213	3.58774	1.4302	0.396894
ENSG00000169100	SLC25A6	1.15659	-1.03477	2.40782e-05	1.95702	0.451407	0.726361	1.9512	0.395555	1	3.14463	1.21846	0.00187942	3.11463	1.03945	0.588547
ENSG00000108107	RPL28	7.67503	-1.00428	2.42042e-05	12.7492	0.433456	0.752162	15.4222	0.674814	1	19.2058	1.08814	0.00779294	17.7021	0.809149	0.669874
ENSG00000060138	YBX3	0.665023	-1.06789	2.43395e-05	1.1579	0.485116	0.700225	1.0693	0.312139	1	1.9327	1.3195	0.000935315	1.5376	0.81629	0.705811
ENSG00000007080	CCDC124	0.265858	-1.14572	2.4924e-05	0.513718	0.630549	0.568454	0.540162	0.648905	1	0.656992	1.00145	0.0397421	1.06449	1.61261	0.396894
ENSG00000225663	MCRIP1	0.563527	-1.08279	2.5317e-05	1.06413	0.620639	0.533349	1.28978	0.851374	0.925742	1.32036	0.93902	0.04484	1.34047	0.856537	0.692101
ENSG00000159166	LAD1	0.161332	-1.23565	2.82269e-05	0.366942	0.875798	0.34485	0.330712	0.633526	1	0.287035	0.422616	0.59414	1.26162	2.5828	0.022726
ENSG00000205542	TMSB4X	4.28629	-1.00238	2.98871e-05	7.36737	0.4945	0.671105	6.12919	0.152017	1	11.2199	1.16769	0.00367495	13.0893	1.22793	0.492379
ENSG00000187051	RPS19BP1	0.383259	-1.07272	3.47404e-05	0.672726	0.499617	0.701948	0.617328	0.322654	1	1.10349	1.30311	0.00148033	0.946217	0.932937	0.668135
ENSG00000162734	PEA15	0.361294	-1.08714	3.61438e-05	0.599338	0.394111	0.790995	0.727566	0.657288	1	1.02695	1.2728	0.00250199	0.946217	1.01361	0.644407
ENSG00000050820	BCAR1	0.670325	-1.0384	3.77088e-05	1.32507	0.726879	0.357087	1.22363	0.520204	1	1.46069	0.839231	0.0759444	1.93186	1.14934	0.572143
ENSG00000167526	RPL13	16.1976	-0.975481	4.17065e-05	26.7704	0.439688	0.741428	30.5688	0.590149	1	40.2487	1.09091	0.0072139	34.3792	0.6977	0.723471
ENSG00000107263	RAPGEF1	0.355234	-1.07116	4.38786e-05	0.554489	0.298609	0.895852	0.650399	0.519622	1	1.09073	1.41895	0.000447447	0.82794	0.856537	0.738355
ENSG00000216490	IFI30	0.722587	-1.02016	4.65548e-05	1.27206	0.530152	0.633145	1.13544	0.29878	1	2.04114	1.29513	0.0010042	0.985643	0.0820966	1
ENSG00000229314	ORM1	34.9198	1.08753	4.86591e-05	21.4457	-0.535705	0.726361	16.9876	-0.85248	1	9.33821	-1.7667	0.000840887	10.1718	-1.60922	1
ENSG00000149806	FAU	5.73677	-0.972482	5.10025e-05	9.31624	0.411006	0.752162	10.3182	0.517783	1	14.4666	1.11836	0.00580335	13.799	0.886483	0.63645
ENSG00000231389	HLA-DPA1	1.61257	-0.991562	5.25469e-05	2.7276	0.473271	0.686546	2.59057	0.338769	1	4.40121	1.24785	0.00120285	2.72037	0.37111	0.932987
ENSG00000198805	PNP	0.557468	-1.04141	5.25469e-05	0.921431	0.409846	0.752162	1.08032	0.613207	1	1.49258	1.19061	0.00470257	1.45875	1.01366	0.628849
ENSG00000184897	H1FX	0.893766	-1.01233	5.50022e-05	1.2476	0.134754	1	2.09451	0.919014	0.801561	2.51953	1.29508	0.00097508	1.73473	0.579509	0.816876
ENSG00000118004	COLEC11	1.61635	-0.986444	5.58863e-05	2.88253	0.569114	0.547955	2.6016	0.344058	1	4.06314	1.10691	0.00583953	3.19348	0.60287	0.788984
ENSG00000141448	GATA6	0.375685	-1.05244	6.63441e-05	0.701266	0.619286	0.552584	0.56221	0.222097	1	0.97592	1.13465	0.00988551	1.10392	1.19261	0.572143
ENSG00000146592	CREB5	0.161332	-1.17615	6.70886e-05	0.32617	0.698892	0.541891	0.275593	0.391174	1	0.331685	0.687347	0.294193	1.26162	2.61358	0.0159317
ENSG00000129351	ILF3	0.492329	-1.02639	6.85645e-05	0.901045	0.597065	0.563269	0.716542	0.186235	1	1.21193	1.05407	0.0163552	1.73473	1.45805	0.418358
ENSG00000124614	RPS10	2.59495	-0.968069	6.88537e-05	4.2239	0.418012	0.752162	4.67406	0.52384	1	6.52527	1.1164	0.00663361	5.91386	0.813927	0.672339
ENSG00000184281	TSSC4	0.354477	-1.07051	7.02168e-05	0.550412	0.290043	0.912397	0.793708	0.829933	0.925742	1.01419	1.29374	0.0024142	0.788514	0.791149	0.770778
ENSG00000130255	RPL36	8.57561	-0.953259	7.20121e-05	13.9601	0.425094	0.752162	16.8222	0.661259	1	20.7367	1.0556	0.0106401	16.2434	0.541501	0.806595
ENSG00000130402	ACTN4	0.861197	-0.986638	7.48603e-05	1.55746	0.595274	0.533349	1.43308	0.399941	1	1.93908	0.920065	0.0385586	2.72037	1.30153	0.492379
ENSG00000106263	EIF3B	0.768033	-0.98803	7.81698e-05	1.32507	0.51178	0.641213	1.33387	0.466038	1	1.8753	1.05804	0.0122276	1.97129	0.999634	0.623907
ENSG00000140988	RPS2	6.32529	-0.950576	7.89345e-05	10.201	0.410347	0.752162	10.9686	0.471301	1	16.0038	1.13552	0.00476196	13.2076	0.687215	0.736159
ENSG00000168028	RPSA	3.12288	-0.956775	8.01094e-05	5.13718	0.442116	0.748399	5.53391	0.503304	1	7.57773	1.06043	0.0112335	7.64859	0.923484	0.623907
ENSG00000130429	ARPC1B	0.458245	-1.02047	8.31669e-05	0.843966	0.611874	0.543187	0.804732	0.475166	1	1.13538	1.06885	0.0152547	0.946217	0.693038	0.799184
ENSG00000087074	PPP1R15A	0.674112	-0.999689	8.76867e-05	1.20683	0.57113	0.586693	1.42206	0.762604	0.925742	1.54361	0.942961	0.0377047	1.26162	0.543379	0.854607
ENSG00000013364	MVP	0.420373	-1.01672	9.75803e-05	0.733883	0.520086	0.665672	0.782684	0.568033	1	1.0716	1.1204	0.009613	0.867366	0.698768	0.783355
ENSG00000052749	RRP12	0.48324	-1.01677	9.84865e-05	0.848043	0.528348	0.65066	1.09135	0.864787	0.921257	1.09073	0.91176	0.0556779	1.14335	0.885941	0.690592
ENSG00000171234	UGT2B7	8.19387	1.05282	9.89372e-05	4.74985	-0.632683	0.607271	4.07878	-0.821042	1	2.84484	-1.38161	0.0195569	2.64152	-1.45193	1
ENSG00000244414	CFHR1	8.88843	1.04677	0.000105628	5.41035	-0.556237	0.699869	3.83625	-1.03327	1	3.04895	-1.40086	0.0170423	3.07521	-1.35341	1
ENSG00000125753	VASP	0.286308	-1.06711	0.000106429	0.452561	0.324368	0.873995	0.760637	1.10381	0.669918	0.66337	0.934242	0.0633697	1.06449	1.53895	0.434155
ENSG00000188186	LAMTOR4	0.880133	-0.968255	0.000107332	1.56969	0.580394	0.552584	1.66458	0.605329	1	1.93908	0.892632	0.0478792	2.08956	0.891405	0.661318
ENSG00000109181	UGT2B10	4.72409	1.05209	0.000109539	2.8173	-0.586901	0.700225	2.11655	-0.973747	1	1.58826	-1.42722	0.0158912	1.93186	-1.09913	1
ENSG00000105401	CDC37	0.679414	-0.980132	0.000112449	1.1416	0.470208	0.720029	1.12442	0.397413	1	1.67756	1.08194	0.0107933	1.97129	1.18537	0.546898
ENSG00000139329	LUM	1.16265	-0.961242	0.000112828	2.1038	0.609106	0.503954	1.4882	0.0100828	1	2.86397	1.08579	0.00803626	2.9175	0.969148	0.621831
ENSG00000161016	RPL8	6.33135	-0.932492	0.000112835	10.4089	0.45324	0.731352	11.2332	0.515057	1	14.8876	1.01829	0.0156005	14.2721	0.807997	0.670459
ENSG00000105852	PON3	2.18215	1.07632	0.0001191	1.36176	-0.508137	0.752162	0.937016	-1.02336	1	0.637856	-1.62313	0.00590903	0.670237	-1.45735	1
ENSG00000023191	RNH1	0.596854	-0.983622	0.0001191	1.08044	0.599968	0.536798	0.937016	0.317298	1	1.41604	1.01231	0.0218789	1.57703	1.05157	0.60923
ENSG00000100300	TSPO	0.679414	-0.980132	0.000122312	1.17421	0.519524	0.641241	1.58742	0.932044	0.801561	1.4862	0.875727	0.0598513	1.18277	0.448559	0.923781
ENSG00000170776	AKAP13	0.537775	-1.00076	0.000123906	0.9092	0.471121	0.734706	0.881898	0.377294	1	1.3969	1.15994	0.00633773	1.41933	1.04596	0.60923
ENSG00000141522	ARHGDIA	1.86479	-0.94187	0.000125411	3.05377	0.442663	0.726361	3.89137	0.766386	0.925742	4.08228	0.893052	0.0397421	4.57338	0.936939	0.623907
ENSG00000164924	YWHAZ	1.15962	-0.955148	0.000130431	1.99372	0.521893	0.632618	1.75277	0.26486	1	2.53867	0.88758	0.0461214	4.73109	1.69129	0.23183
ENSG00000125740	FOSB	3.63263	-0.931218	0.000132861	5.97707	0.455696	0.734706	7.37487	0.726422	0.925742	7.9732	0.901911	0.0452335	8.20055	0.813586	0.671743
ENSG00000132510	KDM6B	0.499903	-1.00439	0.000132972	0.770577	0.310092	0.870739	1.02521	0.720103	0.998986	1.32674	1.19582	0.00480755	1.18277	0.889989	0.688769
ENSG00000058262	SEC61A1	1.15811	-0.950838	0.000134215	1.99372	0.526472	0.618826	2.1827	0.605934	1	2.6471	0.962908	0.024902	2.32612	0.649411	0.782624
ENSG00000064932	SBNO2	0.758944	-0.968241	0.000138986	1.19052	0.356834	0.816457	1.59844	0.773916	0.925742	1.86892	1.08304	0.0104691	1.57703	0.70296	0.759412
ENSG00000162889	MAPKAPK2	0.859682	-0.951229	0.000149964	1.29245	0.292212	0.869421	1.84096	0.806878	0.925742	2.18147	1.14333	0.00500293	1.41933	0.375808	0.953997
ENSG00000164692	COL1A2	0.444611	-0.993577	0.000154309	1.06005	1.10212	0.0443154	0.396854	-0.519137	1	0.892999	0.729346	0.157877	0.906791	0.689427	0.806501
ENSG00000173020	GRK2	0.384774	-1.01087	0.000155806	0.607492	0.349604	0.855027	0.672447	0.475854	1	1.03971	1.22541	0.00413906	1.14335	1.22672	0.572143
ENSG00000172270	BSG	1.15129	-0.944373	0.000155806	1.94071	0.49293	0.655613	2.31498	0.709633	0.941925	2.4685	0.857951	0.0566609	2.99635	1.03029	0.5947
ENSG00000189067	LITAF	1.37701	-0.939843	0.00015656	2.31989	0.4939	0.651726	2.8331	0.746535	0.925742	2.97241	0.871051	0.051031	3.07521	0.805082	0.689243
ENSG00000143774	GUK1	1.82237	-0.932522	0.000158716	2.98038	0.445261	0.726361	3.24097	0.522014	1	4.29277	1.02264	0.0132503	4.17913	0.842765	0.668135
ENSG00000105669	COPE	0.644572	-0.968401	0.000168755	1.02336	0.378241	0.784231	1.49923	0.931049	0.813167	1.51172	1.00009	0.0246768	1.18277	0.531184	0.870123
ENSG00000241553	ARPC4	0.715013	-0.955442	0.000174734	1.21498	0.502693	0.663657	1.60946	0.884693	0.854022	1.54999	0.8728	0.0587933	1.26162	0.476433	0.902393
ENSG00000136942	RPL35	7.87954	-0.909612	0.000175059	12.2028	0.361082	0.80523	14.1324	0.542109	1	18.9954	1.07272	0.00900825	16.7559	0.731221	0.705811
ENSG00000132341	RAN	0.665023	-0.951745	0.000181339	1.12529	0.497562	0.673045	0.793708	-0.0827195	1	1.67118	1.12724	0.00667057	2.24727	1.42232	0.436791
ENSG00000156096	UGT2B4	4.11663	1.01754	0.000201909	2.65421	-0.468345	0.789684	1.9512	-0.8954	1	1.23744	-1.59814	0.00585557	1.26162	-1.50801	1
ENSG00000105825	TFPI2	0.362809	-1.01452	0.000207884	0.668649	0.617812	0.57093	0.429925	-0.106334	1	0.759049	0.788314	0.138553	2.28669	2.33965	0.0323821
ENSG00000055070	SZRD1	0.428705	-0.978632	0.000225597	0.73796	0.515727	0.681685	0.848826	0.680398	1	0.956784	0.913378	0.0547901	1.18277	1.1294	0.589122
ENSG00000244067	GSTA2	2.85248	1.0296	0.000233491	1.62677	-0.660301	0.632426	1.49923	-0.737448	1	1.02695	-1.32555	0.0304714	1.10392	-1.16135	1
ENSG00000173272	MZT2A	0.43022	-0.986638	0.000237536	0.786886	0.618389	0.555419	0.617328	0.18651	1	1.04608	1.05486	0.0209407	1.14335	1.07178	0.621831
ENSG00000130313	PGLS	0.418858	-0.975485	0.000255479	0.750192	0.587378	0.592611	1.10237	1.12819	0.595828	0.784563	0.624116	0.273847	0.788514	0.588389	0.863515
ENSG00000134871	COL4A2	0.644572	-0.941725	0.000258771	1.28837	0.800648	0.268211	0.925992	0.200888	1	1.23744	0.677788	0.186682	1.89243	1.22132	0.546898
ENSG00000213977	TAX1BP3	0.190872	-1.05825	0.000260306	0.358787	0.634891	0.592611	0.264569	0.131961	1	0.408228	0.811412	0.156528	1.18277	2.31383	0.0575971
ENSG00000116560	SFPQ	0.897554	-0.922141	0.0002606	1.39846	0.368317	0.785504	1.45513	0.389396	1	2.06028	0.985592	0.0231508	3.31176	1.55966	0.336909
ENSG00000172757	CFL1	1.64362	-0.90657	0.00026218	2.76837	0.510433	0.633145	2.789	0.461942	1	3.55924	0.892651	0.0405113	4.25798	1.03463	0.58194
ENSG00000130332	LSM7	0.477938	-0.956868	0.000289778	0.799117	0.475707	0.726361	0.85985	0.541342	1	1.11625	1.00074	0.0287011	1.26162	1.07071	0.604835
ENSG00000119888	EPCAM	0.112857	-1.19576	0.000291152	0.260936	0.935441	0.346571	0.242522	0.743116	1	0.121193	-0.313167	0.993371	1.14335	3.017	0.00289319
ENSG00000116785	CFHR3	1.93978	1.02693	0.000294522	1.09675	-0.672731	0.626524	1.03623	-0.709036	1	0.714399	-1.28814	0.0404605	0.709663	-1.21604	1
ENSG00000182087	TMEM259	1.00056	-0.914418	0.0002962	1.77355	0.597657	0.525827	1.59844	0.369329	1	2.13682	0.866757	0.0547574	2.48382	0.977115	0.623907
ENSG00000100284	TOM1	0.470364	-0.958773	0.000300572	0.860274	0.63282	0.529379	1.10237	0.951186	0.814323	0.873863	0.617891	0.267079	1.02507	0.795957	0.738355
ENSG00000147403	RPL10	12.434	-0.875751	0.000319539	18.8241	0.338848	0.837212	21.8159	0.522968	1	29.5391	1.06439	0.00954481	23.9708	0.600084	0.780293
ENSG00000261701	HPR	2.73886	1.00725	0.000322733	1.61047	-0.61579	0.673045	1.5323	-0.648407	1	0.963163	-1.36384	0.0247369	0.82794	-1.5069	1
ENSG00000183087	GAS6	0.445368	-0.952991	0.000331608	0.742037	0.47204	0.734706	0.584257	0.0668166	1	1.15452	1.18277	0.00564449	1.2222	1.13148	0.585617
ENSG00000213639	PPP1CB	0.624879	-0.922204	0.00035748	1.08044	0.55127	0.610501	1.00316	0.378864	1	1.35226	0.887368	0.056779	1.81358	1.21404	0.546898
ENSG00000104904	OAZ1	2.22457	-0.883779	0.000370058	3.27801	0.289624	0.86764	4.03468	0.573861	1	5.38988	1.09556	0.0061363	4.49453	0.675868	0.756008
ENSG00000111716	LDHB	0.281006	-0.983527	0.000392481	0.489255	0.53648	0.680274	0.429925	0.296455	1	0.612342	0.875115	0.0877521	1.30105	1.89961	0.200089
ENSG00000197747	S100A10	1.64438	-0.887747	0.000400773	2.71129	0.482756	0.663473	2.45829	0.276106	1	3.09998	0.670106	0.167903	8.04284	1.99197	0.0714852
ENSG00000099917	MED15	0.375685	-0.949078	0.000407871	0.668649	0.591113	0.592611	0.606305	0.384375	1	0.835592	0.923872	0.0543317	1.02507	1.13313	0.598831
ENSG00000165215	CLDN3	0.446883	-0.941645	0.000411744	0.901045	0.818192	0.276662	0.551186	-0.0200418	1	0.727156	0.411621	0.514597	2.36554	2.10446	0.0714852
ENSG00000148154	UGCG	0.354477	-0.962156	0.000411744	0.656418	0.654904	0.522451	0.451973	0.0269086	1	0.746292	0.825721	0.105966	1.5376	1.80434	0.243323
ENSG00000137801	THBS1	7.42584	-0.865097	0.000412547	11.999	0.457483	0.726361	11.0458	0.273712	1	17.4454	1.05063	0.011373	13.247	0.492203	0.839915
ENSG00000111678	C12orf57	0.885435	-0.885088	0.000471727	1.53708	0.576316	0.553351	1.38899	0.355965	1	1.80513	0.803781	0.0836801	2.44439	1.14805	0.554608
ENSG00000102760	RGCC	0.69835	-0.900585	0.000485472	0.982588	0.206028	0.99157	0.892921	0.0425726	1	1.97735	1.36349	0.000468651	1.73473	0.993619	0.623907
ENSG00000170889	RPS9	7.90529	-0.854822	0.000495298	12.0194	0.356837	0.81509	15.7088	0.726778	0.972788	17.1201	0.916526	0.0377047	14.1538	0.501662	0.834528
ENSG00000071655	MBD3	0.625637	-0.911045	0.000497904	1.03151	0.473664	0.723698	1.28978	0.769298	0.925742	1.28847	0.809794	0.0950972	1.49818	0.939686	0.646566
ENSG00000114353	GNAI2	0.75137	-0.891956	0.000512996	1.26391	0.517823	0.636572	1.49923	0.7253	0.953577	1.52448	0.79319	0.0972114	1.49818	0.67734	0.770778
ENSG00000248144	ADH1C	5.42395	0.949602	0.000527355	3.43702	-0.509095	0.752162	2.67876	-0.848159	1	1.99649	-1.31039	0.029539	2.24727	-1.10112	1
ENSG00000196975	ANXA4	0.562012	-0.921677	0.000553729	1.0519	0.693041	0.441695	0.694494	-0.0138098	1	0.733535	0.0681633	1	4.57338	2.77148	0.000840693
ENSG00000179862	CITED4	0.520354	-0.907337	0.000557883	1.00297	0.754057	0.342577	0.925992	0.546024	1	0.88662	0.501009	0.391613	1.45875	1.17622	0.566351
ENSG00000205403	CFI	4.10224	0.948302	0.000564458	2.67052	-0.465685	0.790995	1.80789	-1.01438	1	1.53723	-1.28247	0.0355785	1.65588	-1.13038	1
ENSG00000145321	GC	37.4647	0.935009	0.000567851	24.6625	-0.452228	0.755598	18.1009	-0.888324	1	12.9931	-1.40586	0.00977476	17.1896	-0.977161	1
ENSG00000137331	IER3	1.64059	-0.866189	0.000569138	3.09862	0.735779	0.305858	2.62365	0.388972	1	2.915	0.582858	0.254904	3.78487	0.881806	0.644407
ENSG00000105447	GRWD1	0.315848	-0.944181	0.000575394	0.534104	0.505207	0.711036	0.507091	0.383399	1	0.682506	0.879622	0.0811866	1.2222	1.64914	0.348337
ENSG00000173846	PLK3	0.447641	-0.919666	0.000579729	0.611569	0.149839	1	0.881898	0.699525	1	1.1609	1.20083	0.0044868	1.06449	0.940276	0.680979
ENSG00000117298	ECE1	0.646845	-0.893381	0.000610665	1.03967	0.438224	0.752162	1.14647	0.543056	1	1.49896	1.01779	0.0208441	1.14335	0.510513	0.883866
ENSG00000251562	MALAT1	7.96967	-0.856866	0.000611833	12.8144	0.452992	0.734706	19.7214	1.07315	0.59629	14.0647	0.573877	0.304599	13.799	0.451594	0.860691
ENSG00000177600	RPLP2	6.78732	-0.843635	0.00061391	10.3844	0.373298	0.77992	11.4206	0.47311	1	15.4297	1.00483	0.0175173	12.4585	0.543595	0.806501
ENSG00000080845	DLGAP4	0.420373	-0.918817	0.000619614	0.725729	0.55254	0.633145	0.815755	0.677664	1	0.810077	0.698791	0.188061	1.30105	1.3231	0.497444
ENSG00000127951	FGL2	0.398408	-0.92081	0.000627334	0.644186	0.43746	0.752162	0.606305	0.307115	1	1.00781	1.15778	0.00789537	0.788514	0.68621	0.799613
ENSG00000187758	ADH1A	7.85303	0.934238	0.000631495	5.14126	-0.460297	0.752162	4.31027	-0.696106	1	2.62797	-1.45654	0.012451	2.64152	-1.40996	1
ENSG00000113600	C9	5.88977	0.93609	0.00063303	3.67757	-0.535302	0.726361	2.99845	-0.806076	1	2.27715	-1.2397	0.0427182	2.56267	-1.0354	1
ENSG00000171560	FGA	128.009	0.924754	0.000637251	82.6189	-0.486014	0.752162	67.2337	-0.766733	1	47.0546	-1.32119	0.016187	48.809	-1.24989	0.894963
ENSG00000177410	ZFAS1	0.409769	-0.913069	0.00063917	0.672726	0.467701	0.734706	0.628352	0.321424	1	0.924891	0.966142	0.0373189	1.30105	1.36379	0.492379
ENSG00000059804	SLC2A3	1.12705	-0.871027	0.000644233	1.85917	0.492936	0.65565	1.86301	0.440177	1	2.48126	0.939269	0.0317497	2.16841	0.622377	0.787893
ENSG00000108244	KRT23	0.419616	-0.938775	0.000664595	0.921431	0.97795	0.131241	0.551186	0.0767791	1	0.363578	-0.564894	0.590398	3.31176	2.71944	0.00212622
ENSG00000137563	GGH	1.52395	0.97632	0.000685057	0.945894	-0.532816	0.752162	0.804732	-0.730479	1	0.535799	-1.36197	0.0296473	0.473109	-1.42512	1
ENSG00000173457	PPP1R14B	0.600641	-0.882183	0.000704997	0.966279	0.445867	0.752162	0.981111	0.424029	1	1.21831	0.798817	0.0976244	2.24727	1.60599	0.323467
ENSG00000136826	KLF4	0.531715	-0.898808	0.000715666	0.848043	0.423082	0.752162	0.970087	0.58788	1	1.24382	1.03228	0.0213187	0.906791	0.46784	0.912759
ENSG00000164344	KLKB1	1.85646	0.963616	0.000716536	1.12529	-0.573909	0.734706	0.94804	-0.785375	1	0.75267	-1.15548	0.0737892	0.512534	-1.60585	1
ENSG00000187498	COL4A1	0.696835	-0.87139	0.00072003	1.32507	0.747392	0.332654	0.837803	-0.0367428	1	1.38415	0.768253	0.111204	1.69531	0.976118	0.623907
ENSG00000204287	HLA-DRA	6.09958	-0.835794	0.000728678	9.03899	0.322139	0.86764	9.4804	0.354376	1	14.6516	1.10366	0.0067179	10.7632	0.48954	0.840772
ENSG00000211685	IGLC7	0.3772	-2.76532	0.000742306	1.13752	0.223803	0.999669	2.50238	1.43841	1	5.12198	3.06018	0.0066067	0.906791	-0.130752	0.902286
ENSG00000107562	CXCL12	2.06854	-0.844907	0.000755311	3.26578	0.428254	0.734706	2.81105	0.148378	1	5.01355	1.11574	0.00499795	3.35119	0.371488	0.931806
ENSG00000106211	HSPB1	1.46335	-0.851094	0.000772116	2.34027	0.448223	0.726361	2.73388	0.636494	1	2.74916	0.682303	0.156711	4.57338	1.3373	0.456469
ENSG00000124766	SOX4	0.287823	-0.93902	0.000780213	0.505564	0.575409	0.633145	0.363783	0.0321005	1	0.605963	0.839845	0.105456	1.34047	1.92769	0.18456
ENSG00000104419	NDRG1	0.708954	-0.872459	0.000782969	1.1946	0.531066	0.633145	1.27875	0.578377	1	1.49258	0.865006	0.0641198	1.18277	0.432952	0.926776
ENSG00000070756	PABPC1	3.22135	-0.835704	0.000802652	4.91702	0.373701	0.79071	6.19533	0.685632	0.952622	6.83782	0.892537	0.0489702	5.59845	0.471952	0.855726
ENSG00000162909	CAPN2	0.416586	-0.900063	0.000827796	0.697189	0.507829	0.696419	0.705518	0.477683	1	0.784563	0.670245	0.212738	1.77416	1.79989	0.226681
ENSG00000160948	VPS28	0.683201	-0.866799	0.000836523	1.14975	0.53189	0.633145	1.21261	0.556542	1	1.38415	0.803559	0.0919974	1.45875	0.790149	0.716248
ENSG00000172037	LAMB2	0.981628	-0.856984	0.000847791	1.61862	0.49975	0.654786	1.45513	0.281044	1	2.04114	0.850159	0.0617756	2.87808	1.24648	0.508435
ENSG00000140284	SLC27A2	1.85873	0.947963	0.000900005	1.12529	-0.578765	0.726361	1.05828	-0.627901	1	0.701642	-1.26454	0.0451283	0.670237	-1.24574	1
ENSG00000113140	SPARC	1.37928	-0.840633	0.000963236	2.52782	0.695014	0.3733	1.75277	0.0513428	1	2.81932	0.828164	0.0682481	2.36554	0.463923	0.878962
ENSG00000158869	FCER1G	0.550651	-0.870632	0.000968932	0.827657	0.334812	0.864078	1.05828	0.680462	1	1.27571	1.02963	0.0194389	0.906791	0.428507	0.953997
ENSG00000171222	SCAND1	1.25809	-0.841348	0.000970144	2.02633	0.465846	0.700225	2.326	0.625546	1	2.36645	0.68947	0.154938	3.54831	1.19177	0.540557
ENSG00000172922	RNASEH2C	0.29464	-0.930254	0.00101685	0.403636	0.153414	1	0.551186	0.623906	1	0.720777	1.0979	0.0198151	1.14335	1.66263	0.361037
ENSG00000197324	LRP10	0.451428	-0.877717	0.00101826	0.811349	0.644802	0.502745	0.661423	0.266342	1	0.912134	0.796776	0.106873	1.10392	0.998104	0.635017
ENSG00000176978	DPP7	0.715013	-0.853758	0.00103729	1.1416	0.446235	0.744735	1.19056	0.463697	1	1.56913	0.944214	0.0356954	1.41933	0.689122	0.771039
ENSG00000035862	TIMP2	0.74834	-0.847082	0.00103887	1.21498	0.478604	0.700225	1.27875	0.505874	1	1.54999	0.849636	0.0667362	1.61645	0.812033	0.710093
ENSG00000124253	PCK1	10.8661	0.896552	0.00105463	6.59679	-0.588294	0.647868	6.31659	-0.618376	1	4.64359	-1.09836	0.0811866	4.25798	-1.203	1
ENSG00000130811	EIF3G	0.758187	-0.850768	0.0010602	1.15383	0.3644	0.800374	1.56537	0.797218	0.925742	1.56913	0.846436	0.0699387	1.49818	0.681645	0.770778
ENSG00000175634	RPS6KB2	0.330997	-0.908363	0.0010631	0.562644	0.532603	0.675917	0.628352	0.653577	1	0.637856	0.706643	0.198535	1.06449	1.39415	0.492379
ENSG00000197019	SERTAD1	0.80439	-0.840728	0.00108736	1.38622	0.58646	0.540655	1.31182	0.436206	1	1.61378	0.798885	0.0888316	1.3799	0.480786	0.881454
ENSG00000108639	SYNGR2	0.617305	-0.857729	0.00109801	0.941817	0.3663	0.802722	1.03623	0.476319	1	1.23106	0.782245	0.107152	2.44439	1.7002	0.263292
ENSG00000166913	YWHAB	0.540804	-0.86314	0.0011214	0.888814	0.493372	0.696419	0.870874	0.412513	1	1.12263	0.84756	0.0764601	1.45875	1.13807	0.572143
ENSG00000163631	ALB	926.64	0.885397	0.00114129	617.693	-0.441861	0.765662	495.494	-0.747319	1	346.177	-1.30422	0.017923	373.992	-1.17523	0.932664
ENSG00000168056	LTBP3	0.843776	-0.839642	0.00117018	1.37807	0.492244	0.673045	1.55434	0.623825	1	1.70308	0.809302	0.0846833	1.45875	0.49053	0.890065
ENSG00000254772	EEF1G	3.89849	-0.809533	0.00121043	5.74467	0.325595	0.86764	7.56227	0.710277	0.925742	7.9732	0.842145	0.0684278	7.84572	0.696262	0.731285
ENSG00000174917	MICOS13	0.746068	-0.843185	0.00122154	1.11713	0.34034	0.837212	1.5323	0.792609	0.925742	1.5181	0.821765	0.0814503	1.69531	0.887057	0.670054
ENSG00000198931	APRT	0.968752	-0.828348	0.00124218	1.52892	0.437647	0.741428	1.63151	0.489152	1	2.01563	0.865111	0.0562978	2.08956	0.810184	0.703048
ENSG00000175336	APOF	1.50804	0.932762	0.00127059	0.860274	-0.674362	0.630052	0.870874	-0.606247	1	0.631478	-1.11006	0.0954576	0.788514	-0.72057	1
ENSG00000123159	GIPC1	0.181783	-0.966252	0.00128214	0.338402	0.668898	0.579648	0.242522	0.121903	1	0.331685	0.599642	0.369631	1.06449	2.27519	0.0714852
ENSG00000025423	HSD17B6	7.54475	0.884611	0.00128243	4.68462	-0.554419	0.700225	4.14492	-0.70344	1	3.19566	-1.11305	0.0761152	3.66659	-0.89025	1
ENSG00000138823	MTTP	1.62469	0.928512	0.00128708	1.08859	-0.420009	0.86764	0.85985	-0.736714	1	0.548556	-1.43117	0.0197993	0.433683	-1.64205	0.994123
ENSG00000132541	RIDA	4.22418	0.890758	0.00128708	2.75206	-0.475492	0.775269	2.31498	-0.702983	1	1.55637	-1.31816	0.028943	2.05014	-0.879067	1
ENSG00000214063	TSPAN4	0.781667	-0.834981	0.00129118	1.3006	0.527517	0.633145	1.2567	0.417228	1	1.60102	0.836486	0.071969	1.5376	0.680718	0.781348
ENSG00000175416	CLTB	0.587008	-0.851135	0.00129582	0.888814	0.35678	0.821524	0.94804	0.42096	1	1.41604	1.10844	0.00914291	0.906791	0.342913	0.982251
ENSG00000048162	NOP16	0.222684	-0.937604	0.00130092	0.330247	0.287113	0.946604	0.418901	0.637512	1	0.484771	0.90018	0.08895	1.02507	1.92271	0.220677
ENSG00000084674	APOB	28.271	0.87778	0.00131652	18.4531	-0.476802	0.752162	16.5025	-0.617141	1	10.4736	-1.31729	0.0167314	12.4191	-1.0491	1
ENSG00000123989	CHPF	0.48021	-0.857326	0.00131825	0.73796	0.380454	0.787881	0.815755	0.498802	1	1.06522	0.96315	0.0353987	1.14335	0.965595	0.659732
ENSG00000152082	MZT2B	1.62241	-0.821502	0.00134042	2.46666	0.374887	0.756096	2.95436	0.609335	1	3.28496	0.820964	0.0700673	3.90315	0.962459	0.622187
ENSG00000157131	C8A	3.03047	0.9045	0.00134439	1.94479	-0.496136	0.752162	1.64253	-0.714192	1	1.18003	-1.23096	0.0475821	1.10392	-1.27028	1
ENSG00000182534	MXRA7	0.483997	-0.855554	0.00135271	0.790963	0.487982	0.704624	0.738589	0.336219	1	1.07798	0.970835	0.0327173	0.946217	0.684925	0.799613
ENSG00000149823	VPS51	0.676384	-0.838249	0.00136479	1.11306	0.507063	0.655613	1.16851	0.527857	1	1.40966	0.864873	0.0633045	1.06449	0.366855	0.967425
ENSG00000142684	ZNF593	0.649117	-0.83894	0.00136699	1.01113	0.411261	0.752162	1.03623	0.407091	1	1.31398	0.815919	0.0867748	2.12899	1.42844	0.419069
ENSG00000134240	HMGCS2	8.83844	0.878511	0.00140136	5.87922	-0.445636	0.765265	5.11501	-0.627719	1	3.05533	-1.41856	0.0153744	4.25798	-0.906147	1
ENSG00000103363	ELOB	1.97235	-0.811264	0.00144265	2.98446	0.371324	0.757834	3.63783	0.632851	1	3.96109	0.811735	0.0727791	4.41568	0.858554	0.658578
ENSG00000257017	HP	275.05	0.867717	0.00148339	188.363	-0.40188	0.830007	159.337	-0.631183	1	96.4056	-1.40276	0.00973404	95.4102	-1.3977	0.826348
ENSG00000234741	GAS5	0.554438	-0.838519	0.00152901	0.856197	0.397332	0.756096	0.77166	0.201825	1	1.30123	1.06771	0.0133023	1.18277	0.809547	0.730378
ENSG00000153187	HNRNPU	1.1316	-0.814455	0.0016045	1.8714	0.525902	0.624716	1.37797	0.000236192	1	2.3792	0.888845	0.0461214	2.95693	1.09265	0.572143
ENSG00000123561	SERPINA7	3.57052	0.875143	0.00169019	2.30358	-0.493785	0.752162	1.86301	-0.777204	1	1.46707	-1.15714	0.0664174	1.77416	-0.843395	1
ENSG00000143549	TPM3	0.768791	-0.820555	0.00169138	1.14567	0.343133	0.830007	1.45513	0.675264	1	1.50534	0.768221	0.111138	2.16841	1.21051	0.542574
ENSG00000170509	HSD17B13	2.53512	0.891682	0.00170415	1.63901	-0.486192	0.761343	1.36694	-0.722287	1	0.988677	-1.22947	0.0495713	1.06449	-1.06439	1
ENSG00000142156	COL6A1	0.936182	-0.80984	0.00170453	1.59823	0.584898	0.542122	1.37797	0.291412	1	1.84978	0.787451	0.09555	1.73473	0.599138	0.806501
ENSG00000051108	HERPUD1	0.958905	-0.815346	0.00171503	1.23945	0.103177	1	1.57639	0.457839	1	2.48126	1.24647	0.00167575	1.5376	0.388159	0.935527
ENSG00000075624	ACTB	9.28684	-0.780222	0.0017589	13.8215	0.356428	0.813386	15.2238	0.460161	1	18.5744	0.817871	0.0759444	23.2612	1.02774	0.572143
ENSG00000182718	ANXA2	1.53985	-0.798525	0.00180355	2.31989	0.370481	0.760721	2.16065	0.219051	1	3.02344	0.780527	0.0894724	5.91386	1.66647	0.242509
ENSG00000142534	RPS11	7.64701	-0.778288	0.00184606	11.4975	0.375064	0.776521	12.9198	0.507916	1	15.8061	0.874312	0.0522233	13.1288	0.472144	0.848108
ENSG00000182196	ARL6IP4	1.46032	-0.799351	0.00184748	2.28319	0.434509	0.734706	2.40317	0.463138	1	2.84484	0.767158	0.0976244	3.70602	1.05181	0.580784
ENSG00000170421	KRT8	6.52601	-0.784812	0.00186961	11.5424	0.657964	0.443472	8.7859	0.156397	1	9.0448	0.215752	0.848709	30.9886	1.9867	0.0695129
ENSG00000095794	CREM	0.487784	-0.837972	0.00192855	0.676803	0.2155	0.99157	0.815755	0.483205	1	1.18003	1.12102	0.00929145	1.06449	0.848424	0.705811
ENSG00000185215	TNFAIP2	0.363566	-0.872495	0.00198056	0.599338	0.496618	0.729789	0.485044	0.133805	1	0.593206	0.451673	0.48781	2.40497	2.47934	0.0146467
ENSG00000122194	PLG	21.9511	0.847804	0.00201834	14.4086	-0.473632	0.752162	12.7544	-0.629244	1	8.87258	-1.19202	0.0352076	9.61987	-1.0566	1
ENSG00000140105	WARS	0.469606	-0.834182	0.0020191	0.676803	0.282098	0.912397	0.749613	0.414595	1	1.13538	1.12214	0.00940719	0.867366	0.615402	0.837778
ENSG00000079557	AFM	3.85153	0.859957	0.00203515	2.52374	-0.472127	0.77992	2.09451	-0.719379	1	1.64567	-1.10177	0.0839194	1.30105	-1.39515	1
ENSG00000100234	TIMP3	0.778637	-0.802212	0.00224548	1.34545	0.610821	0.525304	0.925992	-0.025008	1	1.64567	0.905062	0.0463368	1.26162	0.416691	0.941675
ENSG00000161960	EIF4A1	4.18025	-0.770227	0.00228606	6.08715	0.324078	0.86764	5.69926	0.182819	1	8.9555	0.939262	0.0323811	11.1969	1.13419	0.546898
ENSG00000091513	TF	113.082	0.836777	0.00229651	75.1211	-0.456939	0.752162	65.062	-0.646956	1	46.4359	-1.17117	0.0385268	48.6908	-1.08895	0.976187
ENSG00000184640	SEPTIN9	0.58928	-0.811059	0.00232171	1.01928	0.609339	0.535233	0.848826	0.264583	1	1.08436	0.671474	0.194151	1.5376	1.10898	0.572289
ENSG00000175003	SLC22A1	4.6741	0.846088	0.00235398	3.00892	-0.503632	0.752162	3.04255	-0.455852	1	1.8753	-1.19966	0.0527952	1.57703	-1.40681	1
ENSG00000103335	PIEZO1	0.420373	-0.832445	0.00246025	0.603415	0.276977	0.927202	0.694494	0.469978	1	0.854727	0.829791	0.0972114	1.69531	1.74851	0.263292
ENSG00000080618	CPB2	4.74832	0.843374	0.00246622	3.22909	-0.416278	0.867377	2.61262	-0.70649	1	1.79238	-1.29138	0.0330427	2.44439	-0.806238	1
ENSG00000285219	HULC	1.96174	0.87	0.00264699	1.31691	-0.429242	0.857387	1.08032	-0.691787	1	0.771806	-1.21771	0.0561262	0.55196	-1.60197	1
ENSG00000147065	MSN	0.545349	-0.811006	0.00267785	0.790963	0.303173	0.870836	0.981111	0.605278	1	1.19279	0.960914	0.0358476	1.02507	0.641394	0.806501
ENSG00000011465	DCN	3.11531	-0.764024	0.00269428	5.16572	0.553881	0.592611	3.45042	-0.12858	1	6.65922	0.938725	0.03383	4.73109	0.305223	0.96604
ENSG00000187514	PTMA	3.21453	-0.762797	0.0027094	4.41961	0.229572	0.979143	4.51973	0.233799	1	7.2588	1.03303	0.0144247	7.76686	0.986257	0.597098
ENSG00000108829	LRRC59	0.475666	-0.815715	0.00279876	0.684958	0.289568	0.899416	0.672447	0.238506	1	1.11625	1.07977	0.0142856	1.18277	1.04604	0.621831
ENSG00000151655	ITIH2	10.654	0.827251	0.00283358	7.64054	-0.334796	0.901126	5.46777	-0.816185	1	3.808	-1.37875	0.0188117	5.79558	-0.742212	1
ENSG00000106258	CYP3A5	5.5671	0.831518	0.00287412	3.60418	-0.497779	0.752162	3.40633	-0.551716	1	2.14958	-1.26051	0.0385458	3.62717	-0.472883	1
ENSG00000172889	EGFL7	0.505205	-0.818924	0.002937	0.9092	0.676829	0.479625	0.760637	0.331051	1	0.918513	0.649219	0.230677	1.02507	0.750827	0.756164
ENSG00000132153	DHX30	0.405225	-0.824702	0.00297466	0.546335	0.175059	1	0.661423	0.455794	1	0.912134	1.00536	0.0312943	1.3799	1.50455	0.411054
ENSG00000204592	HLA-E	4.31507	-0.752251	0.00304574	6.30324	0.338041	0.845011	7.80479	0.625903	1	8.79604	0.86346	0.0582585	5.40132	0.0251728	1
ENSG00000099800	TIMM13	0.864227	-0.777253	0.00305111	1.37807	0.481189	0.696419	1.42206	0.476873	1	1.59464	0.689329	0.164207	2.01071	0.944593	0.637621
ENSG00000205937	RNPS1	0.439309	-0.809222	0.00308375	0.656418	0.356563	0.834581	0.705518	0.436141	1	0.873863	0.803889	0.10596	1.45875	1.47128	0.422862
ENSG00000105223	PLD3	0.83393	-0.777127	0.00313645	1.31284	0.459019	0.726361	1.51025	0.625099	1	1.58188	0.735415	0.130149	1.34047	0.412771	0.931806
ENSG00000018408	WWTR1	0.240105	-0.874081	0.0032205	0.44033	0.68783	0.522615	0.264569	-0.131073	1	0.446499	0.669683	0.280267	1.02507	1.83698	0.284998
ENSG00000168542	COL3A1	0.687746	-0.798073	0.00325548	1.51261	1.05617	0.0589286	0.694494	-0.264693	1	0.950406	0.21312	0.818735	1.45875	0.80936	0.716944
ENSG00000117594	HSD11B1	2.50558	0.842583	0.00335948	1.71647	-0.40305	0.86764	1.51025	-0.566277	1	0.810077	-1.51672	0.0103849	1.5376	-0.537226	1
ENSG00000177697	CD151	1.35125	-0.76522	0.00336837	2.2465	0.559188	0.57041	1.70868	0.076388	1	2.34093	0.589034	0.252036	4.65223	1.51849	0.343215
ENSG00000126247	CAPNS1	1.0089	-0.76496	0.00336837	1.533	0.402667	0.752162	1.62049	0.443534	1	1.91357	0.73998	0.121968	2.6021	1.09641	0.572143
ENSG00000101443	WFDC2	0.16209	-0.91245	0.00342015	0.313939	0.770382	0.479625	0.121261	-0.661907	1	0.274278	0.507863	0.497652	1.06449	2.47719	0.0343918
ENSG00000100345	MYH9	1.70497	-0.751865	0.00379306	2.69906	0.479052	0.66936	2.01734	-0.0203121	1	2.93414	0.583456	0.254228	7.25433	1.8394	0.135389
ENSG00000198099	ADH4	10.5457	0.804197	0.00386149	7.00858	-0.462103	0.752162	6.4599	-0.55736	1	4.62446	-1.07675	0.0892259	4.02142	-1.25837	1
ENSG00000214026	MRPL23	0.405982	-0.810363	0.00404149	0.644186	0.460421	0.752162	0.694494	0.533588	1	0.765427	0.715231	0.182053	1.10392	1.18437	0.580784
ENSG00000237949	LINC00844	1.23688	0.854757	0.00404152	0.819503	-0.45068	0.832491	0.661423	-0.729175	1	0.535799	-1.07067	0.113769	0.354831	-1.52416	1
ENSG00000111859	NEDD9	0.458245	-0.791086	0.00408876	0.815426	0.671292	0.487683	0.551186	0.00802997	1	0.75267	0.497394	0.397721	1.69531	1.63612	0.33172
ENSG00000102317	RBM3	1.01193	-0.749246	0.00411701	1.45961	0.320411	0.856591	1.22363	0.0186725	1	2.14958	0.937582	0.0318374	2.99635	1.30583	0.492379
ENSG00000149124	GLYAT	1.33005	0.849938	0.00412541	0.770577	-0.66497	0.633145	1.05828	-0.143584	1	0.510285	-1.25312	0.0531537	0.670237	-0.77682	1
ENSG00000132855	ANGPTL3	2.77295	0.821771	0.0043037	1.89179	-0.414226	0.86764	1.57639	-0.657916	1	1.12901	-1.17896	0.0621822	1.14335	-1.10694	1
ENSG00000128739	SNRPN	0.243135	-0.843391	0.00431693	0.391404	0.474167	0.752162	0.341735	0.238956	1	0.433742	0.616387	0.321719	1.2222	2.09044	0.116029
ENSG00000171564	FGB	119.043	0.790269	0.00433252	80.5151	-0.437538	0.775127	71.1691	-0.598557	1	51.8641	-1.09101	0.0585962	54.0526	-1.02048	1
ENSG00000105398	SULT2A1	3.49554	0.806468	0.00433252	2.36881	-0.428746	0.846329	2.16065	-0.538599	1	1.46707	-1.13811	0.0731411	1.14335	-1.44577	1
ENSG00000137818	RPLP1	15.7568	-0.722575	0.00436978	22.0776	0.279862	0.905879	26.7325	0.53761	1	31.8035	0.859851	0.0564727	26.0604	0.437691	0.867603
ENSG00000106804	C5	5.12628	0.797651	0.00448755	3.43702	-0.448461	0.817626	2.98743	-0.630206	1	2.26439	-1.06498	0.0966145	2.36554	-0.972877	1
ENSG00000130726	TRIM28	0.532473	-0.789195	0.00450282	0.774654	0.31912	0.86764	0.815755	0.369356	1	1.10987	0.890117	0.0653542	1.5376	1.26905	0.546898
ENSG00000132703	APCS	10.0617	0.791809	0.00453646	6.80473	-0.436577	0.779595	5.75438	-0.661891	1	4.35018	-1.10033	0.0798495	5.55903	-0.72575	1
ENSG00000164111	ANXA5	1.10433	-0.751381	0.00462427	1.58193	0.307246	0.86764	1.51025	0.202891	1	2.24525	0.862166	0.0572157	3.43004	1.37407	0.440548
ENSG00000167671	UBXN6	0.550651	-0.767743	0.00466107	0.868428	0.468674	0.726361	1.02521	0.676995	1	0.988677	0.651669	0.219359	0.985643	0.589371	0.848897
ENSG00000246705	H2AFJ	0.835444	-0.74703	0.00467651	1.21906	0.342051	0.830007	1.42206	0.542329	1	1.58826	0.753004	0.117734	1.97129	0.978418	0.623907
ENSG00000167553	TUBA1C	0.783182	-0.752305	0.00474098	1.12936	0.319518	0.86764	1.16851	0.338913	1	1.39053	0.637832	0.216486	3.27233	1.82082	0.169969
ENSG00000181649	PHLDA2	0.373413	-0.79171	0.00478631	0.574875	0.417915	0.752162	0.540162	0.289503	1	0.650613	0.595442	0.312038	1.69531	1.94551	0.151244
ENSG00000171858	RPS21	5.71026	-0.721258	0.00481069	8.04825	0.290993	0.886892	8.27881	0.296801	1	11.8195	0.903491	0.0422385	12.0248	0.796988	0.678585
ENSG00000214274	ANG	5.18915	0.790923	0.00491716	3.46556	-0.45615	0.804086	3.32916	-0.488446	1	2.19423	-1.1319	0.071969	2.32612	-1.01586	1
ENSG00000101323	HAO1	2.13292	0.817563	0.00495207	1.40661	-0.468526	0.795704	1.41104	-0.431024	1	0.899377	-1.12506	0.0821907	0.512534	-1.83259	0.910903
ENSG00000021852	C8B	4.18934	0.792354	0.00495406	2.79691	-0.455994	0.805551	2.56853	-0.554598	1	1.79875	-1.1077	0.0811866	2.08956	-0.857682	1
ENSG00000113790	EHHADH	1.6262	0.826201	0.00495617	1.11306	-0.40598	0.86764	0.937016	-0.630235	1	0.612342	-1.28854	0.041828	0.82794	-0.781509	1
ENSG00000047457	CP	15.419	0.780983	0.00512418	10.5068	-0.426994	0.794754	8.43315	-0.731341	1	7.19502	-0.988174	0.0966146	7.25433	-0.963835	1
ENSG00000148303	RPL7A	4.55972	-0.718268	0.00512418	6.43779	0.295521	0.878898	7.35282	0.462223	1	8.76414	0.780287	0.0995897	10.6844	0.95696	0.607395
ENSG00000129596	CDO1	1.41639	0.828347	0.00515488	0.848043	-0.617799	0.690034	0.837803	-0.588761	1	0.727156	-0.823236	0.274152	0.591386	-1.04338	1
ENSG00000159069	FBXW5	0.869529	-0.740017	0.00518345	1.37399	0.483365	0.690315	1.09135	0.0806492	1	1.72221	0.824477	0.0759444	1.85301	0.832223	0.690853
ENSG00000114771	AADAC	3.34102	0.792231	0.00521358	2.3892	-0.344963	0.934317	1.74175	-0.793341	1	1.3969	-1.14624	0.0697342	1.45875	-1.03966	1
ENSG00000180432	CYP8B1	2.829	0.805273	0.00526941	1.87956	-0.460144	0.804537	1.66458	-0.610231	1	1.26933	-1.03679	0.113095	1.10392	-1.18825	1
ENSG00000122359	ANXA11	0.604428	-0.755557	0.00544377	0.982588	0.52716	0.636572	0.981111	0.469869	1	0.944027	0.429351	0.470614	2.01071	1.48636	0.396894
ENSG00000089220	PEBP1	8.28628	0.779102	0.0055024	5.45927	-0.480985	0.752162	5.14808	-0.540439	1	3.73784	-1.03852	0.105637	4.41568	-0.77807	1
ENSG00000089280	FUS	0.750612	-0.744503	0.00555419	1.02336	0.227733	0.963914	1.38899	0.673705	1	1.47345	0.808189	0.0894724	1.73473	0.952461	0.644407
ENSG00000196230	TUBB	0.918762	-0.733384	0.00557294	1.51669	0.563272	0.582183	1.38899	0.365144	1	1.30761	0.286671	0.671976	3.50889	1.69168	0.241154
ENSG00000277443	MARCKS	0.504448	-0.760633	0.00558871	0.925508	0.741053	0.35828	0.595281	-0.0100577	1	0.829213	0.511538	0.380193	1.26162	1.07472	0.600099
ENSG00000130202	NECTIN2	1.26415	-0.72959	0.00567763	2.14457	0.612617	0.496413	1.96222	0.404196	1	1.98373	0.443947	0.431063	2.83865	0.903583	0.644407
ENSG00000151468	CCDC3	0.404467	-0.792159	0.00568025	0.578952	0.292062	0.914552	0.573233	0.256383	1	1.00143	1.1852	0.00712222	0.473109	0.0137412	1
ENSG00000008394	MGST1	9.67086	0.772962	0.00585759	6.60495	-0.424668	0.800517	6.02997	-0.536688	1	3.99936	-1.17069	0.0581273	5.55903	-0.671621	1
ENSG00000104979	C19orf53	0.616547	-0.745882	0.00588309	0.933662	0.408066	0.752162	0.804732	0.142758	1	1.27571	0.897133	0.0520867	1.34047	0.870708	0.693694
ENSG00000123064	DDX54	0.370383	-0.777444	0.00602167	0.550412	0.364043	0.8321	0.551186	0.338562	1	0.75267	0.856301	0.0871426	1.02507	1.22817	0.556291
ENSG00000173039	RELA	0.552166	-0.748896	0.00604437	0.803194	0.337948	0.858143	0.870874	0.430247	1	1.0716	0.789109	0.105767	1.45875	1.15518	0.572143
ENSG00000095906	NUBP2	0.349932	-0.78291	0.00604437	0.550412	0.459968	0.752162	0.661423	0.701915	1	0.580449	0.520463	0.397017	1.02507	1.31053	0.529354
ENSG00000189171	S100A13	1.07934	-0.727982	0.00612734	1.46369	0.224836	0.954721	1.74175	0.465854	1	2.25801	0.921366	0.0355785	2.20784	0.771819	0.707211
ENSG00000173372	C1QA	2.37606	-0.712984	0.00622306	3.52672	0.384886	0.752162	3.93547	0.507673	1	4.51602	0.764806	0.0954576	3.54831	0.305058	0.966814
ENSG00000108518	PFN1	3.0888	-0.707458	0.00622306	4.56638	0.380247	0.775249	4.82839	0.419798	1	5.594	0.686523	0.144424	7.13605	0.942931	0.620143
ENSG00000131669	NINJ1	0.630939	-0.739253	0.00624006	1.08044	0.626887	0.506327	0.782684	0.0686523	1	1.14176	0.676586	0.186722	1.2222	0.70679	0.764874
ENSG00000164406	LEAP2	3.42055	0.776581	0.00633739	2.31989	-0.433548	0.837212	2.27089	-0.43778	1	1.46069	-1.11778	0.0792577	1.2222	-1.32625	1
ENSG00000101981	F9	4.49307	0.772101	0.00635597	3.04969	-0.433804	0.833098	2.72286	-0.576235	1	1.98373	-1.0701	0.0956301	2.28669	-0.834467	1
ENSG00000163581	SLC2A2	3.42964	0.772077	0.00662613	2.34027	-0.424707	0.853041	1.85198	-0.745422	1	1.60102	-0.984906	0.137799	1.89243	-0.711801	1
ENSG00000130649	CYP2E1	46.591	0.758227	0.00679915	31.5774	-0.440766	0.77148	30.3483	-0.476268	1	20.7622	-1.06297	0.0684278	21.0928	-1.02916	1
ENSG00000162704	ARPC5	0.523384	-0.742854	0.00680527	0.835811	0.502882	0.680592	0.782684	0.352781	1	0.950406	0.682122	0.192024	1.14335	0.885941	0.687218
ENSG00000101294	HM13	0.894524	-0.721946	0.00682398	1.22722	0.248089	0.946074	1.56537	0.595065	1	1.80513	0.864061	0.0593048	1.5376	0.528547	0.84659
ENSG00000100364	KIAA0930	0.409769	-0.761466	0.00684494	0.656418	0.500953	0.700225	0.683471	0.516011	1	0.701642	0.579813	0.324732	1.06449	1.13868	0.5947
ENSG00000185432	METTL7A	4.99752	0.764733	0.00685099	3.50225	-0.384121	0.87009	2.81105	-0.688988	1	2.20698	-1.07164	0.093897	2.56267	-0.827527	1
ENSG00000112715	VEGFA	1.08464	-0.722472	0.00688373	1.59823	0.369571	0.772712	1.26773	-0.0221845	1	2.34731	0.981504	0.022022	2.08956	0.686924	0.759198
ENSG00000135744	AGT	13.8026	0.757646	0.0068848	9.59756	-0.399251	0.833029	8.53236	-0.553314	1	5.77898	-1.15582	0.0427397	7.88514	-0.68652	1
ENSG00000197451	HNRNPAB	0.74531	-0.72796	0.007019	1.16606	0.4724	0.712013	0.881898	-0.000564416	1	1.42242	0.768838	0.112758	2.01071	1.18468	0.546898
ENSG00000172955	ADH6	2.9767	0.769554	0.0070269	2.07526	-0.390365	0.86764	1.89608	-0.499747	1	1.20555	-1.19747	0.0563058	1.3799	-0.95473	1
ENSG00000104760	FGL1	13.0944	0.756468	0.00702813	9.4834	-0.333732	0.902249	7.37487	-0.692161	1	5.47918	-1.15687	0.0611262	6.54467	-0.879724	1
ENSG00000128272	ATF4	1.35731	-0.714526	0.00717371	1.88363	0.269691	0.898914	1.9071	0.257648	1	2.80019	0.903216	0.0397421	3.19348	0.97669	0.621217
ENSG00000072080	SPP2	2.00794	0.789091	0.00725075	1.45146	-0.326629	0.946965	1.1134	-0.697107	1	0.733535	-1.34335	0.0293807	1.18277	-0.595975	1
ENSG00000169976	SF3B5	0.663508	-0.728674	0.00726129	1.01113	0.426819	0.752162	0.992135	0.354566	1	1.29485	0.806408	0.0932318	1.14335	0.541713	0.867648
ENSG00000228278	ORM2	23.141	0.75158	0.00730398	16.2107	-0.38882	0.852618	15.1135	-0.473078	1	9.70179	-1.15564	0.0422385	10.2901	-1.05367	1
ENSG00000113889	KNG1	23.0145	0.749756	0.0074937	16.072	-0.394213	0.841607	14.1434	-0.564376	1	10.2503	-1.06501	0.0672359	10.5267	-1.01316	1
ENSG00000196177	ACADSB	1.66634	0.790399	0.00755585	1.12121	-0.440812	0.837212	0.892921	-0.744272	1	0.746292	-1.03744	0.123575	1.02507	-0.525432	1
ENSG00000203485	INF2	0.672597	-0.724148	0.00761296	1.03151	0.439944	0.752162	1.04725	0.417979	1	1.12901	0.55957	0.311888	2.01071	1.33934	0.492379
ENSG00000134538	SLCO1B1	2.31849	0.779228	0.00770429	1.66347	-0.341277	0.946074	1.34489	-0.634232	1	0.944027	-1.18546	0.0615104	0.867366	-1.2408	1
ENSG00000169045	HNRNPH1	1.28309	-0.710803	0.00771836	1.73278	0.225183	0.952126	1.88506	0.32775	1	2.5897	0.868105	0.0526206	3.43004	1.16676	0.546898
ENSG00000123843	C4BPB	3.26149	0.757482	0.00813305	2.25873	-0.403846	0.86764	1.87403	-0.655881	1	1.46707	-1.04326	0.109917	1.81358	-0.702068	1
ENSG00000175756	AURKAIP1	0.995262	-0.704589	0.00819803	1.51669	0.436565	0.74652	1.62049	0.490168	1	1.74135	0.633968	0.2135	1.93186	0.707346	0.752506
ENSG00000091527	CDV3	0.517324	-0.730807	0.00822589	0.733883	0.304014	0.870739	0.826779	0.459245	1	1.01419	0.814841	0.0962711	1.2222	1.0038	0.644407
ENSG00000160868	CYP3A4	13.0778	0.752122	0.00838525	8.77806	-0.457143	0.756096	8.88512	-0.41309	1	5.90655	-1.04284	0.0805677	5.59845	-1.10417	1
ENSG00000150938	CRIM1	0.498388	-0.735169	0.00839218	0.725729	0.346941	0.841839	0.650399	0.151439	1	1.01419	0.875595	0.0672463	1.34047	1.19072	0.568842
ENSG00000140263	SORD	2.69039	0.769343	0.00842681	1.75724	-0.49466	0.752162	1.67561	-0.532321	1	1.23744	-1.00617	0.130671	1.61645	-0.58337	1
ENSG00000161547	SRSF2	1.02935	-0.696592	0.00864784	1.38215	0.22271	0.957347	1.49923	0.322412	1	2.04752	0.850853	0.0612109	2.72037	1.15961	0.546898
ENSG00000104518	GSDMD	0.507478	-0.735668	0.00871653	0.790963	0.464135	0.737165	0.639376	0.0980728	1	1.04608	0.896905	0.0599122	0.867366	0.54189	0.864628
ENSG00000169230	PRELID1	0.793786	-0.707424	0.00876771	1.09267	0.261076	0.926427	1.51025	0.732145	0.940458	1.46069	0.717212	0.144881	1.49818	0.673047	0.784508
ENSG00000117691	NENF	0.805147	-0.706105	0.00883974	1.23129	0.442751	0.740061	1.26773	0.440301	1	1.46069	0.694189	0.161801	1.3799	0.534609	0.859208
ENSG00000160408	ST6GALNAC6	0.59231	-0.720733	0.0090898	0.896968	0.420289	0.752162	1.04725	0.616352	1	1.07798	0.694861	0.177866	0.867366	0.320826	1
ENSG00000173369	C1QB	1.32399	-0.70215	0.00917035	2.16088	0.557176	0.584531	1.7638	0.181947	1	2.44299	0.721847	0.133273	1.73473	0.133815	1
ENSG00000143621	ILF2	0.390833	-0.738881	0.00933557	0.566721	0.3399	0.86764	0.374806	-0.298979	1	0.771806	0.825855	0.0990125	1.73473	1.93276	0.154807
ENSG00000054148	PHPT1	0.675627	-0.712662	0.00950369	0.994819	0.374862	0.78399	1.31182	0.763263	0.925742	1.18003	0.629732	0.236575	1.02507	0.366497	0.975771
ENSG00000118816	CCNI	0.551408	-0.720628	0.00954115	0.782809	0.30961	0.86764	0.793708	0.30325	1	1.07798	0.814316	0.0948873	1.49818	1.20747	0.552771
ENSG00000104529	EEF1D	2.95246	-0.678026	0.00972757	4.2239	0.337322	0.851308	4.61894	0.433406	1	5.57486	0.769249	0.0894091	4.77051	0.430648	0.886443
ENSG00000107223	EDF1	1.93523	-0.683618	0.00979568	2.84584	0.382862	0.752162	2.99845	0.417956	1	3.46994	0.681499	0.152112	3.86372	0.743008	0.712524
ENSG00000091583	APOH	76.1391	0.726268	0.00988307	54.5316	-0.358694	0.86764	45.0539	-0.626241	1	35.0055	-1.02242	0.0811866	36.3899	-0.957634	1
ENSG00000170515	PA2G4	0.366596	-0.743331	0.00995478	0.623801	0.616923	0.560192	0.352759	-0.293216	1	0.676128	0.711206	0.186589	1.06449	1.31191	0.526181
ENSG00000123838	C4BPA	11.0274	0.727075	0.010262	7.8077	-0.376458	0.86764	6.65833	-0.593943	1	5.16026	-0.994093	0.126228	5.00707	-1.02224	1
ENSG00000183747	ACSM2A	2.0746	0.757051	0.0104411	1.43923	-0.399727	0.86764	1.21261	-0.625917	1	0.918513	-1.06355	0.106084	1.14335	-0.697298	1
ENSG00000039537	C6	3.3342	0.734144	0.010668	2.34435	-0.384459	0.873995	2.1386	-0.497245	1	1.4862	-1.06167	0.100843	1.45875	-1.04769	1
ENSG00000105372	RPS19	9.80947	-0.663795	0.0106821	13.585	0.287126	0.891361	13.4489	0.234122	1	19.2951	0.843203	0.0645182	19.082	0.70093	0.723471
ENSG00000171223	JUNB	3.43797	-0.668925	0.0108351	4.95779	0.355066	0.820823	4.80634	0.263954	1	6.6337	0.809379	0.0846395	5.63788	0.45421	0.866118
ENSG00000166123	GPT2	1.26869	0.77059	0.0108972	0.860274	-0.430956	0.864831	0.804732	-0.494672	1	0.548556	-1.08994	0.105456	0.591386	-0.894126	1
ENSG00000128283	CDC42EP1	0.896796	-0.683983	0.0109772	1.45146	0.552161	0.592611	1.32285	0.348473	1	1.39053	0.446389	0.437133	2.08956	0.983603	0.623907
ENSG00000113905	HRG	35.481	0.717667	0.0111158	25.9672	-0.325445	0.912397	21.2207	-0.611627	1	16.0293	-1.05028	0.0717836	15.1395	-1.1219	1
ENSG00000130988	RGN	1.75496	0.756764	0.0111184	1.17421	-0.457071	0.818587	0.992135	-0.672814	1	0.810077	-0.999403	0.141361	1.30105	-0.271086	1
ENSG00000265681	RPL17	6.01096	-0.663677	0.0112866	7.93001	0.204591	0.994065	7.09928	0.00775936	1	12.6742	0.961272	0.0264973	14.3115	1.00112	0.58194
ENSG00000168389	MFSD2A	1.82616	0.753828	0.0112922	1.21091	-0.472261	0.793378	1.20159	-0.449479	1	0.803699	-1.07179	0.104228	1.14335	-0.512207	1
ENSG00000080910	CFHR2	9.48756	0.719064	0.0113378	6.58864	-0.40926	0.82335	5.96383	-0.535143	1	4.57981	-0.948513	0.150379	4.49453	-0.960876	1
ENSG00000123505	AMD1	0.357507	-0.733526	0.0114196	0.530027	0.381342	0.820823	0.429925	0.0396294	1	0.682506	0.773036	0.139566	1.26162	1.60004	0.370449
ENSG00000177954	RPS27	14.4608	-0.657654	0.0114757	19.081	0.207224	0.994065	19.9419	0.245177	1	29.9856	0.935157	0.0314055	25.3507	0.549161	0.802214
ENSG00000198650	TAT	4.21434	0.724809	0.0115575	2.73983	-0.512643	0.752162	2.94333	-0.37355	1	2.08579	-0.907175	0.183934	2.20784	-0.800527	1
ENSG00000204256	BRD2	0.411284	-0.719729	0.0117533	0.627878	0.437228	0.752162	0.705518	0.57664	1	0.656992	0.485837	0.422621	1.18277	1.3021	0.523321
ENSG00000184009	ACTG1	9.46256	-0.657303	0.0117743	13.7888	0.377803	0.771949	11.145	0.00534935	1	16.1633	0.61098	0.246634	32.0925	1.52979	0.309849
ENSG00000118520	ARG1	2.74644	0.738709	0.0118344	1.88363	-0.422961	0.859264	1.63151	-0.608672	1	1.33312	-0.931359	0.172328	1.34047	-0.884545	1
ENSG00000119535	CSF3R	0.393106	-0.73902	0.0118425	0.513718	0.163481	1	1.21261	1.49665	0.151018	0.593206	0.38626	0.574858	0.433683	-0.0401939	1
ENSG00000179918	SEPHS2	2.17837	0.743846	0.0119119	1.62677	-0.283763	0.994065	1.33387	-0.560279	1	0.854727	-1.24695	0.0469323	0.788514	-1.28908	1
ENSG00000131482	G6PC	3.97499	0.722355	0.011936	2.63382	-0.482659	0.761735	2.89924	-0.308803	1	1.89443	-0.964363	0.148012	1.69531	-1.09231	1
ENSG00000007933	FMO3	2.94261	0.724561	0.0122851	2.07526	-0.381335	0.881842	2.01734	-0.399011	1	1.27571	-1.10443	0.0849675	1.2222	-1.11773	1
ENSG00000115234	SNX17	0.468849	-0.70826	0.0122918	0.733883	0.485195	0.723466	0.639376	0.230233	1	0.835592	0.667985	0.212613	1.10392	1.01262	0.628849
ENSG00000142168	SOD1	5.14446	0.714962	0.0123559	3.56341	-0.413542	0.86764	3.07562	-0.608376	1	2.62159	-0.865792	0.21339	2.40497	-0.970109	1
ENSG00000066813	ACSM2B	2.7222	0.734396	0.0125227	2.00595	-0.308125	0.975256	1.7197	-0.518155	1	1.12263	-1.17665	0.062963	0.946217	-1.36118	1
ENSG00000137409	MTCH1	0.693048	-0.683482	0.012678	1.08859	0.500779	0.667863	0.992135	0.306472	1	1.22468	0.661805	0.19748	1.10392	0.44576	0.932987
ENSG00000242372	EIF6	0.875588	-0.675412	0.0129024	1.40253	0.538046	0.609137	1.26773	0.323871	1	1.34588	0.436178	0.456828	2.16841	1.07656	0.576528
ENSG00000132589	FLOT2	0.568829	-0.691016	0.013005	0.799117	0.305257	0.86764	1.0693	0.724303	0.974295	0.988677	0.632721	0.234889	1.10392	0.733627	0.766978
ENSG00000172531	PPP1CA	0.786969	-0.676331	0.0130452	1.24352	0.514069	0.640264	0.94804	0.046664	1	1.39053	0.66402	0.188216	1.69531	0.87652	0.670459
ENSG00000151224	MAT1A	11.2259	0.706793	0.0130512	7.82401	-0.406229	0.830007	7.78275	-0.391532	1	5.19215	-1.01583	0.114364	5.04649	-1.04079	1
ENSG00000187193	MT1X	20.6127	0.704215	0.0132078	15.0895	-0.327803	0.910463	12.2253	-0.62627	1	9.52957	-1.0178	0.0838946	10.1718	-0.911419	1
ENSG00000184990	SIVA1	0.7188	-0.682388	0.0133774	1.03967	0.357926	0.815548	1.02521	0.300762	1	1.37139	0.78918	0.101724	1.3799	0.711193	0.770778
ENSG00000145901	TNIP1	0.735464	-0.677976	0.0134335	1.12121	0.450914	0.734706	1.33387	0.670974	1	1.00781	0.251903	0.742619	2.20784	1.36182	0.478067
ENSG00000146678	IGFBP1	46.1191	0.700766	0.0135285	32.3153	-0.399492	0.832491	27.6916	-0.609333	1	22.14	-0.962147	0.106492	31.8954	-0.424489	1
ENSG00000151552	QDPR	1.07479	0.757593	0.013583	0.790963	-0.300936	0.99157	0.606305	-0.665887	1	0.440121	-1.17021	0.0792913	0.433683	-1.07379	1
ENSG00000135486	HNRNPA1	1.44896	-0.663342	0.0137795	2.00595	0.288938	0.86764	1.73072	0.0317261	1	2.95965	0.909518	0.0368823	3.03578	0.826194	0.682598
ENSG00000028137	TNFRSF1B	0.675627	-0.689902	0.0139062	0.831734	0.0815913	1	1.68663	1.16993	0.464747	1.13538	0.576641	0.305974	1.18277	0.57888	0.835278
ENSG00000140416	TPM1	0.643057	-0.68253	0.0139062	1.01928	0.5175	0.646891	0.749613	-0.00153847	1	0.854727	0.202703	0.838015	3.27233	2.15027	0.0490236
ENSG00000088832	FKBP1A	0.569587	-0.686071	0.0139386	0.7665	0.234307	0.961526	0.716542	0.113735	1	1.18003	0.927389	0.0434896	1.45875	1.13443	0.572143
ENSG00000127884	ECHS1	4.99146	0.706435	0.0140012	3.42479	-0.43058	0.837427	3.65988	-0.305203	1	2.25163	-1.05133	0.102028	2.40497	-0.927892	1
ENSG00000176046	NUPR1	0.605186	-0.684043	0.0142335	0.901045	0.408031	0.752162	1.01418	0.548962	1	1.00781	0.565245	0.318085	1.30105	0.880179	0.681758
ENSG00000105568	PPP2R1A	0.679414	-0.676739	0.0142336	0.88066	0.174054	1	0.94804	0.270704	1	1.32674	0.830942	0.0786916	2.08956	1.39992	0.458192
ENSG00000141002	TCF25	0.754399	-0.680931	0.0142941	1.03967	0.275526	0.912397	1.22363	0.497135	1	1.44793	0.799527	0.0967287	1.34047	0.598936	0.829215
ENSG00000140093	SERPINA10	1.81404	0.731447	0.0143932	1.19868	-0.482539	0.775283	1.35592	-0.263994	1	0.784563	-1.10222	0.0936069	1.02507	-0.660284	1
ENSG00000124942	AHNAK	1.93447	-0.654361	0.014473	2.67867	0.292749	0.86764	3.4835	0.662714	0.99492	3.40615	0.664367	0.169603	2.83865	0.306314	0.972807
ENSG00000187097	ENTPD5	1.04525	0.757308	0.014473	0.697189	-0.458618	0.8321	0.639376	-0.546497	1	0.503906	-0.926877	0.205586	0.473109	-0.91705	1
ENSG00000109971	HSPA8	1.78602	-0.656541	0.0146027	2.57267	0.359778	0.776586	2.00632	-0.0598567	1	3.22755	0.706673	0.136336	5.55903	1.40951	0.396894
ENSG00000006210	CX3CL1	0.246922	-0.762797	0.0146027	0.436253	0.677831	0.533349	0.429925	0.594765	1	0.2679	-0.130525	1	1.14335	2.00293	0.183217
ENSG00000188488	SERPINA5	2.8343	0.72132	0.014648	2.08749	-0.311881	0.966619	1.86301	-0.462077	1	1.0716	-1.30913	0.0327173	1.65588	-0.634178	1
ENSG00000000971	CFH	14.6199	0.693713	0.0149316	10.572	-0.349793	0.873995	7.74968	-0.794891	1	7.56497	-0.849205	0.172508	8.1217	-0.739813	1
ENSG00000119335	SET	0.493086	-0.685532	0.0152914	0.733883	0.408009	0.752162	0.650399	0.188324	1	0.899377	0.715878	0.161895	1.2222	1.09324	0.596974
ENSG00000114867	EIF4G1	1.26491	-0.656679	0.0154669	1.76947	0.310192	0.86764	1.92915	0.407487	1	2.13682	0.5964	0.24505	3.54831	1.25966	0.492379
ENSG00000147647	DPYS	1.20583	0.739024	0.0155408	0.868428	-0.340533	0.946604	0.760637	-0.508005	1	0.510285	-1.12728	0.0926899	0.473109	-1.12805	1
ENSG00000077549	CAPZB	0.496874	-0.684978	0.0156642	0.790963	0.52533	0.652248	0.881898	0.640085	1	0.714399	0.329545	0.6439	1.10392	0.935922	0.671743
ENSG00000105202	FBL	0.457487	-0.688169	0.0157573	0.664572	0.365484	0.826461	0.77166	0.561946	1	0.759049	0.560093	0.328924	1.18277	1.15629	0.576665
ENSG00000120053	GOT1	2.60101	0.711834	0.0161522	1.77355	-0.437872	0.832491	1.82994	-0.361909	1	1.26296	-0.935886	0.169728	0.946217	-1.29949	1
ENSG00000083845	RPS5	5.23611	-0.633772	0.016337	7.28175	0.308241	0.86764	7.74968	0.364649	1	9.45941	0.714463	0.146281	9.54102	0.619091	0.770778
ENSG00000196616	ADH1B	20.6763	0.684897	0.0164023	15.0364	-0.342726	0.884637	12.9308	-0.551083	1	9.76558	-0.989488	0.0961039	10.9998	-0.806328	1
ENSG00000138115	CYP2C8	12.1158	0.685908	0.0164201	8.63128	-0.375535	0.86764	8.00322	-0.468301	1	5.83638	-0.958843	0.10968	5.83501	-0.946297	1
ENSG00000115875	SRSF7	0.709711	-0.66414	0.0165031	0.892891	0.129279	1	0.992135	0.277963	1	1.54999	1.02582	0.0180589	1.2222	0.563368	0.848108
ENSG00000129538	RNASE1	0.605943	-0.676516	0.0168759	0.807271	0.221227	0.983449	0.903945	0.374169	1	1.26933	0.950085	0.0387074	0.906791	0.367499	0.976187
ENSG00000138356	AOX1	3.65611	0.689778	0.0173373	2.6909	-0.320495	0.9496	2.25986	-0.561862	1	1.72221	-0.988172	0.135136	1.57703	-1.07981	1
ENSG00000132840	BHMT2	1.89357	0.714117	0.01734	1.38622	-0.321869	0.952641	1.1134	-0.624383	1	0.867484	-1.02006	0.128806	0.82794	-1.02388	1
ENSG00000100644	HIF1A	1.36867	-0.646522	0.0173434	1.94887	0.345058	0.814728	1.9071	0.272804	1	2.53867	0.755218	0.10596	2.44439	0.601459	0.800226
ENSG00000021826	CPS1	8.96948	0.681155	0.0176534	6.61718	-0.319821	0.921927	5.3906	-0.609566	1	4.22899	-0.991669	0.128465	4.96764	-0.742309	1
ENSG00000090621	PABPC4	0.660478	-0.66273	0.0177732	0.925508	0.313004	0.86764	1.05828	0.487661	1	1.26933	0.810682	0.0910152	0.788514	0.0507324	1
ENSG00000166595	CIAO2B	0.568072	-0.665455	0.0177732	0.827657	0.379594	0.790641	0.760637	0.216097	1	1.09073	0.808972	0.093897	0.946217	0.526733	0.881454
ENSG00000107796	ACTA2	0.662751	-0.663085	0.0179675	0.962202	0.373723	0.793378	0.85985	0.166588	1	1.29485	0.838065	0.0782901	1.06449	0.46784	0.910903
ENSG00000135447	PPP1R1A	1.13387	0.725329	0.0184734	0.750192	-0.478954	0.798952	0.85985	-0.236846	1	0.472014	-1.15328	0.0835052	0.749088	-0.414385	1
ENSG00000161203	AP2M1	0.750612	-0.653307	0.0185422	0.998896	0.228618	0.957354	1.02521	0.246278	1	1.4288	0.798082	0.0956301	1.97129	1.17512	0.54728
ENSG00000142937	RPS8	5.99278	-0.624163	0.0185801	8.08902	0.261339	0.939245	7.20951	0.0515823	1	11.7557	0.856507	0.0599694	12.222	0.787881	0.681873
ENSG00000148965	SAA4	8.47336	0.673545	0.0193209	6.21354	-0.331235	0.909775	5.42367	-0.517005	1	3.92282	-1.02063	0.112988	4.88879	-0.684117	1
ENSG00000145692	BHMT	4.29159	0.747745	0.0193222	2.96815	-0.408661	0.901367	2.74491	-0.500414	1	1.89443	-1.07495	0.148363	2.01071	-0.956024	1
ENSG00000138448	ITGAV	0.599884	-0.656162	0.0193699	0.962202	0.55113	0.609137	0.837803	0.282553	1	0.912134	0.42986	0.47304	1.3799	0.988987	0.636101
ENSG00000003402	CFLAR	0.518839	-0.670529	0.0193699	0.729806	0.317463	0.86764	0.804732	0.438676	1	0.912134	0.661351	0.216565	1.30105	1.11378	0.587401
ENSG00000258818	RNASE4	2.50785	0.696471	0.0194781	1.77355	-0.382481	0.877827	1.4882	-0.617751	1	1.30761	-0.83133	0.250354	1.06449	-1.08501	1
ENSG00000165916	PSMC3	0.573374	-0.661289	0.0198023	0.762423	0.225267	0.9766	0.959064	0.556325	1	1.07798	0.775657	0.117608	1.06449	0.681799	0.788962
ENSG00000166347	CYB5A	6.78202	0.672193	0.0198023	5.00264	-0.321777	0.919178	4.17799	-0.573639	1	3.22755	-0.978783	0.135838	3.74544	-0.74455	1
ENSG00000074842	MYDGF	0.937697	-0.642655	0.0199012	1.43107	0.46824	0.706887	1.08032	-0.00945038	1	1.58826	0.608223	0.246854	2.40497	1.13905	0.565111
ENSG00000070831	CDC42	0.693805	-0.646533	0.0200845	0.990742	0.35254	0.820932	0.959064	0.268429	1	1.15452	0.579362	0.289797	2.05014	1.3526	0.489067
ENSG00000175899	A2M	51.3605	0.666394	0.020248	38.0885	-0.315378	0.926427	30.4585	-0.634877	1	25.7439	-0.903955	0.13866	25.4296	-0.917405	1
ENSG00000243955	GSTA1	6.83731	0.669603	0.0204932	5.18203	-0.278375	0.969267	4.40949	-0.505903	1	3.0936	-1.05543	0.0986051	2.87808	-1.13523	1
ENSG00000196776	CD47	0.293883	-0.69833	0.0205567	0.44033	0.418223	0.778513	0.308664	-0.13697	1	0.433742	0.373531	0.621243	1.69531	2.35201	0.0323821
ENSG00000137076	TLN1	0.495359	-0.661294	0.0206037	0.717575	0.372505	0.811378	0.804732	0.514063	1	0.835592	0.598061	0.287915	1.02507	0.843937	0.711802
ENSG00000117601	SERPINC1	21.0399	0.664706	0.0206141	15.8804	-0.286932	0.950067	12.556	-0.625112	1	10.1419	-0.962895	0.106715	10.2507	-0.937876	1
ENSG00000138109	CYP2C9	10.9358	0.666196	0.020654	7.84032	-0.369551	0.86764	7.41896	-0.432235	1	5.23042	-0.973542	0.136978	6.22926	-0.706693	1
ENSG00000106853	PTGR1	2.93277	0.676658	0.0208696	2.19757	-0.293831	0.991025	1.89608	-0.49603	1	1.30123	-1.07944	0.0954576	1.41933	-0.91129	1
ENSG00000182326	C1S	21.2641	0.663124	0.0209023	14.9794	-0.398953	0.832779	12.2143	-0.682338	1	12.1767	-0.701784	0.299407	10.8026	-0.877637	1
ENSG00000211445	GPX3	4.76423	-0.615145	0.0209987	6.90666	0.388424	0.756096	6.98904	0.358713	1	8.27299	0.656987	0.199061	6.30811	0.159839	1
ENSG00000013306	SLC25A39	0.335541	-0.68777	0.021115	0.419944	0.116423	1	0.617328	0.702162	1	0.580449	0.632254	0.280674	1.18277	1.61987	0.373052
ENSG00000181029	TRAPPC5	1.03692	-0.631703	0.0212391	1.52077	0.403699	0.752162	1.78584	0.606644	1	1.67756	0.537307	0.327301	1.3799	0.19224	1
ENSG00000143278	F13B	1.04374	0.715325	0.0214127	0.742037	-0.365407	0.921171	0.694494	-0.430895	1	0.472014	-1.03062	0.138424	0.394257	-1.16572	1
ENSG00000138413	IDH1	1.24294	0.70777	0.0215333	0.93774	-0.2724	1	0.716542	-0.647341	1	0.586828	-0.9709	0.165953	0.27598	-1.88209	0.907155
ENSG00000162244	RPL29	6.72749	-0.609494	0.0217147	9.18985	0.288259	0.889746	9.34811	0.277073	1	12.4063	0.759143	0.110551	10.9209	0.457498	0.856172
ENSG00000233927	RPS28	11.2774	-0.607885	0.0217147	15.0324	0.246857	0.946604	16.3592	0.34311	1	21.062	0.780767	0.0962114	17.4262	0.383689	0.907155
ENSG00000146416	AIG1	1.72239	0.695367	0.0217722	1.23537	-0.358564	0.923839	1.12442	-0.472034	1	0.829213	-0.948428	0.170716	0.630811	-1.26443	1
ENSG00000101439	CST3	5.42547	-0.610996	0.0219999	7.57938	0.32625	0.86764	6.9229	0.146615	1	10.1674	0.785552	0.0966028	8.55538	0.415653	0.889343
ENSG00000259974	LINC00261	1.08388	0.709791	0.0221534	0.7665	-0.375411	0.912397	0.551186	-0.826979	1	0.574071	-0.795985	0.30568	0.591386	-0.676895	1
ENSG00000177733	HNRNPA0	0.55974	-0.646101	0.022201	0.774654	0.300318	0.873995	0.639376	-0.0141274	1	1.08436	0.832606	0.0819161	1.41933	1.1365	0.572143
ENSG00000115414	FN1	18.9206	0.655999	0.0226968	14.5227	-0.261526	0.989354	10.8804	-0.681968	1	9.07031	-0.972922	0.102788	10.1324	-0.802053	1
ENSG00000149357	LAMTOR1	0.553681	-0.645841	0.0228755	0.827657	0.433168	0.752162	0.727566	0.196238	1	0.892999	0.53055	0.338506	1.57703	1.30593	0.509733
ENSG00000122406	RPL5	3.22059	-0.609776	0.0232535	4.19944	0.209406	0.994065	3.86933	0.0571012	1	6.29564	0.857557	0.0621822	7.13605	0.919426	0.623907
ENSG00000108774	RAB5C	0.5658	-0.643216	0.0234756	0.778732	0.292131	0.888583	0.992135	0.63665	1	0.937649	0.57572	0.30411	1.18277	0.858988	0.693694
ENSG00000170296	GABARAP	2.09581	-0.612704	0.0236196	3.04154	0.39234	0.752162	3.08664	0.368507	1	3.48907	0.58983	0.242232	3.50889	0.512506	0.839915
ENSG00000178252	WDR6	0.392348	-0.663559	0.0236548	0.587106	0.429327	0.752162	0.462996	0.0371898	1	0.682506	0.650005	0.243387	1.14335	1.34602	0.494295
ENSG00000250722	SELENOP	25.2928	0.649909	0.0237926	18.4612	-0.344652	0.879294	16.4474	-0.500192	1	12.9868	-0.870558	0.156651	12.0248	-0.977232	1
ENSG00000180210	F2	17.1853	0.650588	0.0238191	12.7451	-0.318542	0.921927	11.1891	-0.49775	1	8.41332	-0.942212	0.117701	8.5948	-0.901596	1
ENSG00000181163	NPM1	0.95739	-0.620267	0.0239343	1.30876	0.288102	0.874335	1.1134	0.0132612	1	1.74135	0.73553	0.125881	2.68095	1.27635	0.494295
ENSG00000100258	LMF2	0.497631	-0.651152	0.0239841	0.611569	0.0983665	1	0.694494	0.287192	1	1.02695	0.93762	0.0459595	1.2222	1.09324	0.598831
ENSG00000183011	NAA38	0.674112	-0.641235	0.0242872	0.994819	0.411902	0.752162	0.925992	0.261488	1	1.13538	0.601653	0.275314	1.5376	0.978276	0.637621
ENSG00000245910	SNHG6	0.478695	-0.645324	0.0247263	0.664572	0.307151	0.873995	0.529139	-0.0586094	1	0.963163	0.897809	0.0598513	1.02507	0.900799	0.692175
ENSG00000198610	AKR1C4	1.89736	0.678968	0.0247796	1.43107	-0.281285	0.994065	1.27875	-0.429328	1	0.810077	-1.13262	0.0811866	0.788514	-1.10127	1
ENSG00000136872	ALDOB	27.4947	0.64641	0.0248025	20.6221	-0.301355	0.946604	18.2884	-0.46715	1	13.0186	-0.993923	0.0937228	13.9173	-0.887458	1
ENSG00000113924	HGD	4.15526	0.654082	0.0248376	3.06192	-0.326754	0.946604	2.74491	-0.471019	1	2.02838	-0.942468	0.158169	2.01071	-0.927475	1
ENSG00000148702	HABP2	3.17363	0.656032	0.0255208	2.38104	-0.2966	0.985901	1.99529	-0.542439	1	1.44793	-1.04238	0.109917	2.05014	-0.507187	1
ENSG00000120158	RCL1	1.29748	0.684585	0.0264517	0.929585	-0.361181	0.923839	0.793708	-0.565627	1	0.61872	-0.96135	0.172059	0.82794	-0.479815	1
ENSG00000170144	HNRNPA3	0.861197	-0.615435	0.0269885	1.1946	0.315733	0.86764	1.17954	0.263871	1	1.50534	0.67232	0.178849	1.89243	0.926384	0.644407
ENSG00000121691	CAT	4.3075	0.647176	0.0271657	3.20462	-0.312881	0.961626	2.45829	-0.690166	1	2.25801	-0.836379	0.238855	2.48382	-0.679148	1
ENSG00000160209	PDXK	0.499146	-0.636074	0.027187	0.701266	0.3314	0.86764	0.826779	0.553998	1	0.816456	0.558702	0.328924	1.06449	0.896404	0.68929
ENSG00000169217	CD2BP2	0.246164	-0.699471	0.0273032	0.379173	0.467662	0.752162	0.363783	0.374655	1	0.344442	0.292231	0.773742	1.06449	1.92883	0.226681
ENSG00000175061	SNHG29	1.23612	-0.611089	0.0274023	1.67978	0.281143	0.875802	1.38899	-0.0379492	1	2.26439	0.750296	0.108922	3.39061	1.24477	0.494295
ENSG00000109606	DHX15	0.419616	-0.645044	0.02747	0.684958	0.589501	0.58701	0.462996	-0.0571605	1	0.644235	0.454184	0.470614	1.14335	1.25313	0.546898
ENSG00000047849	MAP4	0.378715	-0.650556	0.0279821	0.530027	0.320588	0.86764	0.407878	-0.0915528	1	0.644235	0.619573	0.286169	1.57703	1.87518	0.188647
ENSG00000166333	ILK	0.390833	-0.646622	0.0282758	0.52595	0.255321	0.948527	0.529139	0.249301	1	0.714399	0.739077	0.156651	1.10392	1.30781	0.526021
ENSG00000132693	CRP	15.2092	0.634887	0.0288562	11.4404	-0.299064	0.946604	10.4284	-0.423416	1	7.2588	-0.983823	0.0986051	7.49088	-0.926073	1
ENSG00000204628	RACK1	4.27114	-0.589319	0.0291949	5.7936	0.285496	0.899156	6.20635	0.354638	1	7.3481	0.652793	0.205382	7.76686	0.634473	0.765556
ENSG00000131016	AKAP12	1.00284	-0.603517	0.0292959	1.52892	0.48415	0.681468	1.21261	0.078006	1	1.55637	0.481798	0.384151	2.40497	1.05444	0.588547
ENSG00000103266	STUB1	0.571102	-0.623477	0.0298144	0.815426	0.363917	0.815877	0.793708	0.289249	1	1.02057	0.708123	0.164939	0.946217	0.535216	0.880831
ENSG00000171557	FGG	87.5323	0.628493	0.0298401	64.1128	-0.344072	0.879271	58.1832	-0.472513	1	45.5621	-0.854873	0.166474	48.2571	-0.769791	1
ENSG00000102030	NAA10	0.320393	-0.658758	0.0300378	0.460716	0.364932	0.848963	0.38583	0.076388	1	0.561313	0.666485	0.241741	1.02507	1.49303	0.454318
ENSG00000111275	ALDH2	7.59171	0.633366	0.0300383	5.46335	-0.370516	0.86764	5.55595	-0.324587	1	3.80162	-0.910313	0.176723	3.86372	-0.871659	1
ENSG00000243649	CFB	33.1936	0.628504	0.0301822	25.2211	-0.284427	0.953929	23.1057	-0.402965	1	15.5254	-1.01634	0.0835052	16.5982	-0.90949	1
ENSG00000172428	COPS9	0.555196	-0.622539	0.0305999	0.770577	0.315921	0.86764	0.727566	0.201423	1	0.963163	0.659866	0.210969	1.45875	1.19757	0.557547
ENSG00000118271	TTR	84.5041	0.625896	0.0308383	64.2678	-0.283643	0.954706	57.61	-0.435149	1	40.6123	-0.976247	0.0994938	41.3576	-0.943298	1
ENSG00000123349	PFDN5	2.66464	-0.58779	0.0309813	3.55526	0.258477	0.910463	3.84728	0.346911	1	4.73289	0.707013	0.130507	4.49453	0.529468	0.827724
ENSG00000197958	RPL12	4.12799	-0.585609	0.0310571	5.5082	0.259065	0.946604	4.47563	-0.089715	1	7.82012	0.814974	0.0816001	9.06791	0.914212	0.623907
ENSG00000186010	NDUFA13	2.47604	-0.589311	0.031166	3.54302	0.378154	0.752162	3.92444	0.490178	1	3.73784	0.439543	0.422443	4.77051	0.724305	0.723471
ENSG00000116690	PRG4	2.05415	0.654902	0.0314761	1.54115	-0.29554	0.990008	1.43308	-0.383814	1	0.924891	-1.05898	0.107695	0.906791	-1.02739	1
ENSG00000129988	LBP	5.68981	0.630324	0.0316105	4.5093	-0.214281	1	3.6709	-0.512749	1	2.59607	-1.05045	0.101365	2.36554	-1.15694	1
ENSG00000184557	SOCS3	2.25335	-0.587499	0.0316759	3.08639	0.303748	0.86764	2.95436	0.200318	1	4.08228	0.740344	0.106777	3.58774	0.447806	0.882441
ENSG00000139209	SLC38A4	1.8807	0.656894	0.031681	1.41884	-0.285797	0.994065	1.28978	-0.407895	1	0.829213	-1.08904	0.0976244	0.906791	-0.898819	1
ENSG00000186529	CYP4F3	1.5141	0.660922	0.0321316	1.1416	-0.284883	0.994065	0.970087	-0.50491	1	0.688885	-1.03865	0.12418	0.788514	-0.777014	1
ENSG00000138071	ACTR2	0.580948	-0.614546	0.03223	0.856197	0.422594	0.752162	0.705518	0.0892303	1	1.00781	0.662894	0.210326	1.14335	0.782536	0.748546
ENSG00000171552	BCL2L1	0.765761	-0.605558	0.0322915	1.32099	0.703338	0.397211	0.94804	0.116604	1	0.873863	-0.00712846	1	2.24727	1.35604	0.481837
ENSG00000100292	HMOX1	0.905128	-0.601516	0.0324428	1.1579	0.183915	1	1.2567	0.289503	1	1.79875	0.8923	0.0502791	1.26162	0.275414	1
ENSG00000152518	ZFP36L2	2.03067	-0.587112	0.0325397	2.55636	0.16052	1	3.11971	0.443809	1	3.73784	0.767264	0.0936077	3.39061	0.518811	0.834528
ENSG00000110717	NDUFS8	0.633211	-0.61022	0.0327936	0.966279	0.484652	0.700225	1.04725	0.558329	1	0.937649	0.406249	0.504147	0.867366	0.266083	1
ENSG00000099624	ATP5F1D	1.65877	-0.588008	0.0329142	2.43405	0.423079	0.74686	2.65672	0.508727	1	2.46212	0.413822	0.46727	2.72037	0.496078	0.850611
ENSG00000127603	MACF1	0.517324	-0.619905	0.0331861	0.648263	0.144456	1	0.793708	0.442801	1	0.905756	0.676779	0.205172	1.5376	1.38063	0.481837
ENSG00000174903	RAB1B	0.530958	-0.616946	0.0332561	0.636032	0.0701904	1	0.959064	0.694208	1	0.93127	0.680735	0.196773	1.30105	1.10049	0.590683
ENSG00000140479	PCSK6	1.71785	0.652876	0.0335117	1.29245	-0.290747	0.994065	1.02521	-0.613447	1	0.810077	-0.988259	0.147003	1.14335	-0.442944	1
ENSG00000124831	LRRFIP1	0.626394	-0.611375	0.0341674	0.827657	0.236288	0.95679	1.1134	0.669193	1	1.02695	0.570968	0.307932	1.2222	0.767958	0.748546
ENSG00000105193	RPS16	6.4283	-0.573548	0.0343396	8.43558	0.235508	0.960389	7.9481	0.113	1	12.0363	0.800168	0.0866884	11.2363	0.579916	0.787893
ENSG00000138207	RBP4	61.9706	0.614888	0.0346442	46.0919	-0.322298	0.912397	43.9185	-0.379233	1	31.1019	-0.912961	0.13196	32.5262	-0.843507	1
ENSG00000141959	PFKL	0.980113	-0.588339	0.0346564	1.41476	0.395909	0.752162	1.44411	0.384481	1	1.5181	0.485105	0.380458	1.89243	0.745477	0.735928
ENSG00000119711	ALDH6A1	1.66331	0.650272	0.0347065	1.05598	-0.56339	0.741428	1.14647	-0.400193	1	0.995056	-0.629362	0.456828	1.18277	-0.348607	1
ENSG00000100401	RANGAP1	0.998292	-0.586157	0.034934	1.63901	0.622851	0.496413	1.37797	0.285545	1	1.25658	0.153086	0.907757	2.08956	0.862878	0.670664
ENSG00000112299	VNN1	1.97689	0.645075	0.0350372	1.52077	-0.257023	1	1.16851	-0.631265	1	0.944027	-0.972483	0.152919	1.10392	-0.698442	1
ENSG00000115053	NCL	1.38534	-0.586947	0.0352086	1.91217	0.318284	0.855462	1.74175	0.140119	1	2.46212	0.710019	0.136947	2.6021	0.697355	0.756127
ENSG00000171759	PAH	4.35522	0.622201	0.0352921	3.23724	-0.320012	0.948527	3.0205	-0.405287	1	2.0539	-1.0014	0.126964	3.03578	-0.412044	1
ENSG00000008517	IL32	2.93352	-0.575356	0.0360393	4.48892	0.501133	0.658522	4.07878	0.293646	1	3.94833	0.259903	0.701471	6.97835	1.03813	0.572143
ENSG00000141505	ASGR1	5.2096	0.618044	0.0361461	3.94666	-0.290413	0.946965	3.83625	-0.31727	1	2.4111	-1.03129	0.110029	2.6021	-0.895031	1
ENSG00000031698	SARS	0.6423	-0.598279	0.0362181	0.860274	0.265006	0.923839	0.892921	0.297646	1	1.10987	0.662617	0.198842	1.49818	1.02902	0.62186
ENSG00000171766	GATM	14.8479	0.612465	0.0363052	11.3752	-0.274412	0.974184	9.2489	-0.571573	1	7.52032	-0.898714	0.141783	9.02849	-0.625348	1
ENSG00000219200	RNASEK	1.51789	-0.580497	0.0366647	2.13234	0.351188	0.794754	2.24884	0.392329	1	2.46212	0.561795	0.282379	2.52325	0.520427	0.843543
ENSG00000142541	RPL13A	11.8197	-0.563879	0.0370813	15.5339	0.242004	0.946604	15.4332	0.199096	1	21.6106	0.764119	0.105827	18.333	0.405693	0.892693
ENSG00000241343	RPL36A	3.54022	-0.571166	0.0370813	4.57046	0.209282	0.994065	4.43154	0.134267	1	6.56354	0.785199	0.0990369	6.93892	0.752889	0.703526
ENSG00000142507	PSMB6	0.596854	-0.603462	0.0371119	0.9092	0.484979	0.702623	0.716542	0.0757837	1	0.956784	0.538115	0.333308	1.26162	0.887939	0.680979
ENSG00000092841	MYL6	5.71102	-0.566239	0.0371174	8.0034	0.351503	0.821524	7.54022	0.216197	1	9.21702	0.556979	0.31481	11.5912	0.8031	0.672339
ENSG00000158874	APOA2	105.452	0.608155	0.0371233	82.7616	-0.236514	1	74.8731	-0.378012	1	47.9221	-1.06451	0.0664902	50.5043	-0.978656	1
ENSG00000168066	SF1	1.16417	-0.584287	0.0373353	1.56154	0.270967	0.898044	1.46615	0.145389	1	2.11768	0.750421	0.110237	2.24727	0.742067	0.729521
ENSG00000052802	MSMO1	4.73242	0.615091	0.0373925	3.59603	-0.286033	0.994065	2.98743	-0.547543	1	2.39834	-0.894684	0.190581	2.87808	-0.611266	1
ENSG00000005486	RHBDD2	0.629424	-0.595687	0.0376522	0.9092	0.395879	0.752162	0.925992	0.38508	1	0.969541	0.476154	0.408754	1.34047	0.899474	0.668135
[truncated: 955 more rows]

## Sheet: Top DEGs
Data Set EV1. Top50 DEGs(k-means) from Visium sample b
B1	B2	B3	B4	B5
[truncated: 50 more rows]
