# Supplementary material for: Spatial gene regulatory networks driving cell state transitions during human liver disease
Source: EMBO Mol Med. 2025 Apr 25;17(6):1452–74. doi: 10.1038/s44321-025-00230-6 (PMC12162837; doi:10.1038/s44321-025-00230-6)
Supplement: Supplementary file 5 — Data Set EV2 [file 44321_2025_230_MOESM5_ESM.xlsx]

## Sheet: Data Set EV2 - all genes
		B6			B7			B8			B9			B10			B11
FeatureID	FeatureName	ave	log2fc	p	ave	log2fc	p	ave	log2fc	p	ave	log2fc	p	ave	log2fc	p	ave	log2fc	p
ENSG00000211677	IGLC2	75.0231	2.95165	1.27123e-26	7.18733	-1.74709	0.00552481	5.04475	-2.47622	2.32935e-13	7.61847	-1.72208	0.000560194	9.45692	-1.22079	1	53.5387	1.45997	0.713639
ENSG00000211893	IGHG2	18.4126	3.23752	1.67247e-24	1.07733	-2.38487	0.000976103	1.25354	-2.34546	7.92585e-09	1.799	-1.67048	0.0217978	1.38747	-1.86912	1	10.1226	1.14802	1
ENSG00000211679	IGLC3	58.1639	2.78684	1.67247e-24	6.30084	-1.62679	0.0117774	4.56995	-2.30292	3.03215e-12	7.2601	-1.46597	0.0103681	7.59278	-1.23504	1	43.2826	1.45518	0.713639
ENSG00000211896	IGHG1	32.3364	2.57478	6.09197e-24	4.40166	-1.3686	0.0513218	3.24447	-2.01419	3.17403e-11	5.19053	-1.16002	0.072834	5.7797	-0.85893	1	21.7029	1.18305	1
ENSG00000137077	CCL21	3.04127	2.55688	1.6133e-21	0.474025	-1.15669	0.30575	0.374085	-1.68844	6.15864e-07	0.557739	-0.944549	0.943428	0.502213	-0.963993	1	1.29355	0.46032	1
ENSG00000211592	IGKC	234.909	2.39392	2.82086e-21	40.0613	-1.10473	0.20096	28.711	-1.78936	1.6248e-09	43.5867	-1.01644	0.193926	49.7616	-0.691797	1	148.368	0.991761	1
ENSG00000172724	CCL19	1.62803	2.99802	7.89651e-21	0.150826	-1.75257	0.0976014	0.156468	-1.87755	9.4488e-06	0.154268	-1.79129	0.0142386	0.255362	-0.831978	1	0.790504	0.870897	1
ENSG00000107317	PTGDS	7.24363	2.33148	2.22283e-20	1.27125	-1.08901	0.253071	0.893847	-1.80491	1.75544e-09	1.60676	-0.750209	1	1.13211	-1.16703	1	4.70196	1.00518	1
ENSG00000132465	JCHAIN	27.7169	2.3107	1.78974e-19	5.62674	-0.869674	0.6188	4.11853	-1.51352	7.33848e-07	5.21901	-1.03739	0.170174	6.17126	-0.656824	1	14.5063	0.650397	1
ENSG00000170476	MZB1	1.81791	2.35689	1.00765e-17	0.280106	-1.26982	0.19947	0.224811	-1.78006	2.52093e-07	0.308536	-1.17337	0.170174	0.374532	-0.721004	1	1.50914	1.42602	0.713639
ENSG00000171345	KRT19	2.8794	2.29651	3.71098e-17	0.41862	-1.39719	0.0976014	0.287758	-2.15584	6.11975e-11	0.861528	-0.246641	1	0.40858	-1.30946	1	1.84793	0.972365	1
ENSG00000154099	DNAAF1	0.628799	2.92411	3.74356e-17	0.0800302	-1.26707	0.661114	0.0647455	-1.77626	0.00023619	0.0735741	-1.46692	0.278814	0.0851208	-0.992167	1	0.225858	0.412002	1
ENSG00000211899	IGHM	20.797	2.45805	5.32544e-17	3.18582	-1.24033	0.253071	2.57003	-1.73681	9.00354e-07	3.4295	-1.17536	0.201441	3.79639	-0.880997	1	14.0956	1.13993	1
ENSG00000213145	CRIP1	6.45297	2.11406	5.40147e-17	1.2928	-0.998834	0.358238	0.996361	-1.56219	2.48923e-07	1.63762	-0.649779	1	1.49813	-0.691396	1	4.27077	0.915304	1
ENSG00000173762	CD7	1.03036	2.36792	5.64481e-17	0.169295	-1.15362	0.388815	0.134886	-1.67467	3.35661e-06	0.211229	-0.850857	1	0.178754	-0.939027	1	0.636509	0.963237	1
ENSG00000109610	SOD3	1.00546	2.33273	9.67835e-17	0.156982	-1.25054	0.253071	0.124095	-1.78814	7.28331e-07	0.244456	-0.582826	1	0.195778	-0.789767	1	0.574912	0.8239	1
ENSG00000176170	SPHK1	2.1292	2.2048	1.04453e-16	0.323199	-1.37644	0.0976014	0.284161	-1.74275	1.03398e-07	0.63606	-0.305257	1	0.476677	-0.680865	1	1.14982	0.653124	1
ENSG00000253755	IGHGP	1.45682	2.44061	2.02117e-16	0.258559	-1.0017	0.710906	0.163662	-1.88704	7.08472e-07	0.277683	-0.936009	1	0.297923	-0.683036	1	0.811036	0.831132	1
ENSG00000176845	METRNL	2.81714	2.11837	2.26345e-16	0.526353	-1.10297	0.253071	0.449621	-1.50207	1.37682e-06	0.814061	-0.419725	1	0.561797	-0.903934	1	1.56047	0.641665	1
ENSG00000143196	DPT	1.1362	2.27197	3.83596e-16	0.218544	-0.960146	0.661114	0.160065	-1.6101	4.54995e-06	0.239709	-0.858622	1	0.16173	-1.27417	1	0.780237	1.07722	1
ENSG00000070404	FSTL3	2.87006	2.10182	1.05213e-15	0.49865	-1.22681	0.151913	0.449621	-1.54288	1.01345e-06	0.890009	-0.30534	1	0.629894	-0.771759	1	1.55021	0.592856	1
ENSG00000172236	TPSAB1	0.295722	3.23606	1.46813e-15	0.0277028	-1.52772	0.665708	0.0161864	-2.54005	3.78442e-05	0.0379737	-1.15382	1	0.0170242	-1.6933	1	0.112929	0.686396	1
ENSG00000103257	SLC7A5	1.09884	2.25658	3.03646e-15	0.163139	-1.37074	0.175742	0.208624	-1.12028	0.00380644	0.215975	-0.984065	1	0.144705	-1.38875	1	0.728906	1.01426	1
ENSG00000158050	DUSP2	0.638137	2.3834	3.44857e-15	0.120045	-0.921061	0.902169	0.0827303	-1.67175	3.07766e-05	0.128161	-0.867843	1	0.0595846	-1.72368	1	0.400385	1.00832	1
ENSG00000084207	GSTP1	2.69885	2.03038	6.16271e-15	0.501728	-1.16156	0.19947	0.433435	-1.54503	7.99586e-07	0.890009	-0.242008	1	0.510725	-1.02816	1	1.65287	0.748431	1
ENSG00000211895	IGHA1	173.611	1.99034	6.38547e-15	43.0009	-0.733159	0.847409	31.9753	-1.34584	5.55158e-06	40.4088	-0.875373	0.575768	50.9789	-0.413046	1	116.666	0.863968	1
ENSG00000119632	IFI27L2	0.778216	2.27686	8.34832e-15	0.12928	-1.17747	0.430446	0.129491	-1.32716	0.000689852	0.201735	-0.50229	1	0.110657	-1.24125	1	0.318255	0.29096	1
ENSG00000211897	IGHG3	34.2446	2.10395	8.34832e-15	7.50437	-0.86324	0.661114	5.13647	-1.61781	4.15001e-07	7.06548	-1.00601	0.278814	8.47803	-0.606542	1	28.6327	1.28489	0.9335
ENSG00000099958	DERL3	0.818683	2.31467	1.05324e-14	0.147748	-1.02993	0.665708	0.100715	-1.79905	2.97309e-06	0.151895	-1.0408	1	0.110657	-1.29715	1	0.698107	1.45669	0.713639
ENSG00000149591	TAGLN	7.65142	1.95833	1.37841e-14	1.46209	-1.16603	0.151913	1.39203	-1.3855	3.42647e-06	2.53237	-0.28598	1	1.88968	-0.686821	1	4.5377	0.650144	1
ENSG00000149925	ALDOA	0.526074	2.32352	1.37841e-14	0.0954207	-1.00273	0.757737	0.0701409	-1.65387	4.23801e-05	0.147148	-0.336014	1	0.0425604	-1.8936	1	0.225858	0.407295	1
ENSG00000026025	VIM	16.9184	1.92393	1.38093e-14	3.84453	-0.912511	0.408626	3.29842	-1.29167	8.16962e-06	5.34243	-0.393621	1	4.65611	-0.547115	1	8.90087	0.441175	1
ENSG00000121966	CXCR4	2.16033	1.9817	1.3021e-13	0.523275	-0.767651	0.92463	0.37948	-1.42552	1.00245e-05	0.621819	-0.514032	1	0.40858	-1.05051	1	1.40648	0.817641	1
ENSG00000188290	HES4	1.49417	2.05584	1.64767e-13	0.286262	-1.09315	0.388815	0.228408	-1.60646	2.44268e-06	0.460431	-0.343973	1	0.391556	-0.519292	1	0.862368	0.677168	1
ENSG00000168685	IL7R	0.843586	2.15359	1.79778e-13	0.221622	-0.521511	1	0.160065	-1.18055	0.00262017	0.170882	-0.990552	1	0.119169	-1.32194	1	0.410651	0.483789	1
ENSG00000188389	PDCD1	0.270819	2.96757	1.84868e-13	0.0400151	-0.964887	1	0.0143879	-2.67036	1.59274e-05	0.0356004	-1.21838	1	0.0170242	-1.66228	1	0.143728	1.07544	1
ENSG00000197956	S100A6	8.13703	1.90961	1.97614e-13	1.7699	-0.9903	0.387647	1.61504	-1.26998	3.97262e-05	2.62493	-0.365065	1	1.95778	-0.754318	1	4.81489	0.617204	1
ENSG00000109321	AREG	0.809345	2.22504	2.09802e-13	0.138514	-1.16086	0.54341	0.111506	-1.66723	1.88888e-05	0.182748	-0.768096	1	0.136193	-1.03709	1	0.636509	1.27449	1
ENSG00000196924	FLNA	5.6374	1.87517	2.26178e-13	1.24662	-0.984341	0.364644	1.0701	-1.36748	4.56801e-06	1.8346	-0.372799	1	1.42152	-0.701685	1	3.96278	0.868574	1
ENSG00000211675	IGLC1	40.0812	2.17292	2.29096e-13	9.1296	-0.760706	1	5.70479	-1.66342	2.07586e-06	7.45234	-1.13674	0.229306	9.49097	-0.636532	1	31.4046	1.21896	1
ENSG00000160789	LMNA	15.8134	1.84586	2.57655e-13	3.82914	-0.859042	0.558243	3.14555	-1.30902	5.73174e-06	4.94845	-0.462986	1	4.33265	-0.599433	1	10.9952	0.830915	1
ENSG00000189143	CLDN4	2.09496	2.09933	2.60302e-13	0.338589	-1.33787	0.175742	0.298548	-1.69759	1.26081e-06	0.752354	-0.039063	1	0.417092	-0.909545	1	1.0061	0.413241	1
ENSG00000244486	SCARF2	0.301948	2.62195	3.70647e-13	0.0215466	-2.14988	0.0976014	0.0179848	-2.67631	7.70637e-07	0.0735741	-0.39215	1	0.0766087	-0.165516	1	0.174527	1.03963	1
ENSG00000131435	PDLIM4	0.653701	2.18897	3.97788e-13	0.0892645	-1.51691	0.151913	0.0953197	-1.59175	4.79031e-05	0.180375	-0.445243	1	0.153217	-0.570268	1	0.420918	0.941956	1
ENSG00000139193	CD27	0.376657	2.55208	4.18137e-13	0.0615617	-1.02786	1	0.0413651	-1.82564	0.000264153	0.0569606	-1.21607	1	0.0936329	-0.254193	1	0.195059	0.8239	1
ENSG00000107742	SPOCK2	0.616347	2.17224	5.04642e-13	0.0984987	-1.28606	0.328339	0.0791333	-1.80388	3.35661e-06	0.166135	-0.495168	1	0.170242	-0.338855	1	0.420918	1.02639	1
ENSG00000169442	CD52	0.927634	2.13363	5.61433e-13	0.172373	-1.08766	0.608969	0.127692	-1.724	3.35661e-06	0.253949	-0.497711	1	0.178754	-0.903286	1	0.667308	1.07648	1
ENSG00000235576	LINC01871	0.385995	2.39448	5.67273e-13	0.0492494	-1.47745	0.331356	0.055753	-1.47537	0.00178917	0.0878142	-0.641295	1	0.119169	-0.0262411	1	0.133462	0.152283	1
ENSG00000172183	ISG20	0.968101	2.04978	5.67273e-13	0.193919	-1.01957	0.6188	0.183445	-1.24894	0.000706739	0.253949	-0.624415	1	0.238338	-0.598147	1	0.554379	0.6698	1
ENSG00000198502	HLA-DRB5	4.3082	1.84836	1.08155e-12	0.963441	-0.982292	0.388815	0.868668	-1.2827	3.07766e-05	1.56404	-0.195184	1	1.14062	-0.642159	1	2.27911	0.408539	1
ENSG00000175602	CCDC85B	2.39068	1.88332	1.19499e-12	0.584836	-0.813459	0.791025	0.410055	-1.52844	1.23632e-06	0.811688	-0.289965	1	0.57031	-0.768072	1	1.58101	0.781708	1
ENSG00000069849	ATP1B3	1.55021	1.91355	1.20428e-12	0.36937	-0.833361	0.797572	0.303944	-1.28283	0.000122354	0.448564	-0.548476	1	0.468165	-0.390705	1	0.923965	0.642395	1
ENSG00000106624	AEBP1	8.10901	1.81591	1.20428e-12	1.88994	-0.938548	0.451061	1.47835	-1.47473	7.08472e-07	2.91686	-0.235786	1	2.2557	-0.591971	1	5.70805	0.832733	1
ENSG00000185885	IFITM1	0.292609	2.55798	1.20428e-12	0.0215466	-2.13229	0.0976014	0.0323727	-1.79589	0.000603395	0.0830675	-0.159489	1	0	-3.54811	1	0.153994	0.869704	1
ENSG00000142227	EMP3	2.27862	1.86194	1.36844e-12	0.437088	-1.2124	0.151913	0.424442	-1.405	7.33359e-06	0.780834	-0.288222	1	0.680967	-0.444524	1	1.66314	0.924701	1
ENSG00000136490	LIMD2	0.725297	2.11774	1.4299e-12	0.163139	-0.790221	1	0.0971182	-1.77275	3.35661e-06	0.185122	-0.624774	1	0.212802	-0.290025	1	0.44145	0.810844	1
ENSG00000137731	FXYD2	2.96345	1.90357	2.00441e-12	0.566368	-1.19469	0.19947	0.492785	-1.56758	9.00354e-07	1.21753	0.0744262	1	0.485189	-1.31347	1	1.75553	0.62008	1
ENSG00000198832	SELENOM	3.3152	1.8295	2.13822e-12	0.80338	-0.864527	0.657344	0.661842	-1.31144	2.14099e-05	1.03241	-0.480887	1	1.02145	-0.423201	1	2.34071	0.849323	1
ENSG00000227507	LTB	0.48872	2.28245	2.13975e-12	0.0923426	-0.958644	0.97146	0.0719394	-1.51515	0.000651991	0.116294	-0.636648	1	0.0851208	-0.908103	1	0.236124	0.565884	1
ENSG00000105509	HAS1	0.370431	2.40148	3.20923e-12	0.0461713	-1.50466	0.366045	0.0503576	-1.56727	0.00126904	0.0735741	-0.859928	1	0.0851208	-0.434172	1	0.225858	0.996965	1
ENSG00000126264	HCST	0.719072	2.06061	3.78377e-12	0.138514	-1.06735	0.6188	0.122297	-1.41868	0.00023846	0.192242	-0.581547	1	0.144705	-0.863609	1	0.513314	1.02709	1
ENSG00000140545	MFGE8	0.806232	2.05385	3.95884e-12	0.172373	-0.910669	0.85369	0.143879	-1.34478	0.000462412	0.230216	-0.473939	1	0.16173	-0.880183	1	0.431184	0.572093	1
ENSG00000124875	CXCL6	1.1362	2.05827	4.87276e-12	0.233935	-0.974152	0.726609	0.179848	-1.54495	3.47673e-05	0.408217	-0.0635227	1	0.229826	-0.88595	1	0.390119	-0.102099	1
ENSG00000186891	TNFRSF18	0.351754	2.36851	5.14158e-12	0.0400151	-1.64863	0.253071	0.055753	-1.33505	0.00734986	0.0712007	-0.845296	1	0.0766087	-0.517227	1	0.205326	0.916094	1
ENSG00000136244	IL6	0.940085	2.04878	5.3177e-12	0.190841	-0.99857	0.665708	0.1187	-1.91219	3.82493e-07	0.299043	-0.289053	1	0.221314	-0.662278	1	0.657042	0.980844	1
ENSG00000131459	GFPT2	0.762652	2.0187	6.05187e-12	0.184685	-0.732403	1	0.140282	-1.31548	0.000604936	0.168508	-0.928163	1	0.229826	-0.308641	1	0.503048	0.876795	1
ENSG00000166592	RRAD	0.557203	2.21221	6.05187e-12	0.101577	-1.05804	0.753569	0.0755364	-1.69155	6.3587e-05	0.113921	-0.932509	1	0.16173	-0.238852	1	0.410651	1.17246	1
ENSG00000166482	MFAP4	1.48172	1.85545	6.68434e-12	0.338589	-0.936048	0.6188	0.311138	-1.2047	0.00036926	0.510272	-0.282346	1	0.391556	-0.621674	1	0.780237	0.416847	1
ENSG00000051523	CYBA	4.35178	1.7816	7.07148e-12	1.05886	-0.889838	0.6188	0.823706	-1.43382	2.04366e-06	1.51657	-0.316532	1	1.23425	-0.579158	1	3.38787	0.973	1
ENSG00000120057	SFRP5	0.5323	2.15453	7.15293e-12	0.0738741	-1.50164	0.20096	0.0773348	-1.61258	0.000117209	0.194615	0.0402922	1	0.110657	-0.740752	1	0.195059	0.0840519	1
ENSG00000136732	GYPC	0.999229	1.93762	8.43616e-12	0.206232	-1.04039	0.561005	0.169058	-1.50912	1.66364e-05	0.334643	-0.272776	1	0.255362	-0.608686	1	0.646776	0.792681	1
ENSG00000206417	H1FX-AS1	0.205449	3.05422	8.74308e-12	0.0215466	-1.38347	1	0.0161864	-2.04382	0.00380305	0.0166135	-1.85251	0.808941	0.0340483	-0.460644	1	0.102663	1.05067	1
ENSG00000178860	MSC	0.385995	2.23606	1.13331e-11	0.0923426	-0.604148	1	0.0467606	-1.8419	4.01279e-05	0.0854408	-0.777854	1	0.0936329	-0.448571	1	0.215592	0.77237	1
ENSG00000013725	CD6	0.569654	2.13757	1.14566e-11	0.110811	-1.00037	0.809687	0.0881258	-1.52272	0.000250311	0.123415	-0.88223	1	0.195778	-0.0335336	1	0.369586	0.929017	1
ENSG00000105369	CD79A	0.339302	2.59115	1.1897e-11	0.036937	-1.59882	0.537314	0.0287758	-2.19224	5.8502e-05	0.066454	-0.778321	1	0.0595846	-0.693305	1	0.225858	1.23476	1
ENSG00000130592	LSP1	0.884053	1.93555	1.96254e-11	0.175451	-1.1005	0.479253	0.15467	-1.45361	5.8502e-05	0.277683	-0.386763	1	0.187266	-0.874897	1	0.698107	1.10715	1
ENSG00000156127	BATF	0.320625	2.30714	2.20626e-11	0.0584836	-0.977329	1	0.0485591	-1.43975	0.00372828	0.0806941	-0.515633	1	0.0425604	-1.17581	1	0.133462	0.390941	1
ENSG00000077984	CST7	0.610121	2.03156	2.32861e-11	0.132358	-0.893981	0.92463	0.0935212	-1.60324	3.97262e-05	0.161388	-0.615749	1	0.212802	-0.0749007	1	0.390119	0.842516	1
ENSG00000020633	RUNX3	0.429575	2.25696	2.47165e-11	0.113889	-0.430448	1	0.0611485	-1.5795	0.000689852	0.0783208	-1.084	1	0.0425604	-1.63057	1	0.27719	0.998987	1
ENSG00000164674	SYTL3	0.392221	2.25896	3.02816e-11	0.0523275	-1.484	0.358238	0.055753	-1.57725	0.000805988	0.0949343	-0.616145	1	0.110657	-0.226179	1	0.236124	0.897901	1
ENSG00000117091	CD48	0.242803	2.51747	3.5146e-11	0.0338589	-1.24299	0.857899	0.0323727	-1.51375	0.00806325	0.0522138	-0.647899	1	0.00851208	-2.28846	1	0.123195	0.812845	1
ENSG00000136286	MYO1G	0.373544	2.24803	3.77784e-11	0.0615617	-1.1726	0.738363	0.0359697	-2.18493	2.69422e-06	0.0973076	-0.496905	1	0.0766087	-0.668537	1	0.297722	1.33162	1
ENSG00000001626	CFTR	0.404672	2.35062	4.32481e-11	0.0800302	-0.842451	1	0.0521561	-1.68342	0.000706201	0.118668	-0.231225	1	0.0510725	-1.268	1	0.0923965	-0.451107	1
ENSG00000196735	HLA-DQA1	1.23269	1.83288	4.51168e-11	0.301652	-0.838949	0.839568	0.266176	-1.17105	0.000901511	0.408217	-0.366792	1	0.357507	-0.49217	1	0.657042	0.425044	1
ENSG00000271503	CCL5	0.64125	1.98118	6.77616e-11	0.138514	-0.932421	0.839568	0.109708	-1.4564	0.000209202	0.194615	-0.412834	1	0.136193	-0.822742	1	0.431184	0.889098	1
ENSG00000177469	CAVIN1	1.46927	1.7819	7.48042e-11	0.363214	-0.857406	0.741617	0.276967	-1.43564	1.11889e-05	0.512645	-0.311226	1	0.400068	-0.621188	1	1.14982	0.988727	1
ENSG00000184956	MUC6	1.53153	1.9575	7.54599e-11	0.301652	-1.1084	0.537314	0.228408	-1.70728	3.02819e-06	0.526885	-0.21325	1	0.357507	-0.745874	1	1.10876	0.974433	1
ENSG00000124225	PMEPA1	0.943198	1.86927	7.54599e-11	0.221622	-0.876821	0.821313	0.17805	-1.3712	0.000134033	0.356004	-0.104306	1	0.178754	-1.07589	1	0.503048	0.454294	1
ENSG00000211772	TRBC2	1.07083	1.83679	8.20481e-11	0.267793	-0.799859	0.931119	0.224811	-1.21521	0.000683283	0.348883	-0.391873	1	0.348995	-0.312452	1	0.554379	0.386091	1
ENSG00000027869	SH2D2A	0.351754	2.15008	8.56525e-11	0.070796	-0.919694	1	0.0665439	-1.17001	0.0157227	0.0854408	-0.672501	1	0.0851208	-0.486639	1	0.143728	0.271359	1
ENSG00000108691	CCL2	7.50823	1.66934	1.03465e-10	2.0654	-0.767094	0.786187	1.82726	-1.08482	0.000359474	2.93822	-0.190742	1	2.33231	-0.515208	1	3.83959	0.242276	1
ENSG00000142694	EVA1B	0.852925	1.88813	1.08216e-10	0.221622	-0.702257	1	0.15467	-1.42441	9.68949e-05	0.230216	-0.679547	1	0.238338	-0.499903	1	0.677575	1.0878	1
ENSG00000005513	SOX8	0.164982	3.03675	1.13001e-10	0.00923426	-2.12341	0.544138	0.0161864	-1.70278	0.0283658	0.0284803	-0.722083	1	0	-2.53103	1	0.0615977	0.667781	1
ENSG00000135480	KRT7	3.05372	1.76412	1.13818e-10	0.70796	-0.976885	0.532924	0.591701	-1.40542	1.08099e-05	1.26025	-0.020683	1	0.97889	-0.402268	1	1.60154	0.345711	1
ENSG00000050555	LAMC3	2.59613	1.70209	1.54812e-10	0.744897	-0.673327	1	0.526956	-1.36936	1.08099e-05	1.01342	-0.169343	1	0.868232	-0.3748	1	1.47834	0.434713	1
ENSG00000102879	CORO1A	0.824909	1.89046	1.55028e-10	0.212388	-0.71497	1	0.125894	-1.70413	2.82601e-06	0.246829	-0.501249	1	0.323459	0.00457936	1	0.574912	0.883321	1
ENSG00000162511	LAPTM5	3.37746	1.67881	1.74925e-10	0.957285	-0.710043	0.958002	0.719394	-1.30515	1.91354e-05	1.23415	-0.306277	1	1.03847	-0.518693	1	2.50497	0.830392	1
ENSG00000211673	IGLV3-1	0.143192	3.20568	1.7893e-10	0.00923426	-1.84965	0.782909	0.00899242	-2.2333	0.00778725	0.0118668	-1.69	1	0.0255362	-0.204805	1	0.071864	1.16855	1
ENSG00000106948	AKNA	0.756426	1.88139	1.87221e-10	0.178529	-0.858016	0.902169	0.156468	-1.20682	0.00176805	0.232589	-0.459292	1	0.24685	-0.270744	1	0.400385	0.456529	1
ENSG00000026508	CD44	2.14165	1.70586	1.87842e-10	0.624851	-0.642513	1	0.453218	-1.2957	4.79031e-05	0.726247	-0.417816	1	0.680967	-0.445425	1	1.57074	0.833299	1
ENSG00000110047	EHD1	1.43814	1.74663	1.95874e-10	0.36937	-0.81889	0.839568	0.302145	-1.27765	0.000138615	0.484165	-0.399667	1	0.493701	-0.297732	1	1.01636	0.805266	1
ENSG00000162591	MEGF6	0.5323	1.95496	2.50377e-10	0.107733	-1.04408	0.665708	0.0971182	-1.36326	0.000792198	0.185122	-0.187222	1	0.119169	-0.747525	1	0.27719	0.489659	1
ENSG00000122862	SRGN	7.33702	1.64134	2.50377e-10	1.95458	-0.837816	0.657344	1.73734	-1.15231	0.000122354	2.75784	-0.284496	1	2.51958	-0.381264	1	5.14341	0.714093	1
ENSG00000102962	CCL22	0.249029	2.71792	2.66457e-10	0.0153904	-2.25388	0.253071	0.0251788	-1.8432	0.00429024	0.033227	-1.2999	1	0.0340483	-0.882877	1	0.205326	1.6555	1
ENSG00000160180	TFF3	0.317512	2.53024	2.69076e-10	0.0461713	-1.20141	0.997314	0.0359697	-1.77861	0.00218496	0.0759474	-0.474991	1	0.0255362	-1.65442	1	0.133462	0.518555	1
ENSG00000168477	TNXB	2.24126	1.68825	3.13037e-10	0.566368	-0.886987	0.654701	0.4748	-1.30637	3.97262e-05	0.873395	-0.182502	1	0.723527	-0.434405	1	1.56047	0.739658	1
ENSG00000121895	TMEM156	0.133853	2.9406	3.90873e-10	0.00923426	-1.84965	0.661114	0.0179848	-1.24335	0.155489	0.0213602	-0.861407	1	0	-2.268	1	0.0410651	0.423362	1
ENSG00000128422	KRT17	0.591444	2.22852	3.99291e-10	0.123123	-0.843858	1	0.0881258	-1.53141	0.00157202	0.137655	-0.709805	1	0.119169	-0.755387	1	0.307988	0.640593	1
ENSG00000142173	COL6A2	3.70431	1.64908	4.12045e-10	0.960363	-0.874541	0.6188	0.843489	-1.21284	9.18944e-05	1.46673	-0.183985	1	1.17467	-0.491958	1	2.57684	0.70948	1
ENSG00000116786	PLEKHM2	0.812458	1.79374	4.3274e-10	0.166217	-1.13919	0.358238	0.203229	-0.94028	0.017625	0.284803	-0.290837	1	0.238338	-0.482859	1	0.410651	0.330953	1
ENSG00000211751	TRBC1	0.5323	1.95496	5.58241e-10	0.123123	-0.835396	1	0.106111	-1.21543	0.00417392	0.159015	-0.455154	1	0.127681	-0.650468	1	0.27719	0.489659	1
ENSG00000071282	LMCD1	0.940085	1.75131	5.72243e-10	0.255481	-0.719915	1	0.197833	-1.26826	0.000324081	0.35363	-0.196207	1	0.323459	-0.279578	1	0.44145	0.189518	1
ENSG00000123146	ADGRE5	2.50274	1.64692	6.21981e-10	0.677179	-0.805423	0.757737	0.633067	-1.03194	0.00189011	0.882889	-0.391683	1	0.808648	-0.460644	1	1.75553	0.72347	1
ENSG00000174807	CD248	0.519848	1.93489	6.69411e-10	0.107733	-1.01877	0.738363	0.0899242	-1.46331	0.000324081	0.196989	-0.0451561	1	0.0936329	-1.05758	1	0.27719	0.514391	1
ENSG00000186827	TNFRSF4	0.410898	2.03395	7.31324e-10	0.107733	-0.579417	1	0.0791333	-1.21693	0.00798065	0.0973076	-0.791018	1	0.0595846	-1.25766	1	0.256657	0.8239	1
ENSG00000184730	APOBR	0.255255	2.34431	7.65772e-10	0.0338589	-1.40805	0.661114	0.0269773	-1.96581	0.000336759	0.066454	-0.42804	1	0.0340483	-1.09291	1	0.184793	1.2542	1
ENSG00000281991	TMEM265	0.373544	2.0781	8.37146e-10	0.0615617	-1.26776	0.6188	0.0521561	-1.70918	0.000163971	0.137655	0.00799306	1	0.0595846	-1.09291	1	0.205326	0.661629	1
ENSG00000222041	CYTOR	2.32531	1.64724	1.00713e-09	0.584836	-0.92209	0.6188	0.597097	-1.00523	0.00296306	0.954089	-0.119563	1	0.536261	-0.959692	1	1.40648	0.493633	1
ENSG00000189129	PLAC9	0.958762	1.73933	1.13274e-09	0.258559	-0.740489	1	0.196035	-1.32514	0.000180102	0.379737	-0.111506	1	0.263875	-0.616474	1	0.52358	0.409556	1
ENSG00000173918	C1QTNF1	1.32608	1.68644	1.13276e-09	0.335511	-0.881781	0.690691	0.314735	-1.11125	0.00138212	0.503152	-0.230416	1	0.348995	-0.726538	1	0.893166	0.69237	1
ENSG00000103196	CRISPLD2	3.08174	1.61989	1.23307e-09	0.86802	-0.759785	0.868148	0.73558	-1.15258	0.000273504	1.3006	-0.0893097	1	1.00443	-0.467296	1	1.65287	0.288461	1
ENSG00000174791	RIN1	0.787555	1.80268	1.25241e-09	0.200076	-0.791731	1	0.165461	-1.23401	0.00120196	0.242082	-0.514465	1	0.306435	-0.0585455	1	0.482515	0.630128	1
ENSG00000136830	NIBAN2	1.3541	1.66885	1.40142e-09	0.366292	-0.78656	0.891912	0.298548	-1.24981	0.000183186	0.529259	-0.190077	1	0.374532	-0.665063	1	0.954764	0.75205	1
ENSG00000184489	PTP4A3	0.42335	2.19454	1.40659e-09	0.070796	-1.18728	0.798225	0.0809318	-1.13031	0.0381723	0.0973076	-0.742924	1	0.0340483	-1.90954	1	0.27719	0.987399	1
ENSG00000198467	TPM2	0.731523	1.8947	1.40659e-09	0.132358	-1.2637	0.358238	0.143879	-1.28259	0.00165416	0.258696	-0.202557	1	0.255362	-0.161799	1	0.369586	0.39528	1
ENSG00000137673	MMP7	0.616347	2.25063	1.53197e-09	0.120045	-0.937363	1	0.100715	-1.36814	0.00858078	0.125788	-0.915563	1	0.195778	-0.0929121	1	0.256657	0.314886	1
ENSG00000006118	TMEM132A	0.171208	2.87349	1.80111e-09	0.0123123	-1.90457	0.661114	0.0107909	-2.39793	0.00155016	0.0403471	-0.292127	1	0.0170242	-1.02949	1	0.0615977	0.543792	1
ENSG00000175567	UCP2	0.385995	1.97302	1.80355e-09	0.0584836	-1.45598	0.301866	0.100715	-0.731184	0.200638	0.109174	-0.530899	1	0.102145	-0.471699	1	0.16426	0.222064	1
ENSG00000126458	RRAS	0.659927	1.81595	1.87961e-09	0.156982	-0.884017	0.898282	0.136685	-1.24678	0.00148526	0.239709	-0.209529	1	0.212802	-0.320919	1	0.318255	0.281642	1
ENSG00000111341	MGP	1.93931	1.65882	2.03416e-09	0.56329	-0.681008	1	0.508971	-0.957891	0.00732514	0.688273	-0.371504	1	0.680967	-0.324387	1	0.96503	0.203931	1
ENSG00000117318	ID3	0.535413	1.86333	2.07891e-09	0.120045	-0.941409	0.847409	0.109708	-1.22971	0.00284609	0.206482	-0.0646296	1	0.102145	-1.02324	1	0.246391	0.250525	1
ENSG00000089820	ARHGAP4	0.650589	1.82618	2.10436e-09	0.135436	-1.08612	0.6188	0.134886	-1.23796	0.00195092	0.175628	-0.717266	1	0.238338	-0.126225	1	0.585178	1.25227	1
ENSG00000118971	CCND2	0.451365	1.88672	2.16769e-09	0.0984987	-0.963165	0.857899	0.107909	-0.947302	0.038676	0.142401	-0.40401	1	0.102145	-0.755689	1	0.215592	0.329135	1
ENSG00000167460	TPM4	1.64671	1.61171	2.29376e-09	0.507884	-0.614311	1	0.383077	-1.20035	0.000222914	0.6503	-0.2154	1	0.510725	-0.536653	1	1.06769	0.581624	1
ENSG00000137507	LRRC32	1.12997	1.69128	2.30205e-09	0.240091	-1.1522	0.3055	0.251788	-1.21476	0.000525082	0.436698	-0.192892	1	0.442628	-0.128472	1	0.780237	0.736658	1
ENSG00000135596	MICAL1	0.470042	1.89902	2.88004e-09	0.110811	-0.836199	1	0.0881258	-1.35171	0.00144065	0.154268	-0.327145	1	0.178754	-0.0102011	1	0.205326	0.202755	1
ENSG00000196154	S100A4	1.02102	1.69412	3.35845e-09	0.298574	-0.640523	1	0.205027	-1.38711	5.8502e-05	0.363124	-0.338958	1	0.272387	-0.692374	1	0.841835	1.01903	1
ENSG00000157514	TSC22D3	2.26928	1.58542	3.3907e-09	0.763365	-0.491554	1	0.647455	-0.865137	0.0135503	0.773714	-0.496573	1	0.834184	-0.304587	1	1.16009	0.19572	1
ENSG00000077942	FBLN1	0.787555	1.7369	3.43107e-09	0.227778	-0.626201	1	0.158267	-1.35358	0.000209202	0.284803	-0.276249	1	0.263875	-0.32111	1	0.461983	0.522185	1
ENSG00000109113	RAB34	0.451365	1.91809	3.48671e-09	0.0923426	-1.04368	0.741617	0.0755364	-1.52444	0.000353657	0.151895	-0.269149	1	0.170242	-0.00849322	1	0.256657	0.607863	1
ENSG00000092820	EZR	3.35878	1.57986	3.60219e-09	0.984987	-0.722157	0.931119	0.954995	-0.876317	0.0103904	1.14396	-0.50351	1	1.20872	-0.34462	1	2.32018	0.653269	1
ENSG00000110777	POU2AF1	0.286384	2.08871	3.6154e-09	0.0769521	-0.492509	1	0.0485591	-1.38085	0.00632642	0.0617073	-0.89859	1	0.102145	0.0460241	1	0.123195	0.330568	1
ENSG00000076928	ARHGEF1	0.666153	1.78949	4.11165e-09	0.175451	-0.739358	1	0.163662	-0.972768	0.020505	0.196989	-0.588201	1	0.178754	-0.604097	1	0.410651	0.636101	1
ENSG00000180644	PRF1	0.479381	1.96529	4.30312e-09	0.120045	-0.700034	1	0.0953197	-1.21093	0.00858078	0.128161	-0.636145	1	0.144705	-0.308641	1	0.236124	0.417908	1
ENSG00000170961	HAS2	0.66304	1.75352	4.52772e-09	0.175451	-0.755299	1	0.147476	-1.16904	0.00260777	0.242082	-0.245578	1	0.178754	-0.618863	1	0.369586	0.460464	1
ENSG00000213719	CLIC1	2.47784	1.56615	4.54909e-09	0.62793	-0.965164	0.451061	0.667238	-0.982097	0.00312141	1.0775	-0.0757204	1	0.663942	-0.790585	1	1.6426	0.581927	1
ENSG00000198879	SFMBT2	0.133853	2.74129	4.54909e-09	0.00923426	-1.9333	0.661114	0.0125894	-1.86198	0.0139569	0.0379737	-0.0231163	1	0.00851208	-1.32854	1	0.0307988	-0.00391905	1
ENSG00000180448	ARHGAP45	0.628799	1.78245	4.54909e-09	0.135436	-1.05989	0.6188	0.116902	-1.44846	0.000143871	0.204109	-0.431706	1	0.289411	0.189667	1	0.492781	1.00565	1
ENSG00000167077	MEI1	0.127627	2.92793	4.54909e-09	0.0153904	-1.15279	1	0.00719394	-2.45124	0.00283869	0.0213602	-0.788651	1	0.00851208	-1.18311	1	0.0615977	1.02245	1
ENSG00000169508	GPR183	0.68483	1.73394	4.59557e-09	0.258559	-0.184738	1	0.124095	-1.52459	2.8845e-05	0.220722	-0.479369	1	0.263875	-0.110259	1	0.35932	0.355751	1
ENSG00000116871	MAP7D1	0.694169	1.7442	4.73782e-09	0.147748	-1.10549	0.497674	0.152871	-1.19299	0.00193297	0.275309	-0.103333	1	0.178754	-0.693305	1	0.451716	0.689314	1
ENSG00000134531	EMP1	7.29655	1.54688	4.75081e-09	2.33319	-0.605501	1	1.92618	-1.03301	0.000876103	2.86939	-0.275076	1	2.9622	-0.187737	1	4.04491	0.286966	1
ENSG00000144063	MALL	0.252142	2.20129	5.12117e-09	0.0584836	-0.651454	1	0.0485591	-1.09706	0.0661223	0.0593339	-0.681441	1	0.0595846	-0.442497	1	0.0513314	-0.591138	1
ENSG00000110848	CD69	0.311286	2.04878	5.12117e-09	0.0769521	-0.652973	1	0.05935	-1.21622	0.0165622	0.0712007	-0.829783	1	0.0680967	-0.662278	1	0.184793	0.771704	1
ENSG00000074370	ATP2A3	0.874715	1.7174	5.30142e-09	0.221622	-0.853476	0.890664	0.176252	-1.36375	0.000178136	0.287176	-0.461412	1	0.323459	-0.190935	1	0.759705	1.11962	1
ENSG00000089327	FXYD5	1.70274	1.59094	5.30142e-09	0.56329	-0.513843	1	0.404659	-1.17906	0.000342953	0.609953	-0.405021	1	0.697991	-0.132183	1	1.11902	0.588451	1
ENSG00000180096	SEPTIN1	0.264593	2.20289	5.3266e-09	0.0492494	-0.990715	1	0.0521561	-1.05892	0.0789655	0.0569606	-0.827911	1	0.0510725	-0.715065	1	0.123195	0.515351	1
ENSG00000174348	PODN	0.796893	1.80289	6.00508e-09	0.200076	-0.810626	1	0.167259	-1.23565	0.00209961	0.265816	-0.371998	1	0.263875	-0.298587	1	0.461983	0.545269	1
ENSG00000115380	EFEMP1	0.964988	1.64646	6.12038e-09	0.30473	-0.546969	1	0.203229	-1.34021	9.49676e-05	0.405844	-0.0718861	1	0.323459	-0.384695	1	0.472249	0.184717	1
ENSG00000118785	SPP1	1.10818	1.93448	6.26157e-09	0.295496	-0.634856	1	0.17805	-1.59705	0.000138615	0.436698	0.0213954	1	0.272387	-0.671751	1	0.287456	-0.581153	1
ENSG00000196843	ARID5A	1.83659	1.57425	6.64742e-09	0.520197	-0.779308	0.868148	0.499979	-0.956014	0.00572462	0.709634	-0.283523	1	0.663942	-0.333784	1	1.12929	0.473658	1
ENSG00000079257	LXN	0.280158	2.0296	6.85795e-09	0.0800302	-0.429549	1	0.0611485	-0.997524	0.0693067	0.0617073	-0.89859	1	0.0936329	-0.0773153	1	0.071864	-0.408761	1
ENSG00000100448	CTSG	0.221013	2.52334	6.98765e-09	0.0215466	-1.72607	0.6188	0.0233803	-1.8589	0.00409192	0.0545872	-0.409103	1	0.0170242	-1.55375	1	0.133462	1.08282	1
ENSG00000110876	SELPLG	0.357979	1.93416	7.12133e-09	0.070796	-1.07511	0.797572	0.0647455	-1.38085	0.00253151	0.121041	-0.245645	1	0.136193	0.0298838	1	0.16426	0.314428	1
ENSG00000167861	HID1	0.189885	2.40889	7.1992e-09	0.0338589	-0.91284	1	0.0197833	-1.92517	0.00189011	0.0379737	-0.808992	1	0.0170242	-1.38664	1	0.143728	1.38029	1
ENSG00000112511	PHF1	0.507397	1.81225	7.33202e-09	0.107733	-1.05658	0.661114	0.133088	-0.838534	0.0794037	0.151895	-0.547643	1	0.170242	-0.250224	1	0.266923	0.420935	1
ENSG00000100385	IL2RB	0.252142	2.08581	7.33202e-09	0.0461713	-1.07818	0.92463	0.055753	-0.935441	0.125213	0.0688273	-0.505579	1	0.0510725	-0.7064	1	0.0923965	0.119028	1
ENSG00000184254	ALDH1A3	0.631911	1.80519	7.75441e-09	0.138514	-1.01822	0.690843	0.122297	-1.36685	0.000604936	0.234962	-0.174796	1	0.212802	-0.261643	1	0.379852	0.609121	1
ENSG00000152583	SPARCL1	0.457591	1.92981	8.02251e-09	0.0861864	-1.16398	0.657533	0.0899242	-1.25275	0.00610993	0.166135	-0.125219	1	0.102145	-0.751159	1	0.225858	0.402603	1
ENSG00000108823	SGCA	0.348641	2.00095	8.56267e-09	0.0615617	-1.20502	0.661114	0.0521561	-1.64389	0.000442604	0.0925609	-0.617171	1	0.127681	0.0157941	1	0.297722	1.29783	1
ENSG00000175463	TBC1D10C	0.2179	2.19598	9.18913e-09	0.0461713	-0.783557	1	0.0341712	-1.42816	0.0109378	0.0545872	-0.574526	1	0.0425604	-0.662278	1	0.102663	0.549977	1
ENSG00000117525	F3	0.295722	2.06613	9.97461e-09	0.0646398	-0.83192	1	0.0395667	-1.77217	0.00038137	0.0901876	-0.333518	1	0.0851208	-0.271741	1	0.16426	0.686396	1
ENSG00000232956	SNHG15	0.482494	1.80036	1.05047e-08	0.113889	-0.897574	0.943298	0.104312	-1.18003	0.00476284	0.166135	-0.312304	1	0.144705	-0.415874	1	0.287456	0.60293	1
ENSG00000042980	ADAM28	0.13074	2.80434	1.08512e-08	0.0246247	-0.590912	1	0.0125894	-1.79589	0.0265529	0.0237336	-0.723904	1	0	-2.28846	1	0.0307988	0.0583652	1
ENSG00000175592	FOSL1	1.02102	1.62358	1.22932e-08	0.280106	-0.791377	0.931119	0.258982	-1.04015	0.00429024	0.393977	-0.246104	1	0.374532	-0.267083	1	0.585178	0.407619	1
ENSG00000019144	PHLDB1	0.803119	1.70597	1.28757e-08	0.163139	-1.20609	0.330474	0.196035	-1.0452	0.00798855	0.306163	-0.204645	1	0.24685	-0.467839	1	0.544113	0.723296	1
ENSG00000116824	CD2	0.342415	1.95366	1.32632e-08	0.0523275	-1.44652	0.358238	0.0719394	-1.11782	0.025001	0.102054	-0.451378	1	0.0851208	-0.555801	1	0.246391	1.00178	1
ENSG00000140678	ITGAX	0.806232	1.70383	1.38201e-08	0.196997	-0.918536	0.782909	0.176252	-1.23531	0.00120196	0.284803	-0.342164	1	0.20429	-0.749888	1	0.708373	1.13045	1
ENSG00000064547	LPAR2	0.367318	1.88295	1.39341e-08	0.0984987	-0.633981	1	0.0701409	-1.32571	0.00296306	0.123415	-0.292862	1	0.0680967	-1.00221	1	0.205326	0.572361	1
ENSG00000115085	ZAP70	0.264593	2.07736	1.49604e-08	0.0584836	-0.801479	1	0.0467606	-1.31713	0.0131948	0.066454	-0.652005	1	0.0595846	-0.581659	1	0.153994	0.770789	1
ENSG00000107738	VSIR	0.778216	1.68012	1.51957e-08	0.175451	-1.06	0.571205	0.161864	-1.33522	0.000284219	0.284803	-0.296631	1	0.272387	-0.291538	1	0.708373	1.17182	1
ENSG00000108106	UBE2S	0.519848	1.86682	1.51957e-08	0.0954207	-1.24708	0.533004	0.125894	-0.940763	0.0519289	0.156642	-0.499392	1	0.0595846	-1.69714	1	0.431184	1.15424	1
ENSG00000197253	TPSB2	0.208562	2.49063	1.53993e-08	0.0277028	-1.30712	0.997314	0.0287758	-1.46331	0.0341301	0.0237336	-1.62606	1	0.0510725	-0.214004	1	0.153994	1.37764	1
ENSG00000176014	TUBB6	1.39456	1.55678	1.53993e-08	0.467869	-0.513433	1	0.399264	-0.87916	0.0157227	0.524512	-0.343879	1	0.476677	-0.423469	1	0.687841	0.130003	1
ENSG00000163735	CXCL5	0.115176	3.31406	1.75586e-08	0.00923426	-1.484	1	0.0143879	-1.18055	0.381367	0.00949343	-1.6031	1	0	-1.92008	1	0.0205326	0.00287011	1
ENSG00000111796	KLRB1	0.429575	1.79275	1.78624e-08	0.123123	-0.590912	1	0.0971182	-1.10729	0.0111605	0.123415	-0.627966	1	0.110657	-0.625982	1	0.297722	0.83355	1
ENSG00000165125	TRPV6	0.189885	2.40889	1.89e-08	0.0277028	-1.2031	1	0.0233803	-1.67504	0.0090127	0.0545872	-0.206794	1	0.0425604	-0.348169	1	0.0410651	-0.339599	1
ENSG00000120254	MTHFD1L	0.376657	1.83588	1.95963e-08	0.0831083	-0.970556	0.902169	0.0809318	-1.16107	0.0105139	0.135281	-0.208398	1	0.110657	-0.402823	1	0.184793	0.349361	1
ENSG00000197859	ADAMTSL2	2.58056	1.50571	1.96122e-08	0.738741	-0.811716	0.738363	0.611485	-1.248	5.8502e-05	1.1582	-0.0654218	1	0.961865	-0.337182	1	2.00192	0.786841	1
ENSG00000169627	BOLA2B	0.292609	1.96042	2.1874e-08	0.0277028	-2.10549	0.055002	0.055753	-1.27162	0.0109378	0.118668	0.106944	1	0.0766087	-0.460644	1	0.153994	0.545915	1
ENSG00000166165	CKB	0.77199	1.63381	2.26877e-08	0.221622	-0.707475	1	0.188841	-1.09311	0.00354259	0.315656	-0.131953	1	0.272387	-0.308641	1	0.35932	0.108739	1
ENSG00000011028	MRC2	0.569654	1.70977	2.34475e-08	0.110811	-1.2606	0.322741	0.136685	-1.06826	0.0089162	0.242082	-0.000725874	1	0.16173	-0.561622	1	0.318255	0.441924	1
ENSG00000103064	SLC7A6	0.221013	2.12058	2.55861e-08	0.0338589	-1.30712	0.741617	0.0449621	-1.04965	0.0877562	0.066454	-0.31348	1	0.0255362	-1.32854	1	0.102663	0.486319	1
ENSG00000143119	CD53	0.504284	1.75823	2.59739e-08	0.135436	-0.722157	1	0.136685	-0.819122	0.0926637	0.159015	-0.496052	1	0.16173	-0.348169	1	0.205326	0.0106685	1
ENSG00000147443	DOK2	0.261481	2.01609	2.68197e-08	0.0677179	-0.590912	1	0.0503576	-1.21403	0.0226227	0.0545872	-0.989564	1	0.110657	0.259248	1	0.123195	0.428415	1
ENSG00000034510	TMSB10	15.997	1.45623	2.81836e-08	4.80181	-0.77382	0.665708	4.53938	-0.975622	0.00155854	7.61847	0.00362302	1	5.53285	-0.492859	1	9.03433	0.25331	1
ENSG00000111348	ARHGDIB	1.15799	1.57941	3.06672e-08	0.35398	-0.648384	1	0.289556	-1.09809	0.00204463	0.450938	-0.263884	1	0.391556	-0.420177	1	0.769971	0.604222	1
ENSG00000038427	VCAN	0.893392	1.61156	3.1311e-08	0.246247	-0.790221	0.97146	0.228408	-1.03429	0.00578633	0.363124	-0.160737	1	0.24685	-0.687152	1	0.554379	0.524176	1
ENSG00000153563	CD8A	0.364205	1.90924	3.3339e-08	0.0677179	-1.18481	0.661114	0.0683424	-1.33704	0.00423504	0.125788	-0.225631	1	0.170242	0.316964	1	0.143728	0.0811751	1
ENSG00000101335	MYL9	5.07086	1.47208	3.35857e-08	1.71142	-0.56929	1	1.37224	-1.0458	0.000916361	2.04346	-0.288957	1	2.08546	-0.215792	1	3.51107	0.582407	1
ENSG00000162366	PDZK1IP1	0.192998	2.16894	3.58353e-08	0.036937	-0.941099	1	0.0305742	-1.42038	0.0166538	0.0593339	-0.238659	1	0.00851208	-2.1274	1	0.102663	0.722617	1
ENSG00000211890	IGHA2	1.0895	1.59335	3.80188e-08	0.360136	-0.510093	1	0.282362	-1.02544	0.00569758	0.337017	-0.654969	1	0.417092	-0.22448	1	0.841835	0.848442	1
ENSG00000090006	LTBP4	1.94554	1.50509	3.80188e-08	0.535587	-0.873443	0.661114	0.541344	-0.970055	0.00448487	0.792701	-0.241791	1	0.7746	-0.234457	1	1.41675	0.68923	1
ENSG00000122641	INHBA	1.05215	1.59135	3.83656e-08	0.261637	-0.970161	0.620794	0.26078	-1.10392	0.00240719	0.412964	-0.240179	1	0.417092	-0.172579	1	0.780237	0.783258	1
ENSG00000099998	GGT5	4.00003	1.46999	4.22104e-08	1.24047	-0.708899	0.945882	1.05211	-1.09649	0.000486514	1.74916	-0.142446	1	1.53217	-0.323619	1	2.88482	0.645587	1
ENSG00000077150	NFKB2	0.874715	1.59753	4.29709e-08	0.240091	-0.806206	0.92463	0.215818	-1.10585	0.00262974	0.370244	-0.0975288	1	0.229826	-0.768072	1	0.585178	0.630944	1
ENSG00000163191	S100A11	2.14165	1.48326	4.75318e-08	0.674101	-0.672854	1	0.597097	-0.983517	0.00339514	0.920862	-0.161712	1	0.706503	-0.532668	1	1.41675	0.524145	1
ENSG00000100241	SBF1	0.448252	1.75775	4.91596e-08	0.126202	-0.643905	1	0.100715	-1.14291	0.00896446	0.147148	-0.425065	1	0.119169	-0.606865	1	0.287456	0.690926	1
ENSG00000171522	PTGER4	0.258368	2.05852	5.12166e-08	0.0400151	-1.34252	0.661114	0.0395667	-1.55773	0.00321613	0.0854408	-0.192892	1	0.0766087	-0.217667	1	0.143728	0.695167	1
ENSG00000167779	IGFBP6	0.5323	1.68504	5.37135e-08	0.101577	-1.30342	0.303282	0.125894	-1.10967	0.00714953	0.196989	-0.269672	1	0.187266	-0.262612	1	0.44145	1.0354	1
ENSG00000188229	TUBB4B	2.70819	1.46246	5.4339e-08	0.797224	-0.797363	0.757737	0.778744	-0.945731	0.00452036	1.20092	-0.122403	1	0.944841	-0.465787	1	1.83766	0.547569	1
ENSG00000090382	LYZ	2.33465	1.49755	5.4339e-08	0.735663	-0.661302	1	0.634865	-1.01653	0.00268015	0.961209	-0.229314	1	0.808648	-0.451599	1	1.6426	0.628905	1
ENSG00000172932	ANKRD13D	0.351754	1.85949	5.4641e-08	0.101577	-0.528984	1	0.0683424	-1.31139	0.00467563	0.0854408	-0.856926	1	0.127681	-0.0812303	1	0.256657	0.963625	1
ENSG00000132329	RAMP1	1.92998	1.48798	5.50462e-08	0.575602	-0.756445	0.902169	0.512568	-1.06438	0.00140812	0.937476	0.0684194	1	0.61287	-0.584609	1	1.05743	0.238937	1
ENSG00000179820	MYADM	2.13231	1.46213	6.03257e-08	0.735663	-0.537554	1	0.631268	-0.893922	0.0089162	0.833048	-0.35063	1	0.893769	-0.186406	1	1.29355	0.37629	1
ENSG00000167680	SEMA6B	0.376657	1.78309	6.03466e-08	0.0861864	-0.947944	0.931119	0.0989167	-0.852721	0.0992912	0.123415	-0.407321	1	0.0766087	-0.940909	1	0.225858	0.614108	1
ENSG00000102007	PLP2	0.404672	1.76963	6.03466e-08	0.0954207	-0.91284	0.982297	0.0827303	-1.29115	0.0028658	0.147148	-0.23532	1	0.119169	-0.446144	1	0.27719	0.803436	1
ENSG00000116260	QSOX1	3.93777	1.45068	6.37645e-08	1.16352	-0.801056	0.726609	1.04492	-1.09584	0.000462412	1.81562	-0.0604911	1	1.6173	-0.230615	1	2.7411	0.577106	1
ENSG00000072818	ACAP1	0.336189	1.84437	6.73743e-08	0.0861864	-0.726476	1	0.0791333	-0.997524	0.0480141	0.116294	-0.266953	1	0.0425604	-1.49627	1	0.16426	0.356774	1
ENSG00000105639	JAK3	0.725297	1.62664	7.81028e-08	0.187763	-0.876485	0.868148	0.15467	-1.33023	0.000377686	0.258696	-0.381132	1	0.238338	-0.415161	1	0.739172	1.31884	0.9335
ENSG00000182809	CRIP2	2.77045	1.45791	8.07032e-08	0.769521	-0.894163	0.6188	0.814714	-0.909655	0.00761613	1.28161	-0.0480947	1	1.08955	-0.28862	1	1.60154	0.297066	1
ENSG00000167286	CD3D	0.230352	2.03861	9.3447e-08	0.0492494	-0.866019	1	0.0305742	-1.78584	0.000878439	0.0806941	-0.100595	1	0.0680967	-0.216718	1	0.102663	0.376441	1
ENSG00000129009	ISLR	0.70662	1.60134	9.38259e-08	0.184685	-0.87796	0.839568	0.143879	-1.42471	9.18944e-05	0.308536	-0.0361588	1	0.20429	-0.616393	1	0.605711	1.02481	1
ENSG00000132688	NES	0.270819	1.96757	1.08685e-07	0.0738741	-0.540581	1	0.0395667	-1.69018	0.000876103	0.0854408	-0.337766	1	0.0766087	-0.34035	1	0.143728	0.568903	1
ENSG00000179344	HLA-DQB1	1.43814	1.49847	1.08685e-07	0.486338	-0.542137	1	0.41545	-0.908015	0.012552	0.550619	-0.357079	1	0.604358	-0.152426	1	0.811036	0.294079	1
ENSG00000148908	RGS10	0.202336	2.05163	1.14103e-07	0.0400151	-0.964887	1	0.0431636	-1.01001	0.113297	0.0593339	-0.397649	1	0.0510725	-0.39745	1	0.0615977	-0.112906	1
ENSG00000161281	COX7A1	0.591444	1.62861	1.17135e-07	0.156982	-0.83131	0.982297	0.125894	-1.32914	0.000525082	0.263443	0.0233753	1	0.170242	-0.595021	1	0.390119	0.640067	1
ENSG00000163661	PTX3	0.118289	2.66348	1.26665e-07	0.0184685	-0.90694	1	0.0197833	-1.01828	0.321322	0.0118668	-1.62183	1	0.00851208	-1.18311	1	0.0513314	0.776594	1
ENSG00000026751	SLAMF7	0.214788	2.06156	1.29655e-07	0.0615617	-0.39124	1	0.0359697	-1.40357	0.013523	0.0427204	-1.02704	1	0.0340483	-0.986713	1	0.16426	1.1889	1
ENSG00000136546	SCN7A	0.115176	2.57709	1.29655e-07	0.00923426	-1.78356	0.815037	0.0179848	-1.16935	0.20405	0.0213602	-0.788651	1	0.0255362	-0.138716	1	0.0410651	0.490476	1
ENSG00000213654	GPSM3	0.5323	1.6567	1.4379e-07	0.120045	-1.06526	0.654701	0.140282	-0.94332	0.0329901	0.192242	-0.333838	1	0.153217	-0.570268	1	0.410651	0.903467	1
ENSG00000134853	PDGFRA	0.61946	1.59914	1.43824e-07	0.178529	-0.721093	1	0.138483	-1.26871	0.000841595	0.301416	0.166201	1	0.153217	-0.833303	1	0.307988	0.193134	1
ENSG00000102970	CCL17	0.0840473	3.04341	1.45662e-07	0.00923426	-1.10549	1	0.00539545	-2.11782	0.0419943	0.0166135	-0.422523	1	0	-1.56498	1	0.0205326	0.373239	1
ENSG00000277734	TRAC	0.401559	1.76657	1.51311e-07	0.132358	-0.379408	1	0.0899242	-1.14027	0.0138312	0.149521	-0.195113	1	0.102145	-0.652595	1	0.112929	-0.488378	1
ENSG00000242125	SNHG3	0.485607	1.69147	1.63958e-07	0.113889	-0.978573	0.815037	0.104312	-1.26639	0.00239106	0.208855	0.00881614	1	0.136193	-0.57873	1	0.297722	0.576985	1
ENSG00000267519	AC020916.1	1.22336	1.4896	1.63958e-07	0.366292	-0.745489	0.982297	0.345309	-0.954977	0.00831776	0.512645	-0.201853	1	0.40858	-0.498421	1	0.872634	0.65174	1
ENSG00000115165	CYTIP	0.214788	2.00779	1.65285e-07	0.0400151	-1.08473	0.997314	0.0449621	-1.07273	0.0756659	0.0593339	-0.529438	1	0.0936329	0.316964	1	0.071864	-0.0240969	1
ENSG00000091490	SEL1L3	0.463817	1.70999	1.67033e-07	0.120045	-0.810357	1	0.111506	-1.06178	0.0184507	0.180375	-0.160737	1	0.102145	-0.9018	1	0.266923	0.495574	1
ENSG00000005483	KMT2E	0.547864	1.6109	1.6774e-07	0.184685	-0.456446	1	0.133088	-1.11782	0.00505247	0.196989	-0.375981	1	0.178754	-0.420751	1	0.349054	0.578144	1
ENSG00000089692	LAG3	0.348641	1.78011	1.6944e-07	0.0984987	-0.61568	1	0.0791333	-1.10494	0.0192236	0.109174	-0.485912	1	0.0680967	-0.985599	1	0.246391	0.864872	1
ENSG00000100453	GZMB	0.239691	2.18161	1.6944e-07	0.0492494	-0.845842	1	0.0395667	-1.35979	0.0312695	0.0545872	-0.744451	1	0.0766087	-0.0359562	1	0.102663	0.395806	1
ENSG00000100055	CYTH4	0.541638	1.68164	1.6944e-07	0.14467	-0.783557	1	0.102514	-1.4848	0.000211922	0.175628	-0.50356	1	0.20429	-0.163745	1	0.554379	1.36877	0.93407
ENSG00000112769	LAMA4	0.367318	1.76455	1.74245e-07	0.0861864	-0.91993	1	0.0611485	-1.62661	0.00019918	0.154268	0.0236116	1	0.102145	-0.520425	1	0.256657	0.835041	1
ENSG00000088992	TESC	0.277045	1.95972	1.74245e-07	0.0554055	-1.02748	1	0.0395667	-1.73176	0.000694243	0.104428	-0.0275316	1	0.0680967	-0.538646	1	0.16426	0.725496	1
ENSG00000154358	OBSCN	0.164982	2.2905	1.75944e-07	0.036937	-0.622276	1	0.0233803	-1.5121	0.0260344	0.0284803	-1.09132	1	0.0766087	0.59825	1	0.0513314	0.0869344	1
ENSG00000161835	GRASP	1.23892	1.47116	1.75944e-07	0.363214	-0.792621	0.883381	0.365092	-0.893302	0.0145251	0.586219	0.00636985	1	0.36602	-0.691909	1	0.677575	0.231778	1
ENSG00000267795	SMIM22	0.105837	3.04341	1.76569e-07	0.00307809	-2.51148	0.652536	0.00359697	-2.91137	0.00399734	0.0284803	0.0555241	1	0.00851208	-0.866636	1	0.0307988	0.473403	1
ENSG00000178209	PLEC	2.0327	1.43186	1.80375e-07	0.717194	-0.522371	1	0.553933	-1.06262	0.00130746	0.790328	-0.382621	1	0.851208	-0.207574	1	1.71447	0.869261	1
ENSG00000060558	GNA15	0.255255	1.95288	1.80825e-07	0.036937	-1.50097	0.490836	0.0539545	-1.09908	0.0522045	0.0854408	-0.242817	1	0.0510725	-0.798966	1	0.16426	0.849587	1
ENSG00000167617	CDC42EP5	0.189885	2.08173	1.82472e-07	0.0400151	-0.846567	1	0.0323727	-1.35532	0.0250488	0.0569606	-0.336662	1	0	-3.16108	1	0.133462	1.08282	1
ENSG00000162458	FBLIM1	0.298835	1.80255	1.82494e-07	0.0831083	-0.620059	1	0.0521561	-1.51836	0.000935094	0.116294	-0.0844754	1	0.110657	-0.0728279	1	0.123195	0.0980749	1
ENSG00000179583	CIITA	0.267706	1.89764	1.82896e-07	0.0461713	-1.2834	0.657533	0.0665439	-0.860845	0.15663	0.0830675	-0.41359	1	0.0851208	-0.218443	1	0.123195	0.322706	1
ENSG00000122224	LY9	0.118289	2.82102	1.83327e-07	0.0277028	-0.242989	1	0.00899242	-2.09357	0.0203609	0.0118668	-1.55028	1	0.0340483	0.276322	1	0.0205326	-0.223406	1
ENSG00000137309	HMGA1	1.03658	1.52436	1.84594e-07	0.35398	-0.504892	1	0.27337	-1.0463	0.00448298	0.436698	-0.16416	1	0.212802	-1.17806	1	0.71864	0.633797	1
ENSG00000168209	DDIT4	1.56577	1.46012	1.84594e-07	0.526353	-0.580087	1	0.411853	-1.10142	0.00118902	0.747607	0.0136356	1	0.604358	-0.307527	1	0.780237	0.0794593	1
ENSG00000158792	SPATA2L	0.560316	1.62216	1.84594e-07	0.132358	-1.01761	0.661114	0.152871	-0.908784	0.0389001	0.239709	-0.0559063	1	0.0851208	-1.48342	1	0.379852	0.67951	1
ENSG00000142102	PGGHG	1.11441	1.51444	1.90863e-07	0.378605	-0.521105	1	0.27337	-1.17875	0.000864148	0.436698	-0.302417	1	0.280899	-0.892031	1	1.01636	1.05667	1
ENSG00000123329	ARHGAP9	0.333076	1.83107	1.90863e-07	0.0769521	-0.896899	1	0.0737379	-1.11093	0.0265033	0.0973076	-0.56764	1	0.110657	-0.220104	1	0.225858	0.8365	1
ENSG00000100968	NFATC4	0.155643	2.32352	1.92174e-07	0.0277028	-0.937363	1	0.0215818	-1.52171	0.0331155	0.0427204	-0.326599	1	0.0255362	-0.708571	1	0.0513314	0.191632	1
ENSG00000159713	TPPP3	0.429575	1.74767	1.9847e-07	0.101577	-0.924913	0.997314	0.0863273	-1.336	0.00239377	0.173255	-0.0655126	1	0.102145	-0.764706	1	0.287456	0.751144	1
ENSG00000167641	PPP1R14A	0.622573	1.60634	2.27265e-07	0.166217	-0.838248	0.982297	0.113305	-1.60324	1.86526e-05	0.294296	0.116996	1	0.229826	-0.250224	1	0.431184	0.698649	1
ENSG00000184292	TACSTD2	0.840473	1.63521	2.47188e-07	0.175451	-1.21098	0.388815	0.169058	-1.42325	0.000250541	0.450938	0.385251	1	0.306435	-0.262418	1	0.338787	-0.106559	1
ENSG00000042493	CAPG	0.270819	1.9406	2.51575e-07	0.0769521	-0.492509	1	0.0377682	-1.7794	0.000547402	0.111548	0.122911	1	0.0595846	-0.693305	1	0.071864	-0.408761	1
ENSG00000117090	SLAMF1	0.143192	2.36438	2.59416e-07	0.0277028	-0.783557	1	0.0179848	-1.64024	0.0239225	0.033227	-0.574526	1	0.0340483	-0.226179	1	0.0513314	0.338473	1
ENSG00000149781	FERMT3	0.457591	1.67072	2.60773e-07	0.12928	-0.697143	1	0.0881258	-1.46037	0.00038137	0.140028	-0.607802	1	0.187266	-0.0414186	1	0.472249	1.37849	0.939171
ENSG00000168906	MAT2A	2.98524	1.40064	2.68032e-07	1.03731	-0.571885	1	0.919026	-0.873373	0.00961429	1.30535	-0.197899	1	1.25979	-0.221043	1	1.7042	0.238362	1
ENSG00000197540	GZMM	0.17432	2.34102	2.68032e-07	0.0215466	-1.45598	0.931119	0.0179848	-1.96581	0.00423504	0.0403471	-0.606235	1	0.0255362	-0.866636	1	0.153994	1.59124	1
ENSG00000125810	CD93	1.20157	1.4703	2.68275e-07	0.332433	-0.885738	0.67317	0.318332	-1.08004	0.00213543	0.600459	0.108553	1	0.400068	-0.515203	1	0.739172	0.41084	1
ENSG00000087245	MMP2	0.762652	1.51679	2.68753e-07	0.2247	-0.746531	1	0.221214	-0.883353	0.0265529	0.30379	-0.269277	1	0.314947	-0.150532	1	0.44145	0.359707	1
ENSG00000066336	SPI1	0.46693	1.62897	2.79476e-07	0.110811	-1.00037	0.726609	0.102514	-1.2733	0.00168287	0.206482	0.0120766	1	0.102145	-0.961838	1	0.379852	0.971691	1
ENSG00000141526	SLC16A3	0.61946	1.59914	2.79597e-07	0.163139	-0.86472	0.931119	0.15467	-1.08087	0.00798065	0.204109	-0.537575	1	0.170242	-0.683036	1	0.667308	1.39256	0.775983
ENSG00000091986	CCDC80	0.308174	1.77139	2.9631e-07	0.0892645	-0.577106	1	0.0647455	-1.23749	0.00843762	0.109174	-0.275438	1	0.110657	-0.138716	1	0.133462	0.145828	1
ENSG00000051128	HOMER3	0.301948	1.80637	2.9631e-07	0.0769521	-0.755543	1	0.0701409	-1.04382	0.0459201	0.0783208	-0.779845	1	0.136193	0.214037	1	0.184793	0.672656	1
ENSG00000135127	BICDL1	0.115176	2.48398	2.98502e-07	0.0246247	-0.54437	1	0.0179848	-1.2191	0.179268	0.0189869	-1.01341	1	0.00851208	-1.22618	1	0.0410651	0.445388	1
ENSG00000189409	MMP23B	0.513623	1.61674	3.01901e-07	0.150826	-0.674976	1	0.1187	-1.19741	0.00312925	0.208855	-0.151904	1	0.178754	-0.319529	1	0.307988	0.492694	1
ENSG00000138135	CH25H	0.295722	1.96304	3.04804e-07	0.0738741	-0.686596	1	0.0413651	-1.76552	0.000694243	0.104428	-0.144449	1	0.0255362	-1.83916	1	0.215592	1.0354	1
ENSG00000102802	MEDAG	0.189885	2.21297	3.05913e-07	0.0400151	-0.770618	1	0.0305742	-1.36743	0.0448955	0.0403471	-0.82414	1	0.0595846	-0.00908052	1	0.0821302	0.457772	1
ENSG00000214548	MEG3	0.905843	1.49514	3.06891e-07	0.286262	-0.651033	1	0.244594	-1.02653	0.00572711	0.372617	-0.229588	1	0.306435	-0.466481	1	0.667308	0.710442	1
ENSG00000100079	LGALS2	0.124515	2.63941	3.41218e-07	0.0215466	-0.783557	1	0.0107909	-2.0109	0.0190156	0.0284803	-0.434802	1	0	-2.28846	1	0.0513314	0.686396	1
ENSG00000142910	TINAGL1	0.856038	1.4773	3.43497e-07	0.310887	-0.435313	1	0.228408	-1.06033	0.00348192	0.405844	0.0163196	1	0.221314	-0.867644	1	0.420918	0.0848749	1
ENSG00000116741	RGS2	1.60624	1.40773	3.61578e-07	0.517118	-0.68874	1	0.456815	-1.00611	0.00286092	0.778461	-0.00179007	1	0.587334	-0.424118	1	1.0061	0.39148	1
ENSG00000067225	PKM	0.874715	1.49602	3.61654e-07	0.237013	-0.896899	0.741617	0.240997	-0.990537	0.00867612	0.344137	-0.308326	1	0.40858	0.0165624	1	0.677575	0.789852	1
ENSG00000163947	ARHGEF3	0.186772	2.01705	3.61658e-07	0.036937	-0.977935	1	0.0287758	-1.55392	0.0064133	0.0735741	0.103546	1	0.0340483	-0.805472	1	0.071864	0.191632	1
ENSG00000151651	ADAM8	0.398447	1.66232	3.71168e-07	0.132358	-0.437868	1	0.062947	-1.78078	1.29605e-05	0.151895	-0.23023	1	0.16173	-0.0504074	1	0.307988	0.920115	1
ENSG00000198223	CSF2RA	0.143192	2.33121	3.95653e-07	0.0338589	-0.502376	1	0.0197833	-1.51471	0.0412259	0.0308536	-0.71203	1	0.0255362	-0.581659	1	0.0513314	0.3214	1
ENSG00000105974	CAV1	0.737749	1.52354	4.33195e-07	0.184685	-1.00002	0.636171	0.224811	-0.790153	0.0702031	0.348883	0.0499646	1	0.238338	-0.507147	1	0.297722	-0.171283	1
ENSG00000065911	MTHFD2	0.594557	1.53562	4.39049e-07	0.190841	-0.590912	1	0.161864	-0.978093	0.0152699	0.244456	-0.196015	1	0.187266	-0.525047	1	0.349054	0.401667	1
ENSG00000090104	RGS1	0.401559	1.66597	4.41835e-07	0.126202	-0.525666	1	0.104312	-0.957641	0.04406	0.147148	-0.297686	1	0.0851208	-0.964686	1	0.215592	0.37164	1
ENSG00000183779	ZNF703	0.326851	1.70659	4.4667e-07	0.104655	-0.461629	1	0.055753	-1.62244	0.00019918	0.147148	0.109972	1	0.0595846	-1.11026	1	0.184793	0.486865	1
ENSG00000215788	TNFRSF25	0.15253	2.2652	4.5566e-07	0.0215466	-1.29135	1	0.0161864	-1.9497	0.00384321	0.0450938	-0.234451	1	0.0340483	-0.371377	1	0.0923965	0.992023	1
ENSG00000179094	PER1	1.65604	1.4053	4.5566e-07	0.544821	-0.655445	1	0.528755	-0.803207	0.0307217	0.67878	-0.309278	1	0.536261	-0.60734	1	1.30382	0.743882	1
ENSG00000128342	LIF	0.644363	1.52287	4.55859e-07	0.193919	-0.705398	1	0.152871	-1.22449	0.00113076	0.31091	0.0878924	1	0.195778	-0.589927	1	0.390119	0.436877	1
ENSG00000160360	GPSM1	0.485607	1.61779	4.66271e-07	0.147748	-0.615931	1	0.116902	-1.12654	0.00778725	0.185122	-0.26623	1	0.187266	-0.165901	1	0.27719	0.421802	1
ENSG00000223865	HLA-DPB1	3.24049	1.37321	4.73313e-07	1.10195	-0.627754	1	1.04852	-0.806351	0.0208879	1.41927	-0.217245	1	1.27681	-0.344291	1	2.10459	0.417115	1
ENSG00000117122	MFAP2	0.124515	2.38415	4.86969e-07	0.00615617	-2.42741	0.322741	0.0143879	-1.73449	0.0198084	0.0450938	0.211349	1	0.0170242	-0.782572	1	0.0513314	0.560866	1
ENSG00000213626	LBH	0.432688	1.74329	5.06134e-07	0.110811	-0.802923	1	0.0917227	-1.25027	0.00649692	0.142401	-0.430385	1	0.153217	-0.203671	1	0.318255	0.893163	1
ENSG00000167173	C15orf39	0.529187	1.59321	5.32966e-07	0.16006	-0.644351	1	0.1187	-1.26508	0.00168287	0.199362	-0.306732	1	0.20429	-0.184858	1	0.410651	0.870385	1
ENSG00000176973	FAM89B	0.700394	1.49781	5.37236e-07	0.240091	-0.5132	1	0.203229	-0.89669	0.0260727	0.275309	-0.307046	1	0.229826	-0.498779	1	0.431184	0.44281	1
ENSG00000131042	LILRB2	0.373544	1.74553	5.37236e-07	0.0892645	-0.904573	1	0.0809318	-1.20897	0.0104709	0.142401	-0.167351	1	0.110657	-0.445103	1	0.225858	0.603301	1
ENSG00000110697	PITPNM1	0.51051	1.58557	5.62776e-07	0.138514	-0.822238	1	0.163662	-0.647367	0.233582	0.173255	-0.494356	1	0.153217	-0.552566	1	0.318255	0.531118	1
ENSG00000107130	NCS1	0.286384	1.80943	5.6725e-07	0.0769521	-0.66808	1	0.0575515	-1.28288	0.00960911	0.099681	-0.277545	1	0.102145	-0.117756	1	0.133462	0.280758	1
ENSG00000141934	PLPP2	0.404672	1.76963	5.77762e-07	0.104655	-0.768016	1	0.0665439	-1.64599	0.000304083	0.189869	0.235503	1	0.0851208	-0.912904	1	0.195059	0.277932	1
ENSG00000187479	C11orf96	16.548	1.32994	5.90799e-07	5.43282	-0.719562	0.809687	5.66163	-0.741742	0.0283627	8.26403	-0.0127381	1	5.46476	-0.647472	1	9.50658	0.193088	1
ENSG00000140511	HAPLN3	0.171208	2.08921	6.11131e-07	0.0277028	-1.21652	0.982297	0.0341712	-1.08867	0.119963	0.0498405	-0.378129	1	0.0340483	-0.636967	1	0.0821302	0.547569	1
ENSG00000125651	GTF2F1	0.470042	1.60747	6.26324e-07	0.132358	-0.74619	1	0.129491	-0.900686	0.0522045	0.154268	-0.534634	1	0.119169	-0.770984	1	0.410651	1.06875	1
ENSG00000183508	TENT5C	0.308174	1.78188	6.3382e-07	0.0615617	-1.14613	0.741617	0.0503576	-1.63835	0.000462412	0.125788	-0.0134105	1	0.170242	0.498714	1	0.153994	0.357926	1
ENSG00000163909	HEYL	0.230352	1.95708	6.90114e-07	0.0646398	-0.494051	1	0.0377682	-1.50638	0.00719949	0.0735741	-0.318687	1	0.0510725	-0.644244	1	0.112929	0.464004	1
ENSG00000183484	GPR132	0.146305	2.26643	6.9436e-07	0.0277028	-0.87102	1	0.0161864	-1.88335	0.00677082	0.0261069	-1.04268	1	0.0340483	-0.308641	1	0.133462	1.61333	1
ENSG00000005001	PRSS22	0.401559	1.68099	6.95184e-07	0.0677179	-1.47916	0.253071	0.0539545	-2.0216	1.83227e-06	0.206482	0.342647	1	0.127681	-0.391381	1	0.369586	1.20553	1
ENSG00000099331	MYO9B	1.11129	1.43216	6.97112e-07	0.35398	-0.685464	1	0.293153	-1.11606	0.00144065	0.498405	-0.123956	1	0.417092	-0.360593	1	0.893166	0.799516	1
ENSG00000158747	NBL1	0.529187	1.58782	6.99398e-07	0.153904	-0.711045	1	0.152871	-0.833149	0.0744672	0.180375	-0.485658	1	0.187266	-0.315594	1	0.349054	0.6169	1
ENSG00000185905	C16orf54	0.155643	2.10113	7.09602e-07	0.0246247	-1.22834	0.989408	0.0251788	-1.41256	0.0315261	0.0427204	-0.464102	1	0.0851208	0.735753	1	0.0513314	0.0725791	1
ENSG00000106348	IMPDH1	0.19611	2.00724	7.12487e-07	0.0461713	-0.726072	1	0.0341712	-1.36878	0.0228454	0.0593339	-0.372337	1	0.0595846	-0.172139	1	0.0821302	0.293385	1
ENSG00000160593	JAML	0.354867	1.66369	7.17698e-07	0.110811	-0.534106	1	0.0737379	-1.33431	0.00236038	0.123415	-0.388864	1	0.136193	-0.122715	1	0.256657	0.8239	1
ENSG00000148671	ADIRF	1.33231	1.47905	7.30335e-07	0.384761	-0.811902	0.925035	0.370488	-0.989623	0.0090127	0.571979	-0.166625	1	0.391556	-0.696566	1	1.08823	0.855249	1
ENSG00000197471	SPN	0.158756	2.12914	7.38001e-07	0.0430932	-0.415826	1	0.0287758	-1.21622	0.084972	0.0237336	-1.39308	1	0.0425604	-0.226179	1	0.102663	1.00535	1
ENSG00000023902	PLEKHO1	0.803119	1.46823	7.47602e-07	0.233935	-0.799859	0.931119	0.206826	-1.12773	0.00212339	0.327523	-0.265514	1	0.314947	-0.261476	1	0.759705	1.08693	1
ENSG00000141756	FKBP10	0.286384	1.79793	7.65476e-07	0.0615617	-1.0206	0.982297	0.0449621	-1.68791	0.000431349	0.130535	0.206029	1	0.0851208	-0.379724	1	0.153994	0.480492	1
ENSG00000124920	MYRF	0.398447	1.67743	7.96944e-07	0.110811	-0.713655	1	0.0845288	-1.29308	0.00354259	0.194615	0.239798	1	0.0425604	-1.84377	1	0.195059	0.243754	1
ENSG00000011600	TYROBP	1.69962	1.37726	7.98872e-07	0.550977	-0.700034	1	0.453218	-1.14157	0.000498817	0.814061	-0.0491283	1	0.715015	-0.235136	1	1.36542	0.755563	1
ENSG00000138080	EMILIN1	1.8397	1.37673	8.23063e-07	0.634086	-0.600835	1	0.489188	-1.14711	0.000467438	0.890009	-0.0311647	1	0.732039	-0.320568	1	1.37568	0.642385	1
ENSG00000184922	FMNL1	0.491833	1.58894	8.45687e-07	0.150826	-0.623517	1	0.120498	-1.11782	0.00852086	0.187495	-0.288222	1	0.178754	-0.271741	1	0.328521	0.639475	1
ENSG00000244165	P2RY11	0.214788	1.87349	8.74674e-07	0.0554055	-0.675181	1	0.0377682	-1.44498	0.00669835	0.0830675	-0.0368695	1	0.0255362	-1.42412	1	0.123195	0.646595	1
ENSG00000213015	ZNF580	0.292609	1.7291	8.78214e-07	0.101577	-0.310804	1	0.0683424	-1.08792	0.0293595	0.0949343	-0.457289	1	0.0936329	-0.321938	1	0.123195	0.0847166	1
ENSG00000113088	GZMK	0.158756	2.12914	8.81064e-07	0.0215466	-1.42741	0.815037	0.0269773	-1.31945	0.0593097	0.0403471	-0.574526	1	0.0595846	0.217428	1	0.0923965	0.853046	1
ENSG00000150990	DHX37	0.442027	1.56304	9.06152e-07	0.126202	-0.753184	1	0.1187	-0.977728	0.026369	0.170882	-0.281942	1	0.170242	-0.197609	1	0.287456	0.585957	1
ENSG00000142765	SYTL1	0.17432	2.11475	9.41453e-07	0.0246247	-1.39499	0.847409	0.0233803	-1.70278	0.00728485	0.0522138	-0.313999	1	0.0595846	0.0668683	1	0.112929	0.989324	1
ENSG00000100290	BIK	0.105837	2.45845	9.43276e-07	0.0123123	-1.36852	1	0.0179848	-1.09135	0.268291	0.0237336	-0.548054	1	0.0170242	-0.50795	1	0.0307988	0.215091	1
ENSG00000160214	RRP1	0.862263	1.4451	9.97333e-07	0.267793	-0.714295	1	0.248191	-0.953073	0.0122058	0.38211	-0.134335	1	0.272387	-0.598147	1	0.636509	0.680164	1
ENSG00000113721	PDGFRB	0.672379	1.47404	1.00821e-06	0.200076	-0.758754	1	0.170856	-1.14462	0.0022971	0.344137	0.159149	1	0.263875	-0.249851	1	0.318255	0.0346924	1
ENSG00000109099	PMP22	0.538526	1.52925	1.00821e-06	0.212388	-0.254187	1	0.138483	-1.08034	0.00766197	0.204109	-0.34493	1	0.212802	-0.193164	1	0.266923	0.149172	1
ENSG00000074181	NOTCH3	0.270819	1.91413	1.00821e-06	0.0461713	-1.29135	0.741617	0.0575515	-1.11782	0.0565281	0.0806941	-0.472043	1	0.0766087	-0.371377	1	0.195059	0.992023	1
ENSG00000122694	GLIPR2	0.498058	1.56135	1.03279e-06	0.169295	-0.476048	1	0.124095	-1.10955	0.00758544	0.173255	-0.46941	1	0.136193	-0.698711	1	0.44145	1.05837	1
ENSG00000125910	S1PR4	0.227239	1.92195	1.05155e-06	0.0554055	-0.735302	1	0.0197833	-2.47771	5.24235e-06	0.0806941	-0.156738	1	0.110657	0.420712	1	0.153994	0.917009	1
ENSG00000189306	RRP7A	0.865376	1.4206	1.05638e-06	0.301652	-0.54437	1	0.246392	-0.991146	0.00714953	0.36787	-0.229291	1	0.400068	-0.0496083	1	0.544113	0.4169	1
ENSG00000144857	BOC	0.0809345	2.82102	1.06882e-06	0.0123123	-0.783557	1	0.0107909	-1.23646	0.289397	0.0142401	-0.693171	1	0	-1.59815	1	0.0102663	-0.280437	1
ENSG00000154146	NRGN	0.19611	2.06613	1.06882e-06	0.0307809	-1.28991	0.913293	0.0305742	-1.50861	0.0159501	0.0593339	-0.333518	1	0.0170242	-1.60904	1	0.174527	1.43311	1
ENSG00000143851	PTPN7	0.17432	2.02455	1.07634e-06	0.0400151	-0.744387	1	0.0323727	-1.2484	0.0501564	0.0474671	-0.532706	1	0.0170242	-1.46064	1	0.123195	1.06491	1
ENSG00000151883	PARP8	0.295722	1.73355	1.07768e-06	0.0738741	-0.833188	1	0.0845288	-0.734489	0.233582	0.099681	-0.388576	1	0.0510725	-1.14514	1	0.16426	0.485098	1
ENSG00000269404	SPIB	0.0747087	2.97302	1.13897e-06	0.00615617	-1.40805	1	0.00899242	-1.29839	0.296084	0.00712007	-1.42252	1	0.00851208	-0.386643	1	0.0307988	0.975903	1
ENSG00000127084	FGD3	0.252142	1.83872	1.14033e-06	0.0769521	-0.44067	1	0.0467606	-1.38973	0.00758544	0.0712007	-0.611285	1	0.102145	0.0941184	1	0.143728	0.601508	1
ENSG00000213465	ARL2	0.435801	1.57471	1.15023e-06	0.138514	-0.572878	1	0.111506	-1.05223	0.0151354	0.182748	-0.127067	1	0.127681	-0.581659	1	0.236124	0.3214	1
ENSG00000138378	STAT4	0.242803	1.82559	1.1628e-06	0.0554055	-0.901952	1	0.0575515	-0.9899	0.0968373	0.066454	-0.670742	1	0.0680967	-0.420002	1	0.184793	1.02743	1
ENSG00000100297	MCM5	0.249029	1.78149	1.19628e-06	0.0400151	-1.45194	0.470667	0.0701409	-0.721889	0.287071	0.099681	-0.0455019	1	0.0595846	-0.662278	1	0.0923965	-0.0400385	1
ENSG00000019582	CD74	15.6017	1.29824	1.19764e-06	5.70677	-0.565808	1	5.28395	-0.786162	0.0169976	7.35741	-0.145307	1	6.3415	-0.355364	1	9.90696	0.325094	1
ENSG00000166145	SPINT1	0.479381	1.56381	1.21374e-06	0.166217	-0.440989	1	0.0935212	-1.51505	0.000123779	0.244456	0.228673	1	0.144705	-0.553753	1	0.205326	-0.0355017	1
ENSG00000126353	CCR7	0.199223	2.21403	1.23752e-06	0.0184685	-1.9304	0.490836	0.0323727	-1.35532	0.0625144	0.0308536	-1.31561	1	0.0595846	-0.0812303	1	0.215592	1.83708	0.952619
ENSG00000187955	COL14A1	0.519848	1.51463	1.24358e-06	0.200076	-0.305217	1	0.129491	-1.14522	0.00389363	0.234962	-0.0391945	1	0.20429	-0.209105	1	0.16426	-0.508176	1
ENSG00000184588	PDE4B	0.694169	1.46976	1.25315e-06	0.175451	-1.02097	0.6188	0.210423	-0.841025	0.0455873	0.327523	0.00215675	1	0.238338	-0.45066	1	0.410651	0.363829	1
ENSG00000118523	CCN2	3.74478	1.35203	1.25315e-06	1.2928	-0.61903	1	1.11866	-0.965557	0.00378137	1.88919	0.0255393	1	1.73646	-0.112529	1	1.83766	-0.0267661	1
ENSG00000010810	FYN	0.622573	1.46084	1.26606e-06	0.243169	-0.322716	1	0.197833	-0.763025	0.0834921	0.258696	-0.23611	1	0.136193	-1.09565	1	0.297722	0.04429	1
ENSG00000180879	SSR4	6.70511	1.30531	1.26606e-06	2.4717	-0.546927	1	2.27149	-0.779533	0.0199151	2.92635	-0.279527	1	2.98774	-0.208471	1	4.69169	0.481952	1
ENSG00000112936	C7	6.48098	1.30703	1.29407e-06	2.33011	-0.586828	1	2.0143	-0.932106	0.00296306	3.18267	-0.0630214	1	2.92816	-0.186022	1	4.13731	0.341282	1
ENSG00000133134	BEX2	0.0778216	2.84903	1.32414e-06	0.00923426	-1.06896	1	0.00539545	-2.08129	0.0406024	0.0213602	0.0249358	1	0.00851208	-0.496268	1	0	-1.24649	1
ENSG00000158859	ADAMTS4	3.39302	1.33314	1.32669e-06	1.32665	-0.426879	1	1.00715	-0.991585	0.00235926	1.65186	-0.0566968	1	1.38747	-0.315953	1	1.94033	0.193593	1
ENSG00000247774	PCED1B-AS1	0.186772	1.99687	1.32669e-06	0.0400151	-0.87102	1	0.0395667	-1.05369	0.121644	0.0545872	-0.43582	1	0.0340483	-0.816788	1	0.0923965	0.525242	1
ENSG00000160013	PTGIR	0.221013	1.89819	1.39366e-06	0.0400151	-1.19537	0.902898	0.0305742	-1.80587	0.00083066	0.0878142	0.0295451	1	0.0680967	-0.235577	1	0.153994	0.946156	1
ENSG00000006327	TNFRSF12A	5.06774	1.31244	1.39704e-06	1.57598	-0.818975	0.661114	1.55929	-0.945356	0.0033631	2.69851	0.0935399	1	1.80456	-0.541638	1	3.70613	0.556555	1
ENSG00000185101	ANO9	0.149417	2.06941	1.42992e-06	0.0277028	-1.01622	1	0.0197833	-1.73449	0.00696442	0.0522138	-0.0688862	1	0.0340483	-0.446144	1	0.0821302	0.745897	1
ENSG00000160072	ATAD3B	0.72841	1.44724	1.44718e-06	0.277028	-0.37905	1	0.223012	-0.841333	0.0412259	0.249202	-0.588073	1	0.434116	0.3596	1	0.35932	0.0749617	1
ENSG00000012171	SEMA3B	0.239691	1.92154	1.46702e-06	0.0646398	-0.581514	1	0.0413651	-1.44933	0.00933363	0.0973076	0.0844368	1	0.0340483	-1.22618	1	0.071864	-0.237876	1
ENSG00000159714	ZDHHC1	0.267706	1.73648	1.48258e-06	0.0892645	-0.36852	1	0.062947	-1.06891	0.0428226	0.0949343	-0.295926	1	0.0595846	-0.796927	1	0.112929	0.101434	1
ENSG00000203883	SOX18	0.164982	2.06021	1.48698e-06	0.0277028	-1.17587	1	0.0377682	-0.875617	0.291773	0.0427204	-0.589633	1	0.0340483	-0.598147	1	0.0821302	0.587833	1
ENSG00000139278	GLIPR1	0.311286	1.65586	1.50027e-06	0.0984987	-0.51395	1	0.0773348	-1.0369	0.0333591	0.0949343	-0.616145	1	0.136193	0.0722301	1	0.195059	0.609775	1
ENSG00000124216	SNAI1	0.435801	1.54906	1.57336e-06	0.116967	-0.860099	1	0.0989167	-1.27394	0.00209961	0.208855	0.0990139	1	0.238338	0.314124	1	0.174527	-0.135458	1
ENSG00000063660	GPC1	1.45059	1.34511	1.57718e-06	0.554055	-0.453636	1	0.45142	-0.896761	0.0109789	0.647926	-0.203053	1	0.578822	-0.333972	1	0.954764	0.425456	1
ENSG00000172201	ID4	0.547864	1.53875	1.61886e-06	0.172373	-0.619552	1	0.14208	-1.05892	0.0115231	0.227842	-0.172322	1	0.153217	-0.68845	1	0.379852	0.659046	1
ENSG00000064300	NGFR	0.435801	1.53012	1.77262e-06	0.0954207	-1.1887	0.443734	0.122297	-0.92577	0.0374636	0.204109	0.0405982	1	0.178754	-0.126367	1	0.236124	0.291999	1
ENSG00000004776	HSPB6	0.550977	1.47817	1.77521e-06	0.184685	-0.560179	1	0.138483	-1.15795	0.0028658	0.230216	-0.211536	1	0.221314	-0.204007	1	0.410651	0.728593	1
ENSG00000265206	AC004687.1	0.255255	1.72845	1.7931e-06	0.0523275	-1.12933	0.815037	0.0575515	-1.14381	0.0271264	0.102054	-0.0877873	1	0.0340483	-1.4315	1	0.215592	1.12144	1
ENSG00000155307	SAMSN1	0.389108	1.606	1.81212e-06	0.070796	-1.41291	0.3055	0.107909	-0.88752	0.0787403	0.187495	0.156441	1	0.110657	-0.593456	1	0.195059	0.234136	1
ENSG00000130755	GMFG	0.603896	1.47706	1.829e-06	0.20931	-0.507923	1	0.145677	-1.2295	0.00131226	0.275309	-0.0546588	1	0.229826	-0.288463	1	0.379852	0.465978	1
ENSG00000049089	COL9A2	0.0653701	3.23606	1.83277e-06	0.00615617	-1.10549	1	0.00539545	-1.65387	0.210505	0.00474671	-1.57453	1	0.00851208	-0.0929121	1	0.0205326	0.8239	1
ENSG00000172349	IL16	0.168095	2.01742	1.8924e-06	0.0400151	-0.690448	1	0.0431636	-0.706622	0.457498	0.0261069	-1.4091	1	0.0340483	-0.649678	1	0.112929	0.989324	1
ENSG00000172081	MOB3A	0.345528	1.69468	1.91614e-06	0.0954207	-0.70837	1	0.0665439	-1.43671	0.00223184	0.125788	-0.285613	1	0.119169	-0.254193	1	0.27719	1.00482	1
ENSG00000080293	SCTR	0.186772	1.90001	2.05627e-06	0.0277028	-1.46163	0.657533	0.0341712	-1.3566	0.0232769	0.0925609	0.45462	1	0.0340483	-0.87207	1	0.0513314	-0.313604	1
ENSG00000198851	CD3E	0.242803	1.86741	2.09949e-06	0.0523275	-0.96236	1	0.0377682	-1.64934	0.0019491	0.0878142	-0.164542	1	0.0766087	-0.23464	1	0.174527	0.967025	1
ENSG00000135269	TES	0.301948	1.69089	2.2418e-06	0.0954207	-0.490916	1	0.062947	-1.30544	0.00696442	0.125788	-0.0446051	1	0.0425604	-1.43027	1	0.184793	0.59934	1
ENSG00000023892	DEF6	0.236578	1.81634	2.42297e-06	0.0584836	-0.783557	1	0.0413651	-1.49633	0.00452036	0.0806941	-0.303224	1	0.0680967	-0.386643	1	0.184793	1.06284	1
ENSG00000008710	PKD1	0.442027	1.54418	2.4246e-06	0.110811	-0.970709	0.809687	0.1187	-0.991895	0.0277773	0.192242	-0.0848707	1	0.144705	-0.444524	1	0.307988	0.67796	1
ENSG00000158258	CLSTN2	0.177433	1.90421	2.43046e-06	0.0400151	-0.846567	1	0.0395667	-1.02722	0.116623	0.0569606	-0.336662	1	0.0510725	-0.285557	1	0.071864	0.203314	1
ENSG00000071967	CYBRD1	0.473155	1.50476	2.46709e-06	0.175451	-0.37266	1	0.131289	-0.965815	0.0256308	0.189869	-0.261476	1	0.153217	-0.490701	1	0.256657	0.272621	1
ENSG00000226777	FAM30A	0.0933859	2.66669	2.46709e-06	0.00923426	-1.42741	1	0.0125894	-1.31945	0.209054	0.0166135	-0.77616	1	0.00851208	-0.839156	1	0.0410651	0.853046	1
ENSG00000123685	BATF3	0.348641	1.63838	2.47005e-06	0.113889	-0.478144	1	0.0791333	-1.2049	0.00924226	0.125788	-0.343201	1	0.127681	-0.204805	1	0.215592	0.571837	1
ENSG00000158186	MRAS	0.208562	1.79996	2.47788e-06	0.0461713	-0.953482	1	0.0359697	-1.52251	0.00423504	0.099681	0.303302	1	0.0425604	-0.82054	1	0.0923965	0.238937	1
ENSG00000182162	P2RY8	0.133853	2.11052	2.52162e-06	0.0338589	-0.520523	1	0.0269773	-1.04382	0.183565	0.0284803	-0.855939	1	0.0255362	-0.598147	1	0.0615977	0.543792	1
ENSG00000124203	ZNF831	0.0964988	2.48117	2.57381e-06	0.0215466	-0.455983	1	0.00899242	-1.93885	0.025001	0.0237336	-0.378129	1	0.0170242	-0.361108	1	0.0205326	-0.0765644	1
ENSG00000188783	PRELP	0.868489	1.38806	2.61701e-06	0.320121	-0.47658	1	0.235602	-1.10022	0.00230788	0.417711	-0.0305453	1	0.340483	-0.318382	1	0.533847	0.360021	1
ENSG00000162576	MXRA8	0.862263	1.39789	2.61866e-06	0.301652	-0.55508	1	0.242795	-1.0281	0.00572462	0.386857	-0.150075	1	0.255362	-0.723678	1	0.71864	0.836144	1
ENSG00000033050	ABCF2	0.410898	1.56342	2.63699e-06	0.110811	-0.84089	1	0.120498	-0.822169	0.100515	0.151895	-0.359513	1	0.119169	-0.598147	1	0.307988	0.805404	1
ENSG00000172965	MIR4435-2HG	0.871602	1.3733	2.63938e-06	0.249325	-0.897681	0.66613	0.249989	-1.01533	0.00497491	0.469925	0.172138	1	0.289411	-0.573582	1	0.595444	0.510802	1
ENSG00000015133	CCDC88C	0.149417	2.12284	2.63938e-06	0.0338589	-0.690448	1	0.0287758	-1.11782	0.154879	0.0379737	-0.574526	1	0.0170242	-1.18311	1	0.071864	0.591239	1
ENSG00000138685	FGF2	0.164982	1.96858	2.67319e-06	0.036937	-0.811038	1	0.0449621	-0.634609	0.513998	0.0308536	-1.15949	1	0.0340483	-0.649678	1	0.102663	0.850372	1
ENSG00000173442	EHBP1L1	1.08016	1.38208	2.71675e-06	0.363214	-0.633573	1	0.289556	-1.1267	0.00155016	0.488911	-0.147826	1	0.459652	-0.205979	1	0.913699	0.844891	1
ENSG00000111371	SLC38A1	0.239691	1.7401	2.72167e-06	0.070796	-0.556147	1	0.0449621	-1.4353	0.00393687	0.099681	-0.00624251	1	0.102145	0.110513	1	0.071864	-0.346025	1
ENSG00000164949	GEM	0.594557	1.47229	2.83948e-06	0.203154	-0.534452	1	0.147476	-1.18572	0.0023719	0.234962	-0.316101	1	0.323459	0.242805	1	0.410651	0.605535	1
ENSG00000121068	TBX2	0.236578	1.88813	2.83991e-06	0.0492494	-0.999875	1	0.0467606	-1.25046	0.0373405	0.0854408	-0.151669	1	0.0510725	-0.723678	1	0.133462	0.622266	1
ENSG00000243449	C4orf48	0.852925	1.38806	2.88359e-06	0.298574	-0.561165	1	0.223012	-1.16326	0.00120196	0.38923	-0.127067	1	0.24685	-0.763207	1	0.821302	1.05732	1
ENSG00000066322	ELOVL1	0.59767	1.4405	2.88455e-06	0.2247	-0.400652	1	0.147476	-1.21851	0.00128206	0.275309	-0.065228	1	0.238338	-0.243631	1	0.35932	0.373239	1
ENSG00000102109	PCSK1N	0.171208	1.97732	2.91928e-06	0.036937	-0.864477	1	0.0287758	-1.43635	0.0228454	0.0545872	-0.296992	1	0.0255362	-1.03353	1	0.123195	1.06491	1
ENSG00000135439	AGAP2	0.068483	2.95226	2.93582e-06	0.00615617	-1.28606	1	0.0125894	-0.653871	0.780556	0.00237336	-2.38188	1	0	-1.30864	1	0.0307988	1.10143	1
ENSG00000272398	CD24	0.57588	1.53681	2.97467e-06	0.135436	-1.08287	0.657533	0.152871	-1.02068	0.0207255	0.320403	0.375433	1	0.212802	-0.290025	1	0.123195	-1.04552	1
ENSG00000140285	FGF7	0.105837	2.32094	3.06939e-06	0.0338589	-0.00594973	1	0.0125894	-1.70278	0.0356647	0.0189869	-0.965316	1	0.00851208	-1.18311	1	0.0513314	0.776594	1
ENSG00000133392	MYH11	0.121402	2.55798	3.08058e-06	0.0307809	-0.254863	1	0.0125894	-1.79589	0.0473819	0.0166135	-1.2526	1	0.00851208	-1.268	1	0.0615977	0.930815	1
ENSG00000120875	DUSP4	0.255255	1.85621	3.24198e-06	0.0554055	-0.961895	1	0.0395667	-1.66465	0.00231551	0.0830675	-0.358798	1	0.102145	0.0859905	1	0.205326	1.12875	1
ENSG00000123136	DDX39A	0.5323	1.4725	3.44939e-06	0.156982	-0.769618	1	0.151073	-0.952553	0.0255153	0.206482	-0.347755	1	0.221314	-0.155318	1	0.44145	0.891014	1
ENSG00000220205	VAMP2	0.479381	1.48427	3.51791e-06	0.14467	-0.722157	1	0.14208	-0.866279	0.0557254	0.201735	-0.192656	1	0.170242	-0.372107	1	0.297722	0.460262	1
ENSG00000127824	TUBA4A	0.314399	1.64169	3.55684e-06	0.0769521	-0.928608	1	0.0827303	-0.94866	0.0705404	0.106801	-0.443282	1	0.119169	-0.144715	1	0.236124	0.87281	1
ENSG00000168421	RHOH	0.136966	2.23606	3.55684e-06	0.0246247	-0.953482	1	0.0251788	-1.11782	0.188091	0.0237336	-1.09695	1	0.0255362	-0.564981	1	0.0923965	1.14583	1
ENSG00000119508	NR4A3	0.697282	1.40238	3.55684e-06	0.215466	-0.750154	1	0.199632	-0.994159	0.0098071	0.320403	-0.101773	1	0.374532	0.170743	1	0.410651	0.311087	1
ENSG00000025708	TYMP	4.06851	1.27066	3.55684e-06	1.62831	-0.435881	1	1.3093	-0.899444	0.00630113	1.69695	-0.388085	1	1.77903	-0.258941	1	3.81906	0.920262	1
ENSG00000126860	EVI2A	0.136966	2.05548	3.58287e-06	0.0307809	-0.733517	1	0.0233803	-1.34609	0.0546255	0.0379737	-0.468916	1	0.0340483	-0.324582	1	0.071864	0.686396	1
ENSG00000104969	SGTA	0.946311	1.34152	3.63328e-06	0.36937	-0.417363	1	0.309339	-0.81041	0.0373405	0.422457	-0.205494	1	0.323459	-0.555486	1	0.595444	0.36136	1
ENSG00000110448	CD5	0.149417	2.15033	3.64482e-06	0.036937	-0.542549	1	0.0179848	-1.82831	0.00810263	0.0427204	-0.362223	1	0.0170242	-1.16846	1	0.0923965	0.959962	1
ENSG00000132481	TRIM47	0.454478	1.51686	3.64482e-06	0.147748	-0.578238	1	0.0989167	-1.36791	0.000837822	0.242082	0.274031	1	0.110657	-0.882108	1	0.236124	0.219038	1
ENSG00000043039	BARX2	0.0560316	3.31406	3.65187e-06	0.00307809	-1.484	1	0.00899242	-0.670359	0.791309	0.00474671	-1.31149	1	0	-0.893603	1	0	-0.609059	1
ENSG00000132514	CLEC10A	0.112063	2.31623	3.67025e-06	0.0246247	-0.590912	1	0.0125894	-1.79589	0.0246223	0.033227	-0.178598	1	0.0170242	-0.662278	1	0.0307988	0.0583652	1
ENSG00000024422	EHD2	0.473155	1.49344	3.69704e-06	0.16006	-0.53137	1	0.131289	-0.974454	0.0255097	0.206482	-0.119596	1	0.170242	-0.346311	1	0.236124	0.142076	1
ENSG00000176788	BASP1	0.389108	1.62088	3.70583e-06	0.110811	-0.713655	1	0.0719394	-1.55728	0.000454524	0.140028	-0.362516	1	0.0936329	-0.815848	1	0.472249	1.61295	0.713639
ENSG00000178053	MLF1	0.202336	1.87106	3.73026e-06	0.0430932	-0.96413	1	0.0341712	-1.50738	0.00734986	0.0735741	-0.147416	1	0.0851208	0.191433	1	0.102663	0.475977	1
ENSG00000123342	MMP19	2.14788	1.28705	3.73026e-06	0.837239	-0.465587	1	0.722991	-0.804812	0.0253909	0.946969	-0.274966	1	1.0555	-0.0647152	1	1.39621	0.361217	1
ENSG00000103495	MAZ	0.790668	1.38492	3.79572e-06	0.286262	-0.507418	1	0.249989	-0.834025	0.0400849	0.313283	-0.382191	1	0.391556	0.0321688	1	0.503048	0.412474	1
ENSG00000130479	MAP1S	0.382882	1.5464	3.82742e-06	0.113889	-0.695501	1	0.0917227	-1.18291	0.00696442	0.154268	-0.219431	1	0.136193	-0.313348	1	0.307988	0.905268	1
ENSG00000156860	FBRS	0.491833	1.47748	3.8367e-06	0.138514	-0.837424	0.98978	0.143879	-0.894832	0.0428226	0.206482	-0.202557	1	0.221314	-0.0312867	1	0.307988	0.467029	1
ENSG00000130204	TOMM40	0.800006	1.37077	4.08964e-06	0.246247	-0.781329	0.948349	0.264377	-0.766346	0.0648632	0.384484	-0.0459771	1	0.229826	-0.782572	1	0.544113	0.504111	1
ENSG00000198542	ITGBL1	0.357979	1.53945	4.12462e-06	0.110811	-0.6348	1	0.0845288	-1.21093	0.00542897	0.180375	0.18764	1	0.127681	-0.308641	1	0.133462	-0.226726	1
ENSG00000197879	MYO1C	1.28873	1.3128	4.12774e-06	0.461713	-0.5827	1	0.406458	-0.8986	0.0122442	0.64318	-0.0262222	1	0.578822	-0.176123	1	0.728906	0.173646	1
ENSG00000168071	CCDC88B	0.367318	1.59949	4.27626e-06	0.120045	-0.506023	1	0.0719394	-1.47726	0.000876103	0.135281	-0.337132	1	0.153217	-0.0456064	1	0.307988	1.00727	1
ENSG00000048740	CELF2	0.286384	1.65627	4.28725e-06	0.0831083	-0.648628	1	0.0791333	-0.850931	0.144178	0.102054	-0.347755	1	0.102145	-0.213063	1	0.123195	0.0714807	1
ENSG00000237541	HLA-DQA2	0.208562	1.76893	4.36747e-06	0.0492494	-0.876004	1	0.0431636	-1.25007	0.0239225	0.0688273	-0.390102	1	0.102145	0.342555	1	0.123195	0.627099	1
ENSG00000064205	CCN5	0.13074	2.17047	4.42895e-06	0.0184685	-1.31605	1	0.0215818	-1.32427	0.0899747	0.0379737	-0.314882	1	0.0425604	0.0886947	1	0.0513314	0.373239	1
ENSG00000188042	ARL4C	0.740862	1.36874	4.46962e-06	0.230856	-0.762042	1	0.251788	-0.717034	0.0992912	0.363124	-0.0109512	1	0.297923	-0.288463	1	0.328521	-0.136207	1
ENSG00000160991	ORAI2	0.255255	1.88317	4.66926e-06	0.0492494	-1.12236	1	0.055753	-1.09051	0.0893202	0.0712007	-0.602183	1	0.0680967	-0.460644	1	0.205326	1.14583	1
ENSG00000160310	PRMT2	0.314399	1.5956	4.75149e-06	0.107733	-0.427413	1	0.0773348	-1.09801	0.0232979	0.104428	-0.515633	1	0.16173	0.270323	1	0.174527	0.390941	1
ENSG00000163600	ICOS	0.10895	2.23606	4.90314e-06	0.036937	0.0342394	1	0.00899242	-2.25532	0.00312141	0.0261069	-0.574526	1	0.0425604	0.401853	1	0.0205326	-0.377734	1
ENSG00000196620	UGT2B15	0.924521	-1.60277	4.91265e-06	2.81029	0.219603	1	3.27144	0.61282	0.0698099	2.66053	0.131066	1	2.27273	-0.140733	1	1.46808	-0.793425	1
ENSG00000165915	SLC39A13	0.286384	1.60529	4.92977e-06	0.0984987	-0.411589	1	0.0737379	-1.0109	0.0418049	0.123415	-0.0482397	1	0.0425604	-1.4055	1	0.133462	0.152283	1
ENSG00000131196	NFATC1	0.591444	1.43411	5.13397e-06	0.187763	-0.68111	1	0.160065	-1.06559	0.00792078	0.29667	0.0880571	1	0.255362	-0.129963	1	0.27719	-0.00101332	1
ENSG00000222037	IGLC6	0.136966	3.55798	5.13397e-06	0.00615617	-2.10549	1	0.00719394	-2.33194	0.118331	0.00237336	-3.18334	1	0.0255362	-0.0213589	1	0.071864	1.36447	1
ENSG00000116584	ARHGEF2	0.180546	1.85191	5.17927e-06	0.0461713	-0.690448	1	0.0395667	-1.09251	0.0852338	0.066454	-0.136084	1	0.0255362	-1.18311	1	0.0821302	0.327068	1
ENSG00000221968	FADS3	0.51051	1.44756	5.26364e-06	0.166217	-0.627906	1	0.131289	-1.14103	0.00448298	0.223096	-0.154418	1	0.229826	-0.0524601	1	0.369586	0.665283	1
ENSG00000082014	SMARCD3	0.186772	1.82694	5.27912e-06	0.0338589	-1.22096	0.868944	0.0503576	-0.758088	0.308676	0.0569606	-0.479107	1	0.0425604	-0.641216	1	0.123195	0.835041	1
ENSG00000132965	ALOX5AP	0.373544	1.59268	5.62149e-06	0.107733	-0.711664	1	0.0845288	-1.24435	0.00734986	0.113921	-0.665794	1	0.119169	-0.436396	1	0.451716	1.58783	0.713639
ENSG00000005844	ITGAL	0.245916	1.67534	5.71871e-06	0.0738741	-0.574329	1	0.0701409	-0.777742	0.214765	0.0783208	-0.522687	1	0.0595846	-0.708571	1	0.143728	0.537019	1
ENSG00000183578	TNFAIP8L3	0.168095	1.88813	5.90592e-06	0.0307809	-1.15702	1	0.0431636	-0.79589	0.332255	0.0450938	-0.644916	1	0.0936329	0.626068	1	0.0513314	-0.164027	1
ENSG00000105855	ITGB8	0.205449	1.84271	6.02716e-06	0.0461713	-0.902498	1	0.0305742	-1.724	0.00231876	0.0901876	0.174823	1	0.0255362	-1.37712	1	0.143728	0.923436	1
ENSG00000142327	RNPEPL1	0.893392	1.33452	6.07989e-06	0.28934	-0.727429	1	0.293153	-0.809025	0.0408941	0.412964	-0.147901	1	0.24685	-0.86845	1	0.790504	0.884336	1
ENSG00000104856	RELB	0.821796	1.34046	6.09042e-06	0.286262	-0.604008	1	0.239198	-1.0152	0.00572699	0.372617	-0.177636	1	0.374532	-0.124621	1	0.667308	0.755594	1
ENSG00000170004	CHD3	0.345528	1.58398	6.13828e-06	0.101577	-0.684779	1	0.0791333	-1.22885	0.00763342	0.144775	-0.118581	1	0.102145	-0.541564	1	0.256657	0.812845	1
ENSG00000179271	GADD45GIP1	1.56888	1.28103	6.20366e-06	0.612539	-0.466131	1	0.525158	-0.819091	0.0255153	0.709634	-0.233233	1	0.595846	-0.453514	1	1.21142	0.625961	1
ENSG00000102265	TIMP1	18.5651	1.22114	6.2053e-06	7.35355	-0.4927	1	6.30729	-0.844316	0.00795308	9.77348	-0.00731702	1	7.78856	-0.361474	1	11.5393	0.237314	1
ENSG00000106991	ENG	2.85761	1.26299	6.26391e-06	0.877254	-0.874577	0.6188	0.852482	-1.03853	0.00131385	1.55692	0.0945268	1	1.29384	-0.208881	1	2.42284	0.754961	1
ENSG00000109736	MFSD10	0.432688	1.45245	6.30055e-06	0.147748	-0.543887	1	0.120498	-0.998446	0.0201557	0.187495	-0.16429	1	0.127681	-0.650468	1	0.318255	0.698745	1
ENSG00000123416	TUBA1B	2.21947	1.25333	6.33823e-06	0.797224	-0.626149	1	0.773348	-0.770564	0.0332027	1.1582	0.00513545	1	1.07252	-0.114372	1	1.09849	-0.0772798	1
ENSG00000184347	SLIT3	0.118289	2.19953	6.42327e-06	0.0184685	-1.14613	1	0.0197833	-1.27702	0.130495	0.0284803	-0.596553	1	0.0340483	-0.0262411	1	0.0615977	0.783258	1
ENSG00000101096	NFATC2	0.784442	1.33641	6.53713e-06	0.307809	-0.410748	1	0.253586	-0.833495	0.0356647	0.344137	-0.240193	1	0.36602	-0.0907952	1	0.431184	0.158465	1
ENSG00000146038	DCDC2	0.205449	1.76299	6.69259e-06	0.0307809	-1.54329	0.490836	0.0377682	-1.44498	0.00734986	0.111548	0.525009	1	0.0680967	-0.207196	1	0.0615977	-0.304205	1
ENSG00000135046	ANXA1	2.91053	1.25233	6.73821e-06	1.25278	-0.327272	1	0.97298	-0.84624	0.0131709	1.29111	-0.293056	1	1.35342	-0.175988	1	2.04299	0.45262	1
ENSG00000149091	DGKZ	0.438914	1.47891	6.95938e-06	0.123123	-0.839633	1	0.116902	-1.05528	0.0151823	0.199362	-0.0575264	1	0.136193	-0.563006	1	0.349054	0.836319	1
ENSG00000131981	LGALS3	0.821796	1.33171	7.02511e-06	0.320121	-0.426864	1	0.2374	-1.03523	0.00446662	0.417711	0.0251828	1	0.306435	-0.429108	1	0.482515	0.253032	1
ENSG00000165929	TC2N	0.192998	1.87349	7.19543e-06	0.0523275	-0.590912	1	0.0341712	-1.42816	0.0159501	0.0640806	-0.303224	1	0.0680967	-0.0456064	1	0.0923965	0.401667	1
ENSG00000266094	RASSF5	0.357979	1.52418	7.25359e-06	0.107733	-0.690448	1	0.100715	-0.923002	0.0563048	0.113921	-0.643513	1	0.144705	-0.138716	1	0.338787	1.14583	1
ENSG00000211892	IGHG4	10.4904	1.2773	7.40647e-06	4.45707	-0.331543	1	3.25885	-0.957213	0.00378137	3.70718	-0.671783	1	5.3541	-0.0214365	1	11.2929	1.14354	1
ENSG00000140092	FBLN5	0.993004	1.31243	7.45276e-06	0.317043	-0.767866	0.948318	0.284161	-1.06797	0.00245501	0.536379	0.122739	1	0.400068	-0.333473	1	0.739172	0.59756	1
ENSG00000163346	PBXIP1	1.24203	1.29307	7.58216e-06	0.507884	-0.378624	1	0.404659	-0.856825	0.0212344	0.560112	-0.228041	1	0.417092	-0.622854	1	0.954764	0.630296	1
ENSG00000173546	CSPG4	0.177433	2.09404	7.73378e-06	0.0307809	-1.11854	1	0.0233803	-1.74342	0.0119462	0.0569606	-0.208655	1	0.0510725	-0.176851	1	0.102663	0.810844	1
ENSG00000177374	HIC1	0.473155	1.44905	7.75782e-06	0.132358	-0.867158	0.966469	0.120498	-1.15551	0.00475671	0.227842	0.0253866	1	0.229826	0.0650128	1	0.307988	0.507567	1
ENSG00000227057	WDR46	0.64125	1.3788	7.87095e-06	0.230856	-0.518623	1	0.203229	-0.833365	0.0493451	0.287176	-0.167351	1	0.238338	-0.39187	1	0.379852	0.306293	1
ENSG00000196507	TCEAL3	0.149417	1.94387	7.87095e-06	0.0184685	-1.64863	0.6188	0.0269773	-1.33505	0.0421	0.066454	0.283455	1	0.0510725	-0.00378622	1	0.0410651	-0.232684	1
ENSG00000153234	NR4A2	0.541638	1.4158	7.97776e-06	0.212388	-0.347761	1	0.161864	-0.906481	0.0331155	0.242082	-0.139745	1	0.170242	-0.601267	1	0.27719	0.120293	1
ENSG00000163359	COL6A3	0.513623	1.42127	7.991e-06	0.184685	-0.485815	1	0.136685	-1.10275	0.00613495	0.251576	0.0335416	1	0.16173	-0.591575	1	0.307988	0.361932	1
ENSG00000171051	FPR1	0.635024	1.40378	8.02446e-06	0.258559	-0.296007	1	0.160065	-1.21093	0.00161245	0.253949	-0.34946	1	0.187266	-0.710551	1	0.636509	1.13727	1
ENSG00000262246	CORO7	0.535413	1.44668	8.29701e-06	0.172373	-0.647635	1	0.158267	-0.901357	0.0438561	0.220722	-0.260252	1	0.110657	-1.17056	1	0.492781	1.03602	1
ENSG00000168268	NT5DC2	0.227239	1.69062	8.33621e-06	0.0523275	-0.971184	1	0.0449621	-1.38085	0.00817768	0.0901876	-0.127067	1	0.0766087	-0.243052	1	0.184793	1.04503	1
ENSG00000276600	RAB7B	0.158756	1.87041	8.40006e-06	0.0461713	-0.470058	1	0.0305742	-1.28418	0.0443893	0.0427204	-0.648527	1	0.0680967	0.249849	1	0.0821302	0.534393	1
ENSG00000168884	TNIP2	0.535413	1.41802	8.67166e-06	0.172373	-0.668344	1	0.156468	-0.943789	0.028074	0.246829	-0.0813845	1	0.255362	0.0113495	1	0.27719	0.139402	1
ENSG00000155903	RASA2	0.264593	1.63995	8.90654e-06	0.0800302	-0.590912	1	0.055753	-1.31945	0.00732514	0.0925609	-0.390102	1	0.127681	0.217428	1	0.184793	0.771704	1
ENSG00000077782	FGFR1	0.578993	1.41226	8.9518e-06	0.193919	-0.610106	1	0.152871	-1.12451	0.00440435	0.237336	-0.29829	1	0.229826	-0.267999	1	0.564645	1.10143	1
ENSG00000182866	LCK	0.189885	1.8504	9.23985e-06	0.0338589	-1.23202	0.925035	0.0359697	-1.33431	0.0265779	0.0712007	-0.105757	1	0.0680967	-0.03488	1	0.112929	0.697368	1
ENSG00000187688	TRPV2	0.252142	1.63941	9.23985e-06	0.0554055	-1.08252	0.868148	0.055753	-1.23883	0.0129646	0.0949343	-0.261368	1	0.119169	0.190746	1	0.205326	1.00676	1
ENSG00000142634	EFHD2	0.849812	1.3454	9.33211e-06	0.335511	-0.394515	1	0.257183	-0.943377	0.0151354	0.348883	-0.351484	1	0.314947	-0.429947	1	0.728906	0.844078	1
ENSG00000204257	HLA-DMA	0.946311	1.30633	9.36961e-06	0.381683	-0.389526	1	0.318332	-0.787762	0.0486522	0.391604	-0.369412	1	0.36602	-0.396961	1	0.728906	0.646868	1
ENSG00000068831	RASGRP2	0.249029	1.64517	9.53711e-06	0.0461713	-1.33045	0.6188	0.0701409	-0.82269	0.18475	0.0949343	-0.234896	1	0.0595846	-0.746046	1	0.205326	1.03035	1
ENSG00000119681	LTBP2	0.432688	1.4287	9.56728e-06	0.141592	-0.629848	1	0.120498	-1.01677	0.0164182	0.211229	0.0346838	1	0.136193	-0.574815	1	0.266923	0.4169	1
ENSG00000196396	PTPN1	0.784442	1.31818	9.8104e-06	0.320121	-0.359331	1	0.221214	-1.08725	0.0026991	0.391604	-0.0196658	1	0.36602	-0.10345	1	0.431184	0.145828	1
ENSG00000204381	LAYN	0.0747087	2.79245	1.00968e-05	0.00307809	-2.10549	0.934484	0.00899242	-1.38085	0.285074	0.0189869	-0.127067	1	0.0170242	0.160844	1	0	-1.21172	1
ENSG00000105655	ISYNA1	0.367318	1.47266	1.01109e-05	0.126202	-0.515361	1	0.107909	-0.88752	0.0605513	0.159015	-0.148129	1	0.102145	-0.705063	1	0.215592	0.381258	1
ENSG00000183696	UPP1	1.69029	1.24938	1.01617e-05	0.572524	-0.723498	0.97146	0.548538	-0.900446	0.00948282	0.866275	-0.0315191	1	0.715015	-0.315226	1	1.40648	0.719077	1
ENSG00000154553	PDLIM3	0.566541	1.36374	1.02088e-05	0.172373	-0.79929	0.982297	0.169058	-0.950548	0.0188385	0.29667	0.109972	1	0.272387	-0.0161626	1	0.27719	0.0165451	1
ENSG00000187513	GJA4	0.382882	1.57554	1.02703e-05	0.0831083	-1.16603	0.661114	0.0863273	-1.26333	0.00683046	0.196989	0.257076	1	0.153217	-0.124408	1	0.195059	0.238937	1
ENSG00000169855	ROBO1	0.124515	2.23606	1.03647e-05	0.0184685	-1.20502	1	0.0179848	-1.48621	0.0687311	0.0450938	0.115134	1	0.0170242	-0.857534	1	0.0307988	-0.139574	1
ENSG00000169184	MN1	0.0778216	2.54418	1.03911e-05	0.0123123	-0.853947	1	0.00539545	-2.22215	0.0271264	0.0189869	-0.330601	1	0.0340483	0.790895	1	0.0102663	-0.346025	1
ENSG00000163599	CTLA4	0.102725	2.46554	1.05725e-05	0.0153904	-1.03148	1	0.0179848	-1.0369	0.372478	0.0118668	-1.50053	1	0.0255362	-0.0213589	1	0.0513314	0.897901	1
ENSG00000140368	PSTPIP1	0.199223	1.79899	1.1004e-05	0.0492494	-0.783557	1	0.0449621	-1.08413	0.0873854	0.0545872	-0.678863	1	0.0851208	0.170969	1	0.133462	0.834242	1
ENSG00000163220	S100A9	3.45528	1.24844	1.12937e-05	1.12966	-0.784537	0.815037	1.00176	-1.10013	0.000683964	1.51657	-0.315454	1	1.64283	-0.146133	1	4.57876	1.46463	0.604075
ENSG00000152413	HOMER1	0.0996117	2.23606	1.14951e-05	0.0153904	-1.10549	1	0.0143879	-1.45885	0.0969553	0.0237336	-0.574526	1	0.0255362	-0.0929121	1	0.0615977	1.07054	1
ENSG00000186407	CD300E	0.470042	1.4953	1.14951e-05	0.187763	-0.255626	1	0.120498	-1.10931	0.012526	0.147148	-0.697383	1	0.195778	-0.131182	1	0.410651	0.991627	1
ENSG00000151690	MFSD6	0.0902731	2.33559	1.19814e-05	0.0184685	-0.648628	1	0.0179848	-0.891047	0.489941	0.0189869	-0.697383	1	0.0170242	-0.335113	1	0.0102663	-0.661527	1
ENSG00000174744	BRMS1	0.644363	1.38191	1.21914e-05	0.246247	-0.418122	1	0.161864	-1.23354	0.00126904	0.315656	-0.000290174	1	0.221314	-0.505362	1	0.472249	0.631639	1
ENSG00000167601	AXL	0.859151	1.32189	1.22342e-05	0.323199	-0.492348	1	0.253586	-1.00589	0.00720124	0.455684	0.0966849	1	0.263875	-0.721799	1	0.533847	0.330717	1
ENSG00000183876	ARSI	0.0498058	3.32352	1.22751e-05	0.00307809	-1.30712	1	0.00359697	-1.67036	0.278938	0	-2.83756	1	0.00851208	0.337722	1	0.0307988	1.75351	1
ENSG00000100379	KCTD17	0.205449	1.74756	1.24449e-05	0.0769521	-0.159933	1	0.0449621	-1.17227	0.0467859	0.0617073	-0.5638	1	0.0595846	-0.396104	1	0.102663	0.376441	1
ENSG00000187109	NAP1L1	1.57822	1.23464	1.24724e-05	0.680257	-0.336763	1	0.555732	-0.766506	0.0386339	0.735741	-0.21738	1	0.638406	-0.39163	1	1.03689	0.343533	1
ENSG00000123358	NR4A1	2.44049	1.24991	1.2559e-05	0.843396	-0.692196	1	0.839892	-0.79589	0.032533	1.32196	0.0722415	1	1.03847	-0.310594	1	1.37568	0.116081	1
ENSG00000126903	SLC10A3	0.17432	1.80216	1.26469e-05	0.0277028	-1.41583	0.661114	0.0503576	-0.652154	0.482032	0.0498405	-0.600521	1	0.0851208	0.378201	1	0.0821302	0.349969	1
ENSG00000170638	TRABD	0.865376	1.29678	1.26532e-05	0.350902	-0.387216	1	0.280564	-0.861019	0.026369	0.36075	-0.363717	1	0.40858	-0.103322	1	0.657042	0.619374	1
ENSG00000253368	TRNP1	0.183659	1.82102	1.27438e-05	0.036937	-1.0718	1	0.0341712	-1.38085	0.0217028	0.0854408	0.270355	1	0.0340483	-0.893603	1	0.0821302	0.28233	1
ENSG00000180611	MB21D2	0.15253	1.85754	1.27438e-05	0.0430932	-0.520523	1	0.0269773	-1.42525	0.0246223	0.0474671	-0.41487	1	0.0851208	0.620276	1	0.0513314	-0.0373938	1
ENSG00000134954	ETS1	1.02413	1.26922	1.27438e-05	0.412463	-0.420987	1	0.305742	-1.02909	0.00328775	0.526885	-0.00628712	1	0.502213	-0.0694531	1	0.605711	0.215091	1
ENSG00000060138	YBX3	1.66538	1.2428	1.27438e-05	0.689491	-0.398136	1	0.523359	-0.962517	0.00497491	0.849662	-0.0455289	1	0.808648	-0.111217	1	1.0061	0.220596	1
ENSG00000167552	TUBA1A	1.0646	1.28743	1.27438e-05	0.35398	-0.721616	1	0.32013	-1.00207	0.00526241	0.586219	0.137449	1	0.468165	-0.221625	1	0.677575	0.338473	1
ENSG00000104814	MAP4K1	0.146305	1.91413	1.27438e-05	0.0277028	-1.07634	1	0.0323727	-1.0237	0.158063	0.0545872	-0.0599531	1	0.0255362	-0.839156	1	0.0615977	0.294972	1
ENSG00000104783	KCNN4	0.112063	2.12358	1.27438e-05	0.0277028	-0.527718	1	0.0143879	-1.71343	0.0239225	0.0356004	-0.183336	1	0.0170242	-0.763207	1	0.0513314	0.581043	1
ENSG00000061656	SPAG4	0.136966	2.05548	1.27438e-05	0.0123123	-1.96942	0.537314	0.0341712	-0.721889	0.521155	0.0308536	-0.802795	1	0.0255362	-0.662278	1	0.112929	1.33847	1
ENSG00000198858	R3HDM4	1.32919	1.25471	1.29337e-05	0.501728	-0.541049	1	0.440629	-0.857596	0.0192236	0.659793	-0.0855789	1	0.519237	-0.426503	1	0.995829	0.562093	1
ENSG00000183741	CBX6	0.410898	1.48398	1.29337e-05	0.135436	-0.577106	1	0.0917227	-1.34812	0.00157202	0.201735	0.0915175	1	0.0766087	-1.25558	1	0.349054	0.944194	1
ENSG00000249751	ECSCR	0.192998	1.82102	1.31395e-05	0.036937	-1.14921	1	0.0341712	-1.46265	0.0131948	0.0901876	0.277917	1	0.0510725	-0.460644	1	0.0821302	0.207229	1
ENSG00000100029	PES1	0.849812	1.34825	1.36825e-05	0.2247	-1.03967	0.575716	0.285959	-0.752411	0.0899747	0.403471	-0.0874111	1	0.36602	-0.204805	1	0.626243	0.610176	1
ENSG00000163739	CXCL1	0.264593	1.69654	1.38555e-05	0.0677179	-0.814584	1	0.0755364	-0.761942	0.274227	0.0901876	-0.393461	1	0.0851208	-0.32314	1	0.123195	0.216911	1
ENSG00000105281	SLC1A5	0.242803	1.62097	1.39366e-05	0.0738741	-0.590912	1	0.0683424	-0.841404	0.155369	0.099681	-0.120954	1	0.0595846	-0.723678	1	0.0923965	-0.102099	1
ENSG00000072786	STK10	0.560316	1.41397	1.45702e-05	0.172373	-0.745083	1	0.17805	-0.799492	0.093435	0.220722	-0.366894	1	0.16173	-0.726681	1	0.533847	1.06639	1
ENSG00000149273	RPS3	10.5464	1.18175	1.45824e-05	4.06	-0.569995	1	4.08436	-0.639612	0.0787403	5.18816	-0.166289	1	4.11134	-0.499318	1	7.98717	0.515293	1
ENSG00000132470	ITGB4	0.112063	2.19758	1.49084e-05	0.0246247	-0.658026	1	0.00899242	-2.31945	0.00332683	0.0403471	0.0844368	1	0.00851208	-1.32854	1	0.0615977	0.86572	1
ENSG00000081237	PTPRC	0.974326	1.27801	1.49837e-05	0.360136	-0.55555	1	0.303944	-0.94492	0.0102708	0.431951	-0.270228	1	0.485189	-0.038958	1	0.862368	0.842692	1
ENSG00000097007	ABL1	0.48872	1.37493	1.49837e-05	0.153904	-0.733184	1	0.156468	-0.816238	0.0698099	0.237336	-0.0206514	1	0.170242	-0.474319	1	0.297722	0.355751	1
ENSG00000004059	ARF5	0.731523	1.31134	1.57689e-05	0.233935	-0.762323	1	0.235602	-0.86002	0.0329901	0.412964	0.207091	1	0.16173	-1.19183	1	0.482515	0.417908	1
ENSG00000172638	EFEMP2	0.61946	1.32916	1.58892e-05	0.196997	-0.755543	1	0.196035	-0.875617	0.0329901	0.28955	-0.130263	1	0.24685	-0.321938	1	0.513314	0.78483	1
ENSG00000212694	LINC01089	0.0778216	2.47706	1.64158e-05	0.0123123	-0.887894	1	0.0107909	-1.34609	0.20996	0.0118668	-1.05995	1	0.00851208	-0.662278	1	0.0513314	1.33847	1
ENSG00000035720	STAP1	0.0560316	3.31406	1.64319e-05	0.00615617	-0.842451	1	0.00539545	-1.38085	0.468013	0.00474671	-1.31149	1	0	-0.893603	1	0.0102663	0.445388	1
ENSG00000211950	IGHV1-24	0.115176	4.31406	1.64319e-05	0.0123123	-0.853947	1	0.00179848	-3.28774	0.111529	0.00712007	-1.67886	1	0	-1.66228	1	0	-1.37773	1
ENSG00000140931	CMTM3	0.367318	1.46554	1.66645e-05	0.14467	-0.296627	1	0.111506	-0.835418	0.0969553	0.163762	-0.100595	1	0.0936329	-0.829878	1	0.133462	-0.313604	1
ENSG00000162636	FAM102B	0.202336	1.72586	1.66984e-05	0.0677179	-0.358027	1	0.0413651	-1.29839	0.0239225	0.0688273	-0.368075	1	0.0595846	-0.386643	1	0.123195	0.646595	1
ENSG00000134061	CD180	0.10895	2.2767	1.6853e-05	0.0215466	-0.760837	1	0.0161864	-1.4047	0.133658	0.0237336	-0.700057	1	0	-2.268	1	0.0821302	1.36156	1
ENSG00000182492	BGN	7.96271	1.1794	1.71106e-05	3.08116	-0.563083	1	2.53227	-0.995653	0.00114288	4.51412	0.0957732	1	3.56656	-0.289817	1	6.07764	0.526211	1
ENSG00000261236	BOP1	0.650589	1.34297	1.71794e-05	0.246247	-0.463298	1	0.196035	-0.951168	0.0185313	0.282429	-0.252598	1	0.272387	-0.241527	1	0.503048	0.686396	1
ENSG00000197989	SNHG12	0.199223	1.78269	1.73206e-05	0.0400151	-1.10549	1	0.0539545	-0.784208	0.305708	0.0783208	-0.0720259	1	0.0170242	-1.79216	1	0.102663	0.445388	1
ENSG00000134285	FKBP11	0.5323	1.34944	1.75294e-05	0.221622	-0.297636	1	0.17805	-0.759364	0.0970799	0.223096	-0.308451	1	0.153217	-0.770372	1	0.349054	0.445388	1
ENSG00000103187	COTL1	1.12374	1.24806	1.76881e-05	0.43401	-0.507254	1	0.410055	-0.689701	0.0969553	0.472298	-0.390102	1	0.604358	0.0539293	1	0.80077	0.482383	1
ENSG00000159176	CSRP1	2.97279	1.20176	1.781e-05	1.18814	-0.490577	1	1.05032	-0.789092	0.0250112	1.45012	-0.163882	1	1.51515	-0.0722251	1	2.03272	0.375716	1
ENSG00000233016	SNHG7	0.286384	1.53681	1.781e-05	0.101577	-0.41034	1	0.0719394	-1.10367	0.0246564	0.142401	0.162439	1	0.0851208	-0.54347	1	0.071864	-0.736815	1
ENSG00000178695	KCTD12	0.361092	1.50651	1.79675e-05	0.101577	-0.809837	1	0.109708	-0.801695	0.139364	0.144775	-0.258404	1	0.16173	-0.00166305	1	0.195059	0.282881	1
ENSG00000158710	TAGLN2	7.4522	1.24179	1.81211e-05	2.72103	-0.610802	1	2.62399	-0.762401	0.0374636	3.64785	-0.124165	1	3.13245	-0.341921	1	5.359	0.478876	1
ENSG00000092929	UNC13D	0.233465	1.626	1.84572e-05	0.070796	-0.590912	1	0.0647455	-0.862561	0.157345	0.0688273	-0.685558	1	0.0851208	-0.17913	1	0.174527	0.87281	1
ENSG00000185347	TEDC1	0.385995	1.47392	1.86625e-05	0.156982	-0.237936	1	0.0737379	-1.60814	0.00013568	0.147148	-0.37335	1	0.178754	0.0215078	1	0.369586	1.12646	1
ENSG00000135842	NIBAN1	0.208562	1.66531	1.88665e-05	0.0584836	-0.680798	1	0.05935	-0.785243	0.254551	0.0522138	-0.918861	1	0.0766087	-0.129671	1	0.174527	1.07735	1
ENSG00000126561	STAT5A	0.205449	1.74756	1.91846e-05	0.070796	-0.296627	1	0.0431636	-1.2395	0.039263	0.0450938	-1.07022	1	0.0766087	-0.0551924	1	0.184793	1.24401	1
ENSG00000065989	PDE4A	0.329964	1.46973	2.03646e-05	0.123123	-0.380202	1	0.0845288	-1.12382	0.0126337	0.135281	-0.246366	1	0.144705	-0.0509398	1	0.205326	0.472056	1
ENSG00000241404	EGFL8	0.171208	1.73963	2.04531e-05	0.0646398	-0.144305	1	0.0539545	-0.542133	0.583018	0.0403471	-0.953038	1	0.0255362	-1.17214	1	0.071864	0.157143	1
ENSG00000158106	RHPN1	0.0653701	2.69549	2.05104e-05	0.00923426	-0.87102	1	0.00359697	-2.34021	0.033045	0.0166135	-0.159489	1	0	-1.34817	1	0.0307988	1.05837	1
ENSG00000143546	S100A8	1.38211	1.26719	2.09414e-05	0.415542	-0.900666	0.665708	0.467606	-0.811011	0.0380996	0.633686	-0.219932	1	0.502213	-0.526446	1	1.52968	1.18729	1
ENSG00000275832	ARHGAP23	0.289496	1.49602	2.09414e-05	0.0954207	-0.558344	1	0.0917227	-0.732075	0.211354	0.121041	-0.188783	1	0.0680967	-0.887654	1	0.153994	0.269311	1
ENSG00000100162	CENPM	0.0840473	2.34297	2.10753e-05	0.0153904	-0.783557	1	0.0143879	-1.11782	0.326688	0.0237336	-0.219431	1	0	-1.86664	1	0.0205326	0.0583652	1
ENSG00000284194	SCO2	1.0646	1.24238	2.16789e-05	0.467869	-0.296007	1	0.368689	-0.788869	0.0417836	0.491285	-0.228115	1	0.391556	-0.519292	1	0.739172	0.43932	1
ENSG00000168734	PKIG	0.712846	1.30347	2.18005e-05	0.292418	-0.360986	1	0.280564	-0.501269	0.382249	0.268189	-0.536052	1	0.280899	-0.361866	1	0.420918	0.245824	1
ENSG00000138772	ANXA3	0.205449	1.65829	2.20301e-05	0.0523275	-0.832801	1	0.055753	-0.872705	0.180603	0.0759474	-0.274293	1	0.0680967	-0.272572	1	0.112929	0.454666	1
ENSG00000235162	C12orf75	0.124515	1.9789	2.25284e-05	0.0307809	-0.627906	1	0.0269773	-1.00534	0.24818	0.0308536	-0.693171	1	0.0255362	-0.564981	1	0.071864	0.788276	1
ENSG00000165802	NSMF	0.588331	1.32613	2.29092e-05	0.227778	-0.437382	1	0.194236	-0.802493	0.0656477	0.253949	-0.275788	1	0.187266	-0.648577	1	0.461983	0.700723	1
ENSG00000178726	THBD	1.46305	1.22842	2.37434e-05	0.57868	-0.484584	1	0.469405	-0.937392	0.0079474	0.795074	0.0602345	1	0.65543	-0.241331	1	0.872634	0.192714	1
ENSG00000229891	LINC01315	0.0342415	4.23606	2.41402e-05	0	-1.59091	1	0.00179848	-1.49633	0.590522	0.00237336	-0.953038	1	0	0.0539293	1	0	0.338473	1
ENSG00000109089	CDR2L	0.105837	2.07994	2.42071e-05	0.0246247	-0.636	1	0.0161864	-1.47396	0.0701691	0.0356004	-0.110579	1	0.0170242	-0.7035	1	0.0410651	0.359232	1
ENSG00000152049	KCNE4	0.311286	1.468	2.44021e-05	0.104655	-0.549092	1	0.0719394	-1.29632	0.00368252	0.156642	0.12699	1	0.136193	-0.051253	1	0.153994	0.140204	1
ENSG00000229314	ORM1	12.5417	-1.41417	2.4501e-05	32.4246	0.151083	1	39.8203	0.651078	0.0385395	30.9225	0.0727247	1	25.8001	-0.227633	1	19.1158	-0.678054	1
ENSG00000173020	GRK2	0.949424	1.25027	2.4501e-05	0.393995	-0.385199	1	0.294951	-0.974532	0.00729431	0.460431	-0.131097	1	0.57031	0.227648	1	0.533847	0.127234	1
ENSG00000141524	TMC6	0.504284	1.37533	2.4501e-05	0.178529	-0.54477	1	0.151073	-0.933393	0.0329901	0.227842	-0.152531	1	0.16173	-0.594865	1	0.390119	0.716985	1
ENSG00000018280	SLC11A1	0.638137	1.38728	2.46153e-05	0.184685	-0.864047	0.964004	0.167259	-1.15718	0.00448487	0.227842	-0.559576	1	0.272387	-0.181785	1	0.913699	1.7099	0.604075
ENSG00000213445	SIPA1	0.494945	1.35831	2.48546e-05	0.175451	-0.554933	1	0.161864	-0.791921	0.0898996	0.206482	-0.308866	1	0.16173	-0.578339	1	0.410651	0.813382	1
ENSG00000174307	PHLDA3	0.298835	1.52309	2.51972e-05	0.0769521	-0.928608	1	0.0719394	-1.18653	0.0136253	0.142401	0.0708089	1	0.110657	-0.250224	1	0.205326	0.661629	1
ENSG00000115268	RPS15	15.0258	1.15331	2.56056e-05	5.7868	-0.591569	1	6.02133	-0.601212	0.110009	7.49031	-0.16657	1	6.15424	-0.445621	1	11.4777	0.507397	1
ENSG00000142669	SH3BGRL3	3.22181	1.17738	2.63687e-05	1.22816	-0.587817	1	1.12405	-0.8323	0.0142622	1.61388	-0.136282	1	1.80456	0.0544132	1	2.47417	0.537214	1
ENSG00000243509	TNFRSF6B	0.208562	1.66531	2.64771e-05	0.0523275	-0.852037	1	0.0539545	-0.950218	0.130495	0.0783208	-0.241951	1	0.0766087	-0.129671	1	0.112929	0.43617	1
ENSG00000125089	SH3TC1	0.666153	1.27689	2.70364e-05	0.270872	-0.395287	1	0.240997	-0.679076	0.132822	0.282429	-0.348523	1	0.221314	-0.627002	1	0.513314	0.633378	1
ENSG00000196642	RABL6	0.538526	1.37066	2.70364e-05	0.246247	-0.123187	1	0.151073	-1.05183	0.0111856	0.204109	-0.467866	1	0.221314	-0.241809	1	0.410651	0.689599	1
ENSG00000165238	WNK2	0.133853	2.23606	2.71689e-05	0.0215466	-1.10549	1	0.0179848	-1.60324	0.059654	0.0379737	-0.314882	1	0.00851208	-1.56498	1	0.0923965	1.18235	1
ENSG00000173715	C11orf80	0.10895	2.08405	2.75836e-05	0.0246247	-0.679721	1	0.0197833	-1.21093	0.163221	0.033227	-0.276445	1	0.00851208	-1.34817	1	0.0513314	0.601508	1
ENSG00000154734	ADAMTS1	2.44671	1.18739	2.78738e-05	0.972675	-0.510017	1	0.920824	-0.686376	0.0775797	1.35756	0.0627358	1	0.766087	-0.813316	1	1.40648	0.101434	1
ENSG00000075223	SEMA3C	0.189885	1.68246	2.88132e-05	0.070796	-0.209822	1	0.0485591	-0.954319	0.144148	0.0474671	-0.904675	1	0.0936329	0.306695	1	0.0923965	0.307885	1
ENSG00000163453	IGFBP7	8.9059	1.15019	2.92227e-05	3.68755	-0.473686	1	3.17612	-0.816561	0.0115231	5.02202	0.0596514	1	4.14538	-0.252543	1	5.205	0.093367	1
ENSG00000198055	GRK6	0.376657	1.4186	2.92882e-05	0.132358	-0.518883	1	0.134886	-0.575868	0.356868	0.147148	-0.37335	1	0.0851208	-1.02801	1	0.246391	0.504282	1
ENSG00000177105	RHOG	0.725297	1.2767	2.94882e-05	0.270872	-0.536643	1	0.244594	-0.806382	0.050909	0.33939	-0.172786	1	0.289411	-0.36258	1	0.544113	0.590103	1
ENSG00000171813	PWWP2B	0.183659	1.7	2.96214e-05	0.0584836	-0.450314	1	0.0449621	-1.01431	0.107981	0.0545872	-0.61015	1	0.0340483	-0.966535	1	0.153994	1.11241	1
ENSG00000084636	COL16A1	0.273932	1.50234	3.01133e-05	0.0615617	-1.14613	0.665708	0.0647455	-1.23029	0.0090127	0.156642	0.4041	1	0.0851208	-0.499463	1	0.153994	0.357926	1
ENSG00000141968	VAV1	0.164982	1.80112	3.04103e-05	0.0492494	-0.477454	1	0.0269773	-1.59031	0.00792078	0.0474671	-0.588201	1	0.0595846	-0.0335336	1	0.143728	1.24536	1
ENSG00000216490	IFI30	1.73387	1.18276	3.04103e-05	0.692569	-0.504475	1	0.649253	-0.699056	0.0693822	0.937476	0.0104362	1	0.7746	-0.28049	1	0.872634	-0.0985634	1
ENSG00000138722	MMRN1	0.168095	1.95133	3.08924e-05	0.0246247	-1.43381	0.902169	0.0449621	-0.680413	0.536339	0.0379737	-0.879381	1	0.0936329	0.664887	1	0.0615977	0.107693	1
ENSG00000213221	DNLZ	0.0902731	2.38806	3.2149e-05	0.00923426	-1.51148	1	0.0107909	-1.63239	0.0984201	0.0237336	-0.316729	1	0.0170242	-0.308641	1	0.0513314	1.05837	1
ENSG00000240972	MIF	7.61095	1.14714	3.2149e-05	2.93649	-0.592853	1	2.90635	-0.695207	0.0461258	4.01572	-0.06736	1	3.38781	-0.322236	1	5.56432	0.435814	1
ENSG00000162894	FCMR	0.143192	1.81336	3.22518e-05	0.0277028	-1.10549	1	0.0395667	-0.715271	0.431806	0.0498405	-0.252598	1	0.0170242	-1.29522	1	0.0821302	0.657542	1
ENSG00000163975	MELTF	0.17432	1.82102	3.24393e-05	0.0461713	-0.653922	1	0.0395667	-1.05369	0.142092	0.0474671	-0.667636	1	0.0510725	-0.308641	1	0.123195	0.939377	1
ENSG00000130511	SSBP4	0.874715	1.24632	3.24393e-05	0.310887	-0.642513	1	0.289556	-0.865431	0.0254009	0.448564	-0.0314707	1	0.374532	-0.285299	1	0.657042	0.566425	1
ENSG00000169100	SLC25A6	2.75177	1.15445	3.24393e-05	1.17275	-0.420448	1	1.04492	-0.698477	0.059654	1.41215	-0.11158	1	1.25128	-0.279097	1	1.72474	0.208528	1
ENSG00000102226	USP11	0.435801	1.37561	3.24419e-05	0.141592	-0.68018	1	0.15467	-0.629071	0.257466	0.178002	-0.3311	1	0.187266	-0.162048	1	0.266923	0.369334	1
ENSG00000129451	KLK10	0.0560316	3.16205	3.26091e-05	0.00615617	-0.899035	1	0.00359697	-1.91137	0.230147	0.00949343	-0.515633	1	0	-0.946071	1	0.0102663	0.390941	1
ENSG00000109861	CTSC	0.547864	1.29852	3.27472e-05	0.193919	-0.603736	1	0.188841	-0.747449	0.0974882	0.284803	0.0405562	1	0.229826	-0.262098	1	0.236124	-0.211724	1
ENSG00000081320	STK17B	0.404672	1.40529	3.34002e-05	0.175451	-0.182964	1	0.127692	-0.815789	0.101798	0.142401	-0.565035	1	0.187266	-0.0287818	1	0.225858	0.255762	1
ENSG00000114115	RBP1	1.80546	1.18723	3.34281e-05	0.655632	-0.65772	1	0.607888	-0.886603	0.0109207	1.04902	0.150547	1	0.706503	-0.476869	1	1.28329	0.42875	1
ENSG00000007264	MATK	0.168095	1.80796	3.34281e-05	0.0277028	-1.35645	0.868944	0.0305742	-1.42038	0.0249235	0.0498405	-0.534634	1	0.0425604	-0.496268	1	0.215592	1.86379	0.713639
ENSG00000008083	JARID2	0.323738	1.4346	3.59297e-05	0.120045	-0.415826	1	0.0899242	-1.01221	0.0331448	0.128161	-0.335425	1	0.136193	-0.133402	1	0.236124	0.686396	1
ENSG00000089639	GMIP	0.221013	1.61156	3.6094e-05	0.0800302	-0.314072	1	0.0611485	-0.87606	0.168912	0.0712007	-0.546329	1	0.0510725	-0.790792	1	0.143728	0.660401	1
ENSG00000267121	AC008105.3	0.0902731	2.18875	3.62802e-05	0.0123123	-1.26898	1	0.0107909	-1.74342	0.0387588	0.0189869	-0.783113	1	0.0425604	0.664887	1	0.071864	1.41791	1
ENSG00000100228	RAB36	0.0871602	2.3936	3.63732e-05	0.00923426	-1.45598	1	0.00899242	-1.82564	0.0616875	0.0166135	-0.807187	1	0.0170242	-0.254193	1	0.0821302	1.79219	1
ENSG00000100985	MMP9	0.280158	1.87349	3.66383e-05	0.0738741	-0.655401	1	0.055753	-1.25532	0.0648632	0.0830675	-0.508938	1	0.102145	-0.0456064	1	0.143728	0.460262	1
ENSG00000141448	GATA6	0.927634	1.22404	3.67619e-05	0.363214	-0.501608	1	0.363294	-0.579703	0.216929	0.467551	-0.0826732	1	0.340483	-0.531033	1	0.461983	-0.072077	1
ENSG00000168743	NPNT	0.0964988	2.14859	3.73893e-05	0.0277028	-0.268984	1	0.0143879	-1.45885	0.10082	0.0308536	-0.145683	1	0.00851208	-1.13872	1	0.0205326	-0.246489	1
ENSG00000005884	ITGA3	0.224126	1.6577	3.74282e-05	0.0461713	-1.1586	0.913293	0.0449621	-1.38085	0.0103029	0.0878142	-0.174596	1	0.0766087	-0.243052	1	0.225858	1.35651	1
ENSG00000256235	SMIM3	0.370431	1.38806	3.75764e-05	0.126202	-0.590912	1	0.109708	-0.939726	0.0406024	0.173255	-0.0765678	1	0.144705	-0.281674	1	0.236124	0.445388	1
ENSG00000134258	VTCN1	0.149417	1.89657	3.7779e-05	0.036937	-0.697827	1	0.0395667	-0.731759	0.445093	0.0427204	-0.528233	1	0.0255362	-0.880183	1	0.0615977	0.252743	1
ENSG00000185669	SNAI3	0.0529187	2.94655	3.78711e-05	0.00307809	-1.53844	1	0.00719394	-1.05892	0.548437	0.00712007	-0.896454	1	0.00851208	0.106397	1	0.0102663	0.390941	1
ENSG00000104936	DMPK	0.158756	1.80721	3.84883e-05	0.0523275	-0.314072	1	0.0323727	-1.23446	0.0617192	0.0617073	-0.0675663	1	0.0255362	-1.02136	1	0.0513314	-0.12719	1
ENSG00000105640	RPL18A	18.2476	1.12788	3.85258e-05	7.77524	-0.443876	1	6.9997	-0.703793	0.0393897	9.01876	-0.204062	1	8.47803	-0.272746	1	14.6192	0.562807	1
ENSG00000184205	TSPYL2	0.435801	1.34218	3.98811e-05	0.141592	-0.704702	1	0.140282	-0.831959	0.0696936	0.199362	-0.15609	1	0.153217	-0.475751	1	0.35932	0.796117	1
ENSG00000138767	CNOT6L	0.529187	1.31852	4.02627e-05	0.187763	-0.584248	1	0.183445	-0.720414	0.136214	0.208855	-0.438643	1	0.255362	-0.0393879	1	0.420918	0.717967	1
ENSG00000160255	ITGB2	0.905843	1.22376	4.02627e-05	0.35398	-0.504892	1	0.305742	-0.849713	0.0264821	0.429578	-0.193952	1	0.425604	-0.163258	1	0.739172	0.677441	1
ENSG00000089351	GRAMD1A	0.354867	1.44492	4.07519e-05	0.0984987	-0.87359	1	0.111506	-0.790153	0.151907	0.170882	0.024337	1	0.119169	-0.455827	1	0.184793	0.189184	1
ENSG00000127152	BCL11B	0.0996117	2.071	4.17234e-05	0.0184685	-0.953482	1	0.0161864	-1.38085	0.095936	0.0284803	-0.385048	1	0.0340483	0.160844	1	0.0513314	0.730791	1
ENSG00000011422	PLAUR	0.765765	1.24484	4.18334e-05	0.313965	-0.40767	1	0.230206	-1.03496	0.00511654	0.34651	-0.25994	1	0.40858	0.0476339	1	0.677575	0.821748	1
ENSG00000116748	AMPD1	0.0435801	3.33559	4.2401e-05	0.00307809	-1.10549	1	0.00359697	-1.45885	0.413427	0.00712007	-0.422523	1	0	-0.531033	1	0	-0.246489	1
ENSG00000167613	LAIR1	0.192998	1.61342	4.28359e-05	0.0523275	-0.763379	1	0.0575515	-0.74018	0.289425	0.0759474	-0.196889	1	0.0255362	-1.42412	1	0.123195	0.646595	1
ENSG00000000938	FGR	0.370431	1.41503	4.29112e-05	0.0954207	-1.01238	0.794293	0.133088	-0.572696	0.37607	0.147148	-0.346781	1	0.0936329	-0.875681	1	0.338787	1.01412	1
ENSG00000184897	H1FX	2.11675	1.15973	4.29112e-05	0.960363	-0.310522	1	0.85428	-0.581432	0.173709	0.897129	-0.449757	1	0.936329	-0.314406	1	1.6426	0.543054	1
ENSG00000196126	HLA-DRB1	1.92064	1.15547	4.29133e-05	0.732584	-0.602079	1	0.699611	-0.772582	0.0329901	0.961209	-0.156168	1	1.16616	0.166485	1	1.40648	0.451029	1
ENSG00000169583	CLIC3	0.0715959	2.57309	4.29133e-05	0.00615617	-1.52052	1	0.00539545	-2.08129	0.0510825	0.0166135	-0.381881	1	0.0425604	1.23679	1	0.0102663	-0.211724	1
ENSG00000187051	RPS19BP1	0.943198	1.20321	4.38488e-05	0.320121	-0.75055	0.948349	0.350705	-0.692933	0.0968373	0.512645	0.0393112	1	0.442628	-0.180633	1	0.554379	0.160659	1
ENSG00000154096	THY1	0.675492	1.27973	4.44123e-05	0.172373	-1.14049	0.380672	0.187042	-1.14773	0.00231551	0.412964	0.334427	1	0.272387	-0.342249	1	0.574912	0.788894	1
ENSG00000079805	DNM2	0.940085	1.21479	4.45365e-05	0.384761	-0.435634	1	0.327324	-0.80179	0.0403373	0.420084	-0.308246	1	0.459652	-0.110573	1	0.780237	0.696653	1
ENSG00000163734	CXCL3	0.211675	1.5764	4.45639e-05	0.0738741	-0.397089	1	0.0521561	-1.09845	0.0499587	0.0688273	-0.555161	1	0.0595846	-0.548107	1	0.195059	1.16398	1
ENSG00000170955	CAVIN3	0.19611	1.76032	4.46268e-05	0.0523275	-0.690448	1	0.0431636	-1.15203	0.0787429	0.0688273	-0.288222	1	0.0510725	-0.521185	1	0.123195	0.716985	1
ENSG00000105851	PIK3CG	0.0840473	2.23606	4.51736e-05	0.00923426	-1.484	1	0.0143879	-1.18055	0.242171	0.0237336	-0.28502	1	0.0170242	-0.281674	1	0.0410651	0.795331	1
ENSG00000110104	CCDC86	0.264593	1.48241	4.55751e-05	0.0738741	-0.826202	1	0.0791333	-0.843196	0.125765	0.123415	-0.00041115	1	0.0851208	-0.460644	1	0.143728	0.297831	1
ENSG00000110324	IL10RA	0.382882	1.38935	4.55751e-05	0.141592	-0.457787	1	0.113305	-0.940548	0.0444682	0.149521	-0.397256	1	0.153217	-0.24834	1	0.328521	0.895601	1
ENSG00000103489	XYLT1	0.0715959	2.4287	4.61944e-05	0.0184685	-0.22413	1	0.00719394	-1.79589	0.0744955	0.0189869	-0.252598	1	0.00851208	-0.564981	1	0.0102663	-0.280437	1
ENSG00000204482	LST1	0.410898	1.3547	4.64012e-05	0.101577	-1.12236	0.6188	0.122297	-0.958828	0.0290827	0.199362	-0.0379641	1	0.187266	-0.0868291	1	0.379852	0.984365	1
ENSG00000161091	MFSD12	0.697282	1.32874	4.64012e-05	0.215466	-0.803735	1	0.215818	-0.915946	0.0331155	0.291923	-0.329069	1	0.272387	-0.356417	1	0.780237	1.2578	1
ENSG00000127528	KLF2	1.23581	1.19496	4.64012e-05	0.523275	-0.396372	1	0.395667	-0.967989	0.00610993	0.579099	-0.240773	1	0.61287	-0.108763	1	1.14982	0.857483	1
ENSG00000125970	RALY	1.06149	1.22346	4.64012e-05	0.323199	-0.910505	0.661114	0.401062	-0.646746	0.147789	0.541125	-0.0626506	1	0.519237	-0.10636	1	0.739172	0.430266	1
ENSG00000178980	SELENOW	1.29495	1.18674	4.67254e-05	0.572524	-0.330741	1	0.471203	-0.747075	0.0549664	0.659793	-0.0957031	1	0.442628	-0.671715	1	0.862368	0.332424	1
ENSG00000168918	INPP5D	0.249029	1.49909	4.83536e-05	0.0892645	-0.415826	1	0.0773348	-0.762723	0.207907	0.0735741	-0.77616	1	0.0851208	-0.358764	1	0.215592	1.00535	1
ENSG00000116649	SRM	0.812458	1.23056	4.95373e-05	0.286262	-0.66776	1	0.298548	-0.690635	0.114498	0.372617	-0.248025	1	0.476677	0.180447	1	0.544113	0.381079	1
ENSG00000063177	RPL18	13.8149	1.11741	4.95373e-05	5.66983	-0.514443	1	5.52315	-0.63693	0.0787429	6.88985	-0.196631	1	5.99251	-0.384272	1	11.4777	0.612156	1
ENSG00000131165	CHMP1A	0.70662	1.24558	5.02615e-05	0.2247	-0.819657	0.902169	0.285959	-0.499101	0.378663	0.322777	-0.242029	1	0.306435	-0.260179	1	0.492781	0.456757	1
ENSG00000148331	ASB6	0.164982	1.70554	5.02928e-05	0.0430932	-0.747031	1	0.0467606	-0.755248	0.353841	0.0688273	-0.0181329	1	0.0255362	-1.13872	1	0.0513314	-0.246489	1
ENSG00000173200	PARP15	0.0560316	2.78354	5.03693e-05	0.00923426	-0.590912	1	0.00719394	-1.22885	0.410837	0.00712007	-1.05995	1	0.00851208	-0.0456064	1	0.0102663	0.238937	1
ENSG00000241644	INMT	1.60313	1.1678	5.03693e-05	0.621773	-0.564271	1	0.503576	-1.0245	0.00232127	0.906622	0.0818618	1	0.732039	-0.25706	1	1.34488	0.672553	1
ENSG00000169641	LUZP1	0.239691	1.49909	5.04814e-05	0.0769521	-0.590912	1	0.0773348	-0.69401	0.285074	0.099681	-0.192656	1	0.0510725	-0.982413	1	0.133462	0.35327	1
ENSG00000068028	RASSF1	0.410898	1.34297	5.04814e-05	0.14467	-0.573634	1	0.140282	-0.725729	0.155711	0.185122	-0.182437	1	0.153217	-0.386643	1	0.256657	0.378662	1
ENSG00000231389	HLA-DPA1	3.75723	1.13795	5.1001e-05	1.6714	-0.362318	1	1.44238	-0.693046	0.0594525	1.87733	-0.17495	1	1.81307	-0.202993	1	2.42284	0.238126	1
ENSG00000167644	C19orf33	0.0747087	2.35635	5.12954e-05	0.0123123	-0.887894	1	0.0143879	-0.911367	0.525889	0.0142401	-0.802795	1	0.00851208	-0.662278	1	0.0307988	0.686396	1
ENSG00000107263	RAPGEF1	0.874715	1.20568	5.15304e-05	0.332433	-0.564195	1	0.339914	-0.609738	0.17784	0.38923	-0.322988	1	0.425604	-0.122715	1	0.657042	0.537019	1
ENSG00000188536	HBA2	3.28718	1.37267	5.18288e-05	1.02192	-0.774321	1	0.43883	-2.27658	4.72056e-10	1.8797	0.283841	1	1.37896	-0.249931	1	4.02438	1.42715	0.775588
ENSG00000182173	TSEN54	0.202336	1.58001	5.28841e-05	0.0554055	-0.774035	1	0.0485591	-1.13828	0.0380967	0.0925609	0.0469621	1	0.0680967	-0.299708	1	0.112929	0.42701	1
ENSG00000113657	DPYSL3	0.357979	1.40754	5.29495e-05	0.12928	-0.481414	1	0.0953197	-1.10709	0.0145979	0.159015	-0.15382	1	0.136193	-0.303918	1	0.27719	0.753511	1
ENSG00000124126	PREX1	0.270819	1.47632	5.30562e-05	0.0646398	-1.07232	0.847409	0.0809318	-0.849757	0.135152	0.113921	-0.192477	1	0.0510725	-1.17685	1	0.287456	1.30337	1
ENSG00000110446	SLC15A3	0.385995	1.38166	5.40766e-05	0.14467	-0.441769	1	0.109708	-1.01662	0.0256308	0.147148	-0.445243	1	0.136193	-0.434957	1	0.400385	1.18699	1
ENSG00000131408	NR1H2	0.697282	1.25542	5.43762e-05	0.264715	-0.525489	1	0.230206	-0.861478	0.0345302	0.301416	-0.332083	1	0.40858	0.19987	1	0.554379	0.665093	1
ENSG00000105472	CLEC11A	0.747087	1.2271	5.49935e-05	0.310887	-0.396534	1	0.230206	-1.00625	0.00656524	0.403471	0.0489104	1	0.221314	-0.832977	1	0.605711	0.67334	1
ENSG00000142798	HSPG2	2.40313	1.13951	5.66543e-05	0.898801	-0.647469	1	0.74817	-1.06425	0.000916361	1.49759	0.242218	1	1.14062	-0.223662	1	1.83766	0.504539	1
ENSG00000132507	EIF5A	2.6864	1.12521	5.83141e-05	1.10195	-0.506997	1	1.03593	-0.695595	0.0619614	1.35993	-0.161833	1	1.28532	-0.222825	1	2.12512	0.545915	1
ENSG00000113758	DBN1	0.202336	1.60802	5.85693e-05	0.0400151	-1.24299	0.741617	0.0305742	-1.85478	0.000405186	0.104428	0.29674	1	0.0851208	0.0260951	1	0.174527	1.08693	1
ENSG00000164687	FABP5	0.438914	1.33052	5.85693e-05	0.156982	-0.558851	1	0.140282	-0.854053	0.0632301	0.208855	-0.0942774	1	0.178754	-0.271741	1	0.27719	0.383327	1
ENSG00000170525	PFKFB3	1.7899	1.14037	5.96447e-05	0.754131	-0.449298	1	0.645656	-0.802886	0.0251817	0.951716	-0.0579009	1	0.876745	-0.172139	1	1.25249	0.370666	1
ENSG00000132334	PTPRE	0.44514	1.3507	5.96447e-05	0.169295	-0.443808	1	0.129491	-1.00267	0.0228454	0.213602	-0.0622161	1	0.170242	-0.350025	1	0.287456	0.430162	1
ENSG00000131037	EPS8L1	0.155643	1.95428	5.96447e-05	0.0307809	-0.996551	1	0.0305742	-1.19582	0.140156	0.0379737	-0.750098	1	0.0510725	-0.0592813	1	0.123195	1.20241	1
ENSG00000131711	MAP1B	0.286384	1.82102	6.24495e-05	0.0738741	-0.724664	1	0.0503576	-1.4925	0.0196083	0.116294	0.00755372	1	0.0851208	-0.365785	1	0.123195	0.173842	1
ENSG00000121900	TMEM54	0.202336	1.63659	6.27235e-05	0.0492494	-0.915263	1	0.0467606	-1.15994	0.0522045	0.0925609	0.09205	1	0.0510725	-0.644244	1	0.123195	0.58888	1
ENSG00000106333	PCOLCE	0.765765	1.23023	6.39834e-05	0.283184	-0.588694	1	0.248191	-0.915353	0.0184507	0.379737	-0.106557	1	0.357507	-0.163662	1	0.646776	0.73856	1
ENSG00000242802	AP5Z1	0.385995	1.36264	6.39961e-05	0.153904	-0.354306	1	0.115103	-0.948448	0.0387588	0.168508	-0.222225	1	0.0766087	-1.24305	1	0.349054	0.957698	1
ENSG00000159840	ZYX	2.11363	1.13468	6.52494e-05	0.80338	-0.624347	1	0.760759	-0.811962	0.0218334	1.23889	0.119857	1	0.876745	-0.429089	1	1.52968	0.416819	1
ENSG00000104894	CD37	0.249029	1.53151	6.57645e-05	0.0984987	-0.231016	1	0.0647455	-1.04587	0.0566523	0.0617073	-1.03687	1	0.0851208	-0.337496	1	0.27719	1.4218	1
ENSG00000102760	RGCC	1.58756	1.14445	6.62401e-05	0.689491	-0.394992	1	0.627671	-0.632391	0.125754	0.802195	-0.147809	1	0.783112	-0.157021	1	0.872634	0.00794333	1
ENSG00000244734	HBB	2.22881	1.4645	6.679e-05	0.520197	-1.16451	0.661114	0.327324	-2.05991	8.32864e-07	1.59015	0.826958	1	0.672455	-0.67865	1	1.26275	0.272682	1
ENSG00000162552	WNT4	0.168095	1.67757	6.70078e-05	0.0400151	-0.90694	1	0.0305742	-1.50861	0.0089162	0.0593339	-0.333518	1	0.110657	0.737902	1	0.123195	0.903753	1
ENSG00000181234	TMEM132C	0.046693	3.06613	6.70078e-05	0.00615617	-0.658026	1	0.00179848	-2.31945	0.12418	0.00949343	-0.252598	1	0	-0.723678	1	0.0102663	0.622266	1
ENSG00000183019	MCEMP1	0.133853	1.83751	6.70078e-05	0.0307809	-0.83192	1	0.0269773	-1.22215	0.0997578	0.0450938	-0.288222	1	0.0255362	-0.753426	1	0.102663	1.09747	1
ENSG00000143179	UCK2	0.329964	1.37019	6.84241e-05	0.0831083	-1.07423	0.682197	0.122297	-0.551551	0.410837	0.151895	-0.118974	1	0.136193	-0.206071	1	0.195059	0.328205	1
ENSG00000105701	FKBP8	0.809345	1.21139	6.87753e-05	0.326277	-0.46205	1	0.27337	-0.858174	0.0283627	0.431951	0.0128032	1	0.255362	-0.756272	1	0.615977	0.562838	1
ENSG00000020181	ADGRA2	0.270819	1.4381	6.92624e-05	0.0646398	-1.09891	0.741617	0.0863273	-0.766142	0.187106	0.149521	0.279796	1	0.0851208	-0.524774	1	0.102663	-0.24023	1
ENSG00000267532	MIR497HG	0.13074	1.9344	7.03534e-05	0.0246247	-1.05658	1	0.0305742	-0.911367	0.315833	0.0498405	-0.00261992	1	0.0340483	-0.324582	1	0.0205326	-0.808368	1
ENSG00000183386	FHL3	0.255255	1.50257	7.05752e-05	0.0892645	-0.454096	1	0.0575515	-1.30608	0.0080224	0.125788	0.118585	1	0.0680967	-0.696711	1	0.153994	0.466348	1
ENSG00000213923	CSNK1E	0.647476	1.22574	7.1296e-05	0.240091	-0.585685	1	0.232005	-0.739306	0.0891186	0.341763	0.00546998	1	0.20429	-0.735651	1	0.461983	0.479565	1
ENSG00000123143	PKN1	0.544751	1.26086	7.16798e-05	0.215466	-0.450794	1	0.161864	-1.03964	0.0083133	0.301416	0.12535	1	0.187266	-0.57805	1	0.369586	0.43344	1
ENSG00000107984	DKK1	0.0933859	2.06097	7.26867e-05	0.0184685	-0.858845	1	0.0179848	-1.11782	0.233514	0.0261069	-0.422523	1	0.00851208	-1.13872	1	0.0615977	1.07054	1
ENSG00000107731	UNC5B	0.164982	1.68716	7.30892e-05	0.0307809	-1.25486	0.868148	0.0395667	-1.05369	0.112833	0.0712007	0.0291728	1	0.0595846	-0.1045	1	0.0923965	0.525242	1
ENSG00000128340	RAC2	0.230352	1.48759	7.30892e-05	0.0861864	-0.351841	1	0.062947	-0.992287	0.0688362	0.0735741	-0.653478	1	0.136193	0.425185	1	0.153994	0.614447	1
ENSG00000174501	ANKRD36C	0.118289	2.12914	7.41416e-05	0.0184685	-1.18566	1	0.0125894	-1.98571	0.01749	0.0284803	-0.639621	1	0.0510725	0.459186	1	0.102663	1.47598	1
ENSG00000144031	ANKRD53	0.0342415	3.82102	7.4359e-05	0	-1.69045	1	0.00179848	-1.60324	0.489941	0.00474671	-0.368075	1	0	-0.0456064	1	0	0.238937	1
ENSG00000071051	NCK2	0.348641	1.35579	7.67521e-05	0.107733	-0.76845	1	0.104312	-0.94667	0.040625	0.185122	0.132319	1	0.136193	-0.29918	1	0.205326	0.309327	1
ENSG00000205542	TMSB4X	9.84288	1.09992	7.72609e-05	3.98612	-0.550107	1	4.21205	-0.525819	0.20001	5.55365	0.0158697	1	3.71978	-0.604273	1	5.51299	-0.00806766	1
ENSG00000162734	PEA15	0.887166	1.18891	7.73266e-05	0.400151	-0.293166	1	0.321929	-0.749052	0.0653011	0.379737	-0.405497	1	0.459652	-0.0403507	1	0.687841	0.573295	1
ENSG00000007312	CD79B	0.158756	1.82797	7.73266e-05	0.0277028	-1.25605	1	0.0269773	-1.51014	0.025288	0.0617073	-0.0522995	1	0.0340483	-0.674769	1	0.143728	1.3248	1
ENSG00000145016	RUBCN	0.161869	1.6602	7.73762e-05	0.0492494	-0.541585	1	0.0431636	-0.893501	0.204492	0.0593339	-0.280079	1	0.0680967	0.0886947	1	0.0513314	-0.246489	1
ENSG00000039523	RIPOR1	0.600783	1.24725	7.73912e-05	0.2247	-0.554244	1	0.190639	-0.937066	0.0202332	0.301416	-0.0695818	1	0.306435	-0.0114115	1	0.431184	0.506004	1
ENSG00000148362	PAXX	0.687943	1.22312	7.74922e-05	0.292418	-0.363502	1	0.262579	-0.626885	0.192219	0.313283	-0.266094	1	0.323459	-0.15481	1	0.369586	0.0492197	1
ENSG00000104907	TRMT1	0.448252	1.28668	7.74922e-05	0.203154	-0.201284	1	0.152871	-0.774767	0.100701	0.185122	-0.383446	1	0.238338	0.0899086	1	0.225858	0.0183383	1
ENSG00000175029	CTBP2	0.211675	1.53722	7.84365e-05	0.0923426	-0.0581797	1	0.0611485	-0.856431	0.167491	0.066454	-0.642545	1	0.0936329	0.0453673	1	0.0821302	-0.110512	1
ENSG00000122861	PLAU	0.164982	1.66901	7.88913e-05	0.0554055	-0.38112	1	0.0305742	-1.48395	0.0100678	0.0569606	-0.376926	1	0.0766087	0.229016	1	0.112929	0.800053	1
ENSG00000127054	INTS11	0.781329	1.20771	7.98436e-05	0.258559	-0.785677	0.957825	0.307541	-0.583944	0.237108	0.401097	-0.0623758	1	0.323459	-0.359125	1	0.52358	0.366488	1
ENSG00000090554	FLT3LG	0.155643	1.79996	8.0305e-05	0.0523275	-0.286058	1	0.0215818	-1.83692	0.00384321	0.0640806	0.0311948	1	0.0255362	-0.996697	1	0.0923965	0.686396	1
ENSG00000178789	CD300LB	0.0747087	2.29495	8.09461e-05	0.00923426	-1.27541	1	0.0143879	-0.947893	0.475567	0.0213602	-0.216072	1	0	-1.72368	1	0.0307988	0.653975	1
ENSG00000197872	FAM49A	0.214788	1.51985	8.10126e-05	0.0677179	-0.599845	1	0.0647455	-0.79589	0.215921	0.0806941	-0.352134	1	0.110657	0.250787	1	0.0923965	0.0165451	1
ENSG00000139722	VPS37B	0.613234	1.25808	8.17247e-05	0.2247	-0.579728	1	0.190639	-0.964316	0.0177745	0.277683	-0.246472	1	0.306435	-0.0351709	1	0.585178	0.953961	1
ENSG00000143537	ADAM15	0.507397	1.27168	8.5469e-05	0.172373	-0.68876	1	0.174453	-0.773637	0.0930064	0.256323	-0.0351606	1	0.255362	-0.00788673	1	0.287456	0.174086	1
ENSG00000115935	WIPF1	0.57588	1.33642	8.6274e-05	0.212388	-0.509143	1	0.176252	-0.928084	0.0419943	0.265816	-0.146665	1	0.20429	-0.483544	1	0.44145	0.671569	1
ENSG00000064201	TSPAN32	0.0653701	2.44756	8.63005e-05	0.0153904	-0.327878	1	0.00899242	-1.34021	0.297649	0.0118668	-0.796919	1	0.00851208	-0.424118	1	0.0205326	0.482863	1
ENSG00000125817	CENPB	0.843586	1.1994	8.76758e-05	0.298574	-0.684547	1	0.275168	-0.929983	0.0138472	0.434324	-0.0644266	1	0.391556	-0.196995	1	0.80077	0.89694	1
ENSG00000243466	IGKV1-5	0.0435801	3.14295	8.88122e-05	0	-2.24299	1	0	-3.25532	0.0329901	0.0118668	0.244901	1	0.00851208	0.468967	1	0.0102663	0.753511	1
ENSG00000127083	OMD	0.0435801	3.14295	8.88122e-05	0.00615617	-0.520523	1	0.00359697	-1.53286	0.41949	0.00474671	-0.989564	1	0.00851208	0.468967	1	0	-0.313604	1
ENSG00000161638	ITGA5	0.893392	1.17716	8.96454e-05	0.403229	-0.301406	1	0.316533	-0.80199	0.0406024	0.398724	-0.341567	1	0.527749	0.150314	1	0.636509	0.434858	1
ENSG00000155366	RHOC	2.5401	1.10773	8.96675e-05	0.966519	-0.644221	1	0.911832	-0.83994	0.0145979	1.42164	0.00827381	1	1.32788	-0.100304	1	2.14565	0.635469	1
ENSG00000205078	SYCE1L	0.161869	1.6602	9.31036e-05	0.0338589	-1.10549	1	0.0395667	-1.04051	0.124714	0.066454	-0.0811177	1	0.0340483	-0.805472	1	0.133462	1.07054	1
ENSG00000204356	NELFE	0.79378	1.18349	9.31378e-05	0.320121	-0.48294	1	0.275168	-0.835165	0.0331155	0.412964	-0.0587749	1	0.400068	-0.0831839	1	0.533847	0.354112	1
ENSG00000105825	TFPI2	0.874715	1.19819	9.32036e-05	0.35398	-0.466673	1	0.327324	-0.685331	0.122607	0.448564	-0.0729115	1	0.383044	-0.28581	1	0.482515	0.063679	1
ENSG00000106268	NUDT1	0.189885	1.6204	9.34345e-05	0.0646398	-0.400941	1	0.055753	-0.761674	0.310805	0.0640806	-0.456471	1	0.0255362	-1.3961	1	0.123195	0.676343	1
ENSG00000130775	THEMIS2	0.457591	1.30085	9.45382e-05	0.181607	-0.411942	1	0.161864	-0.697486	0.177569	0.151895	-0.74593	1	0.263875	0.221039	1	0.390119	0.81652	1
ENSG00000167874	TMEM88	0.227239	1.51477	9.4889e-05	0.0615617	-0.842451	1	0.0431636	-1.56989	0.00155854	0.111548	0.122911	1	0.110657	0.160844	1	0.174527	0.84002	1
ENSG00000213722	DDAH2	0.482494	1.28784	9.56973e-05	0.193919	-0.401943	1	0.15467	-0.884328	0.0451628	0.182748	-0.53325	1	0.212802	-0.18982	1	0.503048	1.1208	1
ENSG00000104951	IL4I1	0.155643	1.73856	9.6388e-05	0.0400151	-0.744387	1	0.0341712	-1.16046	0.0978058	0.0474671	-0.532706	1	0.0255362	-1.03353	1	0.16426	1.50537	1
ENSG00000159640	ACE	0.0715959	2.49909	9.69924e-05	0.00615617	-1.55615	1	0.0107909	-1.19799	0.38883	0.0142401	-0.654697	1	0.0255362	0.539356	1	0.0205326	0.373239	1
ENSG00000146828	SLC12A9	0.289496	1.38976	9.79801e-05	0.0984987	-0.584653	1	0.0953197	-0.748361	0.17994	0.144775	0.0505464	1	0.0680967	-0.957475	1	0.143728	0.0985224	1
ENSG00000165071	TMEM71	0.102725	2.00159	9.79801e-05	0.0153904	-1.28606	1	0.0179848	-1.31374	0.130026	0.0189869	-1.10504	1	0.0680967	1.00884	1	0.0821302	1.29339	1
ENSG00000102901	CENPT	0.329964	1.43063	9.80906e-05	0.0954207	-0.81698	1	0.0899242	-1.04828	0.0358724	0.140028	-0.216072	1	0.170242	0.160844	1	0.266923	0.84002	1
ENSG00000160999	SH2B2	0.15253	1.77139	9.81704e-05	0.0492494	-0.36852	1	0.0251788	-1.58944	0.0147956	0.0545872	-0.237491	1	0.0425604	-0.373932	1	0.102663	0.850372	1
ENSG00000101445	PPP1R16B	0.136966	1.75063	9.83026e-05	0.0430932	-0.415826	1	0.0269773	-1.31945	0.0498894	0.0474671	-0.303224	1	0.0340483	-0.503288	1	0.0923965	0.853046	1
ENSG00000090924	PLEKHG2	0.426462	1.2893	9.85645e-05	0.163139	-0.479881	1	0.138483	-0.859216	0.060844	0.187495	-0.27052	1	0.144705	-0.561248	1	0.400385	0.959962	1
ENSG00000129351	ILF3	1.1611	1.1427	0.000100038	0.449401	-0.585293	1	0.455017	-0.649555	0.120773	0.63606	0.000282012	1	0.519237	-0.300863	1	0.708373	0.169203	1
ENSG00000101246	ARFRP1	0.600783	1.22126	0.000100303	0.237013	-0.48684	1	0.228408	-0.635094	0.190158	0.299043	-0.106264	1	0.221314	-0.510533	1	0.35932	0.212465	1
ENSG00000142686	C1orf216	0.0871602	2.33915	0.000100914	0.0184685	-0.590912	1	0.0215818	-0.521715	0.796134	0.0118668	-1.31149	1	0	-1.92008	1	0.0307988	0.445388	1
ENSG00000136250	AOAH	0.277045	1.39699	0.000101269	0.0954207	-0.558344	1	0.0899242	-0.767321	0.180603	0.140028	0.0768636	1	0.0851208	-0.586175	1	0.102663	-0.301631	1
ENSG00000109065	NAT9	0.180546	1.56411	0.000102129	0.0461713	-0.881589	1	0.055753	-0.714753	0.349247	0.0878142	0.149839	1	0.0510725	-0.521185	1	0.0410651	-0.741697	1
ENSG00000247596	TWF2	0.454478	1.27082	0.000102486	0.206232	-0.211794	1	0.14208	-0.941567	0.0282062	0.220722	-0.1074	1	0.127681	-0.846075	1	0.328521	0.542764	1
ENSG00000146540	C7orf50	0.700394	1.20137	0.000103634	0.230856	-0.795373	0.931119	0.242795	-0.819563	0.0422467	0.386857	0.0687802	1	0.280899	-0.406604	1	0.574912	0.674937	1
ENSG00000113749	HRH2	0.118289	1.84903	0.000103875	0.0184685	-1.35124	0.97146	0.0323727	-0.697709	0.498282	0.0284803	-0.818945	1	0.0255362	-0.564981	1	0.112929	1.44539	1
ENSG00000109846	CRYAB	0.258368	1.43855	0.000105205	0.120045	-0.0314848	1	0.0755364	-0.91652	0.0992912	0.109174	-0.213709	1	0.0510725	-1.13226	1	0.123195	0.0847166	1
ENSG00000134201	GSTM5	0.0996117	1.99505	0.000105212	0.0123123	-1.52772	1	0.0197833	-1.11782	0.246109	0.033227	-0.178598	1	0.0255362	-0.226179	1	0.0615977	0.930815	1
ENSG00000123908	AGO2	0.417124	1.28496	0.000105744	0.20931	-0.0281797	1	0.151073	-0.66727	0.204907	0.173255	-0.374062	1	0.127681	-0.708571	1	0.205326	-0.0126013	1
ENSG00000143333	RGS16	0.277045	1.43329	0.000106884	0.0831083	-0.750989	1	0.0827303	-0.885157	0.107285	0.123415	-0.124591	1	0.127681	0.00953516	1	0.16426	0.387801	1
ENSG00000108405	P2RX1	0.136966	1.97302	0.000107888	0.0215466	-1.29135	1	0.0233803	-1.39793	0.0790856	0.0474671	-0.145683	1	0.0425604	-0.0929121	1	0.0821302	0.8239	1
ENSG00000182179	UBA7	0.395334	1.30532	0.000111851	0.132358	-0.681678	1	0.136685	-0.733674	0.155489	0.170882	-0.286775	1	0.16173	-0.276219	1	0.338787	0.832411	1
ENSG00000105245	NUMBL	0.208562	1.49063	0.000111851	0.0523275	-0.971184	1	0.0521561	-1.13693	0.0348974	0.0949343	-0.0345975	1	0.110657	0.276322	1	0.143728	0.669014	1
ENSG00000143226	FCGR2A	0.460704	1.2654	0.000112431	0.178529	-0.478343	1	0.165461	-0.699674	0.16036	0.225469	-0.0980882	1	0.238338	0.0327647	1	0.184793	-0.327344	1
ENSG00000105373	NOP53	3.41481	1.09473	0.000112803	1.52673	-0.388221	1	1.36685	-0.654067	0.0853364	1.71119	-0.206923	1	1.60027	-0.278213	1	2.62817	0.479469	1
ENSG00000164171	ITGA2	0.192998	1.55512	0.000112964	0.0554055	-0.715539	1	0.0467606	-1.13903	0.0461505	0.0759474	-0.241627	1	0.0851208	0.063328	1	0.143728	0.83355	1
ENSG00000267534	S1PR2	0.186772	1.67494	0.000114166	0.0554055	-0.580024	1	0.0467606	-0.995199	0.149741	0.0688273	-0.264571	1	0.0255362	-1.33839	1	0.133462	0.855151	1
ENSG00000013588	GPRC5A	0.233465	1.4953	0.000114402	0.0984987	-0.148554	1	0.0611485	-1.05892	0.0533992	0.0806941	-0.515633	1	0.144705	0.499828	1	0.0923965	-0.124701	1
ENSG00000139329	LUM	2.61792	1.08568	0.000115773	1.19738	-0.356758	1	1.01794	-0.714774	0.0498894	1.50233	0.0354554	1	1.29384	-0.202129	1	1.31408	-0.177218	1
ENSG00000105287	PRKD2	0.326851	1.35665	0.000116808	0.123123	-0.448373	1	0.124095	-0.518356	0.476851	0.137655	-0.288818	1	0.0936329	-0.728679	1	0.16426	0.0835438	1
ENSG00000136573	BLK	0.0902731	2.33559	0.000117308	0.0277028	-0.0465917	1	0.0143879	-1.24067	0.289376	0.00237336	-3.05995	0.278814	0.0170242	-0.335113	1	0.071864	1.50197	1
ENSG00000064666	CNN2	1.16421	1.13575	0.00011804	0.464791	-0.53985	1	0.413651	-0.832884	0.0250488	0.550619	-0.274108	1	0.723527	0.193471	1	1.07796	0.806314	1
ENSG00000186340	THBS2	0.659927	1.19598	0.000119294	0.252403	-0.558265	1	0.206826	-1.0013	0.00817768	0.408217	0.281163	1	0.314947	-0.150532	1	0.318255	-0.127968	1
ENSG00000105404	RABAC1	1.81169	1.10939	0.000121881	0.769521	-0.460371	1	0.667238	-0.792006	0.0290827	0.923236	-0.162937	1	0.885257	-0.198434	1	1.62207	0.72994	1
ENSG00000147168	IL2RG	0.252142	1.45406	0.000122923	0.0954207	-0.360986	1	0.0665439	-1.07934	0.0389558	0.0901876	-0.490758	1	0.0766087	-0.551497	1	0.256657	1.22422	1
ENSG00000100221	JOSD1	0.709733	1.18956	0.000125412	0.28934	-0.459254	1	0.27337	-0.639164	0.172932	0.337017	-0.219431	1	0.314947	-0.265828	1	0.482515	0.377644	1
ENSG00000126785	RHOJ	0.19611	1.54955	0.000125657	0.0738741	-0.289448	1	0.0485591	-1.10748	0.0546255	0.0925609	0.0806452	1	0.0851208	0.0353136	1	0.0205326	-1.62676	1
ENSG00000102882	MAPK3	0.442027	1.26664	0.000125669	0.153904	-0.650291	1	0.125894	-1.10557	0.00644074	0.239709	0.0933977	1	0.178754	-0.326743	1	0.379852	0.805041	1
ENSG00000162302	RPS6KA4	0.435801	1.28814	0.000126183	0.132358	-0.851603	0.980216	0.136685	-0.921421	0.0379579	0.220722	-0.0154219	1	0.289411	0.428325	1	0.256657	0.250078	1
ENSG00000158517	NCF1	0.588331	1.21345	0.000126345	0.264715	-0.274304	1	0.183445	-0.995086	0.0112521	0.270563	-0.255731	1	0.297923	-0.0456064	1	0.492781	0.718879	1
ENSG00000169554	ZEB2	0.473155	1.26944	0.000127033	0.169295	-0.605559	1	0.167259	-0.725117	0.143677	0.196989	-0.383843	1	0.24685	0.0470756	1	0.390119	0.741232	1
ENSG00000198805	PNP	1.31363	1.13085	0.000127141	0.520197	-0.557802	1	0.489188	-0.752981	0.0516963	0.738114	0.0370369	1	0.561797	-0.378688	1	0.934232	0.392103	1
ENSG00000111817	DSE	0.498058	1.24054	0.000127152	0.178529	-0.625428	1	0.147476	-1.0611	0.00778725	0.277683	0.12225	1	0.221314	-0.213551	1	0.379852	0.59934	1
ENSG00000214021	TTLL3	0.224126	1.47168	0.000129402	0.0984987	-0.0967152	1	0.0701409	-0.768582	0.241571	0.0759474	-0.565756	1	0.0680967	-0.52338	1	0.123195	0.322706	1
ENSG00000186594	MIR22HG	0.44514	1.2767	0.000129627	0.20931	-0.146708	1	0.113305	-1.28774	0.00124331	0.223096	-0.0446863	1	0.187266	-0.262612	1	0.328521	0.579197	1
ENSG00000107819	SFXN3	0.230352	1.44251	0.000129842	0.0769521	-0.566933	1	0.0611485	-1.076	0.0389001	0.111548	0.0377436	1	0.0510725	-0.960717	1	0.174527	0.768859	1
ENSG00000050165	DKK3	0.389108	1.29447	0.000134533	0.132358	-0.663976	1	0.140282	-0.667035	0.221095	0.189869	-0.0776551	1	0.110657	-0.798966	1	0.27719	0.543792	1
ENSG00000079308	TNS1	0.831135	1.1524	0.000136323	0.350902	-0.431923	1	0.327324	-0.631129	0.158471	0.424831	-0.118297	1	0.340483	-0.415975	1	0.533847	0.26088	1
ENSG00000174996	KLC2	0.186772	1.62763	0.000136323	0.0400151	-1.10549	1	0.0485591	-0.965815	0.15564	0.0688273	-0.299904	1	0.0766087	0.0132873	1	0.143728	0.933778	1
ENSG00000079931	MOXD1	0.0964988	1.98813	0.000136482	0.0277028	-0.36852	1	0.00899242	-2.21093	0.00452036	0.0403471	0.216887	1	0.0425604	0.446247	1	0.0102663	-0.941635	1
ENSG00000179632	MAF1	0.607009	1.19255	0.000137753	0.230856	-0.569053	1	0.244594	-0.552726	0.289189	0.282429	-0.252598	1	0.212802	-0.603183	1	0.492781	0.654629	1
ENSG00000105401	CDC37	1.55021	1.10224	0.000137861	0.667945	-0.441638	1	0.636664	-0.599175	0.15987	0.837795	-0.061117	1	0.646918	-0.438935	1	0.96503	0.165899	1
ENSG00000113460	BRIX1	0.245916	1.40824	0.000137907	0.0646398	-0.967982	0.98275	0.102514	-0.295461	0.804905	0.099681	-0.310149	1	0.0851208	-0.400383	1	0.112929	0.0165451	1
ENSG00000104368	PLAT	0.277045	1.41503	0.000139259	0.0984987	-0.494051	1	0.0899242	-0.752821	0.210165	0.118668	-0.209529	1	0.0936329	-0.442497	1	0.153994	0.281642	1
ENSG00000109320	NFKB1	0.535413	1.21536	0.000139569	0.190841	-0.6549	1	0.196035	-0.708017	0.130721	0.294296	0.0729412	1	0.221314	-0.34093	1	0.297722	0.104351	1
ENSG00000136840	ST6GALNAC4	0.230352	1.47619	0.000139588	0.0738741	-0.607307	1	0.0485591	-1.43148	0.00365995	0.0973076	-0.182209	1	0.119169	0.22128	1	0.205326	1.0383	1
ENSG00000104964	TLE5	2.35333	1.08339	0.000139709	0.935738	-0.590912	1	0.915429	-0.715922	0.0522045	1.32671	0.000167897	1	1.03847	-0.374244	1	1.93006	0.57172	1
ENSG00000171488	LRRC8C	0.161869	1.67857	0.000139979	0.0861864	0.401998	1	0.0287758	-1.54132	0.0109378	0.0403471	-0.902852	1	0.0425604	-0.519538	1	0.112929	0.835973	1
ENSG00000196588	MRTFA	0.370431	1.36816	0.000144814	0.126202	-0.605559	1	0.120498	-0.790576	0.149086	0.156642	-0.273972	1	0.187266	0.0810654	1	0.225858	0.365609	1
ENSG00000175550	DRAP1	0.675492	1.17452	0.000145316	0.255481	-0.593364	1	0.26078	-0.647724	0.15663	0.33939	-0.129797	1	0.212802	-0.775898	1	0.595444	0.766376	1
ENSG00000103145	HCFC1R1	0.46693	1.23606	0.000150673	0.169295	-0.609198	1	0.169058	-0.70985	0.141125	0.258696	0.106697	1	0.195778	-0.298587	1	0.205326	-0.216742	1
ENSG00000113361	CDH6	0.136966	1.75063	0.00015176	0.036937	-0.652973	1	0.0179848	-1.93637	0.00231551	0.0759474	0.562977	1	0.0340483	-0.503288	1	0.0410651	-0.218744	1
ENSG00000186174	BCL9L	0.136966	1.72791	0.000152797	0.036937	-0.66808	1	0.0179848	-1.95117	0.0022484	0.0640806	0.214907	1	0.0680967	0.387353	1	0.0615977	0.280758	1
ENSG00000106571	GLI3	0.0498058	2.86409	0.000153641	0.00615617	-0.842451	1	0.00899242	-0.670359	0.796134	0.00474671	-1.31149	1	0.00851208	0.160844	1	0	-0.609059	1
ENSG00000167543	TP53I13	0.675492	1.19046	0.000153641	0.350902	-0.0492029	1	0.203229	-1.07674	0.0038368	0.337017	-0.1289	1	0.24685	-0.549238	1	0.52358	0.579481	1
ENSG00000170876	TMEM43	0.407785	1.25808	0.000153645	0.150826	-0.557554	1	0.15467	-0.605612	0.284125	0.211229	0.000850184	1	0.153217	-0.43382	1	0.174527	-0.231141	1
ENSG00000117983	MUC5B	0.127627	2.16894	0.000153928	0.0123123	-1.80148	0.958002	0.0269773	-0.925173	0.489941	0.0308536	-0.615168	1	0	-2.54811	1	0.112929	1.52134	1
ENSG00000172215	CXCR6	0.10895	2.01366	0.000154057	0.0123123	-1.65145	0.916203	0.0269773	-0.750086	0.5773	0.033227	-0.322988	1	0.0170242	-0.782572	1	0.0615977	0.803436	1
ENSG00000069493	CLEC2D	0.180546	1.59514	0.000156085	0.0492494	-0.762184	1	0.055753	-0.690708	0.406254	0.0712007	-0.205292	1	0.0595846	-0.298587	1	0.071864	-0.0140433	1
ENSG00000111716	LDHB	0.66304	1.17339	0.000156335	0.286262	-0.376173	1	0.219415	-0.924838	0.0164394	0.393977	0.182739	1	0.272387	-0.388942	1	0.338787	-0.0590307	1
ENSG00000184584	TMEM173	0.342415	1.30255	0.000156748	0.135436	-0.410645	1	0.120498	-0.70278	0.194751	0.173255	-0.00314674	1	0.102145	-0.7144	1	0.153994	-0.116267	1
ENSG00000132205	EMILIN2	0.264593	1.42392	0.000159325	0.101577	-0.36143	1	0.0791333	-0.888999	0.110205	0.102054	-0.385624	1	0.102145	-0.245631	1	0.184793	0.625571	1
ENSG00000198576	ARC	0.0840473	2.13652	0.000160407	0.0153904	-0.899035	1	0.0125894	-1.43975	0.149917	0.0142401	-1.11767	1	0.0170242	-0.335113	1	0.0923965	1.88279	1
ENSG00000186469	GNG2	0.221013	1.45178	0.000164646	0.0677179	-0.694624	1	0.0575515	-1.10022	0.0350288	0.104428	0.000850184	1	0.0766087	-0.355947	1	0.16426	0.749475	1
ENSG00000106263	EIF3B	1.74009	1.08225	0.000164778	0.64332	-0.709557	0.971377	0.719394	-0.604786	0.145754	0.958836	-0.0430613	1	0.919305	-0.0993023	1	1.27302	0.396508	1
ENSG00000004399	PLXND1	0.550977	1.21194	0.000165658	0.184685	-0.756702	1	0.179848	-0.915755	0.0276914	0.301416	0.0609013	1	0.24685	-0.226179	1	0.461983	0.721023	1
ENSG00000158062	UBXN11	0.255255	1.41142	0.000166147	0.0892645	-0.520523	1	0.0899242	-0.60728	0.389323	0.0925609	-0.500526	1	0.136193	0.214037	1	0.123195	0.0847166	1
ENSG00000166507	NDST2	0.326851	1.32012	0.000166147	0.14467	-0.209822	1	0.102514	-0.892105	0.0682339	0.144775	-0.229139	1	0.153217	-0.0556952	1	0.16426	0.0583652	1
ENSG00000231527	FAM27C	0.0933859	2.06097	0.000166705	0.00923426	-1.73775	0.948318	0.0197833	-0.965815	0.413715	0.0356004	0.103546	1	0.0170242	-0.531033	1	0.0307988	0.191632	1
ENSG00000070190	DAPP1	0.105837	1.90591	0.00017488	0.0246247	-0.742915	1	0.0287758	-0.662623	0.602526	0.033227	-0.345708	1	0.0255362	-0.367534	1	0.0205326	-0.517137	1
ENSG00000106665	CLIP2	0.202336	1.51227	0.00017488	0.0831083	-0.175875	1	0.0485591	-1.18821	0.0331155	0.066454	-0.584442	1	0.0766087	-0.18311	1	0.174527	1.02113	1
ENSG00000161677	JOSD2	0.42335	1.25727	0.00017488	0.14467	-0.686435	1	0.145677	-0.782634	0.105792	0.213602	-0.0485843	1	0.187266	-0.200116	1	0.297722	0.494298	1
ENSG00000197182	MIRLET7BHG	0.0871602	2.09404	0.00017488	0.0215466	-0.511478	1	0.0161864	-1.14639	0.262948	0.0237336	-0.437023	1	0.0255362	0.0283942	1	0.0205326	-0.12719	1
ENSG00000204472	AIF1	0.491833	1.21802	0.000175096	0.200076	-0.436131	1	0.203229	-0.482636	0.450255	0.211229	-0.37177	1	0.195778	-0.389804	1	0.318255	0.335256	1
ENSG00000118849	RARRES1	0.0933859	1.94232	0.000175586	0.0215466	-0.714295	1	0.0197833	-1.04382	0.296084	0.0308536	-0.226603	1	0.0425604	0.468967	1	0.0102663	-0.920261	1
ENSG00000171608	PIK3CD	0.149417	1.62195	0.000176396	0.0861864	0.504568	1	0.0323727	-1.26221	0.0450231	0.0522138	-0.387248	1	0.0255362	-1.04561	1	0.0307988	-0.761063	1
ENSG00000154102	C16orf74	0.0529187	2.70554	0.000180748	0.00615617	-1.00595	1	0.00539545	-1.55078	0.315352	0.00712007	-1.00749	1	0	-1.04561	1	0.0410651	1.76732	1
ENSG00000090776	EFNB1	0.161869	1.64205	0.000180748	0.0461713	-0.653922	1	0.0431636	-0.906921	0.213205	0.0498405	-0.587582	1	0.0510725	-0.308641	1	0.133462	1.05837	1
ENSG00000078269	SYNJ2	0.227239	1.42314	0.000182219	0.0769521	-0.558851	1	0.0611485	-1.06749	0.0448596	0.109174	0.00736993	1	0.102145	-0.0157049	1	0.123195	0.268839	1
ENSG00000108107	RPL28	17.1768	1.04488	0.000182219	7.5013	-0.468989	1	7.122	-0.633774	0.0794917	9.44121	-0.0821065	1	7.69492	-0.388404	1	13.572	0.479424	1
ENSG00000188986	NELFB	0.547864	1.20381	0.00018347	0.218544	-0.480911	1	0.206826	-0.662423	0.175111	0.258696	-0.216072	1	0.272387	-0.0773153	1	0.349054	0.297831	1
ENSG00000196923	PDLIM7	0.501171	1.20958	0.000184835	0.243169	-0.14813	1	0.160065	-0.955088	0.0203742	0.244456	-0.152071	1	0.24685	-0.0835742	1	0.297722	0.20097	1
ENSG00000167526	RPL13	35.8477	1.03977	0.000184898	15.5566	-0.483799	1	15.4832	-0.562607	0.14524	18.9774	-0.155744	1	16.9646	-0.309525	1	28.1091	0.463245	1
ENSG00000076924	XAB2	0.261481	1.36932	0.000185916	0.0892645	-0.590912	1	0.0845288	-0.79589	0.157551	0.106801	-0.328949	1	0.195778	0.691359	1	0.102663	-0.233944	1
ENSG00000132510	KDM6B	1.15799	1.11909	0.000186555	0.477103	-0.50097	1	0.476598	-0.579811	0.210505	0.545872	-0.294151	1	0.65543	0.038162	1	0.831569	0.400092	1
ENSG00000187634	SAMD11	0.168095	1.57447	0.000189982	0.0523275	-0.567829	1	0.0467606	-0.886492	0.205053	0.0735741	-0.0339579	1	0.0510725	-0.408176	1	0.0615977	-0.123633	1
ENSG00000188015	S100A3	0.0342415	3.49909	0.000189982	0	-1.78356	1	0.00359697	-1.01828	0.780556	0.00474671	-0.474991	1	0	-0.138716	1	0	0.145828	1
ENSG00000152953	STK32B	0.02179	5.23606	0.000189982	0	-0.783557	1	0	-1.79589	0.548437	0	-1.2526	1	0	0.861284	1	0	1.14583	1
ENSG00000166166	TRMT61A	0.442027	1.26664	0.000191358	0.163139	-0.556147	1	0.15467	-0.745264	0.138204	0.201735	-0.222938	1	0.187266	-0.25901	1	0.338787	0.629665	1
ENSG00000197888	UGT2B17	0.205449	-1.47922	0.000192836	0.557134	0.144921	1	0.705006	0.708754	0.0385825	0.479418	-0.126421	1	0.595846	0.236244	1	0.349054	-0.557779	1
ENSG00000007376	RPUSD1	0.189885	1.63566	0.00019426	0.0492494	-0.815036	1	0.0503576	-0.926594	0.200198	0.0640806	-0.445243	1	0.0936329	0.276322	1	0.112929	0.560866	1
ENSG00000146232	NFKBIE	0.270819	1.4287	0.000197503	0.0584836	-1.25605	0.661114	0.0701409	-1.13217	0.027777	0.137655	0.114345	1	0.110657	-0.164251	1	0.246391	1.02813	1
ENSG00000135925	WNT10A	0.0529187	2.59863	0.000198539	0.0153904	0.100965	1	0.00899242	-0.911367	0.593828	0.00237336	-2.15949	1	0	-1.09291	1	0.0205326	0.87281	1
ENSG00000130303	BST2	1.88951	1.07565	0.000198539	0.791068	-0.511267	1	0.654648	-0.929796	0.00591722	1.07276	0.00661958	1	0.834184	-0.376638	1	1.91979	0.903566	1
ENSG00000203879	GDI1	0.473155	1.22198	0.000199473	0.181607	-0.527718	1	0.167259	-0.764863	0.099719	0.234962	-0.108588	1	0.20429	-0.266349	1	0.338787	0.491824	1
ENSG00000013364	MVP	0.974326	1.11282	0.000201055	0.384761	-0.574462	1	0.402861	-0.576433	0.211354	0.515018	-0.0917442	1	0.493701	-0.131054	1	0.605711	0.179275	1
ENSG00000182568	SATB1	0.504284	1.20108	0.000202794	0.193919	-0.541781	1	0.17805	-0.785029	0.0767939	0.242082	-0.188149	1	0.297923	0.182586	1	0.349054	0.423362	1
ENSG00000149806	FAU	12.6818	1.03943	0.000208964	5.14348	-0.595712	1	5.7012	-0.487659	0.254437	6.91359	-0.102052	1	5.61797	-0.408872	1	9.49631	0.392326	1
ENSG00000204469	PRRC2A	0.806232	1.13948	0.000210113	0.372448	-0.291612	1	0.246392	-1.09251	0.00221573	0.415337	-0.115095	1	0.40858	-0.107089	1	0.759705	0.841317	1
ENSG00000105514	RAB3D	0.068483	2.23606	0.000210113	0.00923426	-1.17587	1	0.0143879	-0.835418	0.583018	0.0166135	-0.500526	1	0.0255362	0.468967	1	0.0102663	-0.313604	1
ENSG00000163565	IFI16	0.72841	1.14968	0.000211578	0.292418	-0.516007	1	0.298548	-0.55939	0.273511	0.36787	-0.142122	1	0.45114	0.206781	1	0.297722	-0.406713	1
ENSG00000127951	FGL2	0.899618	1.11905	0.000211578	0.393995	-0.398039	1	0.359697	-0.632678	0.156093	0.458058	-0.154523	1	0.374532	-0.418352	1	0.646776	0.406047	1
ENSG00000172922	RNASEH2C	0.681717	1.16567	0.00021357	0.230856	-0.778804	0.982297	0.266176	-0.634713	0.180603	0.35363	-0.0790619	1	0.340483	-0.105344	1	0.503048	0.485904	1
ENSG00000173511	VEGFB	0.659927	1.17635	0.000213624	0.255481	-0.553631	1	0.269773	-0.540479	0.320926	0.301416	-0.299722	1	0.24685	-0.524147	1	0.554379	0.693568	1
ENSG00000175115	PACS1	0.432688	1.22068	0.000214746	0.150826	-0.682733	1	0.161864	-0.663135	0.193982	0.206482	-0.181184	1	0.195778	-0.193998	1	0.338787	0.629665	1
ENSG00000134851	TMEM165	0.519848	1.19792	0.000215307	0.227778	-0.329526	1	0.185244	-0.771407	0.0893306	0.263443	-0.0927017	1	0.20429	-0.425597	1	0.328521	0.283332	1
ENSG00000118004	COLEC11	3.61715	1.05665	0.00021611	1.49287	-0.551796	1	1.44778	-0.687666	0.0611779	2.11941	0.048204	1	1.8301	-0.189975	1	2.41258	0.230404	1
ENSG00000166847	DCTN5	0.283271	1.35874	0.00021611	0.116967	-0.292571	1	0.0791333	-1.05892	0.0316023	0.121041	-0.259518	1	0.170242	0.346711	1	0.153994	0.20919	1
ENSG00000154640	BTG3	0.333076	1.28358	0.000218444	0.12928	-0.455325	1	0.127692	-0.562603	0.389405	0.170882	0.00648905	1	0.119169	-0.47023	1	0.0923965	-0.794339	1
ENSG00000162493	PDPN	0.046693	3.06613	0.000218694	0.00615617	-0.658026	1	0	-3.38085	0.0359095	0.00712007	-0.644916	1	0.0255362	1.46897	1	0	-0.439134	1
ENSG00000185811	IKZF1	0.214788	1.47052	0.000218694	0.0461713	-1.21819	0.764354	0.05935	-0.984551	0.0900289	0.0854408	-0.291072	1	0.119169	0.325231	1	0.205326	1.14583	1
ENSG00000100097	LGALS1	4.64751	1.04885	0.000218962	1.99768	-0.49115	1	1.86683	-0.688173	0.0510437	2.51576	-0.1064	1	2.23017	-0.277528	1	4.02438	0.627543	1
ENSG00000065357	DGKA	0.233465	1.39652	0.000221931	0.0800302	-0.560051	1	0.0647455	-1.03765	0.0482739	0.109174	-0.0643315	1	0.119169	0.146123	1	0.133462	0.323826	1
ENSG00000067057	PFKP	0.463817	1.22647	0.000222686	0.163139	-0.665294	1	0.15467	-0.864699	0.0520513	0.272936	0.213065	1	0.195778	-0.29522	1	0.246391	0.051592	1
ENSG00000139629	GALNT6	0.0902731	1.97302	0.000222748	0.00923426	-1.73775	0.902169	0.0161864	-1.28132	0.161757	0.0213602	-0.738025	1	0.0510725	0.785996	1	0.0821302	1.48286	1
ENSG00000206172	HBA1	1.10507	1.44266	0.000222748	0.320121	-0.830863	1	0.0989167	-2.82931	4.72056e-10	0.730994	0.643825	1	0.348995	-0.609036	1	1.10876	1.15912	1
ENSG00000171234	UGT2B7	3.26851	-1.25497	0.000223432	8.2308	0.286475	1	8.59496	0.445338	0.27562	7.09396	0.0233283	1	7.68641	0.135051	1	4.83542	-0.569116	1
ENSG00000165105	RASEF	0.161869	1.57166	0.000228405	0.0461713	-0.702421	1	0.0467606	-0.822362	0.260129	0.0617073	-0.27907	1	0.0936329	0.480462	1	0.0513314	-0.302632	1
ENSG00000112576	CCND3	0.66304	1.14463	0.00023205	0.264715	-0.527966	1	0.228408	-0.878039	0.0256308	0.36787	0.0271795	1	0.348995	-0.0410191	1	0.472249	0.417329	1
ENSG00000132341	RAN	1.48172	1.07051	0.000233539	0.674101	-0.37615	1	0.647455	-0.511923	0.279871	0.806941	-0.0749844	1	0.604358	-0.49529	1	0.811036	-0.050897	1
ENSG00000198286	CARD11	0.0933859	2.02033	0.000234417	0.0246247	-0.471613	1	0.0161864	-1.30685	0.159589	0.0213602	-0.76356	1	0.0340483	0.229016	1	0.0513314	0.800053	1
ENSG00000110799	VWF	1.36655	1.1226	0.000237072	0.532509	-0.590912	1	0.383077	-1.25655	0.000209202	0.899502	0.334264	1	0.663942	-0.193586	1	1.10876	0.588707	1
ENSG00000163171	CDC42EP3	0.273932	1.34547	0.000238569	0.0861864	-0.739358	1	0.0791333	-1.0114	0.0418485	0.159015	0.295706	1	0.0936329	-0.472617	1	0.143728	0.151852	1
ENSG00000131759	RARA	0.712846	1.15673	0.000239655	0.252403	-0.71458	1	0.230206	-0.981879	0.00986808	0.460431	0.329593	1	0.255362	-0.60448	1	0.52358	0.471228	1
ENSG00000130402	ACTN4	1.92686	1.05685	0.000239977	0.831083	-0.477019	1	0.696014	-0.871934	0.010483	1.19143	0.151012	1	1.08103	-0.0274591	1	1.20115	0.132139	1
ENSG00000213639	PPP1CB	1.38522	1.0784	0.000240103	0.618695	-0.400306	1	0.546739	-0.692971	0.0787429	0.759474	-0.0554517	1	0.749063	-0.0638618	1	0.831569	0.0950503	1
ENSG00000168028	RPSA	6.86075	1.03656	0.000242691	2.95188	-0.499862	1	2.92074	-0.592168	0.120773	3.8662	-0.0431656	1	3.20906	-0.326971	1	4.86622	0.307566	1
ENSG00000287553	AC090617.10	0.367318	1.24823	0.000244159	0.135436	-0.567829	1	0.124095	-0.821425	0.0867022	0.206482	0.146138	1	0.102145	-0.856129	1	0.236124	0.360103	1
ENSG00000130429	ARPC1B	1.05526	1.09662	0.000244792	0.446322	-0.474847	1	0.426241	-0.634087	0.142879	0.631313	0.125103	1	0.340483	-0.814587	1	0.615977	0.0709409	1
ENSG00000173621	LRFN4	0.0715959	2.17716	0.000244799	0.0123123	-0.921061	1	0.00539545	-2.28774	0.0165622	0.0237336	-0.0410941	1	0.0255362	0.369431	1	0.0410651	1.00832	1
ENSG00000185532	PRKG1	0.10895	1.85139	0.000245217	0.0400151	-0.0847268	1	0.0197833	-1.36067	0.0817351	0.033227	-0.43317	1	0.0255362	-0.442497	1	0.0513314	0.464004	1
ENSG00000189320	FAM180A	0.451365	1.20188	0.00024531	0.20931	-0.229622	1	0.152871	-0.857465	0.0488206	0.199362	-0.33506	1	0.255362	0.121994	1	0.318255	0.45583	1
ENSG00000141933	TPGS1	0.513623	1.19324	0.000246686	0.240091	-0.22461	1	0.192438	-0.684858	0.158063	0.232589	-0.299199	1	0.280899	0.0600038	1	0.256657	-0.0666215	1
ENSG00000123095	BHLHE41	0.068483	2.30019	0.0002471	0.00923426	-1.14111	1	0.00719394	-1.79589	0.0882391	0.0237336	0.119371	1	0.00851208	-0.564981	1	0.0307988	0.788276	1
ENSG00000169429	CXCL8	1.62492	1.09805	0.000247476	0.674101	-0.508009	1	0.580911	-0.854783	0.0203203	0.844915	-0.135858	1	0.757575	-0.276219	1	1.6734	0.943047	1
ENSG00000105664	COMP	0.068483	2.43769	0.000248194	0.00615617	-1.52052	1	0.00359697	-2.53286	0.0280597	0.0213602	0.0249358	1	0.0255362	0.575882	1	0.0307988	0.860426	1
ENSG00000204252	HLA-DOA	0.258368	1.34297	0.000250438	0.0800302	-0.763379	1	0.0935212	-0.614864	0.358897	0.132908	0.064592	1	0.0680967	-0.82054	1	0.133462	0.133004	1
ENSG00000151067	CACNA1C	0.0591444	2.65109	0.000250646	0.00307809	-1.82795	1	0.0107909	-0.79589	0.748741	0.0118668	-0.525617	1	0	-1.22618	1	0.0205326	0.730791	1
ENSG00000133275	CSNK1G2	0.787555	1.11883	0.000250658	0.298574	-0.634414	1	0.339914	-0.490477	0.370111	0.415337	-0.0900828	1	0.255362	-0.780709	1	0.605711	0.511622	1
ENSG00000099625	CBARP	0.102725	1.9312	0.000255878	0.0184685	-1.08473	1	0.0233803	-0.942731	0.353164	0.033227	-0.276445	1	0.00851208	-1.34817	1	0.071864	1.05837	1
ENSG00000184216	IRAK1	0.809345	1.12953	0.000257107	0.344746	-0.435054	1	0.32013	-0.642991	0.157012	0.386857	-0.259181	1	0.391556	-0.18404	1	0.636509	0.553252	1
ENSG00000108840	HDAC5	0.367318	1.24823	0.000257909	0.14467	-0.46069	1	0.127692	-0.770623	0.12569	0.168508	-0.227331	1	0.153217	-0.283106	1	0.287456	0.655081	1
ENSG00000232931	LINC00342	0.149417	1.62195	0.000257986	0.0400151	-0.757562	1	0.0413651	-0.854783	0.272971	0.0522138	-0.387248	1	0.0340483	-0.711605	1	0.123195	1.05185	1
ENSG00000140983	RHOT2	0.768877	1.12147	0.000257986	0.323199	-0.462905	1	0.311138	-0.607975	0.193418	0.363124	-0.287308	1	0.442628	0.0735048	1	0.544113	0.386988	1
ENSG00000103024	NME3	0.834248	1.11769	0.000258692	0.390917	-0.285394	1	0.312936	-0.74982	0.0656477	0.412964	-0.206529	1	0.36602	-0.33928	1	0.667308	0.570002	1
ENSG00000137726	FXYD6	0.417124	1.24141	0.00026014	0.181607	-0.302931	1	0.1187	-1.12641	0.00729431	0.213602	-0.0348224	1	0.229826	0.11405	1	0.266923	0.342295	1
ENSG00000162585	FAAP20	0.964988	1.10744	0.000261367	0.36937	-0.629566	1	0.372286	-0.708319	0.0905027	0.500778	-0.130157	1	0.417092	-0.372911	1	0.944498	0.874415	1
ENSG00000123338	NCKAP1L	0.189885	1.47601	0.000263833	0.0492494	-0.924913	1	0.062947	-0.659388	0.38651	0.0806941	-0.167709	1	0.0851208	0.0353136	1	0.0923965	0.173135	1
ENSG00000023171	GRAMD1B	0.0871602	2.00657	0.000264205	0.0184685	-0.783557	1	0.00719394	-2.33194	0.00640167	0.0284803	-0.196015	1	0.0510725	0.861284	1	0.0513314	0.897901	1
ENSG00000169180	XPO6	0.479381	1.19025	0.000264585	0.221622	-0.244784	1	0.188841	-0.595446	0.262948	0.196989	-0.471306	1	0.221314	-0.191183	1	0.338787	0.448656	1
ENSG00000007080	CCDC124	0.653701	1.15302	0.000264585	0.255481	-0.556147	1	0.253586	-0.65737	0.161757	0.31803	-0.20645	1	0.255362	-0.476841	1	0.595444	0.802059	1
ENSG00000123094	RASSF8	0.186772	1.46635	0.000268719	0.0646398	-0.483997	1	0.0521561	-0.965815	0.104975	0.0973076	0.197205	1	0.0851208	0.0539293	1	0.0205326	-1.60906	1
ENSG00000143297	FCRL5	0.0871602	2.04964	0.000269098	0.0123123	-1.29452	1	0.0215818	-0.71016	0.614025	0.0118668	-1.47499	1	0.0255362	0.0033032	1	0.0821302	1.58783	1
ENSG00000162430	SELENON	0.470042	1.19396	0.000271389	0.16006	-0.742137	1	0.152871	-0.935679	0.0260344	0.261069	0.0742121	1	0.187266	-0.403056	1	0.44145	0.887583	1
ENSG00000154451	GBP5	0.102725	1.96597	0.000271899	0.0184685	-1.06367	1	0.0269773	-0.678533	0.661604	0.0142401	-1.53271	1	0.0255362	-0.288463	1	0.102663	1.60526	1
ENSG00000116691	MIIP	0.351754	1.24877	0.000273264	0.16006	-0.220544	1	0.104312	-1.04767	0.0165622	0.192242	0.0937266	1	0.144705	-0.299708	1	0.174527	-0.0151638	1
ENSG00000152495	CAMK4	0.068483	2.3673	0.000274931	0.00615617	-1.55615	1	0.00719394	-1.75936	0.122286	0.0189869	-0.211956	1	0.00851208	-0.531033	1	0.0513314	1.48286	1
ENSG00000159842	ABR	0.242803	1.47375	0.000274931	0.0831083	-0.507584	1	0.0719394	-0.864603	0.174778	0.0973076	-0.278133	1	0.0936329	-0.204805	1	0.143728	0.423362	1
ENSG00000170776	AKAP13	1.22647	1.08862	0.000276708	0.581758	-0.290517	1	0.501777	-0.617892	0.158063	0.590966	-0.281167	1	0.561797	-0.305048	1	0.934232	0.467266	1
ENSG00000141503	MINK1	0.211675	1.41384	0.000278492	0.0584836	-0.879482	1	0.0611485	-0.952009	0.0906122	0.116294	0.251707	1	0.0340483	-1.35595	1	0.153994	0.694617	1
ENSG00000105447	GRWD1	0.719072	1.12249	0.000279466	0.320121	-0.366228	1	0.305742	-0.515028	0.337696	0.33939	-0.287244	1	0.36602	-0.109737	1	0.420918	0.103517	1
ENSG00000114631	PODXL2	0.0653701	2.23606	0.000286179	0.00923426	-1.10549	1	0.0161864	-0.561425	0.780556	0.0142401	-0.654697	1	0.00851208	-0.531033	1	0.0205326	0.373239	1
ENSG00000182557	SPNS3	0.0653701	2.23606	0.000286179	0.0123123	-0.747031	1	0.00899242	-1.45885	0.213564	0.0261069	0.332364	1	0	-1.56498	1	0.0102663	-0.246489	1
ENSG00000113070	HBEGF	0.392221	1.23039	0.000289694	0.163139	-0.386222	1	0.147476	-0.644852	0.237898	0.178002	-0.262059	1	0.16173	-0.316634	1	0.256657	0.370534	1
ENSG00000137801	THBS1	15.7355	1.0175	0.000290486	7.69214	-0.30179	1	6.47634	-0.671742	0.0546255	8.59155	-0.118785	1	8.60572	-0.104272	1	10.6153	0.214794	1
ENSG00000169992	NLGN2	0.0964988	1.8785	0.000290486	0.0184685	-1.0206	1	0.0179848	-1.29065	0.144924	0.0356004	-0.0854882	1	0.0340483	0.0957495	1	0.0513314	0.664701	1
ENSG00000124882	EREG	0.118289	1.76657	0.000290695	0.0277028	-0.836669	1	0.0233803	-1.29232	0.0899747	0.0308536	-0.749024	1	0.0255362	-0.614449	1	0.153994	1.87904	0.939171
ENSG00000082074	FYB1	0.239691	1.44464	0.000292509	0.0738741	-0.69429	1	0.0611485	-1.14234	0.0367366	0.0735741	-0.752444	1	0.136193	0.334037	1	0.297722	1.53702	1
ENSG00000105419	MEIS3	0.115176	1.78354	0.000296628	0.0430932	-0.105485	1	0.0251788	-1.11782	0.166181	0.0308536	-0.693171	1	0.0425604	0.0539293	1	0.0513314	0.338473	1
ENSG00000134242	PTPN22	0.121402	1.77662	0.000298923	0.0307809	-0.716443	1	0.0197833	-1.58597	0.028692	0.0403471	-0.34946	1	0.0595846	0.418341	1	0.0923965	1.05837	1
ENSG00000171729	TMEM51	0.189885	1.51783	0.000301683	0.0523275	-0.803457	1	0.0413651	-1.34021	0.0166227	0.0854408	-0.0318295	1	0.119169	0.549006	1	0.112929	0.482863	1
ENSG00000122870	BICC1	0.224126	1.38149	0.000302027	0.0800302	-0.504403	1	0.0485591	-1.45614	0.00235926	0.132908	0.370838	1	0.127681	0.299042	1	0.071864	-0.476224	1
ENSG00000183722	LHFPL6	0.311286	1.29435	0.000302655	0.12928	-0.334572	1	0.102514	-0.826652	0.109028	0.132908	-0.314526	1	0.127681	-0.262837	1	0.236124	0.648642	1
ENSG00000108262	GIT1	0.292609	1.3547	0.00030285	0.104655	-0.530791	1	0.0827303	-1.0422	0.0400424	0.125788	-0.252598	1	0.144705	0.0539293	1	0.246391	0.853046	1
ENSG00000110492	MDK	0.270819	1.53562	0.000303807	0.0769521	-0.762598	1	0.0611485	-1.28132	0.0271264	0.118668	-0.0720259	1	0.102145	-0.20646	1	0.215592	0.897901	1
ENSG00000150637	CD226	0.177433	1.60218	0.000304044	0.0615617	-0.379925	1	0.0485591	-0.895425	0.229154	0.0450938	-0.93067	1	0.0766087	0.0746878	1	0.143728	0.997436	1
ENSG00000141522	ARHGDIA	4.0654	1.03016	0.000307787	1.91457	-0.353389	1	1.64382	-0.692548	0.0493451	2.1645	-0.15326	1	2.28975	-0.0463187	1	3.04909	0.390582	1
ENSG00000187758	ADH1A	3.23427	-1.22602	0.000309001	7.35355	0.1356	1	8.39533	0.457843	0.251574	7.5449	0.195944	1	6.39257	-0.104377	1	4.85595	-0.519418	1
ENSG00000215417	MIR17HG	0.0778216	2.0296	0.000312204	0.0184685	-0.590912	1	0.0143879	-1.18055	0.242171	0.0189869	-0.637262	1	0.0255362	0.160844	1	0.0410651	0.795331	1
ENSG00000101384	JAG1	0.392221	1.24175	0.00031238	0.187763	-0.142244	1	0.127692	-0.892751	0.0543367	0.215975	0.101039	1	0.0936329	-1.07732	1	0.184793	-0.102099	1
ENSG00000167642	SPINT2	0.426462	1.19992	0.000313587	0.132358	-0.882546	0.902169	0.143879	-0.865431	0.0501564	0.263443	0.283294	1	0.187266	-0.251778	1	0.266923	0.278664	1
ENSG00000197785	ATAD3A	0.401559	1.24161	0.000318128	0.107733	-1.07716	0.652536	0.145677	-0.700433	0.187106	0.211229	0.0152532	1	0.178754	-0.19892	1	0.328521	0.714489	1
ENSG00000114450	GNB4	0.249029	1.3375	0.000318128	0.101577	-0.325451	1	0.0827303	-0.772682	0.181657	0.111548	-0.191198	1	0.102145	-0.213063	1	0.123195	0.0714807	1
ENSG00000155252	PI4K2A	0.361092	1.24223	0.000318128	0.138514	-0.507923	1	0.125894	-0.770264	0.130038	0.170882	-0.176516	1	0.170242	-0.108342	1	0.256657	0.506418	1
ENSG00000261701	HPR	1.08016	-1.2781	0.000322792	2.73026	0.264344	1	2.97469	0.514642	0.173205	2.2452	-0.086904	1	2.5366	0.110513	1	1.95059	-0.289717	1
ENSG00000168961	LGALS9	0.392221	1.2532	0.000323354	0.12928	-0.74531	1	0.125894	-0.908238	0.050724	0.230216	0.232829	1	0.110657	-0.839156	1	0.287456	0.556726	1
ENSG00000185359	HGS	0.79378	1.12231	0.000324785	0.326277	-0.499471	1	0.267974	-0.933393	0.0145979	0.467551	0.119371	1	0.340483	-0.368004	1	0.626243	0.55313	1
ENSG00000122176	FMOD	0.376657	1.24793	0.000324919	0.156982	-0.36852	1	0.120498	-0.91788	0.0488206	0.196989	0.0104362	1	0.178754	-0.0971367	1	0.195059	0.0414914	1
ENSG00000160256	FAM207A	0.659927	1.18286	0.000324919	0.301652	-0.273142	1	0.212221	-0.967161	0.0184507	0.344137	-0.0542955	1	0.289411	-0.285557	1	0.472249	0.452489	1
ENSG00000117632	STMN1	0.221013	1.38361	0.000325154	0.0892645	-0.302931	1	0.0845288	-0.477714	0.600877	0.0878142	-0.362223	1	0.0766087	-0.40175	1	0.071864	-0.454085	1
ENSG00000167967	E4F1	0.295722	1.31322	0.00032571	0.120045	-0.356447	1	0.0917227	-0.915629	0.0758688	0.113921	-0.477092	1	0.187266	0.390493	1	0.215592	0.60526	1
ENSG00000108557	RAI1	0.192998	1.45845	0.000328135	0.0677179	-0.469449	1	0.0719394	-0.460706	0.682313	0.0783208	-0.263167	1	0.0595846	-0.487444	1	0.0513314	-0.635532	1
ENSG00000177685	CRACR2B	0.13074	1.63995	0.000329857	0.0246247	-1.24299	1	0.0395667	-0.681719	0.477187	0.0450938	-0.390102	1	0.0510725	0.0104276	1	0.0923965	0.853046	1
ENSG00000167657	DAPK3	0.66304	1.13832	0.000334494	0.307809	-0.282693	1	0.199632	-1.11782	0.00264008	0.405844	0.207882	1	0.221314	-0.716984	1	0.503048	0.508913	1
ENSG00000052749	RRP12	1.10195	1.07837	0.000337355	0.547899	-0.218605	1	0.408256	-0.806921	0.0331155	0.560112	-0.193578	1	0.485189	-0.369523	1	0.954764	0.660127	1
ENSG00000169413	RNASE6	0.189885	1.44878	0.000339755	0.0646398	-0.523798	1	0.0647455	-0.630831	0.420247	0.0735741	-0.35063	1	0.0425604	-0.902481	1	0.133462	0.677059	1
ENSG00000188157	AGRN	0.417124	1.19393	0.000344169	0.175451	-0.397252	1	0.161864	-0.619012	0.258439	0.213602	-0.0757204	1	0.0936329	-1.20121	1	0.297722	0.471518	1
ENSG00000101199	ARFGAP1	0.669266	1.13607	0.000344252	0.27395	-0.493828	1	0.264377	-0.639004	0.180167	0.344137	-0.120765	1	0.24685	-0.5739	1	0.533847	0.58373	1
ENSG00000140988	RPS2	13.6779	1.00749	0.00035069	6.11	-0.461357	1	5.98176	-0.568448	0.142224	7.80597	-0.0459786	1	6.30745	-0.371625	1	9.82483	0.304036	1
ENSG00000082512	TRAF5	0.143192	1.56183	0.000351534	0.0615617	-0.0494514	1	0.0377682	-0.980314	0.163108	0.0569606	-0.208655	1	0.0425604	-0.411734	1	0.0410651	-0.402609	1
ENSG00000141499	WRAP53	0.0964988	1.98813	0.000351866	0.00923426	-1.82795	0.882236	0.0161864	-1.38085	0.135152	0.0261069	-0.525617	1	0.0510725	0.691359	1	0.0821302	1.38502	1
ENSG00000162889	MAPKAPK2	1.88017	1.03183	0.000357348	0.861864	-0.395645	1	0.751767	-0.710792	0.0572603	1.0158	-0.124313	1	0.910793	-0.268762	1	1.6426	0.632824	1
ENSG00000278196	IGLV2-8	0.0498058	3.00159	0.000360135	0.00923426	-0.307119	1	0.00179848	-2.43975	0.116937	0.00237336	-1.89645	1	0.00851208	0.217428	1	0.0307988	1.62227	1
ENSG00000244509	APOBEC3C	0.158756	1.61457	0.000361411	0.0492494	-0.541585	1	0.0449621	-0.823371	0.31186	0.0474671	-0.654697	1	0.0680967	0.0886947	1	0.102663	0.686396	1
ENSG00000161016	RPL8	13.5939	1.00393	0.000368369	6.11923	-0.451439	1	5.92781	-0.577067	0.131604	7.48794	-0.114672	1	6.66496	-0.281083	1	10.6564	0.43655	1
ENSG00000172354	GNB2	2.29107	1.02687	0.000368777	0.991144	-0.496654	1	0.960391	-0.628827	0.114778	1.3006	-0.0376322	1	0.987402	-0.450745	1	1.87873	0.529199	1
ENSG00000125835	SNRPB	1.19223	1.06279	0.000368835	0.461713	-0.647128	1	0.478397	-0.676241	0.097831	0.70014	0.0590097	1	0.604358	-0.170915	1	0.852101	0.350793	1
ENSG00000244414	CFHR1	3.64828	-1.21125	0.000370645	8.40625	0.176344	1	9.99418	0.60657	0.0659192	7.81309	0.0506402	1	6.92884	-0.151164	1	4.10651	-0.934528	1
ENSG00000107562	CXCL12	4.35801	1.01808	0.000375438	1.95151	-0.447718	1	1.90639	-0.558061	0.161757	2.53949	0.00277838	1	2.18761	-0.231432	1	2.43311	-0.0698375	1
ENSG00000124614	RPS10	5.65919	1.01446	0.000378715	2.247	-0.64975	1	2.66895	-0.419514	0.394699	3.18979	-0.0625557	1	2.28975	-0.561497	1	4.25024	0.379782	1
ENSG00000102119	EMD	0.61946	1.13508	0.000378715	0.255481	-0.481352	1	0.251788	-0.587076	0.245458	0.30379	-0.207155	1	0.212802	-0.67429	1	0.533847	0.703824	1
ENSG00000156515	HK1	0.326851	1.25662	0.000385974	0.153904	-0.155526	1	0.115103	-0.739306	0.16036	0.113921	-0.693171	1	0.20429	0.325231	1	0.225858	0.479565	1
ENSG00000211662	IGLV3-21	0.0715959	2.29746	0.000389018	0.0123123	-0.853947	1	0.00719394	-1.86628	0.091928	0.0118668	-1.02519	1	0.0170242	-0.0131849	1	0.071864	1.86043	1
ENSG00000105963	ADAP1	0.202336	1.41008	0.000392964	0.0554055	-0.893182	1	0.0539545	-1.08962	0.0479977	0.111548	0.255549	1	0.0425604	-1.02136	1	0.16426	0.858251	1
ENSG00000185989	RASA3	0.242803	1.33038	0.00039561	0.0677179	-0.932421	1	0.0899242	-0.582896	0.413427	0.123415	0.0323788	1	0.0936329	-0.301946	1	0.123195	0.104801	1
ENSG00000137573	SULF1	0.0902731	1.85754	0.000396131	0.0338589	-0.0314848	1	0.0197833	-1.04382	0.296084	0.0261069	-0.500526	1	0.0340483	0.183212	1	0.0102663	-0.920261	1
ENSG00000164181	ELOVL7	0.0622573	2.23606	0.000398537	0.00307809	-2.10549	0.883381	0.0107909	-1.11782	0.394043	0.0284803	0.589861	1	0	-1.49627	1	0.0102663	-0.1761	1
ENSG00000115232	ITGA4	0.255255	1.34431	0.000401897	0.104655	-0.312486	1	0.0755364	-0.969538	0.0713256	0.111548	-0.229878	1	0.0851208	-0.499463	1	0.205326	0.783258	1
ENSG00000135919	SERPINE2	0.168095	1.55798	0.000402619	0.0492494	-0.673374	1	0.0395667	-1.17922	0.0658699	0.0806941	0.121797	1	0.0340483	-0.925312	1	0.112929	0.697368	1
ENSG00000155926	SLA	0.286384	1.28336	0.000404906	0.12928	-0.202783	1	0.0953197	-0.815789	0.133658	0.109174	-0.518188	1	0.136193	-0.051253	1	0.225858	0.703606	1
ENSG00000050820	BCAR1	1.51285	1.0423	0.000406236	0.597149	-0.633608	1	0.595298	-0.730327	0.0546255	0.944596	0.156426	1	0.629894	-0.485436	1	1.19089	0.480917	1
ENSG00000132153	DHX30	0.874715	1.08329	0.000407787	0.43401	-0.216893	1	0.388473	-0.468967	0.40175	0.412964	-0.321023	1	0.40858	-0.272199	1	0.482515	-0.0190789	1
ENSG00000146535	GNA12	0.289496	1.28285	0.000408346	0.0984987	-0.663976	1	0.115103	-0.494621	0.514201	0.135281	-0.162802	1	0.127681	-0.161084	1	0.133462	-0.08024	1
ENSG00000164924	YWHAZ	2.51831	1.01443	0.000408346	1.13581	-0.437671	1	1.0647	-0.624291	0.115163	1.43113	-0.046928	1	1.28532	-0.205372	1	1.77607	0.286704	1
ENSG00000176454	LPCAT4	0.0653701	2.17192	0.000411817	0.0123123	-0.783557	1	0.0125894	-1.00534	0.42809	0.0189869	-0.252598	1	0.0170242	0.0539293	1	0.0102663	-0.280437	1
ENSG00000086544	ITPKC	1.03658	1.07673	0.000413923	0.350902	-0.852452	0.741617	0.401062	-0.730002	0.0722438	0.688273	0.308396	1	0.400068	-0.564981	1	0.728906	0.338473	1
ENSG00000111145	ELK3	0.320625	1.24999	0.000415415	0.110811	-0.666861	1	0.1187	-0.654613	0.260705	0.166135	-0.00371786	1	0.127681	-0.338388	1	0.184793	0.20888	1
ENSG00000135723	FHOD1	0.221013	1.4173	0.000415415	0.070796	-0.649806	1	0.0701409	-0.786845	0.230824	0.0901876	-0.289124	1	0.102145	0.0225651	1	0.143728	0.529157	1
ENSG00000175826	CTDNEP1	0.547864	1.14142	0.000416552	0.252403	-0.291161	1	0.203229	-0.747635	0.0962494	0.301416	0.00930957	1	0.187266	-0.670436	1	0.338787	0.208151	1
ENSG00000143248	RGS5	0.211675	1.39038	0.00042837	0.0800302	-0.403709	1	0.055753	-1.12681	0.0358724	0.0973076	-0.0986855	1	0.102145	0.0698708	1	0.133462	0.469367	1
ENSG00000107175	CREB3	0.485607	1.16435	0.000429885	0.138514	-1.04463	0.6188	0.192438	-0.607056	0.260681	0.277683	0.102568	1	0.221314	-0.229318	1	0.349054	0.454932	1
ENSG00000129667	RHBDF2	0.311286	1.25041	0.000429885	0.123123	-0.448373	1	0.106111	-0.801889	0.12327	0.142401	-0.228751	1	0.127681	-0.293534	1	0.256657	0.74298	1
ENSG00000205730	ITPRIPL2	0.333076	1.23606	0.000431223	0.113889	-0.695501	1	0.113305	-0.818258	0.0970331	0.199362	0.255926	1	0.110657	-0.607485	1	0.184793	0.14109	1
ENSG00000167695	TLCD3A	0.149417	1.52884	0.000433696	0.0584836	-0.229814	1	0.0287758	-1.51578	0.0102708	0.0617073	-0.170136	1	0.0680967	0.124319	1	0.102663	0.722617	1
ENSG00000145777	TSLP	0.267706	1.28668	0.000437672	0.0738741	-0.985191	0.915155	0.100715	-0.592356	0.380422	0.140028	0.0469621	1	0.102145	-0.357139	1	0.16426	0.338473	1
ENSG00000167600	CYP2S1	0.0871602	2.00657	0.000440653	0.0215466	-0.564917	1	0.0233803	-0.603245	0.743973	0.0118668	-1.50053	1	0.0255362	-0.0213589	1	0.0513314	0.897901	1
ENSG00000007237	GAS7	0.15253	1.61312	0.000446066	0.0492494	-0.477454	1	0.0395667	-0.972768	0.203695	0.0450938	-0.672137	1	0.0340483	-0.747525	1	0.153994	1.35141	1
ENSG00000054967	RELT	0.236578	1.36329	0.000446078	0.0923426	-0.376255	1	0.0899242	-0.507169	0.554137	0.0854408	-0.542991	1	0.0936329	-0.240254	1	0.133462	0.280758	1
ENSG00000107281	NPDC1	0.691056	1.15737	0.000454485	0.277028	-0.511777	1	0.212221	-1.06849	0.00665835	0.403471	0.134587	1	0.323459	-0.208665	1	0.554379	0.607516	1
ENSG00000105852	PON3	0.865376	-1.25637	0.000455022	2.06232	0.182445	1	2.45853	0.619851	0.0668225	1.85834	-0.00147558	1	1.73646	-0.10939	1	1.18062	-0.685752	1
ENSG00000183087	GAS6	0.989891	1.06563	0.00045727	0.492494	-0.227427	1	0.39207	-0.69706	0.093435	0.531632	-0.104153	1	0.442628	-0.35331	1	0.646776	0.219532	1
ENSG00000104859	CLASRP	0.42335	1.17422	0.000457271	0.190841	-0.29813	1	0.169058	-0.583586	0.296084	0.208855	-0.160569	1	0.187266	-0.25901	1	0.195059	-0.18688	1
ENSG00000166925	TSC22D4	0.177433	1.43582	0.000457777	0.0646398	-0.422158	1	0.0575515	-0.728776	0.315528	0.0830675	-0.0251877	1	0.0255362	-1.41484	1	0.0923965	0.248588	1
ENSG00000211640	IGLV6-57	0.0529187	3.40598	0.000464994	0	-2.42741	1	0.00359697	-1.73449	0.467531	0.00474671	-1.1912	1	0	-0.782572	1	0.0307988	1.6864	1
ENSG00000078589	P2RY10	0.0809345	1.99094	0.000470385	0.0184685	-0.676642	1	0.00719394	-2.22885	0.012552	0.0213602	-0.54538	1	0.0340483	0.428325	1	0.0821302	1.6719	1
ENSG00000128563	PRKRIP1	0.202336	1.41008	0.000472897	0.0523275	-0.979955	1	0.0809318	-0.37036	0.780556	0.0973076	0.000167897	1	0.0255362	-1.62253	1	0.102663	0.178995	1
ENSG00000105137	SYDE1	0.121402	1.62725	0.000477045	0.0338589	-0.674328	1	0.0359697	-0.7255	0.470541	0.0450938	-0.27052	1	0.0340483	-0.40175	1	0.0615977	0.398594	1
ENSG00000095794	CREM	1.04281	1.05473	0.000477821	0.510962	-0.26249	1	0.467606	-0.477068	0.365782	0.536379	-0.192579	1	0.434116	-0.468943	1	0.595444	0.00749118	1
ENSG00000124466	LYPD3	0.0373544	3.35153	0.000480455	0	-1.95348	1	0.00539545	-0.70278	0.930905	0.00237336	-1.34006	1	0	-0.308641	1	0.0102663	1.05837	1
ENSG00000166073	GPR176	0.17432	1.45424	0.000484261	0.0646398	-0.379408	1	0.0449621	-1.10668	0.0608529	0.0806941	-0.0302058	1	0.0680967	-0.158615	1	0.0923965	0.287847	1
ENSG00000131873	CHSY1	0.607009	1.11606	0.000484261	0.252403	-0.482659	1	0.235602	-0.688134	0.134107	0.31091	-0.144842	1	0.306435	-0.121555	1	0.461983	0.499465	1
ENSG00000154217	PITPNC1	0.211675	1.3673	0.000484989	0.0615617	-0.834183	1	0.0755364	-0.617553	0.415714	0.111548	0.132692	1	0.0680967	-0.50795	1	0.0821302	-0.223406	1
ENSG00000198356	GET3	0.557203	1.12058	0.000485704	0.212388	-0.620059	1	0.20143	-0.811761	0.0547442	0.29667	-0.0697341	1	0.289411	-0.0728279	1	0.503048	0.767316	1
ENSG00000117676	RPS6KA1	0.283271	1.29201	0.000487975	0.110811	-0.432085	1	0.0791333	-1.11139	0.0210694	0.135281	-0.115716	1	0.102145	-0.438276	1	0.27719	1.04029	1
ENSG00000122417	ODF2L	0.127627	1.65109	0.00049215	0.0215466	-1.38347	0.931119	0.0377682	-0.711498	0.477136	0.0522138	-0.0865882	1	0.0510725	0.0539293	1	0.0615977	0.338473	1
ENSG00000159167	STC1	0.242803	1.46302	0.000493286	0.0861864	-0.456958	1	0.0503576	-1.46929	0.00672755	0.121041	0.107992	1	0.144705	0.416499	1	0.102663	-0.0600762	1
ENSG00000100994	PYGB	0.376657	1.20679	0.000494202	0.147748	-0.499764	1	0.0971182	-1.31831	0.00134837	0.199362	-0.00307857	1	0.238338	0.301413	1	0.349054	0.882794	1
ENSG00000109181	UGT2B10	1.91752	-1.22677	0.000494891	4.5648	0.216443	1	5.08072	0.503121	0.181172	4.21983	0.0825174	1	4.00919	-0.0184548	1	2.51524	-0.720219	1
ENSG00000198821	CD247	0.183659	1.45645	0.000500833	0.0554055	-0.705555	1	0.0503576	-1.004	0.10183	0.0688273	-0.40099	1	0.119169	0.558721	1	0.133462	0.734014	1
ENSG00000182158	CREB3L2	0.227239	1.32657	0.000502562	0.0923426	-0.337156	1	0.0773348	-0.737338	0.238203	0.113921	0.00455967	1	0.0680967	-0.641216	1	0.0923965	-0.19758	1
ENSG00000056558	TRAF1	0.158756	1.63271	0.000506669	0.0584836	-0.256045	1	0.0359697	-1.18493	0.102458	0.0474671	-0.64164	1	0.0680967	0.100472	1	0.112929	0.835973	1
ENSG00000100450	GZMH	0.0778216	2.0296	0.000508137	0.0215466	-0.36852	1	0.0197833	-0.670359	0.686474	0.0213602	-0.454232	1	0.00851208	-0.893603	1	0.0102663	-0.609059	1
ENSG00000161249	DMKN	0.143192	1.56183	0.000508137	0.0307809	-1.11854	1	0.0359697	-1.06178	0.137076	0.0640806	0.000167897	1	0.0510725	-0.176851	1	0.112929	0.949431	1
ENSG00000163932	PRKCD	0.140079	1.58969	0.000508818	0.0277028	-1.21652	0.998971	0.0467606	-0.548797	0.654632	0.0474671	-0.460194	1	0.0680967	0.263025	1	0.0821302	0.547569	1
ENSG00000182511	FES	0.61946	1.1452	0.000508818	0.249325	-0.513468	1	0.240997	-0.658653	0.181765	0.313283	-0.14276	1	0.272387	-0.30621	1	0.472249	0.522997	1
ENSG00000010404	IDS	0.759539	1.08788	0.000508818	0.335511	-0.407339	1	0.33272	-0.490351	0.37866	0.356004	-0.329343	1	0.442628	0.0676042	1	0.472249	0.167087	1
ENSG00000112655	PTK7	0.068483	2.17465	0.000514422	0.00615617	-1.65803	1	0.0125894	-1.08129	0.407825	0.0261069	0.203081	1	0.00851208	-0.630569	1	0.0205326	0.271359	1
ENSG00000112715	VEGFA	2.19146	1.00318	0.000514422	1.04347	-0.355734	1	1.00355	-0.485369	0.305708	1.21516	-0.102313	1	1.2002	-0.105313	1	1.08823	-0.251617	1
ENSG00000137752	CASP1	0.177433	1.43582	0.000519154	0.0646398	-0.422158	1	0.0485591	-1.02196	0.0946922	0.0759474	-0.185484	1	0.0595846	-0.377121	1	0.133462	0.773274	1
ENSG00000140682	TGFB1I1	0.329964	1.21597	0.000528805	0.153904	-0.203889	1	0.116902	-0.762723	0.142879	0.168508	-0.0599531	1	0.0851208	-0.969303	1	0.205326	0.294972	1
ENSG00000148154	UGCG	0.79378	1.07618	0.000531147	0.384761	-0.261605	1	0.305742	-0.737787	0.0775797	0.434324	-0.0599531	1	0.36602	-0.293994	1	0.513314	0.216483	1
ENSG00000146592	CREB5	0.404672	1.17672	0.000531425	0.14467	-0.674328	1	0.133088	-0.929015	0.0358724	0.253949	0.292836	1	0.178754	-0.256713	1	0.236124	0.160935	1
ENSG00000161618	ALDH16A1	0.326851	1.23606	0.000538979	0.132358	-0.422158	1	0.116902	-0.728776	0.185686	0.149521	-0.241283	1	0.144705	-0.197609	1	0.236124	0.531118	1
ENSG00000114767	RRP9	0.292609	1.25132	0.000542475	0.104655	-0.608471	1	0.109708	-0.629596	0.308017	0.123415	-0.370168	1	0.136193	-0.106535	1	0.246391	0.778457	1
ENSG00000124731	TREM1	0.180546	1.48934	0.000543818	0.0584836	-0.570154	1	0.0503576	-0.949136	0.156093	0.0569606	-0.664024	1	0.0595846	-0.367534	1	0.205326	1.44011	1
ENSG00000076716	GPC4	0.0933859	1.8327	0.000545378	0.0307809	-0.254863	1	0.0161864	-1.42816	0.0818751	0.0450938	0.36889	1	0	-2.28846	1	0.0205326	-0.377734	1
ENSG00000243279	PRAF2	0.180546	1.4322	0.000548647	0.0677179	-0.378936	1	0.055753	-0.818258	0.237225	0.0783208	-0.165135	1	0.0340483	-1.11141	1	0.123195	0.627099	1
ENSG00000123933	MXD4	0.625686	1.10636	0.00055041	0.249325	-0.560432	1	0.242795	-0.697112	0.123032	0.280056	-0.393954	1	0.40858	0.259248	1	0.605711	0.862894	1
ENSG00000196628	TCF4	0.494945	1.14859	0.000551162	0.196997	-0.526061	1	0.160065	-0.983517	0.0165277	0.299043	0.193055	1	0.238338	-0.160318	1	0.328521	0.322943	1
ENSG00000148053	NTRK2	0.068483	2.17465	0.000558622	0.0184685	-0.29813	1	0.0107909	-1.31046	0.279831	0.00949343	-1.32299	1	0.00851208	-0.630569	1	0.0615977	1.63125	1
ENSG00000260807	AC009041.2	0.0715959	2.23606	0.000564117	0.0246247	0.100965	1	0.0125894	-1.11782	0.447245	0.00949343	-1.35693	1	0	-1.6933	1	0.0410651	1.04149	1
ENSG00000115274	INO80B	0.249029	1.36645	0.000566693	0.070796	-0.878075	1	0.0845288	-0.710773	0.284024	0.106801	-0.244736	1	0.153217	0.394966	1	0.143728	0.311252	1
ENSG00000136942	RPL35	16.5885	0.977426	0.000568087	7.37202	-0.494427	1	7.75327	-0.471094	0.280702	8.96654	-0.17294	1	8.19714	-0.289137	1	13.3975	0.46257	1
ENSG00000026297	RNASET2	0.529187	1.13035	0.000568845	0.237013	-0.346778	1	0.212221	-0.615318	0.236009	0.28955	-0.0105234	1	0.195778	-0.562182	1	0.27719	-0.0439965	1
ENSG00000120820	GLT8D2	0.0622573	2.16894	0.000573355	0.00923426	-1.06896	1	0.0143879	-0.713428	0.710235	0.0166135	-0.381881	1	0.00851208	-0.496268	1	0.0205326	0.408862	1
ENSG00000051108	HERPUD1	1.99223	1.00757	0.000573355	0.920348	-0.402579	1	0.994562	-0.316051	0.669753	0.970703	-0.332174	1	0.936329	-0.332985	1	1.33462	0.204836	1
ENSG00000058262	SEC61A1	2.48407	0.991648	0.000575659	1.24047	-0.285217	1	1.00355	-0.727854	0.0441466	1.3718	-0.120256	1	1.32788	-0.151865	1	2.02246	0.490939	1
ENSG00000188112	C6orf132	0.068483	2.11576	0.000582224	0.00615617	-1.69045	1	0.00539545	-2.25532	0.0246223	0.033227	0.609898	1	0.0255362	0.401853	1	0.0205326	0.238937	1
ENSG00000159958	TNFRSF13C	0.0715959	2.01366	0.000582742	0.0184685	-0.468055	1	0.00719394	-2.02855	0.0326605	0.0237336	-0.150719	1	0.0170242	-0.168463	1	0.0513314	1.20723	1
ENSG00000173926	2003-03-01	0.102725	1.70881	0.000589606	0.0246247	-0.823086	1	0.0269773	-0.861979	0.360617	0.0427204	-0.00467066	1	0.0170242	-0.875681	1	0.0513314	0.464004	1
ENSG00000157765	SLC34A2	0.0529187	2.70554	0.000589742	0.00923426	-0.538445	1	0.00899242	-0.854783	0.716901	0.00712007	-1.00749	1	0.00851208	0.0033032	1	0	-0.761063	1
ENSG00000168395	ING5	0.242803	1.30143	0.000593846	0.0769521	-0.755543	1	0.0881258	-0.643887	0.330958	0.116294	-0.100595	1	0.136193	0.214037	1	0.112929	-0.0373938	1
ENSG00000081059	TCF7	0.155643	1.53344	0.000594535	0.0461713	-0.6662	1	0.0467606	-0.782469	0.334228	0.066454	-0.108863	1	0.0340483	-0.828015	1	0.0923965	0.51356	1
ENSG00000064932	SBNO2	1.65293	1.01289	0.00059969	0.704882	-0.530524	1	0.645656	-0.769603	0.036856	0.944596	-0.0375691	1	0.953353	-0.0163732	1	1.46808	0.645097	1
ENSG00000064651	SLC12A2	0.725297	1.10924	0.000604668	0.286262	-0.575482	1	0.251788	-0.894743	0.027141	0.500778	0.417331	1	0.348995	-0.203779	1	0.256657	-0.64358	1
ENSG00000163568	AIM2	0.0373544	2.9365	0.000607438	0.00615617	-0.36852	1	0.00359697	-1.38085	0.494994	0.00712007	-0.340061	1	0	-0.460644	1	0	-0.1761	1
ENSG00000189334	S100A14	0.168095	1.44756	0.000609425	0.0554055	-0.569053	1	0.0521561	-0.79589	0.252301	0.0759474	-0.0785688	1	0.0680967	-0.108342	1	0.071864	-0.00391905	1
ENSG00000126878	AIF1L	0.0809345	1.99094	0.000611796	0.0246247	-0.257488	1	0.0107909	-1.68897	0.0772766	0.0189869	-0.726529	1	0.0170242	-0.361108	1	0.071864	1.4734	1
ENSG00000095397	WHRN	0.127627	1.58398	0.00062066	0.0523275	-0.105485	1	0.0323727	-1.0237	0.155711	0.0569606	0.0162186	1	0.00851208	-1.86664	1	0.0513314	0.0583652	1
ENSG00000128228	SDF2L1	0.753313	1.07076	0.000627281	0.363214	-0.274602	1	0.348906	-0.400448	0.537398	0.33939	-0.41359	1	0.434116	0.038162	1	0.390119	-0.117592	1
ENSG00000184677	ZBTB40	0.0996117	1.72586	0.000630687	0.0277028	-0.590912	1	0.0305742	-0.580161	0.695358	0.0308536	-0.489637	1	0.0340483	-0.0456064	1	0.0307988	-0.102099	1
ENSG00000185507	IRF7	0.454478	1.13652	0.000631947	0.215466	-0.244835	1	0.179848	-0.633533	0.220973	0.223096	-0.202379	1	0.144705	-0.763207	1	0.338787	0.491824	1
ENSG00000164932	CTHRC1	0.046693	2.53562	0.000632123	0.00307809	-1.53844	1	0.00179848	-2.55078	0.0543367	0.0166135	0.355084	1	0.00851208	0.106397	1	0.0205326	1.03035	1
ENSG00000108622	ICAM2	0.373544	1.2124	0.000633181	0.132358	-0.659516	1	0.115103	-1.01193	0.0265779	0.194615	-0.0273059	1	0.229826	0.263498	1	0.297722	0.656114	1
ENSG00000172116	CD8B	0.0653701	2.11052	0.000644067	0.0153904	-0.520523	1	0.00899242	-1.53286	0.15095	0.0213602	-0.100595	1	0.0170242	0.0199819	1	0.0205326	0.304526	1
ENSG00000142330	CAPN10	0.15253	1.50487	0.000644067	0.0584836	-0.281808	1	0.0449621	-0.836917	0.282745	0.0640806	-0.159489	1	0.0255362	-1.14994	1	0.0821302	0.361557	1
ENSG00000198598	MMP17	0.0498058	2.51616	0.000644067	0.00923426	-0.538445	1	0.00539545	-1.55078	0.315944	0.00712007	-1.00749	1	0.0340483	1.48277	1	0	-0.761063	1
ENSG00000104904	OAZ1	4.66307	0.984536	0.000645684	2.247	-0.352311	1	2.08085	-0.551423	0.170187	2.5656	-0.133839	1	2.21314	-0.341731	1	3.49054	0.352747	1
ENSG00000021762	OSBPL5	0.124515	1.66287	0.000647924	0.0307809	-0.83192	1	0.0197833	-1.70278	0.012526	0.0593339	0.199914	1	0.0340483	-0.416701	1	0.102663	1.09747	1
ENSG00000141574	SECTM1	0.308174	1.27258	0.00065099	0.135436	-0.257488	1	0.0863273	-1.12369	0.0178292	0.132908	-0.314526	1	0.0766087	-0.971606	1	0.379852	1.38813	1
ENSG00000099385	BCL7C	0.740862	1.07083	0.000651006	0.372448	-0.203759	1	0.271571	-0.831051	0.0356647	0.358377	-0.287759	1	0.24685	-0.772922	1	0.852101	1.1056	1
ENSG00000258947	TUBB3	0.115176	1.626	0.000651006	0.0338589	-0.590912	1	0.0197833	-1.60324	0.0160942	0.0569606	0.241511	1	0.0170242	-1.09291	1	0.0923965	1.04149	1
ENSG00000133265	HSPBP1	0.501171	1.12058	0.000651006	0.190841	-0.620059	1	0.185244	-0.771407	0.088148	0.282429	0.0359069	1	0.212802	-0.366054	1	0.420918	0.658562	1
ENSG00000168490	PHYHIP	0.0622573	2.30644	0.000651418	0.0215466	0.172049	1	0.00359697	-2.45885	0.0293595	0.0142401	-0.532706	1	0.0255362	0.651831	1	0.0102663	-0.139574	1
ENSG00000162714	ZNF496	0.168095	1.43245	0.000655205	0.0769521	-0.0489019	1	0.0575515	-0.634139	0.43504	0.0569606	-0.586022	1	0.0766087	0.0436609	1	0.0513314	-0.449119	1
ENSG00000142279	WTIP	0.168095	1.47826	0.000655205	0.0277028	-1.57015	0.54953	0.0449621	-1.02619	0.123094	0.0759474	-0.0536941	1	0.0680967	-0.0877319	1	0.184793	1.38253	1
ENSG00000118292	C1orf54	0.13074	1.5538	0.000659096	0.036937	-0.712474	1	0.0521561	-0.246551	0.957044	0.0427204	-0.543829	1	0.0510725	-0.0456064	1	0.0307988	-0.609059	1
ENSG00000102871	TRADD	0.308174	1.28	0.000659904	0.107733	-0.62486	1	0.116902	-0.584386	0.413427	0.137655	-0.246472	1	0.136193	-0.164995	1	0.195059	0.369724	1
ENSG00000168140	VASN	0.401559	1.1499	0.000661356	0.172373	-0.397751	1	0.147476	-0.756241	0.111529	0.220722	0.0165885	1	0.144705	-0.568704	1	0.27719	0.390941	1
ENSG00000101361	NOP56	0.703507	1.07108	0.00067528	0.307809	-0.435959	1	0.284161	-0.655434	0.14947	0.38923	-0.0436229	1	0.374532	-0.0794046	1	0.431184	0.135381	1
ENSG00000100647	SUSD6	0.364205	1.17618	0.000675798	0.135436	-0.609117	1	0.15467	-0.466688	0.512698	0.187495	-0.0804172	1	0.136193	-0.490045	1	0.205326	0.116081	1
ENSG00000125731	SH2D3A	0.0964988	1.7442	0.000675798	0.00923426	-1.97338	0.6188	0.0305742	-0.508608	0.732887	0.0284803	-0.552158	1	0.0255362	-0.32854	1	0.0923965	1.40167	1
ENSG00000100106	TRIOBP	0.48872	1.14323	0.000679472	0.203154	-0.458935	1	0.187042	-0.688975	0.167026	0.251576	-0.111044	1	0.229826	-0.19864	1	0.338787	0.384668	1
ENSG00000204287	HLA-DRA	12.5168	0.968961	0.000685273	6.24544	-0.307057	1	5.36668	-0.639988	0.076188	7.12719	-0.0849826	1	7.24378	-0.0534869	1	8.33622	0.159087	1
ENSG00000156096	UGT2B4	1.70274	-1.20289	0.000687602	4.17081	0.295436	1	4.33974	0.448028	0.278086	3.70481	0.0895013	1	3.36227	-0.0827697	1	2.23805	-0.694095	1
ENSG00000059804	SLC2A3	2.35333	0.984822	0.000687602	1.08964	-0.417791	1	0.954995	-0.725738	0.0472228	1.37417	-0.023245	1	1.43854	0.048484	1	1.72474	0.323913	1
ENSG00000112486	CCR6	0.118289	1.66348	0.000691941	0.0338589	-0.607986	1	0.0269773	-1.13574	0.148072	0.0427204	-0.290073	1	0.0425604	-0.0615479	1	0.0821302	0.856321	1
ENSG00000137078	SIT1	0.0498058	2.41663	0.000696605	0.0123123	-0.216517	1	0.00899242	-0.911367	0.593828	0.00712007	-1.05995	1	0	-1.09291	1	0.0205326	0.87281	1
ENSG00000197951	ZNF71	0.0498058	2.41663	0.000696605	0.00923426	-0.590912	1	0.00359697	-2.06891	0.0907083	0.0118668	-0.368075	1	0.0340483	1.42832	1	0	-0.808368	1
ENSG00000175471	MCTP1	0.0996117	1.82102	0.000696971	0.0338589	-0.220963	1	0.0197833	-1.2333	0.158063	0.0379737	-0.0720259	1	0.00851208	-1.36753	1	0.0410651	0.297831	1
ENSG00000102096	PIM2	0.264593	1.26144	0.000696971	0.0738741	-0.985191	0.92463	0.115103	-0.343378	0.770809	0.125788	-0.148762	1	0.0680967	-0.911305	1	0.195059	0.591239	1
ENSG00000177731	FLII	0.504284	1.11311	0.000699784	0.230856	-0.323532	1	0.199632	-0.653871	0.179652	0.249202	-0.211178	1	0.221314	-0.323408	1	0.379852	0.486865	1
ENSG00000025293	PHF20	0.311286	1.20777	0.000704742	0.116967	-0.564244	1	0.124095	-0.55535	0.406254	0.156642	-0.0933996	1	0.127681	-0.323591	1	0.174527	0.140827	1
ENSG00000197457	STMN3	0.118289	1.59072	0.000705695	0.0246247	-1.12143	1	0.0305742	-0.983517	0.225394	0.0617073	0.312465	1	0.0255362	-0.723678	1	0.0615977	0.414024	1
ENSG00000160226	CFAP410	0.345528	1.21052	0.000705695	0.0892645	-1.15279	0.6188	0.109708	-0.960635	0.0406024	0.220722	0.359476	1	0.170242	-0.063811	1	0.246391	0.490476	1
ENSG00000112297	CRYBG1	0.389108	1.17991	0.0007069	0.206232	-0.0180226	1	0.120498	-1.03036	0.0180225	0.159015	-0.487063	1	0.24685	0.284359	1	0.318255	0.670095	1
ENSG00000070087	PFN2	0.112063	1.63815	0.000709149	0.0400151	-0.279983	1	0.0287758	-0.956354	0.254551	0.0474671	-0.0302058	1	0.0255362	-0.614449	1	0.0307988	-0.329905	1
ENSG00000163638	ADAMTS9	0.435801	1.16129	0.000709996	0.166217	-0.583398	1	0.147476	-0.892526	0.0465522	0.277683	0.308117	1	0.170242	-0.450302	1	0.236124	0.0373036	1
ENSG00000204580	DDR1	0.168095	1.4175	0.000709996	0.0769521	-0.0603975	1	0.0485591	-0.942731	0.148142	0.066454	-0.337132	1	0.0766087	0.0334652	1	0.071864	-0.0240969	1
ENSG00000173272	MZT2A	0.958762	1.05014	0.000711629	0.400151	-0.533133	1	0.449621	-0.396099	0.542963	0.484165	-0.229543	1	0.40858	-0.435398	1	0.71864	0.417524	1
ENSG00000239569	KMT2E-AS1	0.102725	1.67966	0.000711993	0.0123123	-1.76541	0.654361	0.0413651	-0.117818	1	0.0379737	-0.231225	1	0.0170242	-0.893603	1	0.0410651	0.163975	1
ENSG00000137285	TUBB2B	0.105837	1.81075	0.000716602	0.0277028	-0.631554	1	0.0215818	-1.20397	0.173578	0.033227	-0.411797	1	0.0340483	-0.0835742	1	0.071864	0.936375	1
ENSG00000057657	PRDM1	0.171208	1.39955	0.00071786	0.070796	-0.242989	1	0.0539545	-0.807478	0.249307	0.0759474	-0.150719	1	0.0680967	-0.168463	1	0.0615977	-0.265986	1
ENSG00000101665	SMAD7	0.177433	1.47933	0.00071786	0.036937	-1.24299	0.883381	0.0521561	-0.866279	0.214428	0.0878142	0.112686	1	0.0595846	-0.348169	1	0.123195	0.686396	1
ENSG00000172732	MUS81	0.155643	1.44905	0.000719355	0.0338589	-1.18728	0.941521	0.0449621	-0.915629	0.182957	0.0949343	0.490244	1	0.0340483	-0.882877	1	0.071864	0.112405	1
ENSG00000156804	FBXO32	0.0778216	2.07851	0.000721454	0.0215466	-0.338146	1	0.0125894	-1.35048	0.233514	0.0142401	-1.03021	1	0.0255362	0.188859	1	0.0513314	1.11608	1
ENSG00000169499	PLEKHA2	0.361092	1.18756	0.00073202	0.132358	-0.623334	1	0.14208	-0.598083	0.324347	0.173255	-0.197963	1	0.229826	0.297952	1	0.195059	0.0626147	1
ENSG00000270550	IGHV3-30	0.0186772	5.04341	0.000735322	0	-0.590912	1	0	-1.60324	0.685355	0	-1.05995	1	0	1.05393	1	0	1.33847	1
ENSG00000129245	FXR2	0.305061	1.21436	0.000735412	0.178529	0.186196	1	0.116902	-0.62186	0.312166	0.121041	-0.506355	1	0.16173	0.0539293	1	0.071864	-1.044	1
ENSG00000125845	BMP2	0.249029	1.27212	0.000735412	0.0984987	-0.425664	1	0.0917227	-0.642345	0.334608	0.109174	-0.282972	1	0.102145	-0.258455	1	0.16426	0.438875	1
ENSG00000204590	GNL1	0.737749	1.05941	0.000737405	0.329355	-0.412374	1	0.343511	-0.400752	0.548437	0.329897	-0.436198	1	0.36602	-0.194984	1	0.585178	0.515969	1
ENSG00000126457	PRMT1	1.02725	1.02554	0.000737405	0.424776	-0.568498	1	0.43883	-0.593961	0.184822	0.605206	0.0314398	1	0.442628	-0.438701	1	0.780237	0.418261	1
ENSG00000269858	EGLN2	0.607009	1.08258	0.000745035	0.252403	-0.50918	1	0.208624	-0.933954	0.0173471	0.38923	0.246445	1	0.20429	-0.740412	1	0.503048	0.604809	1
ENSG00000197905	TEAD4	0.286384	1.23606	0.000750901	0.104655	-0.585012	1	0.0953197	-0.854783	0.101057	0.173255	0.277375	1	0.0680967	-1.04561	1	0.174527	0.287847	1
ENSG00000127481	UBR4	0.115176	1.60134	0.000756255	0.0338589	-0.607986	1	0.0305742	-0.929746	0.278129	0.0474671	-0.108208	1	0.0425604	-0.0615479	1	0.0513314	0.222996	1
ENSG00000240583	AQP1	0.961875	1.04254	0.000760525	0.360136	-0.716298	1	0.312936	-1.06578	0.00252315	0.647926	0.304337	1	0.434116	-0.355648	1	0.954764	0.847107	1
ENSG00000225663	MCRIP1	1.27939	1.02622	0.000762082	0.566368	-0.456747	1	0.458614	-0.910933	0.0110656	0.712007	-0.0742609	1	0.783112	0.0875601	1	1.24222	0.796955	1
ENSG00000140406	TLNRD1	0.314399	1.23606	0.000763068	0.0923426	-0.932649	0.975874	0.0971182	-0.986074	0.0404271	0.187495	0.249151	1	0.178754	0.170969	1	0.195059	0.307885	1
ENSG00000211598	IGKV4-1	0.0560316	2.48398	0.000766585	0	-2.87102	0.757737	0.00719394	-1.38085	0.353367	0.00949343	-0.837561	1	0.00851208	-0.18311	1	0.0615977	2.14583	1
ENSG00000080345	RIF1	0.264593	1.26144	0.000771161	0.101577	-0.483997	1	0.0917227	-0.760786	0.184559	0.132908	-0.0490648	1	0.144705	0.142466	1	0.112929	-0.194022	1
ENSG00000040933	INPP4A	0.168095	1.40271	0.000777516	0.0584836	-0.516912	1	0.0521561	-0.831514	0.213157	0.0830675	0.0469621	1	0.0340483	-1.02624	1	0.102663	0.455513	1
ENSG00000262655	SPON1	0.124515	1.57124	0.000777516	0.0400151	-0.499764	1	0.0341712	-0.900226	0.259465	0.0522138	-0.104076	1	0.0255362	-0.811141	1	0.071864	0.531118	1
ENSG00000125740	FOSB	7.65142	0.965608	0.000778471	3.53056	-0.441022	1	3.22109	-0.676567	0.0548054	4.33612	-0.0966875	1	4.23051	-0.125072	1	6.86814	0.619273	1
ENSG00000160654	CD3G	0.0560316	2.31406	0.000780488	0.0123123	-0.461629	1	0.00899242	-1.16512	0.418943	0.0118668	-0.621832	1	0.00851208	-0.267999	1	0.0205326	0.643328	1
ENSG00000135424	ITGA7	0.115176	1.67663	0.000781717	0.0338589	-0.556147	1	0.0233803	-1.31046	0.0772766	0.0522138	0.121217	1	0.0255362	-0.630569	1	0.0615977	0.510239	1
ENSG00000163362	INAVA	0.068483	2.00473	0.000789725	0.00923426	-1.30712	1	0.0125894	-1.18821	0.285108	0.0308536	0.384832	1	0.00851208	-0.723678	1	0.0205326	0.176202	1
ENSG00000149218	ENDOD1	0.189885	1.35736	0.000789725	0.070796	-0.446522	1	0.0611485	-0.806158	0.204913	0.104428	0.205832	1	0.0340483	-1.23464	1	0.0821302	-0.0679512	1
ENSG00000161647	MPP3	0.0591444	2.16567	0.000789725	0.0123123	-0.631554	1	0.0125894	-0.840284	0.610282	0.0189869	-0.0826732	1	0	-1.46064	1	0.0102663	-0.139574	1
ENSG00000160161	CILP2	0.068483	2.00473	0.000789725	0.00615617	-1.75318	1	0.00719394	-1.96581	0.0385825	0.0356004	0.659939	1	0.0170242	-0.108342	1	0.0307988	0.622266	1
ENSG00000110719	TCIRG1	0.64125	1.07467	0.000796368	0.212388	-0.883093	0.757737	0.194236	-1.15956	0.00144106	0.429578	0.324459	1	0.289411	-0.320046	1	0.71864	1.06916	1
ENSG00000152784	PRDM8	0.0622573	2.10481	0.000797225	0.0153904	-0.446522	1	0.0107909	-1.19799	0.340939	0.0166135	-0.422523	1	0.0255362	0.539356	1	0.0102663	-0.246489	1
ENSG00000187116	LILRA5	0.0622573	2.10481	0.000797225	0.0184685	-0.185656	1	0.0125894	-0.965815	0.490383	0.0118668	-0.915563	1	0.00851208	-0.531033	1	0.0307988	0.8239	1
ENSG00000130255	RPL36	18.0951	0.955612	0.000800345	8.48936	-0.421902	1	8.13455	-0.564367	0.145163	10.3027	-0.0972501	1	9.03132	-0.290337	1	14.7732	0.462677	1
ENSG00000025770	NCAPH2	0.498058	1.11576	0.000802624	0.230856	-0.300501	1	0.181647	-0.799422	0.0722462	0.249202	-0.186456	1	0.187266	-0.545891	1	0.472249	0.842436	1
ENSG00000147403	RPL10	25.6033	0.952372	0.000808139	12.0015	-0.426111	1	11.9563	-0.495979	0.237575	14.4205	-0.120166	1	12.6745	-0.305571	1	19.6497	0.364099	1
ENSG00000147408	CSGALNACT1	0.0902731	1.78539	0.000809496	0.00923426	-1.84965	0.661114	0.0197833	-1.09357	0.228259	0.0356004	-0.0339579	1	0.0255362	-0.204805	1	0.0821302	1.36156	1
ENSG00000197622	CDC42SE1	0.435801	1.11822	0.000809579	0.156982	-0.708826	1	0.170856	-0.666255	0.180603	0.246829	0.0437948	1	0.187266	-0.343074	1	0.338787	0.543293	1
ENSG00000119862	LGALSL	0.158756	1.51023	0.000810438	0.0615617	-0.261605	1	0.0413651	-1.04382	0.127867	0.0617073	-0.292127	1	0.0255362	-1.2048	1	0.133462	0.998987	1
ENSG00000143774	GUK1	3.85373	0.973312	0.000812256	1.59137	-0.617717	1	1.7769	-0.500252	0.248956	2.29504	0.00270696	1	1.79605	-0.37658	1	2.96696	0.388363	1
ENSG00000033100	CHPF2	0.389108	1.14725	0.000812256	0.172373	-0.347272	1	0.165461	-0.490351	0.451753	0.187495	-0.225291	1	0.153217	-0.441535	1	0.225858	0.134115	1
ENSG00000125454	SLC25A19	0.13074	1.57486	0.000812405	0.0400151	-0.576115	1	0.0359697	-0.895425	0.274227	0.0403471	-0.621832	1	0.0510725	-0.0318006	1	0.112929	1.10143	1
ENSG00000170571	EMB	0.192998	1.36785	0.000814009	0.0800302	-0.267075	1	0.05935	-0.878352	0.162935	0.0712007	-0.498074	1	0.0766087	-0.209105	1	0.16426	0.902374	1
ENSG00000184349	EFNA5	0.0404672	2.87349	0.000818651	0.00307809	-1.17587	1	0.00179848	-2.18821	0.17994	0.00712007	-0.500526	1	0.00851208	0.468967	1	0.0205326	1.40886	1
ENSG00000184281	TSSC4	0.812458	1.05516	0.000818651	0.372448	-0.372456	1	0.318332	-0.725298	0.0891859	0.405844	-0.244186	1	0.476677	0.0521225	1	0.698107	0.634133	1
ENSG00000140575	IQGAP1	0.529187	1.09932	0.000824204	0.221622	-0.482476	1	0.165461	-1.08328	0.00519258	0.299043	0.021841	1	0.289411	-0.00943278	1	0.52358	0.894983	1
ENSG00000165124	SVEP1	0.227239	1.29576	0.000831266	0.0738741	-0.71713	1	0.05935	-1.21622	0.0138472	0.142401	0.402015	1	0.0425604	-1.268	1	0.195059	0.853046	1
ENSG00000136891	TEX10	0.233465	1.28431	0.000835118	0.0923426	-0.414323	1	0.0755364	-0.861478	0.121639	0.116294	-0.0433702	1	0.102145	-0.152522	1	0.133462	0.245824	1
ENSG00000073792	IGF2BP2	0.105837	1.75063	0.000839966	0.0338589	-0.36852	1	0.0161864	-1.68342	0.0316738	0.0403471	-0.127067	1	0.0510725	0.401853	1	0.0513314	0.445388	1
ENSG00000164877	MICALL2	0.522961	1.10166	0.000841373	0.227778	-0.415826	1	0.187042	-0.846516	0.0467859	0.308536	0.104868	1	0.229826	-0.331361	1	0.35932	0.338473	1
ENSG00000147324	MFHAS1	0.227239	1.27558	0.000843757	0.0892645	-0.431256	1	0.0773348	-0.779402	0.19481	0.123415	0.109	1	0.0851208	-0.372771	1	0.0923965	-0.232684	1
ENSG00000176022	B3GALT6	0.339302	1.26253	0.000843847	0.0984987	-0.93392	1	0.134886	-0.513747	0.52006	0.170882	-0.0457672	1	0.102145	-0.728295	1	0.246391	0.556065	1
ENSG00000172725	CORO1B	0.379769	1.15066	0.000856157	0.163139	-0.394992	1	0.151073	-0.610501	0.274227	0.199362	-0.0672089	1	0.153217	-0.402541	1	0.215592	0.105414	1
ENSG00000185803	SLC52A2	0.236578	1.26444	0.000859473	0.0954207	-0.398267	1	0.0773348	-0.86002	0.11963	0.109174	-0.197855	1	0.0936329	-0.308641	1	0.195059	0.767316	1
ENSG00000167476	JSRP1	0.068483	2.17465	0.000861301	0.00615617	-1.65803	1	0.0107909	-1.31046	0.302025	0.0166135	-0.538	1	0.0340483	0.790895	1	0.0410651	1.07544	1
ENSG00000145321	GC	16.3799	-1.13269	0.000862035	36.7031	0.216322	1	41.3022	0.529285	0.139364	32.5482	0.00422232	1	31.6479	-0.0488355	1	20.9843	-0.669667	1
ENSG00000183018	SPNS2	0.186772	1.35944	0.000862035	0.0677179	-0.488814	1	0.0575515	-0.880779	0.157551	0.104428	0.239255	1	0.0595846	-0.505038	1	0.0615977	-0.421856	1
ENSG00000125898	FAM110A	0.0996117	1.75689	0.000862035	0.0246247	-0.742915	1	0.0215818	-1.13984	0.195928	0.0403471	-0.0134105	1	0.0255362	-0.367534	1	0.0513314	0.540966	1
ENSG00000211659	IGLV3-25	0.0435801	2.82102	0.000862035	0.00615617	-0.658026	1	0.00359697	-1.67036	0.330302	0.00712007	-0.644916	1	0	-0.723678	1	0.0205326	1.27136	1
ENSG00000138964	PARVG	0.214788	1.33192	0.000862035	0.0800302	-0.471613	1	0.0773348	-0.631079	0.399731	0.0806941	-0.498355	1	0.136193	0.425185	1	0.112929	0.168548	1
ENSG00000177548	RABEP2	0.211675	1.3788	0.000878068	0.0523275	-1.07306	0.982297	0.0755364	-0.60803	0.451753	0.0901876	-0.24332	1	0.0936329	-0.0615479	1	0.16426	0.765685	1
ENSG00000035862	TIMP2	1.54709	0.979311	0.000879039	0.806458	-0.221385	1	0.645656	-0.679076	0.0790856	0.873395	-0.09035	1	0.851208	-0.112591	1	1.02663	0.171953	1
ENSG00000101134	DOK5	0.0435801	2.55798	0.000879039	0.00923426	-0.307119	1	0.00899242	-0.603245	0.870537	0.00237336	-1.89645	1	0.0170242	0.861284	1	0	-0.554612	1
ENSG00000184785	SMIM10	0.0435801	2.55798	0.000879039	0.00615617	-0.783557	1	0.00719394	-0.933393	0.714031	0.00712007	-0.77616	1	0.00851208	0.217428	1	0.0102663	0.501972	1
ENSG00000117152	RGS4	0.140079	1.47422	0.000879121	0.036937	-0.877533	1	0.0449621	-0.71016	0.420635	0.0806941	0.400951	1	0	-3.08123	1	0.0615977	0.0828183	1
ENSG00000171425	ZNF581	0.127627	1.51985	0.000886886	0.0523275	-0.152791	1	0.0395667	-0.731759	0.40175	0.0427204	-0.528233	1	0.0425604	-0.267999	1	0.0615977	0.252743	1
ENSG00000058085	LAMC2	0.171208	1.41405	0.000887868	0.0430932	-1.00595	1	0.0467606	-1.041	0.0928488	0.0949343	0.272064	1	0.0851208	0.150791	1	0.0821302	0.125929	1
ENSG00000112033	PPARD	0.519848	1.08534	0.000894328	0.230856	-0.396717	1	0.197833	-0.749667	0.0969553	0.31803	0.158882	1	0.212802	-0.446705	1	0.287456	0.00380906	1
ENSG00000188522	FAM83G	0.407785	1.15633	0.000894328	0.12928	-0.880855	0.943298	0.158267	-0.651073	0.237646	0.196989	-0.213428	1	0.229826	0.0874385	1	0.390119	0.892071	1
ENSG00000172061	LRRC15	0.02179	4.23606	0.000898969	0	-0.953482	1	0	-1.96581	0.560975	0.00237336	-0.252598	1	0	0.691359	1	0	0.975903	1
ENSG00000161021	MAML1	0.140079	1.58969	0.000904593	0.0554055	-0.164986	1	0.0467606	-0.548797	0.681856	0.0450938	-0.54538	1	0.0255362	-0.971606	1	0.0513314	-0.0765644	1
ENSG00000229124	VIM-AS1	0.0498058	2.41663	0.000906802	0.0153904	0.100965	1	0.00719394	-1.22885	0.420811	0.00712007	-1.05995	1	0.00851208	-0.0456064	1	0.0102663	0.238937	1
ENSG00000181885	CLDN7	0.557203	1.09855	0.000912308	0.190841	-0.809092	0.986192	0.197833	-0.862561	0.0418485	0.36787	0.318559	1	0.24685	-0.324582	1	0.400385	0.401667	1
ENSG00000103335	PIEZO1	0.880941	1.0173	0.000926227	0.384761	-0.483997	1	0.422644	-0.382889	0.557944	0.441444	-0.271758	1	0.434116	-0.240792	1	0.646776	0.36283	1
ENSG00000128524	ATP6V1F	0.709733	1.04184	0.000936243	0.30473	-0.49064	1	0.314735	-0.508886	0.340937	0.38923	-0.0859483	1	0.263875	-0.632571	1	0.554379	0.480105	1
ENSG00000147439	BIN3	0.417124	1.11811	0.000936243	0.184685	-0.372456	1	0.143879	-0.894832	0.038292	0.242082	0.0896064	1	0.221314	-0.0312867	1	0.246391	0.135048	1
ENSG00000161847	RAVER1	0.199223	1.31591	0.000946954	0.0615617	-0.774944	1	0.0773348	-0.506383	0.560975	0.0949343	-0.0947185	1	0.0680967	-0.452607	1	0.112929	0.271359	1
ENSG00000138823	MTTP	0.675492	-1.20704	0.000952512	1.7422	0.38208	1	1.76611	0.495902	0.213205	1.34807	-0.0804529	1	1.29384	-0.131626	1	1.04716	-0.447282	1
ENSG00000141540	TTYH2	0.0964988	1.80979	0.000954267	0.036937	-0.0373139	1	0.0125894	-1.86198	0.0204915	0.0237336	-0.793167	1	0.0595846	0.795195	1	0.0615977	0.86572	1
ENSG00000244067	GSTA2	1.19223	-1.1832	0.000956772	2.57328	0.0898708	1	3.09699	0.519668	0.166181	2.56797	0.0930865	1	2.56214	0.0669544	1	1.7042	-0.548952	1
ENSG00000105254	TBCB	0.361092	1.15222	0.000956772	0.141592	-0.541851	1	0.149274	-0.537999	0.409617	0.187495	-0.0854882	1	0.144705	-0.407583	1	0.225858	0.251538	1
ENSG00000143816	WNT9A	0.0373544	2.9365	0.000960825	0.0123123	0.538371	1	0	-3.11782	0.0729485	0.00237336	-1.50053	1	0.00851208	0.613357	1	0.0102663	0.897901	1
ENSG00000160326	SLC2A6	0.0715959	2.12058	0.000961511	0.0123123	-0.953482	1	0.00899242	-1.67036	0.117761	0.0142401	-0.871508	1	0.0340483	0.691359	1	0.0615977	1.52692	1
ENSG00000170323	FABP4	0.136966	1.59863	0.000961777	0.0400151	-0.634414	1	0.0413651	-0.718722	0.477187	0.0640806	0.111813	1	0.0170242	-1.36111	1	0.0410651	-0.313604	1
ENSG00000111424	VDR	0.133853	1.50566	0.00097142	0.0430932	-0.549092	1	0.0431636	-0.675596	0.469524	0.0427204	-0.619381	1	0.0680967	0.276322	1	0.0821302	0.560866	1
ENSG00000128274	A4GALT	0.10895	1.67806	0.00097142	0.0215466	-1.12341	1	0.0233803	-1.21735	0.130334	0.0498405	0.140744	1	0.0255362	-0.548107	1	0.0821302	0.993825	1
ENSG00000169884	WNT10B	0.0435801	2.82102	0.000972962	0.00307809	-1.30712	1	0.00719394	-0.79589	0.788508	0.00474671	-1.12707	1	0	-0.723678	1	0.0205326	1.27136	1
ENSG00000139626	ITGB7	0.0964988	1.68147	0.000973918	0.0277028	-0.570154	1	0.0197833	-1.27702	0.114498	0.0427204	0.0884387	1	0.0425604	0.256422	1	0.0307988	-0.0829906	1
ENSG00000177410	ZFAS1	0.877828	1.01439	0.000979064	0.387839	-0.467298	1	0.377682	-0.59049	0.195629	0.536379	0.0901345	1	0.323459	-0.673493	1	0.605711	0.266449	1
ENSG00000177600	RPLP2	13.7806	0.942689	0.000985001	6.54709	-0.411379	1	6.44217	-0.502912	0.228259	7.89616	-0.0972436	1	6.97991	-0.277257	1	10.2252	0.305165	1
ENSG00000116560	SFPQ	1.8864	0.96788	0.000987302	0.93266	-0.321082	1	0.816512	-0.622592	0.125765	1.10598	-0.0309779	1	0.893769	-0.34964	1	1.36542	0.293799	1
ENSG00000153551	CMTM7	0.267706	1.21139	0.000987302	0.110811	-0.400652	1	0.0863273	-0.929373	0.0616875	0.144775	0.0433867	1	0.16173	0.252475	1	0.123195	-0.125276	1
ENSG00000257764	AC020656.1	0.0435801	2.97302	0.000991164	0.00615617	-0.590912	1	0.00359697	-1.60324	0.425679	0.00712007	-0.574526	1	0	-0.662278	1	0.0102663	0.686396	1
ENSG00000151650	VENTX	0.0747087	1.87991	0.000992226	0.0123123	-1.16207	1	0.0161864	-1.02855	0.356868	0.0237336	-0.316729	1	0.0425604	0.773821	1	0.0307988	0.417908	1
ENSG00000112137	PHACTR1	0.168095	1.57447	0.000993208	0.0430932	-0.865351	1	0.0485591	-0.821425	0.349325	0.0356004	-1.22988	1	0.0766087	0.138818	1	0.215592	1.69837	1
ENSG00000088926	F11	0.267706	-1.29111	0.000993321	0.667945	0.216443	1	0.724789	0.440257	0.341323	0.633686	0.130496	1	0.672455	0.203073	1	0.369586	-0.685008	1
ENSG00000164951	PDP1	0.186772	1.3339	0.000993321	0.070796	-0.437	1	0.0521561	-1.06891	0.0594561	0.099681	0.129272	1	0.102145	0.221874	1	0.071864	-0.237876	1
ENSG00000139514	SLC7A1	0.258368	1.22749	0.000999695	0.0954207	-0.57146	1	0.0917227	-0.746502	0.190333	0.132908	-0.034418	1	0.119169	-0.126643	1	0.16426	0.350648	1
ENSG00000125733	TRIP10	0.133853	1.58696	0.00100137	0.0277028	-1.14813	1	0.0323727	-1.10255	0.144807	0.0617073	0.0760246	1	0.0340483	-0.571675	1	0.112929	1.07258	1
ENSG00000171560	FGA	56.6448	-1.11574	0.00100686	124.952	0.207497	1	140.411	0.51459	0.155711	110.47	-0.0106219	1	113.755	0.0271164	1	74.0199	-0.624368	1
ENSG00000205336	ADGRG1	0.211675	1.34458	0.00100686	0.0584836	-0.929235	1	0.0791333	-0.551964	0.537484	0.106801	0.032559	1	0.0510725	-0.901216	1	0.133462	0.437483	1
ENSG00000116774	OLFML3	0.55409	1.07241	0.00100888	0.193919	-0.794785	0.982297	0.246392	-0.475268	0.437544	0.308536	-0.0297468	1	0.255362	-0.285182	1	0.410651	0.429239	1
ENSG00000171310	CHST11	0.183659	1.34853	0.00100978	0.0677179	-0.469449	1	0.0683424	-0.554882	0.506998	0.0854408	-0.109234	1	0.0595846	-0.487444	1	0.071864	-0.2029	1
ENSG00000123159	GIPC1	0.414011	1.11232	0.00101042	0.190841	-0.310103	1	0.156468	-0.737338	0.122004	0.244456	0.116925	1	0.20429	-0.142318	1	0.153994	-0.533652	1
ENSG00000187514	PTMA	6.39382	0.947506	0.00101261	3.25969	-0.288058	1	2.91714	-0.544012	0.17419	3.52681	-0.162526	1	3.69424	-0.0708117	1	4.29131	0.156195	1
ENSG00000145626	UGT3A1	0.17432	-1.35732	0.00101325	0.455557	0.216443	1	0.476598	0.355511	0.548437	0.422457	0.0865594	1	0.510725	0.374169	1	0.369586	-0.112324	1
ENSG00000134873	CLDN10	0.127627	1.65109	0.00101887	0.0215466	-1.38347	1	0.0377682	-0.711498	0.510952	0.0569606	0.0693299	1	0.0425604	-0.18311	1	0.0513314	0.101434	1
ENSG00000197380	DACT3	0.0715959	1.91413	0.00101941	0.0123123	-1.07634	1	0.0233803	-0.310463	0.969119	0.0261069	-0.0599531	1	0	-1.86664	1	0.0102663	-0.554612	1
ENSG00000198435	NRARP	0.10895	1.59863	0.00102704	0.036937	-0.386898	1	0.0233803	-1.27394	0.0878142	0.0450938	-0.100595	1	0.0340483	-0.259731	1	0.071864	0.753511	1
ENSG00000137269	LRRC1	0.0498058	2.32352	0.00103173	0.00615617	-1.10549	1	0.00179848	-2.75009	0.0239225	0.0237336	0.747402	1	0	-1.13872	1	0.0205326	0.8239	1
ENSG00000175352	NRIP3	0.0498058	2.32352	0.00103173	0.00615617	-1.10549	1	0.00539545	-1.65387	0.195152	0.0118668	-0.422523	1	0.0170242	0.539356	1	0.0307988	1.28785	1
ENSG00000152137	HSPB8	0.140079	1.45584	0.00103853	0.0277028	-1.30712	0.831025	0.0449621	-0.724807	0.397703	0.066454	0.0204203	1	0.0595846	-0.00908052	1	0.0923965	0.622266	1
ENSG00000257704	INAFM1	0.529187	1.06519	0.00103853	0.258559	-0.25375	1	0.221214	-0.596581	0.24382	0.253949	-0.305066	1	0.306435	0.0511468	1	0.349054	0.249972	1
ENSG00000111860	CEP85L	0.0933859	1.6984	0.00103892	0.0338589	-0.198595	1	0.0305742	-0.483946	0.780556	0.0166135	-1.34006	1	0.0425604	0.316964	1	0.0410651	0.318009	1
ENSG00000112561	TFEB	0.233465	1.24558	0.00104048	0.101577	-0.288552	1	0.0809318	-0.772174	0.185135	0.106801	-0.228882	1	0.0851208	-0.434172	1	0.174527	0.608394	1
ENSG00000116132	PRRX1	0.0871602	1.77211	0.00104537	0.0246247	-0.520523	1	0.0215818	-0.902805	0.406435	0.0308536	-0.226603	1	0.0170242	-0.598147	1	0.0410651	0.467756	1
ENSG00000030110	BAK1	0.305061	1.20008	0.00104537	0.141592	-0.223322	1	0.100715	-0.899638	0.0712661	0.144775	-0.205292	1	0.0936329	-0.733662	1	0.287456	0.911052	1
ENSG00000106125	MINDY4	0.0871602	1.77211	0.00104537	0.0400151	0.242438	1	0.0161864	-1.3566	0.112388	0.0261069	-0.500526	1	0.00851208	-1.2048	1	0.0513314	0.753511	1
ENSG00000183853	KIRREL1	0.118289	1.56726	0.0010551	0.036937	-0.542549	1	0.0377682	-0.640239	0.555194	0.0498405	-0.0969473	1	0.0340483	-0.40175	1	0.0307988	-0.454085	1
ENSG00000110711	AIP	0.485607	1.09605	0.0010551	0.193919	-0.561634	1	0.194236	-0.649757	0.195928	0.258696	-0.089624	1	0.212802	-0.336122	1	0.410651	0.651631	1
ENSG00000216937	CCDC7	0.0373544	2.76657	0.00105756	0.00615617	-0.446522	1	0.00359697	-1.45885	0.413427	0.00949343	-0.0181329	1	0	-0.531033	1	0	-0.246489	1
ENSG00000173391	OLR1	0.0591444	2.16567	0.00105876	0.0123123	-0.631554	1	0.00719394	-1.64389	0.153849	0.0142401	-0.532706	1	0.0170242	0.198319	1	0.0410651	1.29783	1
ENSG00000126603	GLIS2	0.136966	1.47998	0.00105914	0.0430932	-0.604587	1	0.0449621	-0.665306	0.454987	0.0498405	-0.422523	1	0.0680967	0.223854	1	0.071864	0.325649	1
ENSG00000234741	GAS5	1.14553	0.983813	0.00106297	0.590992	-0.234128	1	0.480195	-0.666439	0.0996768	0.655046	-0.0621835	1	0.638406	-0.0855451	1	0.698107	0.0510045	1
ENSG00000120594	PLXDC2	0.208562	1.30115	0.00106297	0.0923426	-0.213065	1	0.055753	-1.17093	0.0254009	0.109174	0.0635859	1	0.102145	0.0303425	1	0.102663	0.0583652	1
ENSG00000130332	LSM7	1.03036	1.00007	0.0010694	0.406307	-0.666384	1	0.485591	-0.43313	0.454065	0.588592	-0.0491526	1	0.502213	-0.273484	1	0.739172	0.311898	1
ENSG00000182087	TMEM259	2.08251	0.952532	0.00107788	1.04347	-0.31154	1	0.897444	-0.644688	0.0984648	1.25551	0.00690188	1	0.961865	-0.400563	1	1.53994	0.314112	1
ENSG00000182578	CSF1R	0.535413	1.08572	0.00109503	0.2247	-0.489983	1	0.221214	-0.599917	0.251403	0.268189	-0.210871	1	0.238338	-0.325129	1	0.472249	0.706063	1
ENSG00000285437	POLR2J3	0.0747087	1.87991	0.00109576	0.0123123	-1.16207	1	0.0179848	-0.86002	0.490383	0.0189869	-0.667636	1	0.0170242	-0.308641	1	0.071864	1.53112	1
ENSG00000232629	HLA-DQB2	0.0311286	3.37356	0.001099	0.00615617	0.100965	1	0.00359697	-0.911367	0.780556	0	-2.15949	1	0	-0.0456064	1	0	0.238937	1
ENSG00000125503	PPP1R12C	0.818683	1.01132	0.00110552	0.372448	-0.420776	1	0.357898	-0.563545	0.23801	0.429578	-0.193952	1	0.434116	-0.133504	1	0.657042	0.495771	1
ENSG00000130821	SLC6A8	0.112063	1.63815	0.00110818	0.0184685	-1.40247	0.965414	0.0269773	-1.06268	0.210991	0.0522138	0.141681	1	0.0425604	0.0033032	1	0.071864	0.736437	1
ENSG00000275385	CCL18	0.211675	1.49909	0.00110996	0.0738741	-0.452584	1	0.0539545	-1.09908	0.105455	0.0830675	-0.292127	1	0.136193	0.565043	1	0.0923965	0.0248127	1
ENSG00000167965	MLST8	0.414011	1.10247	0.00111638	0.193919	-0.291352	1	0.149274	-0.829837	0.065679	0.237336	0.0524665	1	0.153217	-0.566745	1	0.297722	0.416094	1
ENSG00000105520	PLPPR2	0.230352	1.24571	0.00111638	0.0646398	-0.982337	0.954851	0.0755364	-0.869471	0.111375	0.137655	0.263723	1	0.110657	-0.0456064	1	0.143728	0.34536	1
ENSG00000124151	NCOA3	0.230352	1.24571	0.00111638	0.107733	-0.168221	1	0.0737379	-0.911367	0.0906795	0.116294	-0.0516855	1	0.0766087	-0.558255	1	0.143728	0.34536	1
ENSG00000132819	RBM38	0.429575	1.09761	0.0011262	0.227778	-0.0861201	1	0.151073	-0.878352	0.0418049	0.220722	-0.153337	1	0.238338	0.0188255	1	0.266923	0.193356	1
ENSG00000105669	COPE	1.38211	0.981149	0.00113781	0.590992	-0.55085	1	0.615082	-0.5587	0.215511	0.802195	-0.0372813	1	0.595846	-0.476809	1	1.22169	0.614967	1
ENSG00000196453	ZNF777	0.17432	1.34102	0.00113928	0.0461713	-0.98323	1	0.0755364	-0.276516	0.894734	0.066454	-0.460706	1	0.0680967	-0.235577	1	0.123195	0.617449	1
ENSG00000007384	RHBDF1	0.17432	1.34102	0.00113928	0.0523275	-0.793541	1	0.0521561	-0.944282	0.129467	0.111548	0.486874	1	0.0340483	-1.12057	1	0.0821302	0.0489665	1
ENSG00000172270	BSG	2.40936	0.945365	0.00114089	1.04347	-0.5609	1	1.0719	-0.592503	0.147789	1.47385	0.0274683	1	1.14062	-0.370239	1	2.10459	0.564957	1
ENSG00000168386	FILIP1L	0.305061	1.16497	0.00114952	0.113889	-0.607092	1	0.125894	-0.528786	0.437669	0.168508	0.0408099	1	0.119169	-0.42165	1	0.153994	-0.0390473	1
ENSG00000261526	AC012615.1	0.0591444	2.23606	0.00116148	0.0153904	-0.286058	1	0.00359697	-2.42038	0.0374636	0.0213602	0.162439	1	0	-1.42412	1	0.0307988	0.975903	1
ENSG00000091592	NLRP1	0.127627	1.54091	0.00117423	0.0430932	-0.446522	1	0.0377682	-0.79589	0.381237	0.0356004	-0.807187	1	0.0680967	0.372998	1	0.0923965	0.8239	1
ENSG00000100100	PIK3IP1	0.19611	1.29354	0.00118301	0.070796	-0.547323	1	0.0719394	-0.628162	0.394043	0.0783208	-0.422523	1	0.110657	0.234011	1	0.133462	0.518555	1
ENSG00000130598	TNNI2	0.0435801	2.68351	0.00118346	0.00923426	-0.242989	1	0.00359697	-1.73449	0.330958	0.00712007	-0.71203	1	0	-0.782572	1	0.0205326	1.20723	1
ENSG00000108639	SYNGR2	1.27627	0.973606	0.00118346	0.689491	-0.164533	1	0.521561	-0.72215	0.0616875	0.752354	-0.0151944	1	0.553285	-0.472617	1	0.913699	0.285638	1
ENSG00000158292	GPR153	0.0840473	1.79548	0.00119039	0.0184685	-0.858845	1	0.0179848	-1.11782	0.233514	0.033227	-0.0181329	1	0.0170242	-0.531033	1	0.0513314	0.8239	1
ENSG00000205403	CFI	1.77122	-1.1478	0.00119898	4.12463	0.267078	1	4.60052	0.573826	0.0974817	3.41763	-0.0700723	1	3.37078	-0.0857436	1	2.20725	-0.721336	1
ENSG00000178301	AQP11	0.0186772	-2.11646	0.00119898	0.0800302	0.0288157	1	0.1187	0.89516	0.0941842	0.0806941	0.0311948	1	0.102145	0.463692	1	0.0410651	-0.712153	1
ENSG00000257017	HP	123.755	-1.10031	0.00120784	284.246	0.29842	1	294.768	0.444809	0.268291	234.293	-0.0477531	1	247.242	0.0341243	1	180.286	-0.446904	1
ENSG00000076003	MCM6	0.115176	1.57709	0.00120938	0.0153904	-1.72216	0.6188	0.0395667	-0.501147	0.720328	0.0593339	0.277917	1	0.0170242	-1.12361	1	0.0513314	0.207229	1
ENSG00000104774	MAN2B1	0.852925	1.01067	0.00120938	0.378605	-0.462356	1	0.381279	-0.52266	0.308006	0.427204	-0.278273	1	0.459652	-0.110573	1	0.749438	0.634182	1
ENSG00000265107	GJA5	0.0498058	2.73856	0.0012137	0.0184685	0.564366	1	0.00359697	-1.91137	0.280426	0.00474671	-1.36808	1	0	-0.946071	1	0.0102663	0.390941	1
ENSG00000248144	ADH1C	2.35021	-1.14257	0.00122113	5.22351	0.189299	1	5.94939	0.521794	0.15564	4.85826	0.0655046	1	4.50289	-0.0706129	1	2.88482	-0.739933	1
ENSG00000130176	CNN1	0.10895	1.59863	0.00123907	0.0338589	-0.520523	1	0.0305742	-0.835418	0.385544	0.0284803	-0.855939	1	0.0595846	0.468967	1	0.0821302	0.940714	1
ENSG00000141971	MVB12A	0.339302	1.16567	0.00124757	0.14467	-0.393352	1	0.129491	-0.672154	0.233255	0.163762	-0.205464	1	0.178754	0.0033032	1	0.215592	0.287847	1
ENSG00000170801	HTRA3	0.102725	1.62308	0.00125691	0.0215466	-1.06896	1	0.0233803	-1.15846	0.151881	0.0522138	0.293684	1	0.0340483	-0.156638	1	0.0513314	0.408862	1
ENSG00000105339	DENND3	0.183659	1.31006	0.00126988	0.0646398	-0.572053	1	0.0665439	-0.635425	0.402835	0.0830675	-0.191198	1	0.0766087	-0.17434	1	0.112929	0.390941	1
ENSG00000131171	SH3BGRL	0.417124	1.08887	0.00126988	0.175451	-0.480165	1	0.158267	-0.750609	0.110009	0.261069	0.206427	1	0.195778	-0.233233	1	0.205326	-0.151852	1
ENSG00000165752	STK32C	0.121402	1.55798	0.0012759	0.0184685	-1.57612	0.66613	0.0359697	-0.778612	0.416384	0.0593339	0.162439	1	0.0340483	-0.446144	1	0.0821302	0.745897	1
ENSG00000103490	PYCARD	0.249029	1.22718	0.0012759	0.0954207	-0.511478	1	0.0737379	-1.06178	0.0329901	0.154268	0.316063	1	0.0766087	-0.687152	1	0.16426	0.406742	1
ENSG00000164088	PPM1M	0.0996117	1.66574	0.00128022	0.036937	-0.191642	1	0.0233803	-1.076	0.190753	0.0403471	-0.0826732	1	0.0340483	-0.0835742	1	0.0205326	-0.57299	1
ENSG00000165724	ZMYND19	0.192998	1.29447	0.00128521	0.0800302	-0.323291	1	0.0701409	-0.643887	0.38195	0.0901876	-0.147105	1	0.0680967	-0.420002	1	0.0923965	0.0248127	1
ENSG00000187239	FNBP1	0.435801	1.08099	0.00129567	0.169295	-0.616447	1	0.169058	-0.717887	0.135152	0.232589	-0.098975	1	0.280899	0.231071	1	0.338787	0.515614	1
ENSG00000196878	LAMB3	0.146305	1.55423	0.0012967	0.036937	-0.890473	1	0.0431636	-0.79589	0.391028	0.0522138	-0.401462	1	0.0340483	-0.723678	1	0.143728	1.27136	1
ENSG00000165072	MAMDC2	0.0435801	2.55798	0.00129947	0.00923426	-0.307119	1	0.00179848	-2.43975	0.0822766	0.00712007	-0.77616	1	0.0170242	0.861284	1	0.0205326	1.14583	1
ENSG00000182795	C1orf116	0.0404672	2.72148	0.00131153	0.0123123	0.290443	1	0.00359697	-1.60324	0.377064	0.00712007	-0.574526	1	0	-0.662278	1	0	-0.377734	1
ENSG00000115946	PNO1	0.298835	1.16354	0.00131804	0.113889	-0.574549	1	0.133088	-0.38725	0.676738	0.147148	-0.170136	1	0.144705	-0.113449	1	0.133462	-0.211724	1
ENSG00000169604	ANTXR1	0.242803	1.25443	0.00131804	0.120045	-0.0689595	1	0.0575515	-1.40971	0.0031633	0.109174	-0.252598	1	0.0936329	-0.354653	1	0.27719	1.2597	1
ENSG00000173540	GMPPB	0.280158	1.17399	0.00131804	0.12928	-0.25211	1	0.0989167	-0.802316	0.130721	0.140028	-0.13361	1	0.136193	-0.0956471	1	0.174527	0.276834	1
ENSG00000182853	VMO1	0.485607	1.06307	0.00131804	0.230856	-0.300501	1	0.221214	-0.437883	0.512162	0.225469	-0.364603	1	0.20429	-0.419672	1	0.369586	0.466538	1
ENSG00000131477	RAMP2	0.224126	1.25595	0.00133625	0.123123	0.114563	1	0.0575515	-1.27506	0.00846023	0.121041	0.0815193	1	0.119169	0.109963	1	0.0615977	-0.761063	1
ENSG00000096654	ZNF184	0.0280158	3.97302	0.00134654	0	-1.36852	1	0	-2.38085	0.434939	0.00237336	-0.71203	1	0.00851208	1.40185	1	0	0.560866	1
ENSG00000140105	WARS	0.968101	0.982299	0.00134654	0.492494	-0.258384	1	0.401062	-0.688975	0.092951	0.564859	-0.0259236	1	0.527749	-0.117086	1	0.615977	0.118013	1
ENSG00000092969	TGFB2	0.0373544	2.9365	0.00134748	0.00307809	-1.03148	1	0	-3.11782	0.0834578	0.00474671	-0.837561	1	0.0255362	1.77382	1	0.0102663	0.897901	1
ENSG00000197102	DYNC1H1	0.529187	1.05028	0.00135273	0.255481	-0.286058	1	0.21402	-0.670359	0.156498	0.28955	-0.0815731	1	0.238338	-0.333303	1	0.369586	0.324614	1
ENSG00000139725	RHOF	0.13074	1.51257	0.00135281	0.036937	-0.741329	1	0.0323727	-1.11782	0.104804	0.0617073	0.0593458	1	0.0340483	-0.584972	1	0.102663	0.918759	1
ENSG00000197535	MYO5A	0.0996117	1.66574	0.00135307	0.0184685	-1.20502	1	0.0413651	-0.0689083	1	0.0237336	-0.942914	1	0.0255362	-0.424118	1	0.0615977	0.724364	1
ENSG00000084674	APOB	12.7752	-1.0912	0.00137662	26.9271	0.153446	1	30.5491	0.46672	0.229982	25.2834	0.0458168	1	25.7661	0.0577801	1	18.3458	-0.459399	1
ENSG00000100346	CACNA1I	0.0373544	2.9365	0.0013847	0.00307809	-1.03148	1	0.00359697	-1.38085	0.535119	0.00237336	-1.50053	1	0	-0.460644	1	0.0307988	2.05837	1
ENSG00000139044	B4GALNT3	0.0435801	2.44251	0.00138594	0.00307809	-1.484	1	0.00719394	-0.997524	0.624591	0.00474671	-1.31149	1	0.00851208	0.160844	1	0.0410651	1.94419	1
ENSG00000175416	CLTB	1.20779	0.967776	0.0014064	0.547899	-0.463391	1	0.530553	-0.594865	0.172606	0.70726	-0.032817	1	0.621382	-0.219281	1	0.944498	0.41703	1
ENSG00000140284	SLC27A2	0.79378	-1.16215	0.0014064	1.7699	0.170228	1	2.07905	0.568106	0.114851	1.56642	-0.0477414	1	1.59176	-0.0182339	1	1.23195	-0.403933	1
ENSG00000285219	HULC	0.846699	-1.16053	0.00141018	1.80376	0.0911678	1	2.15998	0.509035	0.187449	1.87733	0.174635	1	1.66837	-0.0436522	1	1.02663	-0.769134	1
ENSG00000134240	HMGCS2	3.98135	-1.09531	0.00141408	8.19694	0.106475	1	10.1614	0.612949	0.0613235	7.69442	-0.00430221	1	6.9033	-0.178148	1	5.30767	-0.573554	1
ENSG00000114353	GNAI2	1.55332	0.952726	0.00141408	0.735663	-0.405121	1	0.685223	-0.601085	0.155711	0.856782	-0.156829	1	0.961865	0.0476155	1	1.25249	0.449907	1
ENSG00000013297	CLDN11	0.211675	1.25712	0.00141408	0.0492494	-1.25068	0.643653	0.0665439	-0.931667	0.0963913	0.137655	0.44022	1	0.0766087	-0.424118	1	0.153994	0.583586	1
ENSG00000070882	OSBPL3	0.0933859	1.79793	0.00141801	0.0184685	-1.0206	1	0.0197833	-1.14166	0.248956	0.033227	-0.203689	1	0.0510725	0.624245	1	0.0410651	0.380293	1
ENSG00000241553	ARPC4	1.50663	0.953325	0.00141834	0.655632	-0.544922	1	0.681626	-0.553587	0.213157	0.873395	-0.0649712	1	0.740551	-0.302251	1	1.35515	0.61991	1
ENSG00000135205	CCDC146	0.177433	1.32585	0.00142427	0.070796	-0.358466	1	0.0575515	-0.817585	0.216404	0.102054	0.264319	1	0.0340483	-1.15664	1	0.0615977	-0.368745	1
ENSG00000070756	PABPC1	6.47476	0.92708	0.00142562	3.13965	-0.389561	1	3.02145	-0.520617	0.207977	3.58377	-0.174622	1	3.36227	-0.249351	1	5.64645	0.544809	1
ENSG00000167123	CERCAM	0.149417	1.44137	0.00142733	0.0400151	-0.883093	1	0.0413651	-0.992287	0.163901	0.0522138	-0.523452	1	0.0766087	0.229016	1	0.174527	1.45777	1
ENSG00000133104	SPART	0.199223	1.28114	0.00143055	0.0769521	-0.44944	1	0.0611485	-0.952009	0.0906122	0.0973076	-0.0794493	1	0.102145	0.0859905	1	0.133462	0.485577	1
ENSG00000108798	ABI3	0.133853	1.48603	0.00143448	0.0430932	-0.563167	1	0.0341712	-1.08867	0.122072	0.0640806	0.0629037	1	0.0340483	-0.636967	1	0.0923965	0.712869	1
ENSG00000102359	SRPX2	0.189885	1.31989	0.00143448	0.0892645	-0.0958352	1	0.055753	-0.995562	0.0930064	0.0949343	-0.00357063	1	0.0425604	-0.988382	1	0.112929	0.347086	1
ENSG00000173846	PLK3	0.946311	0.982909	0.00145044	0.412463	-0.515706	1	0.408256	-0.614051	0.166181	0.541125	-0.0626506	1	0.485189	-0.208513	1	0.821302	0.592377	1
ENSG00000213676	ATF6B	0.13074	1.45287	0.00145176	0.0277028	-1.2031	1	0.0359697	-0.988535	0.166667	0.0640806	0.0790233	1	0.0595846	0.0930999	1	0.102663	0.877339	1
ENSG00000248275	TRIM52-AS1	0.168095	1.33091	0.00148212	0.0646398	-0.411589	1	0.0737379	-0.261553	0.917396	0.0640806	-0.467611	1	0.0170242	-1.82988	1	0.112929	0.540966	1
ENSG00000151617	EDNRA	0.127627	1.62837	0.00148439	0.0400151	-0.499764	1	0.0341712	-0.900226	0.326688	0.0498405	-0.185484	1	0.0255362	-0.811141	1	0.071864	0.531118	1
ENSG00000163082	SGPP2	0.0622573	1.98452	0.00148538	0.0123123	-0.819181	1	0.00539545	-2.18821	0.0256308	0.033227	0.700096	1	0.00851208	-0.598147	1	0.0205326	0.304526	1
ENSG00000230148	HOXB-AS1	0.0529187	2.23606	0.00148538	0.00923426	-0.783557	1	0.00539545	-1.79589	0.144178	0.0189869	0.162439	1	0.00851208	-0.226179	1	0.0205326	0.686396	1
ENSG00000099904	ZDHHC8	0.171208	1.37098	0.00148538	0.0677179	-0.336811	1	0.0431636	-1.20732	0.0406024	0.0854408	0.037992	1	0.0936329	0.256422	1	0.0821302	0.0965845	1
ENSG00000132549	VPS13B	0.118289	1.49909	0.00150321	0.0400151	-0.468055	1	0.0341712	-0.866279	0.284125	0.0688273	0.444839	1	0.00851208	-1.81114	1	0.0205326	-0.927421	1
ENSG00000133858	ZFC3H1	0.180546	1.32428	0.00150321	0.0769521	-0.253043	1	0.0485591	-1.13828	0.0408941	0.0854408	-0.0984272	1	0.0766087	-0.138716	1	0.133462	0.667781	1
ENSG00000117020	AKT3	0.189885	1.28336	0.00150454	0.0769521	-0.36852	1	0.0719394	-0.577889	0.489941	0.0901876	-0.127067	1	0.0510725	-0.782572	1	0.102663	0.187407	1
ENSG00000164056	SPRY1	0.616347	1.02406	0.00151077	0.227778	-0.747031	1	0.26078	-0.61169	0.207628	0.393977	0.185662	1	0.263875	-0.433337	1	0.451716	0.373239	1
ENSG00000145362	ANK2	0.112063	1.56287	0.00151663	0.0215466	-1.24299	1	0.0377682	-0.545912	0.678764	0.0403471	-0.368075	1	0.0425604	-0.0456064	1	0.0821302	0.87281	1
ENSG00000049245	VAMP3	0.451365	1.06833	0.00151684	0.193919	-0.463037	1	0.221214	-0.292905	0.780556	0.227842	-0.211106	1	0.187266	-0.432137	1	0.236124	-0.0829906	1
ENSG00000163631	ALB	421.435	-1.07986	0.00151684	931.536	0.252119	1	1011.97	0.493326	0.183565	787.717	-0.047552	1	829.851	0.0316597	1	549.462	-0.594002	1
ENSG00000205277	MUC12	0.0498058	2.23606	0.00151989	0.0184685	0.26891	1	0.00899242	-1.01828	0.525121	0.00949343	-0.788651	1	0.00851208	-0.138716	1	0	-0.898566	1
ENSG00000166250	CLMP	0.0498058	2.23606	0.00151989	0.00923426	-0.690448	1	0.0107909	-0.743422	0.711634	0.00949343	-0.788651	1	0.00851208	-0.138716	1	0.0205326	0.776594	1
ENSG00000172348	RCAN2	0.105837	1.55798	0.00152943	0.0277028	-0.801479	1	0.0269773	-1.02471	0.208747	0.0450938	-0.0804172	1	0.0340483	-0.243052	1	0.0821302	0.958201	1
ENSG00000104885	DOT1L	0.672379	1.01747	0.00153312	0.298574	-0.45425	1	0.278765	-0.655146	0.150924	0.358377	-0.159489	1	0.348995	-0.155789	1	0.615977	0.708059	1
ENSG00000137265	IRF4	0.0529187	2.15805	0.00153949	0.00923426	-0.827951	1	0.0125894	-0.653871	0.780556	0.0118668	-0.621832	1	0	-1.30864	1	0.0307988	1.10143	1
ENSG00000268895	A1BG-AS1	0.0529187	2.15805	0.00153949	0.00923426	-0.827951	1	0.0107909	-0.895425	0.567693	0.0166135	-0.110579	1	0.00851208	-0.267999	1	0.0102663	0.0165451	1
ENSG00000196711	ALKAL1	0.0280158	3.23606	0.00154073	0.00307809	-0.483997	1	0	-2.60324	0.19673	0.00712007	0.28797	1	0	0.0539293	1	0	0.338473	1
ENSG00000049540	ELN	0.211675	1.26776	0.00154306	0.0861864	-0.376787	1	0.0521561	-1.33194	0.00754688	0.128161	0.309593	1	0.0340483	-1.45341	1	0.195059	0.944194	1
ENSG00000122122	SASH3	0.143192	1.43309	0.0015493	0.0584836	-0.229814	1	0.0395667	-1.00025	0.157012	0.0474671	-0.615168	1	0.0766087	0.288395	1	0.112929	0.860426	1
ENSG00000142544	CTU1	0.258368	1.21052	0.00155269	0.110811	-0.342288	1	0.0899242	-0.79589	0.161757	0.116294	-0.288222	1	0.127681	-0.0395826	1	0.205326	0.667781	1
ENSG00000104886	PLEKHJ1	0.48872	1.05602	0.001562	0.20931	-0.479164	1	0.223012	-0.44113	0.508476	0.256323	-0.153299	1	0.229826	-0.262098	1	0.307988	0.178183	1
ENSG00000213859	KCTD11	0.0809345	1.78149	0.0015653	0.0184685	-0.809092	1	0.0197833	-0.911367	0.417364	0.0308536	-0.0890994	1	0.0170242	-0.484491	1	0.0410651	0.585113	1
ENSG00000023191	RNH1	1.27005	0.956362	0.0015811	0.606383	-0.38782	1	0.571918	-0.559295	0.213486	0.7215	-0.0992806	1	0.7746	0.0294951	1	0.841835	0.155639	1
ENSG00000171603	CLSTN1	0.429575	1.14554	0.00160018	0.163139	-0.602317	1	0.165461	-0.674584	0.234119	0.223096	-0.0921335	1	0.229826	-0.000245863	1	0.297722	0.390941	1
ENSG00000072518	MARK2	0.211675	1.23606	0.00160018	0.0800302	-0.520523	1	0.0737379	-0.769895	0.201297	0.104428	-0.100595	1	0.0936329	-0.161084	1	0.153994	0.568399	1
ENSG00000157227	MMP14	0.211675	1.23606	0.00160018	0.0800302	-0.520523	1	0.0683424	-0.902805	0.11084	0.121041	0.171717	1	0.0851208	-0.293994	1	0.123195	0.246355	1
ENSG00000185527	PDE6G	0.0622573	2.10481	0.00160018	0.00923426	-1.10549	1	0.00899242	-1.45885	0.252301	0.0166135	-0.422523	1	0.0340483	0.89781	1	0.0307988	0.8239	1
ENSG00000023445	BIRC3	0.522961	1.06329	0.00160202	0.233935	-0.402467	1	0.217617	-0.606619	0.24924	0.275309	-0.140457	1	0.187266	-0.656813	1	0.461983	0.69211	1
ENSG00000115816	CEBPZ	0.342415	1.11758	0.00161422	0.126202	-0.667364	1	0.140282	-0.584866	0.326688	0.192242	0.0281382	1	0.212802	0.212996	1	0.153994	-0.246489	1
ENSG00000177989	ODF3B	0.666153	1.01846	0.0016202	0.344746	-0.196998	1	0.271571	-0.684953	0.128401	0.365497	-0.105757	1	0.314947	-0.2938	1	0.461983	0.283528	1
ENSG00000101986	ABCD1	0.183659	1.33559	0.0016202	0.0769521	-0.272942	1	0.0611485	-0.764639	0.284024	0.0806941	-0.221347	1	0.0680967	-0.317519	1	0.102663	0.274343	1
ENSG00000167703	SLC43A2	0.348641	1.15537	0.0016373	0.101577	-1.00898	0.808521	0.1187	-0.884619	0.0698099	0.199362	0.0960968	1	0.127681	-0.531033	1	0.410651	1.22261	1
ENSG00000130810	PPAN	0.647476	1.01268	0.00164823	0.307809	-0.344514	1	0.289556	-0.519435	0.338427	0.31803	-0.310209	1	0.357507	-0.0655979	1	0.513314	0.482863	1
ENSG00000087074	PPP1R15A	1.43814	0.951372	0.00165265	0.674101	-0.42321	1	0.588105	-0.740977	0.0510069	0.809315	-0.121303	1	0.893769	0.0529574	1	1.38595	0.726487	1
ENSG00000138185	ENTPD1	0.211675	1.24655	0.00166902	0.0769521	-0.574971	1	0.05935	-1.13469	0.0283627	0.121041	0.181055	1	0.110657	0.0836766	1	0.143728	0.47529	1
ENSG00000166428	PLD4	0.0591444	2.03442	0.0016782	0.0277028	0.493977	1	0.00359697	-2.53286	0.0166453	0.0142401	-0.615168	1	0.0170242	0.124319	1	0.0307988	0.860426	1
ENSG00000053918	KCNQ1	0.105837	1.61045	0.0016793	0.0277028	-0.76541	1	0.0269773	-0.985714	0.256678	0.0379737	-0.33506	1	0.0510725	0.311087	1	0.071864	0.805978	1
ENSG00000163531	NFASC	0.280158	1.17399	0.00168207	0.101577	-0.644462	1	0.0917227	-0.934654	0.0642791	0.175628	0.28972	1	0.110657	-0.392057	1	0.184793	0.360333	1
ENSG00000187498	COL4A1	1.42258	0.93955	0.00168207	0.671023	-0.422398	1	0.55753	-0.828002	0.0195256	1.03004	0.347366	1	0.723527	-0.26031	1	0.790504	-0.124317	1
ENSG00000163121	NEURL3	0.140079	1.40207	0.00169227	0.0554055	-0.303814	1	0.0413651	-0.911367	0.18846	0.0712007	0.101685	1	0.0510725	-0.250224	1	0.0410651	-0.474758	1
ENSG00000236609	ZNF853	0.046693	2.32916	0.00171523	0.0123123	-0.162069	1	0.00719394	-1.1744	0.489941	0.00474671	-1.47499	1	0.0255362	1.1064	1	0.0102663	0.287847	1
ENSG00000104419	NDRG1	1.45059	0.943463	0.00172422	0.698725	-0.384253	1	0.642059	-0.603245	0.155711	0.859155	-0.0341747	1	0.7746	-0.18406	1	1.08823	0.332706	1
ENSG00000108829	LRRC59	0.968101	0.966869	0.00172601	0.421698	-0.529901	1	0.483792	-0.352069	0.611115	0.515018	-0.208928	1	0.519237	-0.153186	1	0.687841	0.273289	1
ENSG00000128567	PODXL	0.208562	1.31229	0.0017361	0.0800302	-0.438061	1	0.0611485	-1.00646	0.0849691	0.109174	0.073172	1	0.0936329	-0.0851348	1	0.112929	0.199409	1
ENSG00000172757	CFL1	3.36501	0.923223	0.00173824	1.47748	-0.557098	1	1.56468	-0.530701	0.214675	2.08143	0.0276271	1	1.71944	-0.273875	1	2.6487	0.38497	1
ENSG00000180353	HCLS1	0.687943	1.03612	0.00173885	0.298574	-0.477186	1	0.26078	-0.800822	0.0619614	0.393977	-0.0110009	1	0.400068	0.0283942	1	0.554379	0.524176	1
ENSG00000160796	NBEAL2	0.342415	1.13565	0.00173968	0.116967	-0.774279	1	0.1187	-0.869352	0.0723554	0.178002	-0.0974278	1	0.170242	-0.10395	1	0.390119	1.15511	1
ENSG00000130635	COL5A1	0.473155	1.04223	0.00173968	0.2247	-0.318938	1	0.151073	-1.09386	0.00448487	0.32515	0.344174	1	0.238338	-0.169478	1	0.27719	0.0613993	1
ENSG00000149418	ST14	0.351754	1.12643	0.00173968	0.166217	-0.254863	1	0.102514	-1.17631	0.00610993	0.187495	-0.0599531	1	0.238338	0.348578	1	0.27719	0.578144	1
ENSG00000125458	NT5C	0.389108	1.1153	0.00173968	0.14467	-0.658026	1	0.151073	-0.685707	0.204492	0.232589	0.143139	1	0.127681	-0.723678	1	0.297722	0.521337	1
ENSG00000158717	RNF166	0.336189	1.15875	0.0017543	0.104655	-0.902202	0.997314	0.140282	-0.514477	0.488765	0.156642	-0.273972	1	0.119169	-0.571675	1	0.379852	1.16014	1
ENSG00000105711	SCN1B	0.13074	1.4725	0.00175838	0.0430932	-0.534878	1	0.0413651	-0.734489	0.407825	0.0522138	-0.268195	1	0.0766087	0.455292	1	0.0410651	-0.32666	1
ENSG00000110237	ARHGEF17	0.149417	1.37503	0.00176559	0.0492494	-0.614958	1	0.0503576	-0.706093	0.38431	0.0735741	0.0194814	1	0.0170242	-1.63057	1	0.112929	0.753511	1
ENSG00000273899	NOL12	0.149417	1.37503	0.00176559	0.036937	-1.0489	1	0.0467606	-0.835418	0.255455	0.0783208	0.134425	1	0.0425604	-0.598147	1	0.123195	0.880484	1
ENSG00000055070	SZRD1	0.918295	0.973833	0.00176813	0.430932	-0.400562	1	0.384876	-0.675231	0.108884	0.503152	-0.149066	1	0.45114	-0.278646	1	0.923965	0.815995	1
ENSG00000164344	KLKB1	0.803119	-1.13892	0.00177391	1.78837	0.194304	1	2.0143	0.501	0.200638	1.55218	-0.0590088	1	1.87266	0.237146	1	1.13956	-0.515441	1
ENSG00000128626	MRPS12	0.700394	0.998243	0.00177728	0.307809	-0.48729	1	0.255385	-0.902805	0.0180845	0.453311	0.185159	1	0.357507	-0.196267	1	0.585178	0.550538	1
ENSG00000178718	RPP25	0.102725	1.65109	0.00177912	0.0400151	-0.12595	1	0.0233803	-1.13828	0.172531	0.0356004	-0.361123	1	0.0340483	-0.138716	1	0.0513314	0.42701	1
ENSG00000112559	MDFI	0.0373544	2.61457	0.00178877	0	-2.24299	1	0.00179848	-2.18821	0.156471	0.0166135	0.840511	1	0.00851208	0.468967	1	0	-0.313604	1
ENSG00000102977	ACD	0.186772	1.39861	0.00179237	0.0584836	-0.690448	1	0.062947	-0.692054	0.428823	0.0617073	-0.657582	1	0.0936329	0.142466	1	0.174527	1.06783	1
ENSG00000188186	LAMTOR4	1.83659	0.9254	0.00180131	0.834161	-0.497803	1	0.802124	-0.644604	0.103765	1.12972	0.0195384	1	1.02996	-0.126096	1	1.55021	0.49818	1
ENSG00000123096	SSPN	0.0622573	2.10481	0.0018049	0.0123123	-0.747031	1	0.00539545	-2.11782	0.0629328	0.0213602	-0.0181329	1	0.0255362	0.539356	1	0.0307988	0.8239	1
ENSG00000124766	SOX4	0.61946	1.00955	0.00180716	0.301652	-0.306486	1	0.240997	-0.777066	0.0629328	0.386857	0.127674	1	0.331971	-0.111408	1	0.338787	-0.0750481	1
ENSG00000125841	NRSN2	0.0809345	1.74302	0.00181296	0.0184685	-0.834183	1	0.0197833	-0.938848	0.377064	0.033227	0.0104362	1	0.0170242	-0.50795	1	0.0410651	0.560866	1
ENSG00000143110	C1orf162	0.261481	1.2025	0.00187116	0.110811	-0.36852	1	0.0791333	-1.0455	0.0404271	0.128161	-0.143664	1	0.153217	0.202321	1	0.215592	0.716516	1
ENSG00000174775	HRAS	0.305061	1.15117	0.00187116	0.113889	-0.617779	1	0.107909	-0.819349	0.119179	0.168508	0.0285836	1	0.16173	0.00828661	1	0.225858	0.509519	1
ENSG00000179134	SAMD4B	0.382882	1.08696	0.0018822	0.193919	-0.171575	1	0.140282	-0.814037	0.0835058	0.178002	-0.340061	1	0.221314	0.0770129	1	0.328521	0.674522	1
ENSG00000239951	IGKV3-20	0.0591444	2.38806	0.00189738	0.00307809	-1.95348	1	0.0125894	-0.70278	0.780556	0.0142401	-0.39944	1	0.00851208	-0.308641	1	0.0205326	0.601508	1
ENSG00000136167	LCP1	0.535413	1.03044	0.00190095	0.230856	-0.489826	1	0.205027	-0.78645	0.0712152	0.322777	0.0805623	1	0.212802	-0.531033	1	0.492781	0.729871	1
ENSG00000067334	DNTTIP2	0.498058	1.02781	0.001905	0.230856	-0.37168	1	0.205027	-0.657759	0.173185	0.272936	-0.0985208	1	0.272387	-0.060106	1	0.35932	0.358651	1
ENSG00000104897	SF3A2	0.180546	1.33734	0.00191741	0.0646398	-0.523798	1	0.0683424	-0.532855	0.590011	0.0640806	-0.584795	1	0.110657	0.392515	1	0.102663	0.301479	1
ENSG00000158869	FCER1G	1.12686	0.945465	0.00196063	0.538665	-0.394247	1	0.519762	-0.524373	0.273511	0.607579	-0.204076	1	0.646918	-0.069146	1	0.934232	0.490725	1
ENSG00000166913	YWHAB	1.10507	0.946917	0.00198733	0.566368	-0.27593	1	0.481994	-0.626803	0.141125	0.662167	-0.00901153	1	0.493701	-0.444662	1	0.821302	0.324546	1
ENSG00000151746	BICD1	0.0404672	2.45845	0.00200585	0.00923426	-0.242989	1	0.00899242	-0.532855	0.867205	0.00474671	-1.1912	1	0	-0.782572	1	0.0102663	0.560866	1
ENSG00000100036	SLC35E4	0.0404672	2.45845	0.00200585	0.00615617	-0.722157	1	0.00359697	-1.73449	0.285983	0.00949343	-0.322988	1	0.00851208	0.276322	1	0.0205326	1.20723	1
ENSG00000128272	ATF4	2.60858	0.905555	0.00200666	1.35744	-0.287401	1	1.32908	-0.373686	0.52006	1.45249	-0.182679	1	1.22574	-0.412077	1	1.77607	0.1505	1
ENSG00000160410	SHKBP1	0.339302	1.28271	0.00201003	0.166217	-0.0682868	1	0.100715	-1.01828	0.0713256	0.156642	-0.186509	1	0.119169	-0.498612	1	0.225858	0.440571	1
ENSG00000122863	CHST3	0.127627	1.45845	0.00201673	0.0430932	-0.506023	1	0.0359697	-0.942731	0.217259	0.0474671	-0.39944	1	0.0510725	-0.0728279	1	0.112929	1.05837	1
ENSG00000185163	DDX51	0.205449	1.22533	0.00201883	0.0646398	-0.815979	1	0.0917227	-0.324269	0.788019	0.0830675	-0.457713	1	0.136193	0.417366	1	0.112929	0.160935	1
ENSG00000064687	ABCA7	0.221013	1.2767	0.00203381	0.0677179	-0.822238	1	0.0611485	-1.13421	0.0374636	0.116294	0.051408	1	0.110657	0.0392825	1	0.215592	1.0354	1
ENSG00000182534	MXRA7	0.986778	0.947167	0.00203579	0.449401	-0.472628	1	0.388473	-0.812416	0.0290827	0.602833	0.0275097	1	0.706503	0.272034	1	0.790504	0.441126	1
ENSG00000161960	EIF4A1	8.13391	0.898756	0.00203656	4.08462	-0.35451	1	3.97645	-0.459335	0.305038	4.85351	-0.0623687	1	4.23902	-0.265932	1	5.36926	0.0932808	1
ENSG00000054598	FOXC1	0.168095	1.31698	0.00205577	0.0461713	-0.943429	1	0.0575515	-0.728776	0.315528	0.0949343	0.222311	1	0.0851208	0.111262	1	0.0615977	-0.294745	1
ENSG00000106100	NOD1	0.121402	1.47052	0.00205577	0.0492494	-0.203889	1	0.0359697	-0.846516	0.302985	0.0617073	0.162439	1	0.00851208	-1.86664	1	0.0410651	-0.218744	1
ENSG00000137094	DNAJB5	0.0591444	1.97302	0.00208183	0.0153904	-0.446522	1	0.0125894	-0.965815	0.490383	0.0237336	0.162439	1	0.00851208	-0.531033	1	0	-1.28044	1
ENSG00000133316	WDR74	0.653701	1.00296	0.00210941	0.298574	-0.419146	1	0.257183	-0.762956	0.0758688	0.34651	-0.182209	1	0.434116	0.206373	1	0.595444	0.688621	1
ENSG00000179526	SHARPIN	0.385995	1.06229	0.00211441	0.196997	-0.179042	1	0.151073	-0.717416	0.14524	0.201735	-0.152763	1	0.16173	-0.412977	1	0.297722	0.494298	1
ENSG00000205937	RNPS1	0.887166	0.955057	0.00211441	0.427854	-0.370236	1	0.402861	-0.544351	0.257952	0.512645	-0.0684758	1	0.493701	-0.104696	1	0.585178	0.153622	1
ENSG00000188064	WNT7B	0.0435801	2.33559	0.00213357	0.00307809	-1.53844	1	0.0107909	-0.447967	0.957044	0.00949343	-0.515633	1	0.00851208	0.106397	1	0.0102663	0.390941	1
ENSG00000248740	LINC02428	0.118289	-1.36424	0.00213878	0.301652	0.155801	1	0.375883	0.679951	0.0893306	0.253949	-0.155922	1	0.331971	0.300569	1	0.195059	-0.474758	1
ENSG00000060069	CTDP1	0.326851	1.09361	0.00214605	0.147748	-0.353723	1	0.115103	-0.87681	0.0632301	0.166135	-0.174313	1	0.170242	-0.063811	1	0.318255	0.879042	1
ENSG00000224420	ADM5	0.0560316	2.02455	0.00214605	0.0153904	-0.327878	1	0.0107909	-1.076	0.449523	0.0166135	-0.296992	1	0.00851208	-0.424118	1	0.0205326	0.482863	1
ENSG00000175040	CHST2	0.0964988	1.5922	0.00215409	0.0215466	-0.993011	1	0.0323727	-0.525242	0.711634	0.0379737	-0.187503	1	0.0255362	-0.424118	1	0.0513314	0.482863	1
ENSG00000184384	MAML2	0.0996117	1.55253	0.00216217	0.036937	-0.272942	1	0.0179848	-1.56528	0.0311683	0.0450938	0.0249358	1	0.0510725	0.364858	1	0.0513314	0.408862	1
ENSG00000071991	CDH19	0.205449	1.23606	0.00216564	0.0738741	-0.599133	1	0.0503576	-1.36417	0.00664258	0.156642	0.747402	1	0.0680967	-0.553753	1	0.071864	-0.446629	1
ENSG00000136425	CIB2	0.0311286	2.88813	0.00216609	0.00615617	-0.105485	1	0.00359697	-1.11782	0.681856	0.00237336	-1.2526	1	0.00851208	0.861284	1	0	0.0583652	1
ENSG00000120694	HSPH1	0.442027	1.0472	0.00217015	0.221622	-0.223089	1	0.170856	-0.753959	0.110009	0.246829	-0.0461473	1	0.187266	-0.416054	1	0.328521	0.422038	1
ENSG00000185215	TNFAIP2	0.759539	0.987818	0.00217015	0.326277	-0.533943	1	0.314735	-0.682972	0.12418	0.491285	0.174046	1	0.519237	0.236165	1	0.328521	-0.442773	1
ENSG00000137073	UBAP2	0.168095	1.30317	0.00217891	0.070796	-0.286058	1	0.0683424	-0.429351	0.702685	0.066454	-0.42804	1	0.0510725	-0.588749	1	0.0923965	0.238937	1
ENSG00000181404	WASHC1	0.635024	0.990723	0.00218023	0.27395	-0.522925	1	0.285959	-0.52653	0.317372	0.351257	-0.115579	1	0.331971	-0.163301	1	0.513314	0.496325	1
ENSG00000185338	SOCS1	0.258368	1.17716	0.00218284	0.0923426	-0.662251	1	0.107909	-0.494509	0.530751	0.109174	-0.42593	1	0.119169	-0.162563	1	0.246391	0.91932	1
ENSG00000106018	VIPR2	0.046693	2.23606	0.00218672	0.00307809	-1.69045	1	0.0125894	-0.380852	0.965355	0.0166135	0.162439	1	0	-1.09291	1	0	-0.808368	1
ENSG00000165271	NOL6	0.211675	1.2153	0.00218672	0.0584836	-1.02387	0.915155	0.0863273	-0.503108	0.540772	0.111548	0.00144745	1	0.0936329	-0.175805	1	0.143728	0.452806	1
ENSG00000181264	TLCD5	0.0498058	2.15359	0.00220384	0.00923426	-0.737754	1	0.00899242	-1.06891	0.533153	0.0189869	0.216887	1	0.00851208	-0.18311	1	0	-0.941635	1
ENSG00000100321	SYNGR1	0.177433	1.28668	0.00222871	0.0554055	-0.774035	1	0.05935	-0.79589	0.228259	0.109174	0.359476	1	0.0425604	-0.911305	1	0.0923965	0.145828	1
ENSG00000175274	TP53I11	0.280158	1.14394	0.00223065	0.107733	-0.573634	1	0.0971182	-0.86002	0.0974817	0.142401	-0.129216	1	0.127681	-0.210178	1	0.297722	1.05837	1
ENSG00000251301	LINC02384	0.0622573	1.92793	0.00223065	0.0215466	-0.0689595	1	0.0143879	-0.873892	0.528253	0.0166135	-0.538	1	0.0170242	-0.0131849	1	0.0102663	-0.346025	1
ENSG00000234883	MIR155HG	0.124515	1.50614	0.00223065	0.0523275	-0.121427	1	0.0287758	-1.23199	0.0907083	0.0569606	-0.00105941	1	0.0340483	-0.517227	1	0.0615977	0.280758	1
ENSG00000197747	S100A10	3.32765	0.910895	0.0022436	1.54212	-0.477794	1	1.5431	-0.547227	0.195826	2.11703	0.069128	1	1.77903	-0.214411	1	2.25858	0.148278	1
ENSG00000135916	ITM2C	0.538526	1.00304	0.00225027	0.233935	-0.499764	1	0.239198	-0.540372	0.318753	0.313283	-0.0110969	1	0.297923	-0.0641878	1	0.328521	0.0869344	1
ENSG00000175003	SLC22A1	2.12297	-1.08756	0.00226522	4.58635	0.200565	1	5.06094	0.462744	0.246109	4.09641	0.00111023	1	4.23902	0.0465139	1	3.17228	-0.394031	1
ENSG00000205710	C17orf107	0.102725	1.54216	0.00226522	0.0400151	-0.205021	1	0.0323727	-0.677245	0.548437	0.0356004	-0.442423	1	0.0340483	-0.209105	1	0.0410651	0.0754387	1
ENSG00000164692	COL1A2	0.946311	0.951502	0.00227073	0.366292	-0.734648	0.982297	0.323727	-1.05593	0.00230231	0.818808	0.726703	1	0.485189	-0.23202	1	0.420918	-0.436269	1
ENSG00000140853	NLRC5	0.242803	1.1648	0.0022881	0.107733	-0.320991	1	0.102514	-0.484803	0.553167	0.109174	-0.327366	1	0.110657	-0.18311	1	0.143728	0.207229	1
ENSG00000081721	DUSP12	0.133853	1.41008	0.00230169	0.0646398	0.0320181	1	0.0395667	-0.901684	0.218887	0.0498405	-0.437023	1	0.0595846	0.0283942	1	0.0615977	0.107693	1
ENSG00000176108	CHMP6	0.420237	1.04739	0.00231802	0.181607	-0.469124	1	0.17805	-0.586662	0.288821	0.218349	-0.176964	1	0.238338	0.0153616	1	0.318255	0.452341	1
ENSG00000186501	TMEM222	0.504284	1.03019	0.00232056	0.200076	-0.62486	1	0.228408	-0.478884	0.436296	0.246829	-0.299904	1	0.306435	0.099194	1	0.44145	0.653975	1
ENSG00000119729	RHOQ	0.451365	1.025	0.00232056	0.215466	-0.323808	1	0.170856	-0.81084	0.0656477	0.282429	0.146498	1	0.221314	-0.219879	1	0.27719	0.120293	1
ENSG00000081189	MEF2C	0.168095	1.34499	0.00232263	0.070796	-0.253877	1	0.0575515	-0.705692	0.37607	0.0617073	-0.520078	1	0.102145	0.391799	1	0.0821302	0.1063	1
ENSG00000100462	PRMT5	0.301948	1.1093	0.00232714	0.132358	-0.390215	1	0.134886	-0.430605	0.585197	0.151895	-0.178598	1	0.16173	-0.00661227	1	0.123195	-0.377734	1
ENSG00000171159	C9orf16	0.896505	0.955654	0.00233446	0.387839	-0.54976	1	0.388473	-0.630528	0.155711	0.510272	-0.0957632	1	0.442628	-0.284239	1	0.944498	0.874415	1
ENSG00000165025	SYK	0.10895	1.49909	0.0023349	0.0215466	-1.24299	1	0.0359697	-0.632391	0.576952	0.0450938	-0.178598	1	0.0680967	0.588266	1	0.0513314	0.238937	1
ENSG00000197381	ADARB1	0.192998	1.23606	0.00234174	0.0984987	-0.0245654	1	0.0647455	-0.834364	0.172437	0.0783208	-0.44126	1	0.0936329	-0.0213589	1	0.133462	0.501972	1
ENSG00000104081	BMF	0.0840473	1.65109	0.00236425	0.0184685	-0.953482	1	0.0251788	-0.670359	0.641018	0.0356004	-0.00748568	1	0	-2.24724	1	0.0615977	0.975903	1
ENSG00000249992	TMEM158	0.112063	1.46823	0.00237808	0.0246247	-1.12143	1	0.0377682	-0.62186	0.552327	0.0522138	0.00417724	1	0.0680967	0.523415	1	0.0307988	-0.439134	1
ENSG00000068971	PPP2R5B	0.112063	1.46823	0.00237808	0.036937	-0.526061	1	0.0341712	-0.79589	0.380422	0.0427204	-0.344521	1	0.0595846	0.337722	1	0.0615977	0.414024	1
ENSG00000131116	ZNF428	0.429575	1.03307	0.00237808	0.172373	-0.601719	1	0.194236	-0.478917	0.452903	0.249202	0.0117979	1	0.195778	-0.318625	1	0.27719	0.201639	1
ENSG00000198792	TMEM184B	0.280158	1.12914	0.00237808	0.0954207	-0.777911	1	0.109708	-0.655475	0.266357	0.192242	0.425474	1	0.0851208	-0.787809	1	0.123195	-0.251764	1
ENSG00000101109	STK4	0.317512	1.12166	0.00237984	0.14467	-0.317536	1	0.131289	-0.563716	0.390236	0.123415	-0.617435	1	0.229826	0.449471	1	0.236124	0.492386	1
ENSG00000008323	PLEKHG6	0.068483	1.80542	0.00238394	0.0184685	-0.530791	1	0.0125894	-1.31945	0.177708	0.0356004	0.499474	1	0	-1.86664	1	0.0205326	0.0583652	1
ENSG00000110811	P3H3	0.155643	1.33863	0.00239508	0.0584836	-0.438909	1	0.0305742	-1.62596	0.00304815	0.0759474	-0.028383	1	0.0936329	0.380158	1	0.153994	1.12346	1
ENSG00000128739	SNRPN	0.507397	1.00489	0.00239508	0.2247	-0.465888	1	0.239198	-0.426768	0.52263	0.280056	-0.105973	1	0.238338	-0.303103	1	0.328521	0.178995	1
ENSG00000135905	DOCK10	0.105837	1.53245	0.00239542	0.0277028	-0.819181	1	0.0359697	-0.55332	0.65758	0.0356004	-0.500526	1	0.0170242	-1.02949	1	0.102663	1.26541	1
ENSG00000240505	TNFRSF13B	0.0529187	2.15805	0.00241161	0.0215466	0.358462	1	0.00539545	-1.84028	0.121876	0.00712007	-1.29699	1	0.0255362	0.81689	1	0.0205326	0.643328	1
ENSG00000134046	MBD2	0.398447	1.04761	0.00241597	0.172373	-0.466367	1	0.181647	-0.449894	0.512892	0.220722	-0.0599531	1	0.229826	0.0429303	1	0.16426	-0.432045	1
ENSG00000103241	FOXF1	0.0778216	1.72704	0.00241739	0.0246247	-0.36852	1	0.0215818	-0.739306	0.587834	0.0284803	-0.196015	1	0.0340483	0.325231	1	0	-1.80837	1
ENSG00000188820	CALHM6	0.149417	1.34297	0.00242855	0.0461713	-0.737754	1	0.0611485	-0.380852	0.788019	0.0640806	-0.252598	1	0.0510725	-0.386643	1	0.0821302	0.28233	1
ENSG00000101265	RASSF2	0.249029	1.15805	0.00244874	0.0923426	-0.617264	1	0.0881258	-0.810245	0.144924	0.128161	-0.0932903	1	0.144705	0.160844	1	0.205326	0.686396	1
ENSG00000270069	MIR222HG	0.124515	1.42368	0.00244937	0.0430932	-0.491377	1	0.0413651	-0.686661	0.454909	0.0474671	-0.383843	1	0.0680967	0.330769	1	0.0615977	0.225263	1
ENSG00000235034	C19orf81	0.046693	2.23606	0.00247057	0.00923426	-0.590912	1	0.00539545	-1.60324	0.249409	0.0118668	-0.368075	1	0.00851208	-0.0456064	1	0.0307988	1.33847	1
ENSG00000127804	METTL16	0.102725	1.73856	0.00247314	0.0153904	-1.44652	1	0.0431636	0.0150764	1	0.0284803	-0.660683	1	0.0255362	-0.424118	1	0.0307988	-0.139574	1
ENSG00000151655	ITIH2	4.99303	-1.04272	0.00247963	10.17	0.146469	1	11.8592	0.521261	0.15095	9.72127	0.0721277	1	8.48655	-0.1581	1	6.00577	-0.677963	1
ENSG00000213977	TAX1BP3	0.429575	1.02857	0.00247963	0.172373	-0.605303	1	0.152871	-0.91652	0.0295602	0.327523	0.539913	1	0.153217	-0.675423	1	0.236124	-0.0373938	1
ENSG00000106819	ASPN	0.491833	1.01366	0.00248181	0.227778	-0.384461	1	0.185244	-0.83016	0.0493451	0.30379	0.111171	1	0.297923	0.082842	1	0.307988	0.137128	1
ENSG00000139433	GLTP	0.124515	1.40378	0.00249554	0.0430932	-0.506023	1	0.0377682	-0.86002	0.268291	0.0569606	-0.0844754	1	0.0425604	-0.308641	1	0.0821302	0.601508	1
ENSG00000153187	HNRNPU	2.22259	0.893692	0.0025003	1.0958	-0.387921	1	1.04132	-0.543759	0.207907	1.39553	0.0284286	1	1.3364	-0.0456064	1	1.35515	-0.0246994	1
ENSG00000159166	LAD1	0.392221	1.06992	0.00250804	0.172373	-0.422343	1	0.129491	-1.01121	0.020505	0.249202	0.217934	1	0.195778	-0.153666	1	0.287456	0.422608	1
ENSG00000186635	ARAP1	0.5323	0.996984	0.0025374	0.249325	-0.380202	1	0.20143	-0.836798	0.0418049	0.32515	0.0745666	1	0.24685	-0.329857	1	0.472249	0.647849	1
ENSG00000092096	SLC22A17	0.158756	1.29264	0.0025374	0.0646398	-0.346494	1	0.0575515	-0.646313	0.438142	0.0569606	-0.597427	1	0.0936329	0.316964	1	0.112929	0.601508	1
ENSG00000114446	IFT57	0.233465	1.1802	0.00253934	0.0892645	-0.549092	1	0.0971182	-0.498346	0.538511	0.125788	0.0104362	1	0.102145	-0.226179	1	0.0923965	-0.339599	1
ENSG00000103326	CAPN15	0.382882	1.09222	0.00254111	0.135436	-0.755229	1	0.179848	-0.351997	0.716598	0.170882	-0.40707	1	0.238338	0.191788	1	0.297722	0.529157	1
ENSG00000185633	NDUFA4L2	0.155643	1.30857	0.00254349	0.0492494	-0.729517	1	0.0395667	-1.23811	0.0329953	0.0949343	0.363487	1	0.0510725	-0.470912	1	0.123195	0.769452	1
ENSG00000164035	EMCN	0.164982	1.30444	0.00255454	0.0738741	-0.184095	1	0.055753	-0.761674	0.283647	0.0806941	-0.0540525	1	0.0170242	-1.82054	1	0.112929	0.550881	1
ENSG00000076706	MCAM	0.414011	1.05897	0.00256861	0.166217	-0.579626	1	0.151073	-0.84593	0.0623592	0.249202	0.104635	1	0.195778	-0.243751	1	0.369586	0.711425	1
ENSG00000136826	KLF4	1.09262	0.937264	0.00257322	0.483259	-0.529625	1	0.435233	-0.800336	0.0343768	0.749981	0.240358	1	0.578822	-0.196354	1	0.841835	0.372391	1
ENSG00000108556	CHRNE	0.115176	1.57709	0.00257964	0.0307809	-0.767069	1	0.0323727	-0.851743	0.379122	0.0474671	-0.127067	1	0.0340483	-0.355947	1	0.071864	0.653975	1
ENSG00000124249	KCNK15	0.0809345	1.66901	0.00258058	0.0123123	-1.41583	1	0.0305742	-0.240675	0.995638	0.0284803	-0.307046	1	0.00851208	-1.16108	1	0.0513314	0.800053	1
ENSG00000101596	SMCHD1	0.438914	1.04595	0.00258136	0.255481	0.0313313	1	0.167259	-0.78046	0.0962494	0.199362	-0.416854	1	0.24685	-9.5303e-06	1	0.349054	0.523567	1
ENSG00000129932	DOHH	0.230352	1.17947	0.00259304	0.0800302	-0.701095	1	0.0881258	-0.65188	0.317434	0.132908	0.137348	1	0.102145	-0.20646	1	0.123195	0.0780835	1
ENSG00000183801	OLFML1	0.105837	1.63742	0.00260085	0.0215466	-1.10549	1	0.0161864	-1.75936	0.0232769	0.0474671	0.0736301	1	0.0340483	-0.191827	1	0.123195	1.61745	1
ENSG00000116852	KIF21B	0.0809345	1.74302	0.00260902	0.0215466	-0.616447	1	0.0143879	-1.43332	0.108214	0.0261069	-0.395556	1	0.0425604	0.563604	1	0.0615977	1.0952	1
ENSG00000184293	CLECL1	0.046693	2.91413	0.00260964	0	-2.42741	1	0.00539545	-1.25532	0.632264	0.00949343	-0.322988	1	0	-0.782572	1	0.0205326	1.20723	1
ENSG00000148400	NOTCH1	0.286384	1.117	0.00260999	0.135436	-0.257488	1	0.115103	-0.619012	0.320066	0.149521	-0.104347	1	0.102145	-0.577827	1	0.184793	0.285231	1
ENSG00000172985	SH3RF3	0.105837	1.50736	0.00262638	0.0400151	-0.279983	1	0.0341712	-0.663786	0.559976	0.0379737	-0.413063	1	0.0340483	-0.276219	1	0.0513314	0.287847	1
ENSG00000179886	TIGD5	0.105837	1.50736	0.00262638	0.0307809	-0.681678	1	0.0395667	-0.401611	0.798061	0.0356004	-0.519385	1	0.0510725	0.242374	1	0.0410651	0.00832454	1
ENSG00000160447	PKN3	0.0622573	1.87349	0.00264127	0.0153904	-0.590912	1	0.0143879	-0.911367	0.525889	0.0237336	-0.00261992	1	0	-1.6933	1	0.0307988	0.686396	1
ENSG00000125257	ABCC4	0.0622573	1.87349	0.00264127	0.0153904	-0.590912	1	0.0125894	-1.11782	0.331374	0.0261069	0.162439	1	0.0255362	0.401853	1	0	-1.40876	1
ENSG00000077454	LRCH4	0.417124	1.05548	0.00264872	0.178529	-0.478343	1	0.143879	-0.947893	0.0286122	0.227842	-0.0789501	1	0.306435	0.412526	1	0.35932	0.653975	1
ENSG00000258512	LINC00239	0.02179	3.65109	0.00264872	0	-1.10549	1	0.00359697	-0.210927	1	0	-1.57453	1	0	0.539356	1	0	0.8239	1
ENSG00000113140	SPARC	2.71753	0.884717	0.00266438	1.35128	-0.381576	1	1.14563	-0.746434	0.0356647	1.86546	0.189579	1	1.66837	-0.0219793	1	1.75553	0.0544234	1
ENSG00000244274	DBNDD2	0.136966	1.47998	0.00266438	0.0400151	-0.717669	1	0.0431636	-0.736996	0.438252	0.0617073	-0.0522995	1	0.0340483	-0.674769	1	0.0821302	0.508398	1
ENSG00000076944	STXBP2	0.563428	0.988962	0.00266768	0.27395	-0.325127	1	0.203229	-0.928784	0.0183334	0.356004	0.130938	1	0.263875	-0.323591	1	0.492781	0.618431	1
ENSG00000213903	LTB4R	0.177433	1.24855	0.00267555	0.0554055	-0.802416	1	0.0665439	-0.624778	0.424076	0.0949343	0.0605597	1	0.0425604	-0.937458	1	0.143728	0.748938	1
ENSG00000105717	PBX4	0.0933859	1.73082	0.00267858	0.0277028	-0.483997	1	0.0233803	-0.919272	0.41949	0.0213602	-0.953038	1	0.00851208	-1.32854	1	0.112929	1.75351	1
ENSG00000184164	CRELD2	0.258368	1.12853	0.00273403	0.110811	-0.406994	1	0.115103	-0.417378	0.64912	0.125788	-0.21881	1	0.110657	-0.302904	1	0.143728	0.0869344	1
ENSG00000171476	HOPX	0.0778216	1.8921	0.0027403	0.0153904	-0.926515	1	0.0107909	-1.68897	0.105253	0.0308536	0.0629037	1	0.0170242	-0.361108	1	0.0615977	1.25274	1
ENSG00000160219	GAB3	0.0747087	1.83552	0.00274063	0.0246247	-0.228342	1	0.0143879	-1.24067	0.25349	0.0166135	-0.896454	1	0.0425604	0.745807	1	0.0410651	0.739836	1
ENSG00000179639	FCER1A	0.0622573	1.87349	0.00274378	0.00307809	-2.30712	0.741617	0.0107909	-1.34609	0.211354	0.0284803	0.318559	1	0.0170242	-0.0456064	1	0.0513314	1.33847	1
ENSG00000058453	CROCC	0.0964988	1.53562	0.00275184	0.036937	-0.232865	1	0.0287758	-0.774516	0.460627	0.0308536	-0.574526	1	0.0510725	0.401853	1	0.0410651	0.163975	1
ENSG00000144736	SHQ1	0.0964988	1.53562	0.00275184	0.0430932	0.0148088	1	0.0251788	-0.997524	0.240987	0.0356004	-0.340061	1	0.0255362	-0.460644	1	0.0513314	0.445388	1
ENSG00000166986	MARS	0.317512	1.07707	0.00275184	0.153904	-0.250683	1	0.14208	-0.456955	0.529635	0.170882	-0.0851414	1	0.0680967	-1.30864	1	0.205326	0.252743	1
ENSG00000133063	CHIT1	0.0311286	3.11052	0.00275388	0.00615617	-0.00594973	1	0.00359697	-1.01828	0.780556	0	-2.2526	1	0	-0.138716	1	0.0102663	1.23894	1
ENSG00000165868	HSPA12A	0.0933859	1.86832	0.00275867	0.0307809	-0.231016	1	0.0161864	-1.4047	0.180603	0.0308536	-0.278133	1	0.0170242	-0.641216	1	0.0513314	0.708423	1
ENSG00000165801	ARHGEF40	0.280158	1.12914	0.00275867	0.120045	-0.409996	1	0.109708	-0.655475	0.275707	0.144775	-0.112183	1	0.16173	0.122516	1	0.153994	0.063679	1
ENSG00000180891	CUEDC1	0.19611	1.21369	0.0027591	0.0923426	-0.178089	1	0.0737379	-0.6515	0.361465	0.111548	0.14254	1	0.0340483	-1.37903	1	0.071864	-0.393331	1
ENSG00000126803	HSPA2	0.186772	1.23606	0.00276261	0.0523275	-0.979955	1	0.0647455	-0.776261	0.231697	0.106801	0.172932	1	0.0936329	0.0283942	1	0.123195	0.436877	1
ENSG00000088882	CPXM1	0.0591444	1.91413	0.00276261	0.0123123	-0.783557	1	0.0161864	-0.603245	0.780556	0.0142401	-0.693171	1	0	-1.59815	1	0.0513314	1.44539	1
ENSG00000011590	ZBTB32	0.0498058	2.23606	0.00277476	0.00923426	-0.690448	1	0.00539545	-1.70278	0.23801	0.00949343	-0.788651	1	0.0170242	0.49205	1	0.0410651	1.60978	1
ENSG00000061273	HDAC7	0.267706	1.11676	0.00278579	0.0984987	-0.663976	1	0.0989167	-0.769895	0.155711	0.159015	0.134425	1	0.144705	0.0199819	1	0.174527	0.304526	1
ENSG00000196935	SRGAP1	0.13074	1.37692	0.00279648	0.0430932	-0.604587	1	0.0413651	-0.81084	0.300211	0.0569606	-0.193704	1	0.0340483	-0.674769	1	0.123195	1.09138	1
ENSG00000117298	ECE1	1.31363	0.916175	0.00279671	0.671023	-0.307978	1	0.604291	-0.556632	0.216569	0.754727	-0.115095	1	0.595846	-0.4484	1	1.16009	0.564033	1
ENSG00000171150	SOCS5	0.133853	1.37356	0.00279738	0.0430932	-0.644851	1	0.0467606	-0.640915	0.503593	0.0640806	-0.0302058	1	0.0595846	0.0033032	1	0.0513314	-0.151852	1
ENSG00000196704	AMZ2	0.205449	1.21468	0.00279738	0.113889	0.098048	1	0.0827303	-0.526703	0.525121	0.0854408	-0.418184	1	0.0425604	-1.17581	1	0.112929	0.153362	1
ENSG00000135587	SMPD2	0.155643	1.29377	0.00279874	0.0461713	-0.83884	1	0.0521561	-0.783817	0.27562	0.0759474	-0.066185	1	0.0510725	-0.481108	1	0.153994	1.09055	1
ENSG00000141480	ARRB2	0.513623	1.01864	0.00280143	0.206232	-0.614958	1	0.230206	-0.509176	0.399731	0.265816	-0.210496	1	0.272387	-0.113912	1	0.472249	0.720277	1
ENSG00000225783	MIAT	0.0778216	1.72704	0.00280493	0.0277028	-0.18955	1	0.0215818	-0.739306	0.597231	0.0189869	-0.837561	1	0.00851208	-1.06945	1	0.0615977	1.14583	1
ENSG00000087903	RFX2	0.48872	0.996804	0.0028096	0.27395	-0.0763391	1	0.188841	-0.799288	0.0641638	0.294296	0.0478502	1	0.144705	-0.971606	1	0.379852	0.448312	1
ENSG00000071655	MBD3	1.27939	0.919741	0.00281972	0.631008	-0.363843	1	0.562926	-0.635695	0.130016	0.681153	-0.250091	1	0.766087	-0.0264553	1	1.33462	0.827208	1
ENSG00000223764	LINC02593	0.0840473	1.61715	0.00281996	0.0338589	-0.0812379	1	0.0287758	-0.463314	0.780556	0.0166135	-1.22988	1	0.0255362	-0.204805	1	0.0513314	0.708423	1
ENSG00000188372	ZP3	0.0840473	1.61715	0.00281996	0.00923426	-1.84965	0.661114	0.0251788	-0.696354	0.585197	0.0356004	-0.0339579	1	0.0340483	0.138818	1	0.0615977	0.953183	1
ENSG00000102317	RBM3	1.94554	0.887638	0.00281996	0.975753	-0.363976	1	0.996361	-0.380852	0.506998	1.18193	-0.0387335	1	0.944841	-0.37302	1	1.16009	-0.0615716	1
ENSG00000287387	AC010883.3	0.0778216	1.68857	0.00282951	0.0184685	-0.809092	1	0.0251788	-0.503709	0.780556	0.033227	0.0395826	1	0.0170242	-0.484491	1	0.0102663	-0.808368	1
ENSG00000140835	CHST4	0.0778216	1.68857	0.00282951	0.0184685	-0.809092	1	0.0143879	-1.40732	0.110824	0.0403471	0.393765	1	0.0425604	0.588266	1	0.0102663	-0.808368	1
ENSG00000159753	CARMIL2	0.0591444	1.91413	0.00284701	0.0123123	-0.783557	1	0.00359697	-2.60324	0.00886932	0.0284803	0.447842	1	0.0255362	0.503732	1	0.0307988	0.788276	1
ENSG00000152580	IGSF10	0.0373544	2.47706	0.00287193	0.00615617	-0.590912	1	0.00539545	-1.11782	0.560975	0.0118668	0.162439	1	0	-0.662278	1	0	-0.377734	1
ENSG00000104723	TUSC3	0.183659	1.23606	0.00287836	0.070796	-0.483997	1	0.0845288	-0.255321	0.92005	0.0949343	-0.0139872	1	0.0680967	-0.386643	1	0.0102663	-2.32991	1
ENSG00000161547	SRSF2	1.94865	0.885423	0.00287836	1.07117	-0.210687	1	0.917227	-0.542703	0.210505	1.12497	-0.134778	1	1.18318	-0.0359562	1	1.30382	0.111029	1
ENSG00000125753	VASP	0.631911	0.980703	0.00287836	0.277028	-0.504581	1	0.244594	-0.8116	0.049636	0.377364	0.0167619	1	0.289411	-0.366985	1	0.687841	0.950203	1
ENSG00000160223	ICOSLG	0.115176	1.46162	0.00287869	0.0584836	0.163331	1	0.0269773	-1.23883	0.0756659	0.033227	-0.805139	1	0.0425604	-0.153666	1	0.112929	1.223	1
ENSG00000196569	LAMA2	0.286384	1.09573	0.00288128	0.126202	-0.39124	1	0.109708	-0.724337	0.184559	0.168508	0.0971479	1	0.110657	-0.481108	1	0.184793	0.269634	1
ENSG00000182566	CLEC4G	0.124515	-1.31629	0.00289468	0.310887	0.174623	1	0.347108	0.446471	0.405296	0.31091	0.184466	1	0.323459	0.230807	1	0.174527	-0.661527	1
ENSG00000162975	KCNF1	0.0840473	1.72148	0.00291087	0.0277028	-0.31961	1	0.0143879	-1.50861	0.0874283	0.0284803	-0.333518	1	0.00851208	-1.18311	1	0.0923965	1.60978	1
ENSG00000171490	RSL1D1	0.778216	0.9573	0.00292309	0.393995	-0.286058	1	0.359697	-0.508973	0.340616	0.422457	-0.180293	1	0.383044	-0.284039	1	0.585178	0.356351	1
ENSG00000167770	OTUB1	0.64125	0.97244	0.00295138	0.317043	-0.311936	1	0.302145	-0.458405	0.448785	0.348883	-0.162086	1	0.280899	-0.43927	1	0.461983	0.307446	1
ENSG00000213983	AP1G2	0.186772	1.24793	0.00296919	0.0738741	-0.434322	1	0.0575515	-0.970664	0.101057	0.0925609	-0.0804172	1	0.0595846	-0.581659	1	0.184793	1.04503	1
ENSG00000109339	MAPK10	0.0529187	2.01366	0.00298039	0.0307809	0.868519	1	0.00359697	-2.38085	0.0348127	0.0189869	0.0104362	1	0	-1.38664	1	0	-1.1021	1
ENSG00000139146	SINHCAF	0.0529187	2.01366	0.00298039	0.0123123	-0.549092	1	0.00539545	-1.92517	0.0837717	0.0261069	0.577477	1	0.00851208	-0.348169	1	0.0102663	-0.0636253	1
ENSG00000112406	HECA	0.245916	1.13172	0.002982	0.120045	-0.18955	1	0.109708	-0.411549	0.673043	0.109174	-0.377489	1	0.110657	-0.226179	1	0.123195	-0.054599	1
ENSG00000099381	SETD1A	0.242803	1.14752	0.002982	0.107733	-0.334731	1	0.0809318	-0.92338	0.0744955	0.118668	-0.194883	1	0.20429	0.710725	1	0.133462	0.0889968	1
ENSG00000120690	ELF1	0.333076	1.06021	0.00298436	0.166217	-0.216517	1	0.120498	-0.858174	0.069826	0.206482	0.162439	1	0.144705	-0.352495	1	0.184793	0.0143772	1
ENSG00000128271	ADORA2A	0.0902731	1.58836	0.00298554	0.0307809	-0.36852	1	0.0287758	-0.615318	0.626569	0.0189869	-1.17014	1	0.0595846	0.75276	1	0.0513314	0.581043	1
ENSG00000130309	COLGALT1	0.659927	0.956744	0.00300516	0.30473	-0.438909	1	0.285959	-0.62878	0.172122	0.38923	-0.028383	1	0.383044	-0.0330064	1	0.503048	0.380293	1
ENSG00000118526	TCF21	0.143192	1.31491	0.0030347	0.0492494	-0.590912	1	0.0503576	-0.679376	0.409847	0.0735741	0.0469621	1	0.0595846	-0.138716	1	0.0615977	-0.0580443	1
ENSG00000177679	SRRM3	0.0280158	2.97302	0.00304282	0	-1.69045	1	0.00359697	-0.911367	0.780556	0.00474671	-0.368075	1	0	-0.0456064	1	0.0102663	1.33847	1
ENSG00000176978	DPP7	1.42569	0.902233	0.00304284	0.751053	-0.267932	1	0.661842	-0.552659	0.215577	0.776088	-0.225963	1	0.893769	0.0288718	1	1.14982	0.412378	1
ENSG00000144935	TRPC1	0.0498058	2.07559	0.00306427	0.00615617	-1.24299	1	0.0125894	-0.603245	0.780556	0.0166135	-0.0599531	1	0	-1.268	1	0.0205326	0.686396	1
ENSG00000128815	WDFY4	0.0778216	1.72704	0.00307992	0.0123123	-1.31961	1	0.0179848	-1.0369	0.322403	0.0284803	-0.196015	1	0.0425604	0.613357	1	0.0513314	0.897901	1
ENSG00000163870	TPRA1	0.448252	1.01508	0.00308761	0.206232	-0.393062	1	0.208624	-0.441225	0.520775	0.218349	-0.32077	1	0.212802	-0.274326	1	0.379852	0.596094	1
ENSG00000100979	PLTP	0.46693	1.02738	0.00308761	0.218544	-0.355099	1	0.183445	-0.742384	0.119246	0.284803	0.100211	1	0.16173	-0.723678	1	0.369586	0.500413	1
ENSG00000143494	VASH2	0.02179	4.23606	0.00310779	0	-0.953482	1	0.00179848	-0.79589	0.935193	0	-1.42252	1	0	0.691359	1	0	0.975903	1
ENSG00000150510	FAM124A	0.0435801	2.23606	0.00310779	0.00923426	-0.483997	1	0.00539545	-1.49633	0.289189	0.0166135	0.28797	1	0.00851208	0.0539293	1	0	-0.712153	1
ENSG00000011638	TMEM159	0.0435801	2.23606	0.00310779	0.00615617	-0.953482	1	0.00359697	-1.96581	0.148142	0.0118668	-0.252598	1	0	-0.996697	1	0.0513314	2.14583	1
ENSG00000102312	PORCN	0.0435801	2.23606	0.00310779	0.00615617	-0.953482	1	0.00539545	-1.49633	0.289189	0.0142401	0.0311948	1	0.00851208	0.0539293	1	0.0205326	0.975903	1
ENSG00000092964	DPYSL2	0.572767	0.976274	0.00311963	0.252403	-0.49863	1	0.226609	-0.775872	0.0702031	0.386857	0.246973	1	0.263875	-0.357884	1	0.410651	0.306163	1
ENSG00000113790	EHHADH	0.737749	-1.08951	0.00313174	1.61292	0.21713	1	1.72655	0.41293	0.372478	1.37892	-0.06349	1	1.67688	0.246277	1	1.26275	-0.187688	1
ENSG00000161055	SCGB3A1	0.0560316	2.16205	0.00313174	0.00307809	-1.99301	1	0.00719394	-1.56142	0.274227	0.0237336	0.399479	1	0.00851208	-0.348169	1	0.0307988	1.01655	1
ENSG00000273100	AL596442.2	0.00311286	-2.91369	0.0031447	0.0523275	0.605008	1	0.0467606	0.435436	0.787852	0.0427204	0.240442	1	0.0510725	0.624245	1	0.0307988	0.0373036	1
ENSG00000115649	CNPPD1	0.252142	1.126	0.0031551	0.0861864	-0.771066	1	0.111506	-0.43332	0.611115	0.147148	0.109972	1	0.0936329	-0.502121	1	0.133462	0.0165451	1
ENSG00000158714	SLAMF8	0.0871602	1.73648	0.00318593	0.0123123	-1.484	1	0.0287758	-0.436347	0.852188	0.0284803	-0.385048	1	0.0340483	0.160844	1	0.0410651	0.445388	1
ENSG00000167614	TTYH1	0.0715959	1.77662	0.00319793	0.00923426	-1.51148	1	0.00719394	-2.1744	0.0121623	0.0356004	0.38985	1	0.0340483	0.482773	1	0.0615977	1.30933	1
ENSG00000261371	PECAM1	0.628799	0.970654	0.00320472	0.264715	-0.579019	1	0.244594	-0.8116	0.0479977	0.401097	0.131653	1	0.314947	-0.241727	1	0.605711	0.751222	1
ENSG00000274211	SOCS7	0.0653701	1.7886	0.00322606	0.0153904	-0.722157	1	0.0233803	-0.236462	1	0.0189869	-0.508938	1	0	-1.81114	1	0.0307988	0.560866	1
ENSG00000104679	R3HCC1	0.273932	1.14193	0.00323102	0.0861864	-0.891361	1	0.122297	-0.401611	0.696176	0.151895	0.0283027	1	0.110657	-0.381209	1	0.16426	0.199868	1
ENSG00000170889	RPS9	15.474	0.862485	0.00323611	7.6829	-0.40428	1	7.39897	-0.535307	0.179652	9.16116	-0.11036	1	8.35035	-0.241565	1	14.691	0.626214	1
ENSG00000119771	KLHL29	0.105837	1.45845	0.00328716	0.0492494	0.0185033	1	0.0323727	-0.79589	0.394043	0.0474671	-0.0697341	1	0.0425604	-0.0294867	1	0	-2.40876	1
ENSG00000126804	ZBTB1	0.102725	1.49063	0.00329339	0.0338589	-0.502376	1	0.0287758	-0.91788	0.283076	0.0545872	0.266275	1	0.0170242	-1.01318	1	0.0410651	0.0414914	1
ENSG00000130725	UBE2M	0.915182	0.92099	0.00329339	0.452479	-0.357102	1	0.370488	-0.785397	0.0406024	0.602833	0.145566	1	0.425604	-0.399981	1	0.780237	0.517797	1
ENSG00000172037	LAMB2	1.9362	0.877995	0.0032998	0.904957	-0.489629	1	0.893847	-0.585757	0.159928	1.27924	0.109972	1	1.04699	-0.217942	1	1.46808	0.296162	1
ENSG00000072858	SIDT1	0.0435801	2.23606	0.00330761	0.00923426	-0.483997	1	0.00539545	-1.49633	0.291678	0.0142401	0.0311948	1	0	-0.996697	1	0.0205326	0.975903	1
ENSG00000105063	PPP6R1	0.550977	0.973696	0.003319	0.283184	-0.244398	1	0.240997	-0.595591	0.241161	0.306163	-0.122014	1	0.20429	-0.674769	1	0.482515	0.609257	1
ENSG00000105329	TGFB1	0.336189	1.0735	0.0033239	0.175451	-0.130147	1	0.129491	-0.735348	0.16036	0.154268	-0.373111	1	0.178754	-0.0499716	1	0.287456	0.663959	1
ENSG00000130726	TRIM28	1.05526	0.92777	0.00334764	0.520197	-0.35716	1	0.49818	-0.497128	0.340937	0.624193	-0.0505544	1	0.536261	-0.26542	1	0.708373	0.15617	1
ENSG00000197329	PELI1	0.572767	0.960082	0.00336074	0.317043	-0.130242	1	0.262579	-0.52103	0.340919	0.301416	-0.232738	1	0.323459	-0.0676327	1	0.338787	0.00687872	1
ENSG00000189067	LITAF	2.77045	0.868546	0.00336199	1.4467	-0.312834	1	1.1816	-0.740008	0.0380996	1.75628	0.0227545	1	1.57474	-0.152226	1	2.52551	0.571123	1
ENSG00000123505	AMD1	0.700394	0.937293	0.0034006	0.338589	-0.37931	1	0.338115	-0.445536	0.444287	0.405844	-0.0789989	1	0.40858	-0.0416753	1	0.390119	-0.105988	1
ENSG00000171453	POLR1C	0.342415	1.05319	0.00341401	0.163139	-0.300133	1	0.14208	-0.61862	0.280702	0.173255	-0.21807	1	0.153217	-0.317053	1	0.287456	0.620105	1
ENSG00000220008	LINGO3	0.0155643	4.82102	0.00341834	0	-0.36852	1	0	-1.38085	0.804905	0	-0.837561	1	0	1.27632	1	0	1.56087	1
ENSG00000106003	LFNG	0.13074	1.39553	0.00342349	0.0615617	-0.0205965	1	0.0413651	-0.79589	0.352301	0.0403471	-0.755099	1	0.0425604	-0.386643	1	0.112929	0.975903	1
ENSG00000197019	SERTAD1	1.58134	0.881063	0.00342462	0.784912	-0.386256	1	0.705006	-0.647146	0.101898	1.05852	0.137905	1	0.749063	-0.412852	1	1.23195	0.341884	1
ENSG00000138315	OIT3	0.0871602	-1.37764	0.00347248	0.270872	0.487605	1	0.233803	0.25454	0.780891	0.223096	0.142332	1	0.212802	0.0779081	1	0.174527	-0.199947	1
ENSG00000161642	ZNF385A	0.161869	1.24973	0.00348143	0.0461713	-0.933304	1	0.05935	-0.662623	0.40248	0.0901876	0.137986	1	0.0340483	-1.07418	1	0.143728	0.892847	1
ENSG00000134365	CFHR4	0.242803	-1.17955	0.00349256	0.566368	0.222303	1	0.68882	0.71761	0.0359552	0.446191	-0.208025	1	0.459652	-0.117244	1	0.338787	-0.561125	1
ENSG00000130811	EIF3G	1.5004	0.888665	0.00350698	0.726428	-0.421313	1	0.679827	-0.610297	0.144924	0.856782	-0.151496	1	0.97889	0.0790203	1	1.41675	0.645466	1
ENSG00000070961	ATP2B1	0.635024	0.958433	0.00353003	0.270872	-0.567567	1	0.267974	-0.675596	0.13762	0.363124	-0.0838437	1	0.374532	-0.00661227	1	0.636509	0.803436	1
ENSG00000159363	ATP13A2	0.0933859	1.51783	0.00353302	0.0400151	-0.0636652	1	0.0251788	-0.955088	0.302877	0.0379737	-0.187503	1	0.0510725	0.43982	1	0.0102663	-1.1761	1
ENSG00000162739	SLAMF6	0.0404672	2.45845	0.00353859	0.00615617	-0.722157	1	0.00899242	-0.532855	0.890969	0.00474671	-1.1912	1	0.00851208	0.276322	1	0.0102663	0.560866	1
ENSG00000181090	EHMT1	0.298835	1.06778	0.00353859	0.16006	-0.0890599	1	0.120498	-0.656794	0.24924	0.137655	-0.369955	1	0.170242	0.0539293	1	0.205326	0.338473	1
ENSG00000108963	DPH1	0.0280158	2.97302	0.00354351	0.00307809	-0.590912	1	0.00179848	-1.60324	0.494994	0.00474671	-0.368075	1	0	-0.0456064	1	0.0102663	1.33847	1
ENSG00000112562	SMOC2	0.118289	1.39217	0.00356245	0.0430932	-0.431256	1	0.0341712	-0.949695	0.21306	0.0474671	-0.319712	1	0.0851208	0.706006	1	0.0615977	0.280758	1
ENSG00000156675	RAB11FIP1	0.317512	1.07081	0.00359685	0.135436	-0.46663	1	0.0989167	-1.10748	0.0108938	0.213602	0.330384	1	0.144705	-0.272572	1	0.246391	0.518221	1
ENSG00000273796	BX322562.1	0.0560316	2.02455	0.00359685	0.00615617	-1.44652	1	0.00899242	-1.34021	0.33801	0.0118668	-0.796919	1	0.0425604	1.31696	1	0.0410651	1.29783	1
ENSG00000136451	VEZF1	0.267706	1.10157	0.00360442	0.104655	-0.579087	1	0.104312	-0.688034	0.230747	0.185122	0.414558	1	0.0851208	-0.73998	1	0.102663	-0.455436	1
ENSG00000116785	CFHR3	0.868489	-1.07345	0.00360773	2.09925	0.419688	1	1.99812	0.398239	0.401512	1.49047	-0.20064	1	1.98332	0.269147	1	1.24222	-0.442088	1
ENSG00000183010	PYCR1	0.0622573	2.16894	0.00361012	0.00307809	-2.14111	1	0.00539545	-2.08129	0.0946922	0.0213602	0.0249358	1	0.00851208	-0.496268	1	0.071864	2.01655	1
ENSG00000176463	SLCO3A1	0.149417	1.28091	0.00361485	0.0461713	-0.783557	1	0.0431636	-1.04685	0.0929251	0.0759474	-0.00261992	1	0.0936329	0.401853	1	0.123195	0.812845	1
ENSG00000113448	PDE4D	0.339302	1.04587	0.00362405	0.16006	-0.322423	1	0.133088	-0.726942	0.156093	0.163762	-0.30819	1	0.178754	-0.0844256	1	0.349054	0.926383	1
ENSG00000198931	APRT	1.88951	0.872036	0.00364838	0.926504	-0.414746	1	0.942406	-0.446217	0.38431	1.14396	-0.0595263	1	0.927817	-0.367884	1	1.51941	0.382003	1
ENSG00000100234	TIMP3	1.51596	0.883704	0.00365996	0.846474	-0.184808	1	0.631268	-0.769	0.0356647	1.03004	0.169088	1	0.825672	-0.199963	1	0.903433	-0.0623104	1
ENSG00000167747	C19orf48	0.410898	1.02455	0.00367068	0.172373	-0.53563	1	0.167259	-0.680093	0.187106	0.208855	-0.236296	1	0.272387	0.233253	1	0.390119	0.780179	1
ENSG00000165215	CLDN3	0.921408	0.918993	0.00367171	0.449401	-0.381546	1	0.390271	-0.705425	0.0855461	0.626566	0.204793	1	0.459652	-0.296935	1	0.595444	0.0947805	1
ENSG00000004468	CD38	0.102725	1.46554	0.00368304	0.0307809	-0.663976	1	0.0413651	-0.29839	0.935193	0.0379737	-0.393954	1	0.0340483	-0.259731	1	0.0410651	0.0248127	1
ENSG00000138031	ADCY3	0.161869	1.26354	0.00369483	0.0523275	-0.732573	1	0.05935	-0.650941	0.43504	0.0712007	-0.275682	1	0.110657	0.508768	1	0.102663	0.415435	1
ENSG00000239713	APOBEC3G	0.0809345	1.74302	0.00369483	0.0277028	-0.242989	1	0.0233803	-0.66096	0.704626	0.0213602	-0.71203	1	0.0340483	0.276322	1	0.0205326	-0.223406	1
ENSG00000187838	PLSCR3	0.189885	1.19025	0.00370168	0.0831083	-0.316052	1	0.0647455	-0.843824	0.171131	0.0949343	-0.114215	1	0.0851208	-0.1631	1	0.143728	0.601508	1
ENSG00000162191	UBXN1	0.840473	0.915192	0.00371497	0.360136	-0.597882	1	0.384876	-0.565366	0.228259	0.491285	-0.0835399	1	0.527749	0.0490305	1	0.780237	0.646086	1
ENSG00000240864	IGKV1-16	0.0186772	4.04341	0.00371649	0	-0.783557	1	0.00179848	-0.603245	1	0	-1.2526	1	0	0.861284	1	0	1.14583	1
ENSG00000122194	PLG	10.537	-1.00089	0.00373598	23.1564	0.331708	1	22.8012	0.368315	0.430041	18.6759	-0.0543905	1	21.7228	0.17979	1	13.3462	-0.562353	1
ENSG00000213658	LAT	0.10895	1.45178	0.00373598	0.0153904	-1.72216	0.643653	0.0341712	-0.759364	0.424076	0.0593339	0.277917	1	0.0425604	-0.0773153	1	0.071864	0.653975	1
ENSG00000143479	DYRK3	0.146305	1.29746	0.00374763	0.0584836	-0.36852	1	0.0467606	-0.861181	0.211354	0.0688273	-0.127067	1	0.0510725	-0.386643	1	0.112929	0.730791	1
ENSG00000134871	COL4A2	1.31052	0.88972	0.00378324	0.674101	-0.318479	1	0.494583	-0.938848	0.00637905	0.973076	0.348247	1	0.61287	-0.422597	1	0.985563	0.296592	1
ENSG00000161405	IKZF3	0.127627	1.36159	0.00380034	0.0492494	-0.36852	1	0.0431636	-0.706622	0.444287	0.0427204	-0.648527	1	0.0766087	0.415028	1	0.0923965	0.699572	1
ENSG00000114503	NCBP2	0.342415	1.04179	0.00380373	0.184685	-0.100747	1	0.167259	-0.32345	0.765077	0.137655	-0.627343	1	0.187266	-0.0330064	1	0.205326	0.111881	1
ENSG00000108424	KPNB1	0.616347	0.956801	0.00380373	0.249325	-0.654824	1	0.271571	-0.597811	0.2264	0.372617	0.0177596	1	0.442628	0.292288	1	0.420918	0.216217	1
ENSG00000033867	SLC4A7	0.2179	1.1474	0.00381977	0.123123	0.0741488	1	0.0773348	-0.812192	0.158471	0.0949343	-0.394892	1	0.110657	-0.0318006	1	0.143728	0.359232	1
ENSG00000265681	RPL17	11.1067	0.853104	0.00383597	5.23275	-0.499506	1	6.39721	-0.184998	0.859249	6.79729	-0.0577213	1	5.03915	-0.51132	1	6.09817	-0.221684	1
ENSG00000105676	ARMC6	0.351754	1.05214	0.00383597	0.141592	-0.577697	1	0.140282	-0.691781	0.19496	0.189869	-0.102573	1	0.187266	-0.066365	1	0.328521	0.780831	1
ENSG00000078596	ITM2A	0.224126	1.16849	0.00385076	0.113889	-0.0902186	1	0.0827303	-0.725117	0.254245	0.0949343	-0.426428	1	0.0936329	-0.29522	1	0.184793	0.700269	1
ENSG00000196756	SNHG17	0.572767	0.950453	0.0038513	0.264715	-0.441276	1	0.278765	-0.417378	0.519156	0.322777	-0.117462	1	0.280899	-0.284873	1	0.410651	0.286634	1
ENSG00000135976	ANKRD36	0.0373544	2.76657	0.00385637	0	-2.17587	1	0.00539545	-0.965815	0.780556	0.00237336	-1.57453	1	0.00851208	0.539356	1	0.0307988	1.9759	1
ENSG00000176533	GNG7	0.192998	1.23606	0.00389212	0.0861864	-0.247504	1	0.0683424	-0.739306	0.310074	0.0806941	-0.390102	1	0.0510725	-0.839156	1	0.195059	1.06688	1
ENSG00000186810	CXCR3	0.0715959	1.82102	0.00390774	0.00923426	-1.484	1	0.00899242	-1.85478	0.0549075	0.033227	0.29674	1	0.00851208	-0.893603	1	0.0821302	1.76116	1
ENSG00000174177	CTU2	0.183659	1.22408	0.00390868	0.0738741	-0.425103	1	0.0485591	-1.24592	0.0215384	0.102054	0.108801	1	0.127681	0.494962	1	0.112929	0.329911	1
ENSG00000140287	HDC	0.0902731	1.52824	0.00392141	0.0307809	-0.411589	1	0.0251788	-0.888999	0.379051	0.0379737	-0.119332	1	0.0255362	-0.367534	1	0.0513314	0.540966	1
ENSG00000152520	PAN3	0.177433	1.21139	0.0039271	0.0523275	-0.917413	1	0.0845288	-0.210927	0.949705	0.0854408	-0.162086	1	0.0766087	-0.191827	1	0.0821302	-0.0679512	1
ENSG00000141506	PIK3R5	0.164982	1.2905	0.0039271	0.0400151	-1.14613	0.982297	0.055753	-0.77317	0.314972	0.0783208	-0.119332	1	0.0851208	0.121043	1	0.16426	1.09374	1
ENSG00000115325	DOK1	0.0622573	1.92793	0.00393193	0.00615617	-1.65803	1	0.0125894	-1.08129	0.423339	0.0284803	0.360379	1	0.00851208	-0.630569	1	0.0307988	0.719563	1
ENSG00000198089	SFI1	0.136966	1.31852	0.00394224	0.0584836	-0.242989	1	0.0251788	-1.73449	0.00262017	0.0712007	0.0722415	1	0.0766087	0.276322	1	0.123195	0.975903	1
ENSG00000100276	RASL10A	0.0529187	2.23606	0.00395429	0.0123123	-0.415826	1	0.00539545	-1.79589	0.193417	0.0118668	-0.574526	1	0.00851208	-0.226179	1	0.0410651	1.51356	1
ENSG00000143753	DEGS1	0.395334	1.00724	0.00395672	0.184685	-0.372456	1	0.185244	-0.4353	0.538776	0.225469	-0.0426751	1	0.20429	-0.149496	1	0.174527	-0.363727	1
ENSG00000149930	TAOK2	0.208562	1.16365	0.00396329	0.0984987	-0.214897	1	0.0575515	-1.22723	0.0131709	0.109174	-0.0555613	1	0.110657	0.0465873	1	0.195059	0.890327	1
ENSG00000043143	JADE2	0.155643	1.26462	0.00398299	0.070796	-0.187279	1	0.0575515	-0.634139	0.43504	0.0806941	0.0187038	1	0.0255362	-1.33839	1	0.071864	-0.0140433	1
ENSG00000137331	IER3	3.22804	0.867091	0.00398325	1.56059	-0.44368	1	1.41721	-0.688693	0.0605513	2.31165	0.254595	1	1.60027	-0.361926	1	2.28938	0.182106	1
ENSG00000100092	SH3BP1	0.0964988	1.62135	0.00401743	0.036937	-0.17058	1	0.0197833	-1.31945	0.141558	0.0261069	-0.77616	1	0.0680967	0.861284	1	0.0615977	0.74373	1
ENSG00000182196	ARL6IP4	2.79846	0.85262	0.00402111	1.44362	-0.346871	1	1.35786	-0.516736	0.24382	1.77527	0.00908855	1	1.2683	-0.507019	1	2.32018	0.411566	1
ENSG00000115355	CCDC88A	0.239691	1.16391	0.00404053	0.107733	-0.300133	1	0.0845288	-0.81084	0.17731	0.111548	-0.267549	1	0.144705	0.223854	1	0.174527	0.508398	1
ENSG00000115604	IL18R1	0.2179	1.13787	0.00404085	0.0954207	-0.360986	1	0.102514	-0.304231	0.806188	0.0973076	-0.360127	1	0.110657	-0.03872	1	0.0923965	-0.266953	1
ENSG00000178562	CD28	0.0529187	1.94655	0.00404288	0.00615617	-1.40805	1	0.0107909	-1.03293	0.445392	0.0261069	0.525009	1	0	-1.42412	1	0.0205326	0.521337	1
ENSG00000169860	P2RY1	0.0529187	1.94655	0.00404288	0.00923426	-0.953482	1	0.0125894	-0.79589	0.681856	0.0166135	-0.252598	1	0.0170242	0.236793	1	0.0205326	0.521337	1
ENSG00000008256	CYTH3	0.136966	1.31852	0.00404654	0.0430932	-0.722157	1	0.0359697	-1.17176	0.0616875	0.0712007	0.0722415	1	0.0680967	0.112346	1	0.123195	0.975903	1
ENSG00000171124	FUT3	0.0280158	2.97302	0.00407233	0.00307809	-0.590912	1	0	-2.70278	0.161757	0.00949343	0.609898	1	0	-0.0456064	1	0	0.238937	1
ENSG00000115561	CHMP3	0.323738	1.03741	0.00407556	0.172373	-0.125593	1	0.120498	-0.827368	0.0900081	0.180375	-0.057274	1	0.170242	-0.0906943	1	0.215592	0.26541	1
ENSG00000137563	GGH	0.687943	-1.06822	0.00408075	1.54212	0.286365	1	1.73194	0.614168	0.0783502	1.25313	-0.0865882	1	1.07252	-0.309902	1	0.759705	-0.817646	1
ENSG00000284976	BX255925.3	0.136966	1.31852	0.00408075	0.0400151	-0.834183	1	0.0377682	-1.09135	0.100313	0.0712007	0.0722415	1	0.0936329	0.563604	1	0.0923965	0.560866	1
ENSG00000149798	CDC42EP2	0.339302	1.03442	0.00408746	0.12928	-0.679221	1	0.133088	-0.736996	0.146095	0.211229	0.146498	1	0.127681	-0.577508	1	0.328521	0.8239	1
ENSG00000147065	MSN	1.07083	0.89667	0.00408855	0.504806	-0.457525	1	0.478397	-0.628495	0.142857	0.681153	0.0562399	1	0.638406	-0.0481352	1	0.821302	0.334662	1
ENSG00000130300	PLVAP	0.55409	0.985161	0.00409263	0.175451	-1.02097	0.620794	0.172655	-1.18466	0.00193297	0.467551	0.707873	1	0.229826	-0.503788	1	0.492781	0.641597	1
ENSG00000123130	ACOT9	0.329964	1.03501	0.00410809	0.120045	-0.751648	1	0.120498	-0.863245	0.0655142	0.213602	0.221773	1	0.144705	-0.356808	1	0.328521	0.868294	1
ENSG00000058063	ATP11B	0.208562	1.14361	0.00411428	0.0769521	-0.630012	1	0.0953197	-0.353885	0.780556	0.109174	-0.0730488	1	0.102145	-0.0821323	1	0.0821302	-0.356672	1
ENSG00000179431	FJX1	0.149417	1.35891	0.00411428	0.0430932	-0.830863	1	0.0377682	-1.20682	0.0729485	0.0949343	0.490244	1	0.0510725	-0.375755	1	0.0821302	0.293385	1
ENSG00000011465	DCN	5.91444	0.853056	0.00411879	2.88109	-0.443521	1	2.85599	-0.525574	0.20001	4.08929	0.172797	1	3.26013	-0.214418	1	3.35707	-0.169708	1
ENSG00000092098	RNF31	0.199223	1.16039	0.00411879	0.0646398	-0.815979	1	0.0737379	-0.7255	0.268291	0.109174	0.0258663	1	0.136193	0.417366	1	0.123195	0.284025	1
ENSG00000140937	CDH11	0.0996117	1.47309	0.00414608	0.0492494	0.133981	1	0.0323727	-0.677245	0.540879	0.0427204	-0.133954	1	0.0255362	-0.548107	1	0	-2.3136	1
ENSG00000154237	LRRK1	0.0715959	1.77662	0.00414685	0.0277028	-0.0162181	1	0.0179848	-0.86002	0.496339	0.0237336	-0.316729	1	0.00851208	-0.920076	1	0.0205326	-0.0240969	1
ENSG00000142546	NOSIP	0.631911	0.931201	0.00416021	0.292418	-0.455983	1	0.321929	-0.348431	0.647122	0.329897	-0.273062	1	0.40858	0.111859	1	0.431184	0.194882	1
ENSG00000080823	MOK	0.164982	1.23606	0.00416027	0.0892645	0.0789392	1	0.0575515	-0.762723	0.273511	0.0759474	-0.219431	1	0.0425604	-0.839156	1	0.0923965	0.219829	1
ENSG00000131323	TRAF3	0.164982	1.23606	0.00416027	0.0646398	-0.453409	1	0.05935	-0.708427	0.329823	0.0830675	-0.0599531	1	0.0851208	0.0823111	1	0.0821302	0.0583652	1
ENSG00000170275	CRTAP	0.731523	0.928874	0.00417146	0.344746	-0.428945	1	0.339914	-0.525242	0.314213	0.439071	-0.0217784	1	0.40858	-0.114593	1	0.503048	0.20097	1
ENSG00000280721	LINC01943	0.0342415	2.49909	0.00417466	0	-2.17587	1	0.00359697	-1.45885	0.413427	0.0118668	0.332364	1	0	-0.531033	1	0.0205326	1.48286	1
ENSG00000149054	ZNF215	0.0342415	2.49909	0.00417466	0.00923426	0.0465177	1	0.00179848	-2.11782	0.201297	0.00949343	-0.0181329	1	0	-0.531033	1	0.0102663	0.8239	1
ENSG00000170962	PDGFD	0.115176	1.37546	0.00417466	0.0430932	-0.400229	1	0.0269773	-1.30368	0.0486098	0.0712007	0.453671	1	0.0425604	-0.211965	1	0.0410651	-0.204669	1
ENSG00000070366	SMG6	0.155643	1.30857	0.00417682	0.0554055	-0.546857	1	0.0503576	-0.832727	0.254551	0.0688273	-0.228351	1	0.0680967	-0.0877319	1	0.133462	0.887094	1
ENSG00000213088	ACKR1	0.15253	1.32532	0.00418292	0.0461713	-0.783557	1	0.0413651	-1.11782	0.0873854	0.0783208	0.053505	1	0.0766087	0.117123	1	0.133462	0.930815	1
ENSG00000152601	MBNL1	0.81557	0.917422	0.00418292	0.412463	-0.321452	1	0.330921	-0.784145	0.0472228	0.522138	0.0882212	1	0.519237	0.0723291	1	0.574912	0.227174	1
ENSG00000047849	MAP4	0.719072	0.919111	0.00419715	0.378605	-0.251426	1	0.343511	-0.48239	0.381237	0.427204	-0.0496685	1	0.417092	-0.0647152	1	0.349054	-0.322941	1
ENSG00000110934	BIN2	0.112063	1.40111	0.00419715	0.0184685	-1.56116	0.693706	0.0485591	-0.217354	0.969119	0.0640806	0.325938	1	0.00851208	-1.79693	1	0.0410651	-0.146954	1
ENSG00000166840	GLYATL1	0.351754	-1.11469	0.00420732	0.828005	0.31741	1	0.834497	0.399861	0.415714	0.740487	0.124531	1	0.544773	-0.359522	1	0.544113	-0.355493	1
ENSG00000185262	UBALD2	0.821796	0.906525	0.00420978	0.409385	-0.355904	1	0.361495	-0.647453	0.13762	0.503152	-0.00572859	1	0.417092	-0.277858	1	0.71864	0.547382	1
ENSG00000137501	SYTL2	0.127627	1.41892	0.00421491	0.036937	-0.769618	1	0.0377682	-0.891047	0.295728	0.0640806	0.0953251	1	0.0766087	0.455292	1	0.0410651	-0.32666	1
ENSG00000165949	IFI27	0.678604	0.942064	0.00425205	0.335511	-0.337588	1	0.285959	-0.69313	0.120058	0.453311	0.192813	1	0.280899	-0.547108	1	0.451716	0.163975	1
ENSG00000211685	IGLC7	3.17201	2.56507	0.00427493	0.363214	-1.63105	1	0.29675	-2.12302	0.255907	0.422457	-1.45965	1	0.536261	-0.926618	1	2.94642	1.7233	1
ENSG00000129353	SLC44A2	0.438914	1.0021	0.00428476	0.196997	-0.444184	1	0.167259	-0.81873	0.0726419	0.258696	0.0130617	1	0.238338	-0.0848658	1	0.400385	0.699572	1
ENSG00000121289	CEP89	0.102725	1.46554	0.00431627	0.0338589	-0.520523	1	0.0233803	-1.27394	0.0950913	0.0403471	-0.292127	1	0.0595846	0.468967	1	0.0923965	1.1102	1
ENSG00000138623	SEMA7A	0.0809345	1.70554	0.00431907	0.0246247	-0.446522	1	0.00899242	-2.11782	0.0135503	0.0284803	-0.280079	1	0.0340483	0.252475	1	0.0923965	1.6604	1
ENSG00000138172	CALHM2	0.0902731	1.55798	0.00434627	0.0307809	-0.390215	1	0.0269773	-0.750086	0.540772	0.0261069	-0.71203	1	0.0170242	-0.782572	1	0.0923965	1.38029	1
ENSG00000153283	CD96	0.0871602	1.53945	0.00436826	0.0307809	-0.346494	1	0.0233803	-0.942731	0.310586	0.0427204	0.162439	1	0.00851208	-1.34817	1	0.0410651	0.318009	1
ENSG00000064607	SUGP2	0.345528	1.02104	0.00436826	0.141592	-0.573264	1	0.160065	-0.443588	0.548437	0.192242	-0.0749553	1	0.178754	-0.130495	1	0.225858	0.222307	1
ENSG00000213397	HAUS7	0.0871602	1.53945	0.00436826	0.0246247	-0.679721	1	0.0323727	-0.380852	0.842352	0.033227	-0.276445	1	0.0425604	0.316964	1	0.0102663	-1.06363	1
ENSG00000197063	MAFG	0.192998	1.17991	0.00437345	0.0984987	-0.0700801	1	0.0755364	-0.60803	0.413427	0.0901876	-0.24332	1	0.0510725	-0.878255	1	0.123195	0.346422	1
ENSG00000177951	BET1L	0.255255	1.07971	0.00437885	0.120045	-0.294519	1	0.134886	-0.132925	1	0.102054	-0.600521	1	0.136193	-0.0227965	1	0.112929	-0.269209	1
ENSG00000129757	CDKN1C	0.164982	1.22276	0.00439445	0.0615617	-0.540987	1	0.0575515	-0.773864	0.251574	0.0806941	-0.123315	1	0.0766087	-0.0741755	1	0.133462	0.734014	1
ENSG00000165804	ZNF219	0.186772	1.20101	0.00439607	0.0984987	0.00344897	1	0.0701409	-0.663786	0.372478	0.0925609	-0.120495	1	0.0510725	-0.815177	1	0.0821302	-0.151852	1
ENSG00000196975	ANXA4	1.14242	0.901636	0.00441072	0.541743	-0.443946	1	0.516165	-0.603245	0.177668	0.809315	0.267409	1	0.57031	-0.313348	1	0.574912	-0.296242	1
ENSG00000138061	CYP1B1	0.13074	1.34039	0.00442144	0.0492494	-0.424015	1	0.0341712	-1.16046	0.0891859	0.0640806	-0.0150989	1	0.0595846	0.0157941	1	0.102663	0.797905	1
ENSG00000118495	PLAGL1	0.124515	1.48508	0.00442377	0.0430932	-0.446522	1	0.0341712	-0.965815	0.28348	0.0498405	-0.252598	1	0.0595846	0.188859	1	0.071864	0.473403	1
ENSG00000206560	ANKRD28	0.588331	0.938632	0.00444372	0.307809	-0.244287	1	0.282362	-0.455005	0.448413	0.30379	-0.285765	1	0.297923	-0.24724	1	0.472249	0.447751	1
ENSG00000142684	ZNF593	1.27005	0.873093	0.0044523	0.640242	-0.366217	1	0.604291	-0.533711	0.248072	0.797448	0.00958029	1	0.587334	-0.451339	1	1.04716	0.425061	1
ENSG00000187147	RNF220	0.382882	1.01533	0.00445316	0.193919	-0.230641	1	0.143879	-0.831079	0.0745511	0.230216	0.0629037	1	0.170242	-0.361108	1	0.287456	0.418847	1
ENSG00000079557	AFM	1.8148	-1.0261	0.00445316	3.87839	0.250594	1	4.05199	0.400968	0.376813	3.41289	0.0251485	1	3.55805	0.0782352	1	2.39204	-0.523208	1
ENSG00000161526	SAP30BP	0.61946	0.931544	0.00445316	0.329355	-0.223427	1	0.285959	-0.534658	0.31186	0.327523	-0.250001	1	0.374532	0.0110626	1	0.461983	0.32954	1
ENSG00000148296	SURF6	0.242803	1.09689	0.0044795	0.113889	-0.283823	1	0.116902	-0.29839	0.801996	0.121041	-0.20321	1	0.0936329	-0.466643	1	0.0923965	-0.457056	1
ENSG00000198844	ARHGEF15	0.0902731	1.49909	0.00450235	0.0246247	-0.763379	1	0.0269773	-0.79589	0.433458	0.0308536	-0.489637	1	0.0255362	-0.386643	1	0.102663	1.49674	1
ENSG00000138688	KIAA1109	0.186772	1.16679	0.00451857	0.0954207	-0.0781781	1	0.0773348	-0.516367	0.561347	0.0949343	-0.1045	1	0.0255362	-1.6701	1	0.102663	0.129526	1
ENSG00000182022	CHST15	0.329964	1.02916	0.00452006	0.150826	-0.387629	1	0.131289	-0.715719	0.173943	0.185122	-0.0521052	1	0.170242	-0.125777	1	0.266923	0.547569	1
ENSG00000196352	CD55	0.756426	0.911764	0.00452187	0.446322	-0.0633746	1	0.3561	-0.516817	0.320345	0.370244	-0.405061	1	0.476677	0.0539293	1	0.564645	0.311131	1
ENSG00000162878	PKDCC	0.0996117	1.52556	0.00455462	0.0277028	-0.728416	1	0.0305742	-0.734489	0.495674	0.0427204	-0.0921335	1	0.0170242	-0.946071	1	0.071864	0.842047	1
ENSG00000158941	CCAR2	0.242803	1.1648	0.00455462	0.104655	-0.36852	1	0.0971182	-0.584386	0.444287	0.123415	-0.10964	1	0.102145	-0.296257	1	0.133462	0.101434	1
ENSG00000123989	CHPF	0.952536	0.89082	0.00455467	0.474025	-0.371619	1	0.483792	-0.393266	0.525121	0.545872	-0.142316	1	0.468165	-0.341189	1	0.728906	0.328489	1
ENSG00000091513	TF	55.1226	-0.978881	0.00456289	120.353	0.345301	1	115.312	0.323809	0.534005	97.6375	-0.0296899	1	112.921	0.191251	1	69.9134	-0.540234	1
ENSG00000166557	TMED3	0.270819	1.06613	0.00456289	0.120045	-0.404144	1	0.0899242	-0.999981	0.0332867	0.180375	0.306829	1	0.127681	-0.215531	1	0.174527	0.249664	1
ENSG00000153317	ASAP1	0.283271	1.06613	0.00457216	0.107733	-0.652551	1	0.0989167	-0.913347	0.0630585	0.173255	0.143074	1	0.16173	0.059091	1	0.246391	0.691652	1
ENSG00000182253	SYNM	0.0996117	1.63659	0.00457767	0.0153904	-1.46538	1	0.0287758	-0.752821	0.578178	0.0308536	-0.553768	1	0.0425604	0.17946	1	0.102663	1.43533	1
ENSG00000113600	C9	2.81403	-0.990147	0.00460282	6.17772	0.341321	1	6.38642	0.491227	0.195928	4.57583	-0.201017	1	5.45625	0.0956173	1	3.5008	-0.577149	1
ENSG00000172830	SSH3	0.112063	1.37942	0.00463675	0.0430932	-0.3524	1	0.0449621	-0.380852	0.796134	0.0379737	-0.608079	1	0.0425604	-0.168463	1	0.0615977	0.35327	1
ENSG00000100345	MYH9	3.22804	0.854767	0.0046385	1.68679	-0.323592	1	1.51432	-0.577841	0.155711	2.12653	0.0821531	1	1.87266	-0.132583	1	2.02246	-0.0159782	1
ENSG00000182718	ANXA2	2.95411	0.855209	0.00463915	1.58829	-0.274852	1	1.41181	-0.542733	0.200115	1.76578	-0.0989804	1	1.84712	-0.0170902	1	2.16619	0.224492	1
ENSG00000067221	STOML1	0.146305	1.25116	0.00463915	0.0523275	-0.579417	1	0.0521561	-0.709178	0.373248	0.0830675	0.17586	1	0.0255362	-1.25766	1	0.102663	0.560866	1
ENSG00000196839	ADA	0.121402	1.34853	0.00463915	0.0769521	0.457451	1	0.0449621	-0.554882	0.616436	0.0379737	-0.765048	1	0.0425604	-0.308641	1	0.0205326	-1.06363	1
ENSG00000173653	RCE1	0.15253	1.25055	0.00467486	0.0584836	-0.472856	1	0.0575515	-0.609477	0.494994	0.0688273	-0.240525	1	0.0766087	0.0642712	1	0.0923965	0.348815	1
ENSG00000100300	TSPO	1.38522	0.872048	0.00468018	0.674101	-0.426364	1	0.665439	-0.516823	0.277785	0.761847	-0.234564	1	0.757575	-0.201452	1	1.51941	0.868143	1
ENSG00000261416	AC012645.3	0.0591444	2.03442	0.00469074	0.00923426	-1.06896	1	0.00539545	-2.08129	0.0737701	0.0142401	-0.615168	1	0.0340483	0.935285	1	0.0615977	1.78326	1
ENSG00000179918	SEPHS2	1.03347	-1.03696	0.00469074	1.92688	-0.00545658	1	2.42076	0.493081	0.209705	2.10754	0.164605	1	1.77051	-0.138284	1	1.53994	-0.34751	1
ENSG00000163814	CDCP1	0.105837	1.45845	0.0047187	0.0246247	-1.0399	1	0.0341712	-0.70278	0.504067	0.0427204	-0.252598	1	0.0680967	0.604944	1	0.0615977	0.493751	1
ENSG00000145730	PAM	0.261481	1.06802	0.0047187	0.132358	-0.182107	1	0.111506	-0.55332	0.426121	0.121041	-0.359513	1	0.119169	-0.259731	1	0.205326	0.543792	1
ENSG00000214402	LCNL1	0.0311286	2.88813	0.00471959	0.00615617	-0.105485	1	0	-2.88335	0.148137	0.00474671	-0.574526	1	0.0170242	1.53936	1	0	0.0583652	1
ENSG00000100726	TELO2	0.252142	1.09376	0.00471959	0.116967	-0.30551	1	0.0773348	-1.11125	0.0178292	0.149521	0.110777	1	0.127681	-0.087083	1	0.215592	0.69237	1
ENSG00000196814	MVB12B	0.0933859	1.51783	0.00473124	0.0461713	0.172049	1	0.0251788	-0.955088	0.330302	0.0213602	-1.1006	1	0.0680967	0.841385	1	0.0410651	0.20097	1
ENSG00000005059	MCUB	0.10895	1.40598	0.00473371	0.0430932	-0.286058	1	0.0269773	-1.18821	0.0992711	0.0545872	0.0844368	1	0.00851208	-1.75343	1	0.102663	1.12953	1
ENSG00000133641	C12orf29	0.10895	1.40598	0.00473371	0.0492494	-0.0711339	1	0.0449621	-0.304903	0.919908	0.0450938	-0.252598	1	0.0170242	-1.15367	1	0.0102663	-1.46888	1
ENSG00000179965	ZNF771	0.143192	1.26708	0.00473371	0.0584836	-0.356447	1	0.05935	-0.422672	0.743102	0.0640806	-0.239659	1	0.0340483	-0.882877	1	0.0821302	0.293385	1
ENSG00000131725	WDR44	0.10895	1.40598	0.00473371	0.036937	-0.526061	1	0.0395667	-0.539114	0.64912	0.0379737	-0.540175	1	0.0680967	0.523415	1	0.0513314	0.176202	1
ENSG00000161714	PLCD3	0.046693	2.23606	0.00474357	0.00615617	-1.05658	1	0.00359697	-2.06891	0.123926	0.0118668	-0.368075	1	0.00851208	-0.0456064	1	0.0513314	2.03035	1
ENSG00000070444	MNT	0.192998	1.15805	0.00474915	0.0892645	-0.251706	1	0.0683424	-0.805108	0.187106	0.111548	0.122911	1	0.0851208	-0.210666	1	0.0821302	-0.231141	1
ENSG00000129355	CDKN2D	0.124515	1.36479	0.0047539	0.0430932	-0.534878	1	0.0287758	-1.33778	0.0379579	0.0498405	-0.347755	1	0.110657	0.996214	1	0.102663	0.891014	1
ENSG00000115590	IL1R2	0.192998	1.21334	0.00476782	0.070796	-0.582299	1	0.0881258	-0.291585	0.860514	0.0688273	-0.676624	1	0.0425604	-1.08513	1	0.215592	1.20438	1
ENSG00000169116	PARM1	0.0653701	1.7886	0.00478576	0.0153904	-0.722157	1	0.0107909	-1.48039	0.147695	0.0261069	0.0104362	1	0.00851208	-0.782572	1	0.0615977	1.46133	1
ENSG00000102225	CDK16	0.470042	0.964347	0.00480488	0.206232	-0.513078	1	0.20143	-0.641047	0.1993	0.275309	-0.0332851	1	0.289411	0.071704	1	0.379852	0.483862	1
ENSG00000179833	SERTAD2	0.155643	1.22198	0.00482327	0.0615617	-0.446522	1	0.0701409	-0.306852	0.837608	0.0569606	-0.619969	1	0.0680967	-0.1487	1	0.112929	0.581043	1
ENSG00000086205	FOLH1	0.0809345	-1.3622	0.00483564	0.237013	0.39332	1	0.242795	0.523389	0.331118	0.163762	-0.273062	1	0.272387	0.579249	1	0.133462	-0.456208	1
ENSG00000254505	CHMP4A	0.361092	0.997896	0.00484845	0.138514	-0.698787	1	0.158267	-0.568084	0.330849	0.232589	0.177086	1	0.20429	-0.0184216	1	0.205326	-0.00101332	1
ENSG00000169221	TBC1D10B	0.221013	1.19653	0.00487421	0.0861864	-0.503005	1	0.0737379	-0.879306	0.157551	0.128161	0.162439	1	0.0510725	-1.06607	1	0.184793	0.742704	1
ENSG00000152661	GJA1	0.367318	1.00159	0.00487528	0.156982	-0.521909	1	0.1187	-1.10484	0.00677082	0.275309	0.478215	1	0.195778	-0.1045	1	0.236124	0.180044	1
ENSG00000142534	RPS11	14.4188	0.831174	0.00487528	7.49514	-0.353538	1	7.12919	-0.501889	0.228259	8.92857	-0.0563886	1	8.12904	-0.198665	1	11.8165	0.37278	1
ENSG00000204950	LRRC10B	0.0311286	3.11052	0.00488663	0.00307809	-0.690448	1	0.00359697	-1.01828	0.796134	0	-2.2526	1	0.00851208	0.954394	1	0.0102663	1.23894	1
ENSG00000048162	NOP16	0.46693	0.95876	0.00489626	0.196997	-0.581368	1	0.230206	-0.384575	0.61188	0.291923	0.0832126	1	0.187266	-0.563521	1	0.287456	0.0730717	1
ENSG00000148341	SH3GLB2	0.46693	0.95876	0.00489626	0.2247	-0.365267	1	0.205027	-0.601451	0.241161	0.268189	-0.0743442	1	0.221314	-0.320466	1	0.400385	0.569911	1
ENSG00000168214	RBPJ	0.314399	1.02584	0.00492295	0.153904	-0.276039	1	0.138483	-0.532855	0.413715	0.159015	-0.241951	1	0.178754	0.0169351	1	0.205326	0.229806	1
ENSG00000085265	FCN1	0.292609	1.09167	0.00492295	0.123123	-0.470399	1	0.0881258	-1.14639	0.0145979	0.175628	0.13073	1	0.144705	-0.133698	1	0.297722	0.949431	1
ENSG00000204394	VARS	0.55409	0.948382	0.00494128	0.227778	-0.634223	1	0.249989	-0.561425	0.289664	0.344137	0.0607094	1	0.280899	-0.236128	1	0.461983	0.514572	1
ENSG00000177733	HNRNPA0	1.0397	0.87588	0.00497085	0.523275	-0.365705	1	0.541344	-0.360001	0.584486	0.612326	-0.106155	1	0.587334	-0.145142	1	0.626243	-0.0459078	1
ENSG00000163466	ARPC2	0.83736	0.897129	0.00499301	0.400151	-0.433129	1	0.411853	-0.448252	0.432401	0.526885	0.0365491	1	0.383044	-0.440113	1	0.574912	0.171363	1
ENSG00000156381	ANKRD9	0.479381	0.965285	0.00501035	0.255481	-0.188901	1	0.190639	-0.775522	0.0848112	0.265816	-0.132859	1	0.24685	-0.194721	1	0.44145	0.683419	1
ENSG00000130305	NSUN5	0.361092	1.04572	0.00502071	0.12928	-0.77092	1	0.147476	-0.65447	0.257845	0.211229	0.0395826	1	0.238338	0.24759	1	0.256657	0.362452	1
ENSG00000153250	RBMS1	0.544751	0.937264	0.0050339	0.301652	-0.148554	1	0.196035	-0.977426	0.0103029	0.36075	0.1719	1	0.306435	-0.0891338	1	0.379852	0.236409	1
ENSG00000162078	ZG16B	0.0529187	2.08405	0.00507576	0.0153904	-0.198595	1	0.00179848	-2.96581	0.0141598	0.0213602	0.261975	1	0.00851208	-0.308641	1	0.0307988	1.05837	1
ENSG00000177030	DEAF1	0.202336	1.1307	0.0050864	0.070796	-0.722157	1	0.0935212	-0.344094	0.780556	0.099681	-0.192656	1	0.0936329	-0.168463	1	0.133462	0.35327	1
ENSG00000164104	HMGB2	0.143192	1.25149	0.00510792	0.0584836	-0.36852	1	0.0485591	-0.79589	0.267643	0.0854408	0.270355	1	0.0425604	-0.619842	1	0.0513314	-0.335299	1
ENSG00000153902	LGI4	0.115176	1.41789	0.00510792	0.0246247	-1.19859	1	0.0413651	-0.550777	0.69019	0.0498405	-0.168206	1	0.0510725	0.0539293	1	0.0821302	0.730791	1
ENSG00000100307	CBX7	0.143192	1.25149	0.00510792	0.0738741	0.0148088	1	0.0683424	-0.168699	1	0.0403471	-1.01341	1	0.0595846	-0.18311	1	0.0615977	-0.102099	1
ENSG00000164111	ANXA5	2.07939	0.844662	0.0051129	1.24047	-0.105485	1	0.976577	-0.584944	0.159343	1.2294	-0.128583	1	1.43003	0.123252	1	1.25249	-0.0797027	1
ENSG00000034053	APBA2	0.0933859	1.63566	0.0051487	0.0338589	-0.242989	1	0.0287758	-0.639164	0.685355	0.0284803	-0.574526	1	0.0170242	-0.782572	1	0.0513314	0.560866	1
ENSG00000093072	ADA2	0.442027	0.986536	0.00518205	0.20931	-0.36852	1	0.206826	-0.457545	0.50668	0.230216	-0.226603	1	0.229826	-0.161084	1	0.328521	0.376441	1
ENSG00000114529	C3orf52	0.0435801	2.23606	0.00519406	0.0153904	0.216443	1	0.00539545	-1.49633	0.329137	0.00712007	-0.953038	1	0	-0.996697	1	0.0307988	1.44539	1
ENSG00000135185	TMEM243	0.0809345	1.63339	0.00519406	0.0246247	-0.496275	1	0.0197833	-1.01828	0.337064	0.0237336	-0.626057	1	0.0170242	-0.576121	1	0.0923965	1.60978	1
ENSG00000151835	SACS	0.0996117	1.47309	0.00519568	0.0277028	-0.76541	1	0.0215818	-1.34338	0.0712152	0.0498405	0.140744	1	0.0510725	0.311087	1	0.071864	0.805978	1
ENSG00000173039	RELA	1.05215	0.871359	0.00520157	0.550977	-0.302931	1	0.496382	-0.55097	0.231472	0.62894	-0.0830121	1	0.595846	-0.145052	1	0.841835	0.380038	1
ENSG00000259803	SLC22A31	0.046693	2.23606	0.00520598	0.00923426	-0.590912	1	0.00719394	-1.22885	0.471654	0.00712007	-1.05995	1	0.00851208	-0.0456064	1	0.0410651	1.71287	1
ENSG00000173457	PPP1R14B	1.186	0.866578	0.00520918	0.674101	-0.168361	1	0.543142	-0.610708	0.150947	0.69302	-0.129304	1	0.527749	-0.512375	1	1.13956	0.657414	1
ENSG00000022567	SLC45A4	0.0653701	1.83751	0.00521519	0.0184685	-0.435634	1	0.0107909	-1.44797	0.193277	0.0142401	-0.904675	1	0.0255362	0.306695	1	0.071864	1.71956	1
ENSG00000154736	ADAMTS5	0.0591444	1.8031	0.00521961	0.0215466	-0.0689595	1	0.0125894	-1.08129	0.391028	0.0213602	-0.140123	1	0.0170242	-0.0131849	1	0.0102663	-0.346025	1
ENSG00000167721	TSR1	0.227239	1.10566	0.00522311	0.0984987	-0.404499	1	0.109708	-0.284637	0.829671	0.123415	-0.0403776	1	0.102145	-0.239176	1	0.0410651	-1.38399	1
ENSG00000152104	PTPN14	0.0964988	1.4547	0.00528027	0.0123123	-1.81918	0.6188	0.0359697	-0.447967	0.780556	0.0403471	-0.191198	1	0.0680967	0.745807	1	0.0513314	0.390941	1
ENSG00000169258	GPRIN1	0.0249029	3.40598	0.00532462	0	-1.36852	1	0.00179848	-1.25532	0.741619	0.00237336	-0.71203	1	0	0.276322	1	0.0102663	1.6864	1
ENSG00000176903	PNMA1	0.127627	1.32459	0.00532462	0.0584836	-0.119841	1	0.0377682	-0.965815	0.182163	0.0640806	0.0155979	1	0.0340483	-0.674769	1	0.071864	0.325649	1
ENSG00000170779	CDCA4	0.0529187	1.88242	0.00532462	0.0215466	0.172049	1	0.0161864	-0.428158	0.889435	0.00949343	-1.1006	1	0.00851208	-0.424118	1	0.0102663	-0.139574	1
ENSG00000179115	FARSA	0.44514	0.963037	0.00532972	0.20931	-0.399547	1	0.20143	-0.541765	0.338764	0.282429	0.115134	1	0.20429	-0.362138	1	0.246391	-0.0775945	1
ENSG00000007062	PROM1	0.0747087	1.59451	0.00533244	0.0184685	-0.809092	1	0.0143879	-1.40732	0.110824	0.0450938	0.609898	1	0.00851208	-1.09291	1	0.0410651	0.585113	1
ENSG00000164116	GUCY1A1	0.0747087	1.59451	0.00533244	0.0123123	-1.34427	1	0.0269773	-0.380852	0.855715	0.0308536	-0.0890994	1	0.0340483	0.300569	1	0.0205326	-0.199947	1
ENSG00000075624	ACTB	17.4538	0.823593	0.00533244	9.02495	-0.36893	1	8.77121	-0.478428	0.266357	11.1002	-0.0138452	1	9.7208	-0.223354	1	13.3359	0.258603	1
ENSG00000186283	TOR3A	0.286384	1.04729	0.00534202	0.126202	-0.430159	1	0.124095	-0.543124	0.420337	0.128161	-0.437023	1	0.178754	0.176058	1	0.266923	0.781774	1
ENSG00000114626	ABTB1	0.451365	0.966448	0.00535768	0.200076	-0.494051	1	0.206826	-0.515338	0.394179	0.230216	-0.281745	1	0.212802	-0.320919	1	0.503048	0.982329	1
ENSG00000123561	SERPINA7	1.69651	-1.00965	0.00535964	3.69986	0.306118	1	3.90091	0.491956	0.200638	3.00467	-0.0675783	1	2.99625	-0.066435	1	1.94033	-0.718684	1
ENSG00000148835	TAF5	0.0311286	2.69549	0.00537057	0.00307809	-0.87102	1	0.00539545	-0.70278	0.917366	0.00474671	-0.667636	1	0	-0.308641	1	0.0102663	1.05837	1
ENSG00000178882	RFLNA	0.0280158	2.75063	0.00540859	0.00307809	-0.690448	1	0.00359697	-1.01828	0.780556	0.00712007	0.0469621	1	0	-0.138716	1	0	0.145828	1
ENSG00000121316	PLBD1	0.105837	1.41114	0.0054239	0.0277028	-0.904573	1	0.0377682	-0.565277	0.631322	0.0569606	0.221333	1	0.0425604	-0.0615479	1	0.0205326	-0.823798	1
ENSG00000186115	CYP4F2	0.367318	-1.08708	0.0054415	0.806458	0.223316	1	0.859676	0.409287	0.395439	0.745234	0.0880571	1	0.740551	0.0656872	1	0.503048	-0.509524	1
ENSG00000198026	ZNF335	0.273932	1.06074	0.0054415	0.123123	-0.386007	1	0.116902	-0.558851	0.408366	0.123415	-0.413421	1	0.195778	0.390964	1	0.205326	0.466683	1
ENSG00000096433	ITPR3	0.133853	1.30317	0.00549354	0.0400151	-0.809092	1	0.0431636	-0.838534	0.285983	0.0854408	0.449061	1	0.0170242	-1.51954	1	0.0821302	0.420935	1
ENSG00000185862	EVI2B	0.180546	1.35051	0.00549729	0.0646398	-0.51395	1	0.0647455	-0.619859	0.548437	0.0640806	-0.574526	1	0.0595846	-0.460644	1	0.174527	1.08693	1
ENSG00000281103	TRG-AS1	0.046693	2.06613	0.00553161	0.00307809	-1.78356	1	0.00719394	-1.33194	0.372478	0.0166135	0.0469621	1	0.0255362	0.954394	1	0.0205326	0.776594	1
ENSG00000172977	KAT5	0.392221	0.99112	0.00553228	0.187763	-0.345061	1	0.149274	-0.829837	0.0737701	0.261069	0.233479	1	0.153217	-0.566745	1	0.287456	0.363564	1
ENSG00000266074	BAHCC1	0.0747087	1.63198	0.00553374	0.0338589	0.12898	1	0.0197833	-0.883353	0.489941	0.0284803	-0.196015	1	0.0170242	-0.460644	1	0.0102663	-0.784909	1
ENSG00000254772	EEF1G	7.40239	0.827856	0.0055614	3.60752	-0.464087	1	3.71747	-0.475574	0.277913	4.5877	-0.0578202	1	4.14538	-0.210266	1	6.71415	0.528558	1
ENSG00000197586	ENTPD6	0.57588	0.917233	0.00558674	0.261637	-0.496844	1	0.26078	-0.583345	0.24382	0.372617	0.108668	1	0.255362	-0.458315	1	0.472249	0.464403	1
ENSG00000101955	SRPX	0.44514	0.958897	0.00558674	0.246247	-0.130208	1	0.174453	-0.806889	0.0662254	0.287176	0.142864	1	0.20429	-0.365224	1	0.266923	0.0365294	1
ENSG00000131378	RFTN1	0.308174	1.02193	0.00559551	0.166217	-0.11594	1	0.122297	-0.726284	0.164067	0.182748	0.0441194	1	0.102145	-0.755689	1	0.205326	0.257375	1
ENSG00000117594	HSD11B1	1.19223	-1.01266	0.0056054	2.37013	0.135046	1	2.74269	0.487328	0.213301	2.26418	0.0585126	1	2.08546	-0.0834219	1	1.59127	-0.489867	1
ENSG00000130313	PGLS	0.859151	0.888318	0.0056054	0.36937	-0.614563	1	0.417248	-0.480526	0.380628	0.500778	-0.113392	1	0.434116	-0.299363	1	0.923965	0.854341	1
ENSG00000041988	THAP3	0.0840473	1.51985	0.00560759	0.0184685	-1.04229	1	0.0377682	-0.0368979	1	0.0189869	-1.10504	1	0.0425604	0.358784	1	0.0513314	0.643328	1
ENSG00000196684	HSH2D	0.0653701	1.74129	0.00560802	0.0215466	-0.27541	1	0.0125894	-1.28774	0.20996	0.0118668	-1.22222	1	0.0425604	0.891658	1	0.0615977	1.42962	1
ENSG00000178498	DTX3	0.0778216	1.65109	0.00561005	0.0307809	-0.0790132	1	0.0143879	-1.43332	0.118331	0.0379737	0.249902	1	0.0170242	-0.50795	1	0.0205326	-0.223406	1
ENSG00000204103	MAFB	0.305061	1.02621	0.00561112	0.123123	-0.590912	1	0.143879	-0.404407	0.647122	0.149521	-0.296992	1	0.187266	0.132181	1	0.236124	0.482863	1
ENSG00000160948	VPS28	1.33542	0.854965	0.00561653	0.729506	-0.246292	1	0.640261	-0.536488	0.242331	0.844915	0.00680376	1	0.65543	-0.376876	1	0.954764	0.192622	1
ENSG00000174946	GPR171	0.0498058	1.9312	0.00561871	0.0123123	-0.506023	1	0.0125894	-0.70278	0.742785	0.0166135	-0.159489	1	0.00851208	-0.308641	1	0.0102663	-0.0240969	1
ENSG00000187049	TMEM216	0.0498058	1.9312	0.00561871	0.0153904	-0.198595	1	0.0143879	-0.483946	0.86354	0.0118668	-0.667636	1	0.00851208	-0.308641	1	0.0102663	-0.0240969	1
ENSG00000178028	DMAP1	0.401559	0.968404	0.00562248	0.200076	-0.297584	1	0.185244	-0.500592	0.416505	0.239709	0.00619924	1	0.20429	-0.202219	1	0.195059	-0.256758	1
ENSG00000167895	TMC8	0.168095	1.21006	0.00563275	0.070796	-0.358466	1	0.0485591	-1.10748	0.0564397	0.0712007	-0.385865	1	0.102145	0.294937	1	0.195059	1.26808	1
ENSG00000131238	PPT1	0.255255	1.05651	0.00563492	0.126202	-0.230444	1	0.106111	-0.610098	0.337945	0.128161	-0.226126	1	0.119169	-0.231825	1	0.195059	0.496213	1
ENSG00000158850	B4GALT3	0.438914	0.95535	0.00563492	0.196997	-0.482289	1	0.217617	-0.376905	0.639901	0.253949	-0.0637647	1	0.238338	-0.119939	1	0.246391	-0.0620648	1
ENSG00000128891	CCDC32	0.118289	1.33163	0.00563856	0.0584836	0.0148088	1	0.0413651	-0.670359	0.489702	0.0569606	-0.0516855	1	0.0255362	-0.893603	1	0.0307988	-0.609059	1
ENSG00000100109	TFIP11	0.280158	1.04341	0.00563897	0.147748	-0.134632	1	0.113305	-0.672407	0.244631	0.144775	-0.187145	1	0.127681	-0.283374	1	0.205326	0.419204	1
ENSG00000070718	AP3M2	0.0809345	1.56468	0.00566567	0.0215466	-0.737754	1	0.0197833	-1.06891	0.261598	0.0379737	0.106944	1	0.0255362	-0.18311	1	0.0513314	0.730791	1
ENSG00000204397	CARD16	0.158756	1.20857	0.0056735	0.0677179	-0.336811	1	0.055753	-0.77317	0.282745	0.0878142	0.0884387	1	0.0340483	-1.07418	1	0.112929	0.540966	1
ENSG00000158985	CDC42SE2	0.51051	0.947742	0.00568448	0.237013	-0.434793	1	0.228408	-0.57725	0.280066	0.272936	-0.214796	1	0.263875	-0.204805	1	0.533847	0.86532	1
ENSG00000164694	FNDC1	0.0871602	1.47933	0.00575303	0.0123123	-1.65145	0.788257	0.0269773	-0.750086	0.520775	0.0474671	0.306829	1	0.0170242	-0.782572	1	0.071864	1.01655	1
ENSG00000166750	SLFN5	0.0871602	1.47933	0.00575303	0.0277028	-0.549092	1	0.0341712	-0.331943	0.91172	0.033227	-0.322988	1	0.00851208	-1.38664	1	0.0513314	0.560866	1
ENSG00000183207	RUVBL2	0.644363	0.900321	0.00576509	0.307809	-0.429127	1	0.32013	-0.425816	0.491186	0.384484	-0.0586881	1	0.323459	-0.292105	1	0.472249	0.278352	1
ENSG00000177225	GATD1	0.2179	1.12841	0.00580389	0.0738741	-0.776326	1	0.124095	0.0666067	1	0.0854408	-0.590039	1	0.110657	-0.0456064	1	0.102663	-0.12945	1
ENSG00000161921	CXCL16	0.790668	0.881681	0.00580407	0.406307	-0.324465	1	0.383077	-0.491134	0.352301	0.474671	-0.0650709	1	0.459652	-0.0920657	1	0.533847	0.135656	1
ENSG00000105398	SULT2A1	1.68406	-1.00119	0.00582801	3.12734	0.0278818	1	3.78761	0.453108	0.268924	3.23489	0.0946042	1	3.23459	0.0707967	1	2.51524	-0.31227	1
ENSG00000167766	ZNF83	0.140079	1.3673	0.00582801	0.0646398	-0.0790132	1	0.0485591	-0.66096	0.506893	0.0545872	-0.395556	1	0.0510725	-0.273875	1	0.0615977	0.0106685	1
ENSG00000177133	PRDM16-DT	0.0249029	3.08405	0.00584612	0	-1.484	1	0.00179848	-1.38085	0.602183	0.00474671	-0.127067	1	0	0.160844	1	0.0102663	1.56087	1
ENSG00000237949	LINC00844	0.57588	-1.04097	0.00585048	1.14505	0.101263	1	1.35965	0.501473	0.197644	1.16057	0.134255	1	0.970377	-0.165131	1	0.728906	-0.588882	1
ENSG00000183486	MX2	0.199223	1.19233	0.00585048	0.0892645	-0.277546	1	0.0773348	-0.612583	0.444287	0.0640806	-0.863096	1	0.110657	0.137258	1	0.215592	1.13765	1
ENSG00000127445	PIN1	0.563428	0.920483	0.00585596	0.28934	-0.290517	1	0.26078	-0.539756	0.305556	0.344137	0.00353573	1	0.221314	-0.631756	1	0.431184	0.362639	1
ENSG00000130311	DDA1	0.351754	0.99213	0.0058615	0.175451	-0.274304	1	0.136685	-0.791198	0.100028	0.204109	-0.0239738	1	0.153217	-0.402541	1	0.328521	0.734895	1
ENSG00000174915	PTDSS2	0.227239	1.07919	0.00586982	0.132358	0.068544	1	0.0989167	-0.504235	0.514807	0.0973076	-0.482333	1	0.0851208	-0.512174	1	0.153994	0.344928	1
ENSG00000009790	TRAF3IP3	0.0715959	1.61156	0.00588406	0.0246247	-0.314072	1	0.0179848	-0.980314	0.394444	0.0284803	-0.137121	1	0.00851208	-1.02136	1	0.0513314	0.949431	1
ENSG00000187800	PEAR1	0.177433	1.1633	0.00590506	0.036937	-1.46682	0.490836	0.0971182	0.0196856	1	0.0854408	-0.203016	1	0.0766087	-0.226179	1	0.102663	0.20438	1
ENSG00000198707	CEP290	0.068483	1.75962	0.00590506	0.0184685	-0.561165	1	0.0233803	-0.346087	0.936635	0.0213602	-0.422523	1	0.0170242	-0.254193	1	0.0102663	-0.582092	1
ENSG00000172915	NBEA	0.046693	1.98813	0.00590506	0.00615617	-1.19859	1	0.00539545	-1.75009	0.161067	0.0237336	0.621871	1	0	-1.22618	1	0.0307988	1.19163	1
ENSG00000154065	ANKRD29	0.046693	1.98813	0.00590506	0.00307809	-1.82795	1	0.00899242	-1.06891	0.533153	0.0237336	0.621871	1	0.00851208	-0.18311	1	0.0102663	0.101434	1
ENSG00000012061	ERCC1	0.762652	0.921182	0.00590506	0.350902	-0.475286	1	0.33272	-0.649048	0.16845	0.491285	0.103546	1	0.391556	-0.247685	1	0.605711	0.412474	1
ENSG00000242371	IGKV1-39	0.02179	3.23606	0.00592097	0.00307809	-0.105485	1	0.00179848	-1.11782	0.788019	0.00237336	-0.574526	1	0	0.401853	1	0	0.686396	1
ENSG00000155657	TTN	0.02179	3.23606	0.00592097	0.00615617	0.63148	1	0	-2.25532	0.340919	0	-1.71203	1	0	0.401853	1	0.0102663	1.8239	1
ENSG00000183242	WT1-AS	0.02179	3.23606	0.00592097	0.00307809	-0.105485	1	0	-2.25532	0.340919	0.00237336	-0.574526	1	0	0.401853	1	0.0102663	1.8239	1
ENSG00000117461	PIK3R3	0.115176	1.3547	0.0059502	0.0400151	-0.530791	1	0.0341712	-0.933393	0.237054	0.0688273	0.36889	1	0.0255362	-0.839156	1	0.0513314	0.0583652	1
ENSG00000166920	C15orf48	0.136966	1.31852	0.00597438	0.0492494	-0.516273	1	0.0359697	-1.17176	0.0784594	0.0688273	0.0104362	1	0.0851208	0.425898	1	0.0923965	0.560866	1
ENSG00000105204	DYRK1B	0.118289	1.35153	0.00598149	0.0430932	-0.461629	1	0.0395667	-0.731759	0.412199	0.0522138	-0.188468	1	0.0340483	-0.544708	1	0.0923965	0.809545	1
ENSG00000124253	PCK1	5.323	-0.958486	0.00598149	11.432	0.337919	1	11.4869	0.421749	0.320609	8.46576	-0.204811	1	11.287	0.265131	1	6.86814	-0.494147	1
ENSG00000168056	LTBP3	1.62492	0.840458	0.00600706	0.908035	-0.220663	1	0.758961	-0.598853	0.15475	0.958836	-0.135785	1	0.876745	-0.248044	1	1.55021	0.623092	1
ENSG00000184436	THAP7	0.354867	1.02085	0.00600807	0.196997	-0.0695285	1	0.138483	-0.758415	0.14165	0.187495	-0.169075	1	0.195778	-0.0375691	1	0.236124	0.246975	1
ENSG00000145284	SCD5	0.0715959	1.61156	0.00602889	0.0215466	-0.511478	1	0.0197833	-0.825637	0.512892	0.0308536	0.000167897	1	0.0170242	-0.411734	1	0.0307988	0.312938	1
ENSG00000184363	PKP3	0.046693	2.06613	0.00602889	0.00923426	-0.690448	1	0.0125894	-0.49633	0.935193	0.00712007	-1.15949	1	0.00851208	-0.138716	1	0.0307988	1.23894	1
ENSG00000137941	TTLL7	0.0311286	2.52556	0.00602939	0.00615617	-0.286058	1	0.00359697	-1.29839	0.585197	0.00712007	-0.252598	1	0.00851208	0.691359	1	0	-0.102099	1
ENSG00000172005	MAL	0.0311286	2.52556	0.00602939	0.00615617	-0.286058	1	0.00539545	-0.79589	0.796134	0.00237336	-1.42252	1	0.00851208	0.691359	1	0.0102663	0.975903	1
ENSG00000119403	PHF19	0.068483	1.67215	0.00602939	0.0215466	-0.398267	1	0.0107909	-1.63239	0.0753593	0.033227	0.261975	1	0.0255362	0.133364	1	0.0307988	0.417908	1
ENSG00000185585	OLFML2A	0.0311286	2.52556	0.00602939	0	-2.03148	1	0.00359697	-1.29839	0.585197	0.0142401	0.854317	1	0	-0.386643	1	0	-0.102099	1
ENSG00000167553	TUBA1C	1.47238	0.84171	0.00602939	0.775678	-0.319217	1	0.672633	-0.638533	0.11331	1.02529	0.175829	1	0.680967	-0.477466	1	1.09849	0.24608	1
ENSG00000085491	SLC25A24	0.140079	1.23606	0.0060541	0.0554055	-0.430448	1	0.0413651	-1.04382	0.104362	0.0854408	0.298644	1	0.0595846	-0.161084	1	0.071864	0.12346	1
ENSG00000196549	MME	0.046693	-1.49865	0.00605906	0.16006	0.484932	1	0.136685	0.222969	0.907013	0.111548	-0.167482	1	0.178754	0.627229	1	0.16426	0.50537	1
ENSG00000167615	LENG8	0.541638	0.922395	0.00608692	0.267793	-0.352032	1	0.224811	-0.737473	0.0978058	0.32515	-0.0267168	1	0.340483	0.0665514	1	0.461983	0.529839	1
ENSG00000186111	PIP5K1C	0.192998	1.15805	0.00609469	0.070796	-0.62486	1	0.0755364	-0.627013	0.413715	0.104428	0.000850184	1	0.0510725	-0.893603	1	0.174527	0.84002	1
ENSG00000132541	RIDA	2.02647	-0.991701	0.00609845	4.07846	0.181509	1	4.46923	0.42235	0.328112	3.71668	0.0188388	1	4.19646	0.196322	1	2.44337	-0.624183	1
ENSG00000105568	PPP2R1A	1.25448	0.847143	0.00609845	0.64332	-0.359331	1	0.611485	-0.512832	0.279803	0.783208	-0.025294	1	0.7746	-0.035114	1	0.893166	0.181093	1
ENSG00000118503	TNFAIP3	0.647476	0.901755	0.00610645	0.35398	-0.201701	1	0.302145	-0.542215	0.289189	0.379737	-0.0890994	1	0.255362	-0.645999	1	0.544113	0.487088	1
ENSG00000136193	SCRN1	0.0653701	1.83751	0.00611494	0.00615617	-1.78356	1	0.0179848	-0.658386	0.745901	0.0284803	0.199914	1	0.0170242	-0.138716	1	0.0205326	0.145828	1
ENSG00000068796	KIF2A	0.0435801	2.05548	0.00611937	0.00615617	-1.05658	1	0.0161864	0.0666067	1	0.00949343	-0.685558	1	0.00851208	-0.0456064	1	0	-0.808368	1
ENSG00000228649	SNHG26	0.0435801	2.05548	0.00611937	0.0153904	0.100965	1	0.00899242	-0.911367	0.593828	0.00949343	-0.685558	1	0.00851208	-0.0456064	1	0.0102663	0.238937	1
ENSG00000128591	FLNC	0.127627	1.38045	0.00611937	0.036937	-0.797363	1	0.0377682	-0.921421	0.27562	0.0569606	-0.147901	1	0.0766087	0.428325	1	0.0923965	0.712869	1
ENSG00000061337	LZTS1	0.0715959	1.61156	0.00611937	0.0277028	-0.134055	1	0.0125894	-1.52381	0.0954974	0.033227	0.13073	1	0.0255362	0.0283942	1	0.0307988	0.312938	1
ENSG00000104435	STMN2	0.0435801	2.05548	0.00611937	0.00923426	-0.590912	1	0.00539545	-1.60324	0.242171	0.0142401	-0.0890994	1	0.0255362	1.05393	1	0.0102663	0.238937	1
ENSG00000263731	AC145207.5	0.0435801	2.05548	0.00611937	0.00615617	-1.05658	1	0.0107909	-0.632391	0.80985	0.0142401	-0.0890994	1	0.0170242	0.588266	1	0	-0.808368	1
ENSG00000128159	TUBGCP6	0.361092	0.971994	0.00611937	0.196997	-0.140568	1	0.15467	-0.633717	0.24382	0.220722	0.0540632	1	0.153217	-0.456842	1	0.195059	-0.0944863	1
ENSG00000169504	CLIC4	0.491833	0.937913	0.00615053	0.227778	-0.446522	1	0.206826	-0.69946	0.134486	0.306163	0.0555241	1	0.340483	0.227314	1	0.328521	0.176202	1
ENSG00000104979	C19orf53	1.1611	0.849259	0.00618627	0.56329	-0.44982	1	0.62947	-0.307789	0.688964	0.719127	-0.0380937	1	0.519237	-0.517675	1	0.821302	0.17393	1
ENSG00000011485	PPP5C	0.435801	0.949342	0.00620268	0.190841	-0.527377	1	0.208624	-0.449087	0.494994	0.277683	0.110409	1	0.16173	-0.677875	1	0.297722	0.222996	1
ENSG00000101323	HAO1	1.02102	-1.00748	0.00620268	2.03769	0.147401	1	2.2553	0.400867	0.389286	1.99125	0.11458	1	1.87266	-0.00544927	1	1.43728	-0.404619	1
ENSG00000025423	HSD17B6	3.70742	-0.955492	0.00622098	8.11076	0.37509	1	7.7173	0.344137	0.494994	6.3155	-0.0758147	1	7.19271	0.129957	1	4.69169	-0.519787	1
ENSG00000172009	THOP1	0.367318	0.996447	0.00625588	0.141592	-0.692493	1	0.149274	-0.707353	0.176505	0.218349	0.0244658	1	0.212802	0.0148295	1	0.349054	0.763358	1
ENSG00000124201	ZNFX1	0.258368	1.05094	0.0062775	0.110811	-0.468922	1	0.109708	-0.576403	0.388595	0.130535	-0.22003	1	0.170242	0.264917	1	0.184793	0.393756	1
ENSG00000135486	HNRNPA1	2.62726	0.816756	0.00628047	1.44362	-0.270628	1	1.35426	-0.436528	0.390165	1.68746	-0.00146942	1	1.41301	-0.27563	1	1.6426	-0.046817	1
ENSG00000160959	LRRC14	0.155643	1.23606	0.0062807	0.0615617	-0.435634	1	0.05935	-0.603245	0.499831	0.0735741	-0.171461	1	0.0851208	0.170969	1	0.071864	-0.034081	1
ENSG00000175505	CLCF1	0.258368	1.05852	0.0062807	0.135436	-0.130908	1	0.0755364	-1.22137	0.00815866	0.185122	0.443852	1	0.0766087	-0.861182	1	0.16426	0.227666	1
ENSG00000060491	OGFR	0.768877	0.891044	0.0062807	0.366292	-0.442721	1	0.365092	-0.520069	0.319835	0.458058	-0.0705378	1	0.425604	-0.158034	1	0.657042	0.501084	1
ENSG00000196159	FAT4	0.0809345	1.53151	0.00629961	0.0338589	-0.0812379	1	0.0197833	-1.09357	0.228259	0.0356004	-0.0339579	1	0.0170242	-0.641216	1	0.0410651	0.423362	1
ENSG00000111678	C12orf57	1.7183	0.829522	0.0063093	0.874176	-0.388627	1	0.843489	-0.516494	0.254752	1.11548	0.0307953	1	0.987402	-0.161653	1	1.29355	0.248816	1
ENSG00000198099	ADH4	5.24829	-0.95153	0.00631753	10.2469	0.17302	1	11.2333	0.412979	0.338868	9.46732	0.0359345	1	9.64419	0.0496646	1	6.89894	-0.459709	1
ENSG00000255198	SNHG9	0.656814	0.892513	0.00632281	0.323199	-0.386554	1	0.339914	-0.355317	0.631322	0.370244	-0.169866	1	0.314947	-0.366522	1	0.513314	0.369105	1
ENSG00000182195	LDOC1	0.0653701	1.69549	0.00632281	0.0215466	-0.307119	1	0.0179848	-0.762723	0.585118	0.0237336	-0.219431	1	0.00851208	-0.839156	1	0.0307988	0.501972	1
ENSG00000162998	FRZB	0.149417	1.20691	0.00637897	0.0523275	-0.647055	1	0.0539545	-0.724337	0.337945	0.0712007	-0.181045	1	0.0680967	-0.0980738	1	0.143728	0.986629	1
ENSG00000164176	EDIL3	0.0560316	1.78354	0.00637897	0.00923426	-1.14111	1	0.0143879	-0.79589	0.64912	0.0213602	-0.0599531	1	0.0170242	0.0539293	1	0.0307988	0.788276	1
ENSG00000174516	PELI3	0.0560316	1.78354	0.00637897	0.0123123	-0.783557	1	0.0125894	-1.00534	0.42809	0.0166135	-0.462052	1	0.0255362	0.503732	1	0.0410651	1.14583	1
ENSG00000183570	PCBP3	0.0560316	1.78354	0.00637897	0.0246247	0.216443	1	0.0125894	-1.00534	0.42809	0.0166135	-0.462052	1	0	-1.59815	1	0.0307988	0.788276	1
ENSG00000226445	BX322234.1	0.0342415	2.65109	0.00638692	0.00615617	-0.36852	1	0.00719394	-0.473962	1	0	-2.57453	1	0.00851208	0.613357	1	0.0102663	0.897901	1
ENSG00000106211	HSPB1	2.79535	0.817011	0.00639181	1.46825	-0.346726	1	1.31829	-0.603245	0.131793	1.7634	-0.0348038	1	1.65986	-0.125312	1	2.6179	0.572654	1
ENSG00000284634	AC092821.3	0.0373544	2.23606	0.00639181	0	-2.42741	1	0.0107909	-0.236462	1	0.0118668	0.0104362	1	0.00851208	0.276322	1	0	-0.498028	1
ENSG00000211637	IGLV4-69	0.0280158	3.23606	0.00643438	0.00307809	-0.483997	1	0.00179848	-1.49633	0.679287	0	-2.05995	1	0.00851208	1.16084	1	0.0102663	1.44539	1
ENSG00000075399	VPS9D1	0.286384	1.01366	0.00653973	0.113889	-0.623093	1	0.131289	-0.469079	0.522388	0.156642	-0.111321	1	0.127681	-0.338388	1	0.256657	0.696521	1
ENSG00000060656	PTPRU	0.164982	1.20958	0.00654739	0.0461713	-0.993011	1	0.0539545	-0.896976	0.172531	0.106801	0.388321	1	0.0680967	-0.244915	1	0.112929	0.482863	1
ENSG00000184640	SEPTIN9	1.12997	0.849032	0.00654739	0.49865	-0.606006	1	0.584508	-0.398446	0.497627	0.759474	0.115279	1	0.61287	-0.228502	1	0.739172	0.056042	1
ENSG00000115461	IGFBP5	0.550977	0.914127	0.00655541	0.307809	-0.153252	1	0.26078	-0.503911	0.376981	0.280056	-0.33506	1	0.391556	0.245948	1	0.35932	0.118536	1
ENSG00000127507	ADGRE2	0.186772	1.14442	0.00656497	0.0923426	-0.151289	1	0.0737379	-0.622741	0.413028	0.0901876	-0.215123	1	0.0510725	-0.854923	1	0.143728	0.593287	1
ENSG00000176390	CRLF3	0.0778216	1.57894	0.00659571	0.0338589	0.0200455	1	0.0251788	-0.589439	0.685279	0.0284803	-0.307046	1	0.00851208	-1.16108	1	0.0205326	-0.269209	1
ENSG00000160803	UBQLN4	0.214788	1.07994	0.00660287	0.107733	-0.183488	1	0.0701409	-1.01312	0.046216	0.137655	0.246341	1	0.0766087	-0.571675	1	0.143728	0.331619	1
ENSG00000179364	PACS2	0.382882	0.956632	0.00664019	0.187763	-0.333187	1	0.170856	-0.572871	0.315944	0.242082	0.102985	1	0.187266	-0.266206	1	0.205326	-0.120066	1
ENSG00000103496	STX4	0.600783	0.914127	0.00664931	0.335511	-0.154482	1	0.205027	-1.08995	0.00336744	0.370244	0.0141166	1	0.314947	-0.214969	1	0.698107	1.00169	1
ENSG00000146411	SLC2A12	0	-3.37865	0.00665195	0.0430932	0.99405	1	0.0233803	-0.15846	1	0.033227	0.525009	1	0.0425604	0.986815	1	0.0205326	0.176202	1
ENSG00000112799	LY86	0.118289	1.29264	0.0067139	0.0615617	0.0696013	1	0.0269773	-1.4106	0.0239225	0.0688273	0.261975	1	0.0425604	-0.308641	1	0.0513314	-0.0240969	1
ENSG00000115875	SRSF7	1.30118	0.839645	0.00673099	0.741819	-0.186622	1	0.692417	-0.35318	0.585197	0.70014	-0.302888	1	0.808648	-0.0315116	1	0.8829	0.101937	1
ENSG00000197324	LRP10	0.887166	0.860651	0.00673499	0.393995	-0.584507	1	0.420845	-0.55055	0.24382	0.6503	0.294184	1	0.40858	-0.459171	1	0.585178	0.0819681	1
ENSG00000170276	HSPB2	0.0964988	1.4287	0.00673574	0.0430932	-0.0664913	1	0.0233803	-1.19799	0.122607	0.0450938	-0.0181329	1	0.0170242	-0.963144	1	0.071864	0.8239	1
ENSG00000105429	MEGF8	0.124515	1.28983	0.00673574	0.0430932	-0.590912	1	0.0395667	-0.872241	0.264272	0.0545872	-0.252598	1	0.0766087	0.401853	1	0.102663	0.837075	1
ENSG00000214063	TSPAN4	1.49729	0.832663	0.0067378	0.701804	-0.521782	1	0.730185	-0.525749	0.250002	1.00868	0.103817	1	0.834184	-0.204587	1	1.20115	0.349871	1
ENSG00000170515	PA2G4	0.700394	0.881309	0.00676315	0.326277	-0.487105	1	0.365092	-0.352283	0.625598	0.465178	0.123901	1	0.357507	-0.284204	1	0.307988	-0.4943	1
ENSG00000101443	WFDC2	0.339302	0.973021	0.0067835	0.132358	-0.690448	1	0.125894	-0.889317	0.0501823	0.284803	0.683271	1	0.102145	-0.934131	1	0.184793	-0.0779196	1
ENSG00000168591	TMUB2	0.46693	0.931428	0.00682249	0.249325	-0.213908	1	0.197833	-0.691472	0.144178	0.270563	-0.0830652	1	0.280899	0.0121091	1	0.349054	0.34142	1
ENSG00000153395	LPCAT1	0.280158	1.03649	0.00684787	0.132358	-0.324126	1	0.124095	-0.512097	0.483577	0.137655	-0.282844	1	0.0851208	-0.85421	1	0.287456	0.92166	1
ENSG00000172543	CTSW	0.115176	1.31406	0.00685975	0.0615617	0.133027	1	0.0323727	-1.05576	0.140742	0.0427204	-0.512465	1	0.0340483	-0.531033	1	0.112929	1.11608	1
ENSG00000171161	ZNF672	0.301948	0.999016	0.00686578	0.132358	-0.478944	1	0.138483	-0.482031	0.49952	0.166135	-0.114078	1	0.16173	-0.0882507	1	0.215592	0.343165	1
ENSG00000180758	GPR157	0.146305	1.20631	0.00689116	0.0615617	-0.357024	1	0.0611485	-0.461023	0.693735	0.0498405	-0.747363	1	0.110657	0.624245	1	0.0923965	0.380293	1
ENSG00000044524	EPHA3	0.143192	1.23606	0.00689116	0.0646398	-0.218943	1	0.0467606	-0.873892	0.213575	0.0593339	-0.397649	1	0.0851208	0.298348	1	0.112929	0.719563	1
ENSG00000134769	DTNA	0.146305	1.20631	0.00689116	0.0861864	0.204059	1	0.0521561	-0.74698	0.321617	0.066454	-0.264982	1	0.0595846	-0.24724	1	0.0513314	-0.398492	1
ENSG00000171564	FGB	59.932	-0.936656	0.0069019	120.615	0.244839	1	126.3	0.399684	0.360309	102.861	-0.0392674	1	113.755	0.113752	1	77.0484	-0.480384	1
ENSG00000171858	RPS21	10.4686	0.806722	0.0069019	5.22351	-0.442761	1	5.73357	-0.329898	0.574661	6.90884	0.0396635	1	4.61355	-0.590276	1	7.40199	0.127216	1
ENSG00000119559	C19orf25	0.149417	1.23606	0.00690411	0.0430932	-0.921061	1	0.0485591	-0.883353	0.208747	0.0878142	0.227145	1	0.0595846	-0.257657	1	0.123195	0.780179	1
ENSG00000149090	PAMR1	0.258368	1.05094	0.00691967	0.0861864	-0.868091	1	0.113305	-0.516989	0.482814	0.149521	0.0263026	1	0.0936329	-0.592672	1	0.256657	0.886266	1
ENSG00000226091	LINC00937	0.0404672	2.23606	0.0069204	0.00923426	-0.36852	1	0.00719394	-0.997524	0.655855	0	-3.00749	1	0.0255362	1.27632	1	0.0307988	1.56087	1
ENSG00000015475	BID	0.42335	0.94177	0.00692349	0.193919	-0.459514	1	0.205027	-0.434216	0.530163	0.239709	-0.115448	1	0.20429	-0.302215	1	0.338787	0.455214	1
ENSG00000070423	RNF126	0.681717	0.877864	0.00694995	0.326277	-0.445102	1	0.325526	-0.521715	0.313235	0.436698	0.0523711	1	0.340483	-0.318382	1	0.533847	0.360021	1
ENSG00000113263	ITK	0.118289	1.35153	0.00698022	0.0523275	-0.152791	1	0.0377682	-0.812192	0.347352	0.0308536	-1.04516	1	0.0766087	0.525001	1	0.112929	1.10143	1
ENSG00000126247	CAPNS1	1.88328	0.820125	0.00700093	0.93266	-0.441769	1	0.962189	-0.450045	0.378478	1.1938	-0.0226721	1	1.14913	-0.0784678	1	1.43728	0.261625	1
ENSG00000006025	OSBPL7	0.0498058	2.00159	0.00702555	0.00615617	-1.28606	1	0.0107909	-0.895425	0.681856	0.00949343	-0.93067	1	0.0340483	1.18321	1	0.0307988	1.10143	1
ENSG00000005448	WDR54	0.0809345	1.59863	0.00702635	0.0215466	-0.714295	1	0.0269773	-0.52381	0.7705	0.0379737	0.134425	1	0	-2.22618	1	0.0307988	0.12346	1
ENSG00000251562	MALAT1	15.253	0.816536	0.0070267	10.2069	0.0691664	1	4.44046	-1.44939	4.71162e-07	8.90009	-0.179225	1	15.5856	0.718653	1	17.8941	0.924352	1
ENSG00000060982	BCAT1	0.0840473	1.55156	0.00705151	0.0307809	-0.278322	1	0.0143879	-1.62596	0.0493451	0.033227	-0.203689	1	0.0425604	0.380158	1	0.071864	1.12346	1
ENSG00000163349	HIPK1	0.57588	0.911028	0.00708433	0.295496	-0.299988	1	0.253586	-0.640496	0.176505	0.313283	-0.216906	1	0.40858	0.23998	1	0.492781	0.524524	1
ENSG00000065717	TLE2	0.186772	1.14442	0.00709913	0.070796	-0.582299	1	0.0719394	-0.667156	0.36684	0.102054	0.0071611	1	0.0936329	-0.0375691	1	0.123195	0.370534	1
ENSG00000158805	ZNF276	0.221013	1.06613	0.0071299	0.0831083	-0.662703	1	0.102514	-0.39734	0.704909	0.123415	-0.0245236	1	0.102145	-0.226179	1	0.133462	0.171823	1
ENSG00000167522	ANKRD11	0.494945	0.917738	0.00718443	0.283184	-0.108585	1	0.197833	-0.808829	0.0603883	0.291923	-0.0632735	1	0.272387	-0.133241	1	0.420918	0.524125	1
ENSG00000169379	ARL13B	0.0809345	1.49909	0.00719958	0.0215466	-0.783557	1	0.0233803	-0.846516	0.426708	0.0427204	0.267409	1	0.0255362	-0.226179	1	0.0307988	0.0583652	1
ENSG00000197256	KANK2	0.183659	1.12058	0.00719958	0.0800302	-0.377398	1	0.0755364	-0.569297	0.489104	0.0973076	-0.0697341	1	0.0766087	-0.308641	1	0.112929	0.255057	1
ENSG00000188677	PARVB	0.2179	1.08202	0.00719958	0.070796	-0.878075	1	0.0917227	-0.563056	0.439828	0.125788	0.0510782	1	0.0851208	-0.447469	1	0.205326	0.837706	1
ENSG00000163635	ATXN7	0.124515	1.27168	0.00721514	0.0584836	-0.119841	1	0.0377682	-0.965815	0.182163	0.0545872	-0.267549	1	0.0851208	0.539356	1	0.0615977	0.120293	1
ENSG00000088899	LZTS3	0.102725	1.36932	0.00721514	0.0277028	-0.887894	1	0.0377682	-0.545912	0.678764	0.0427204	-0.271457	1	0.0680967	0.588266	1	0.0513314	0.238937	1
ENSG00000091073	DTX2	0.252142	1.04671	0.00722176	0.0954207	-0.672301	1	0.113305	-0.47537	0.551235	0.140028	-0.0530667	1	0.127681	-0.121709	1	0.184793	0.427971	1
ENSG00000116815	CD58	0.249029	1.05234	0.00727589	0.0984987	-0.597144	1	0.115103	-0.417378	0.655855	0.132908	-0.120148	1	0.119169	-0.197609	1	0.174527	0.367386	1
ENSG00000184937	WT1	0.0778216	1.54418	0.00727589	0.0277028	-0.31961	1	0.0125894	-1.70278	0.0356647	0.0379737	0.162439	1	0.0255362	-0.138716	1	0.0615977	1.02245	1
ENSG00000143294	PRCC	0.336189	1.00424	0.00728021	0.169295	-0.247665	1	0.152871	-0.493746	0.491186	0.187495	-0.0854882	1	0.127681	-0.585799	1	0.215592	0.183195	1
ENSG00000166313	APBB1	0.199223	1.11887	0.00728923	0.0861864	-0.393182	1	0.0773348	-0.676308	0.345044	0.102054	-0.133017	1	0.0936329	-0.153666	1	0.153994	0.575972	1
ENSG00000008394	MGST1	4.87475	-0.937446	0.0072949	9.69289	0.221604	1	10.1488	0.370126	0.428823	8.72209	0.0370938	1	8.80149	0.036118	1	6.52935	-0.418223	1
ENSG00000112078	KCTD20	0.476268	0.917879	0.00731463	0.270872	-0.118396	1	0.233803	-0.431352	0.512195	0.265816	-0.163738	1	0.153217	-0.910379	1	0.35932	0.34421	1
ENSG00000106089	STX1A	0.0529187	1.82102	0.00733362	0.00307809	-2.10549	0.891912	0.0125894	-0.883353	0.548437	0.0166135	-0.340061	1	0.0255362	0.613357	1	0.0513314	1.56087	1
ENSG00000185800	DMWD	0.211675	1.09665	0.00734608	0.0831083	-0.568659	1	0.0737379	-0.887388	0.111375	0.132908	0.22274	1	0.102145	-0.138716	1	0.153994	0.466348	1
ENSG00000168393	DTYMK	0.105837	1.38806	0.00735509	0.0338589	-0.62486	1	0.0539545	0.0922173	1	0.0427204	-0.308451	1	0.0255362	-0.693305	1	0	-2.45408	1
ENSG00000228278	ORM2	11.7386	-0.932296	0.00735509	23.9075	0.271189	1	24.4972	0.383352	0.400472	19.8887	-0.058403	1	21.1951	0.0408336	1	16.9599	-0.300212	1
ENSG00000176971	FIBIN	0.0498058	1.86409	0.00735509	0.0123123	-0.549092	1	0.0161864	-0.331943	0.985931	0.0142401	-0.445243	1	0.00851208	-0.348169	1	0.0102663	-0.0636253	1
ENSG00000142549	IGLON5	0.0498058	1.86409	0.00735509	0.0123123	-0.549092	1	0.0161864	-0.331943	0.985931	0.0142401	-0.445243	1	0	-1.38664	1	0.0205326	0.560866	1
ENSG00000128322	IGLL1	0.0498058	1.86409	0.00735509	0.0153904	-0.242989	1	0.0107909	-0.988535	0.503726	0.0166135	-0.206794	1	0.00851208	-0.348169	1	0.0205326	0.560866	1
ENSG00000021852	C8B	2.06072	-0.971338	0.00736762	4.52786	0.364151	1	4.36312	0.358956	0.467431	3.61462	-0.0406207	1	3.57507	-0.0572108	1	2.90536	-0.371315	1
ENSG00000249679	AC106897.1	0.0311286	2.52556	0.00741258	0	-2.03148	1	0.00359697	-1.29839	0.600877	0.00949343	0.162439	1	0.00851208	0.691359	1	0.0102663	0.975903	1
ENSG00000019102	VSIG2	0.149417	1.22141	0.00743033	0.0584836	-0.461629	1	0.0503576	-0.832727	0.24112	0.0949343	0.363487	1	0.0340483	-0.976659	1	0.071864	0.0165451	1
ENSG00000015413	DPEP1	0.0560316	1.84013	0.00743033	0.0184685	-0.185656	1	0.00899242	-1.45885	0.246109	0.0142401	-0.654697	1	0.0170242	0.0886947	1	0.0513314	1.48286	1
ENSG00000084463	WBP11	0.438914	0.922278	0.0074445	0.233935	-0.22413	1	0.212221	-0.455661	0.48622	0.234962	-0.234451	1	0.263875	0.00641582	1	0.287456	0.139623	1
ENSG00000178761	FAM219B	0.155643	1.16701	0.00747148	0.0677179	-0.336811	1	0.0611485	-0.609121	0.465611	0.0712007	-0.287087	1	0.0851208	0.121043	1	0.102663	0.405587	1
ENSG00000160868	CYP3A4	6.58059	-0.944818	0.00750923	12.8972	0.187475	1	12.5354	0.165113	0.881156	13.2718	0.258148	1	12.3085	0.0834274	1	10.0712	-0.224708	1
ENSG00000172575	RASGRP1	0.0591444	2.03442	0.00750923	0.0153904	-0.408048	1	0.0143879	-0.713428	0.780556	0.0118668	-0.877089	1	0.00851208	-0.496268	1	0.0307988	0.860426	1
ENSG00000227039	ITGB2-AS1	0.0747087	1.59451	0.00751782	0.0338589	0.100965	1	0.0179848	-1.06438	0.339901	0.0166135	-1.05995	1	0.0340483	0.300569	1	0.0615977	1.12029	1
ENSG00000267206	LCN6	0.0404672	2.45845	0.00752053	0.00923426	-0.242989	1	0	-3.43975	0.0395241	0.00949343	-0.322988	1	0	-0.782572	1	0.0410651	2.07544	1
ENSG00000132382	MYBBP1A	0.476268	0.929195	0.00752053	0.28934	0.00493859	1	0.223012	-0.509586	0.39954	0.239709	-0.338396	1	0.263875	-0.11313	1	0.307988	0.122744	1
ENSG00000120341	SEC16B	0.140079	-1.17996	0.00753156	0.36937	0.434866	1	0.330921	0.27606	0.747634	0.30379	0.0862037	1	0.340483	0.26464	1	0.184793	-0.623053	1
ENSG00000175336	APOF	0.712846	-1.00326	0.00754723	1.51134	0.2596	1	1.61684	0.465222	0.250829	1.19617	-0.161963	1	1.49813	0.2093	1	1.03689	-0.349165	1
ENSG00000169926	KLF13	0.379769	0.949751	0.0075611	0.181607	-0.380492	1	0.158267	-0.703861	0.160509	0.208855	-0.160569	1	0.212802	-0.0712713	1	0.400385	0.886556	1
ENSG00000158863	FAM160B2	0.370431	0.958071	0.00756562	0.147748	-0.668693	1	0.176252	-0.451935	0.515089	0.196989	-0.213428	1	0.272387	0.343436	1	0.297722	0.479071	1
ENSG00000132703	APCS	5.07397	-0.932887	0.00758152	10.0869	0.226379	1	10.8125	0.429445	0.300214	8.63664	-0.0508652	1	9.77187	0.140322	1	6.07764	-0.581404	1
ENSG00000135744	AGT	7.00083	-0.930946	0.00758152	14.0268	0.242875	1	14.6541	0.391781	0.383016	12.0875	-0.0219097	1	12.6319	0.041217	1	9.50658	-0.391941	1
ENSG00000104447	TRPS1	0.0591444	1.91413	0.00758152	0.0123123	-0.783557	1	0.00899242	-1.49633	0.248956	0.0166135	-0.462052	1	0.0170242	0.0539293	1	0.0615977	1.70526	1
ENSG00000149823	VPS51	1.29495	0.830128	0.00758152	0.637164	-0.442867	1	0.589903	-0.654324	0.10464	0.859155	0.0725627	1	0.791624	-0.0639072	1	1.17036	0.532912	1
ENSG00000157131	C8A	1.46616	-0.974719	0.0076529	3.08732	0.281847	1	3.28763	0.483965	0.214477	2.51101	-0.0894264	1	2.62172	-0.0135032	1	1.7658	-0.608442	1
ENSG00000008294	SPAG9	0.485607	0.912291	0.0076529	0.317043	0.115983	1	0.210423	-0.668134	0.156317	0.270563	-0.17198	1	0.229826	-0.359267	1	0.318255	0.12902	1
ENSG00000102316	MAGED2	0.454478	0.916091	0.00767276	0.215466	-0.424973	1	0.223012	-0.433732	0.516689	0.291923	0.0942678	1	0.229826	-0.256173	1	0.225858	-0.270189	1
ENSG00000151150	ANK3	0.199223	1.13948	0.00768776	0.104655	-0.0551537	1	0.0683424	-0.87681	0.156033	0.0973076	-0.200131	1	0.0595846	-0.753426	1	0.184793	0.862374	1
ENSG00000244462	RBM12	0.305061	0.988895	0.00771648	0.135436	-0.46663	1	0.15467	-0.301314	0.780556	0.178002	-0.0158979	1	0.144705	-0.272572	1	0.123195	-0.480162	1
ENSG00000143549	TPM3	1.45993	0.823706	0.00773152	0.834161	-0.196936	1	0.665439	-0.659358	0.0969553	0.911369	-0.0475878	1	0.825672	-0.188453	1	1.31408	0.520431	1
ENSG00000180008	SOCS4	0.124515	1.25376	0.00777772	0.0338589	-0.979955	1	0.0467606	-0.610858	0.528896	0.0688273	0.13073	1	0.0510725	-0.176851	1	0.0821302	0.495574	1
ENSG00000260083	MIR762HG	0.0249029	2.82102	0.00777772	0.00923426	0.757011	1	0.00179848	-1.49633	0.590522	0.00237336	-0.953038	1	0	0.0539293	1	0	0.338473	1
ENSG00000174231	PRPF8	0.893392	0.84756	0.00777772	0.461713	-0.344434	1	0.428039	-0.544279	0.254551	0.536379	-0.0967059	1	0.629894	0.172731	1	0.667308	0.259485	1
ENSG00000128165	ADM2	0.0249029	2.82102	0.00777772	0.00615617	0.216443	1	0.00179848	-1.49633	0.590522	0.00237336	-0.953038	1	0.00851208	1.16084	1	0	0.338473	1
ENSG00000136859	ANGPTL2	0.245916	1.0266	0.00778668	0.120045	-0.27541	1	0.0917227	-0.83016	0.112243	0.147148	0.0664703	1	0.136193	-0.00544927	1	0.16426	0.279095	1
ENSG00000125878	TCF15	0.02179	3.23606	0.00782581	0.00307809	-0.105485	1	0	-2.25532	0.362008	0.00237336	-0.574526	1	0.00851208	1.53936	1	0	0.686396	1
ENSG00000080618	CPB2	2.33154	-0.964114	0.0078287	4.92802	0.301529	1	5.05015	0.420949	0.329823	4.10116	-0.0267945	1	4.18794	0.00300051	1	2.70003	-0.658987	1
ENSG00000177721	ANXA2R	0.046693	1.91413	0.00784497	0.0123123	-0.415826	1	0.0143879	-0.380852	0.935193	0.0142401	-0.303224	1	0	-1.268	1	0.0102663	0.0583652	1
ENSG00000156738	MS4A1	0.046693	1.91413	0.00784497	0.0184685	0.165817	1	0.0143879	-0.380852	0.935193	0.00712007	-1.2526	1	0	-1.268	1	0.0205326	0.686396	1
ENSG00000072071	ADGRL1	0.0529187	1.88242	0.00786624	0.0123123	-0.631554	1	0.00359697	-2.45885	0.0271264	0.0237336	0.299943	1	0.0255362	0.651831	1	0.0307988	0.936375	1
ENSG00000217555	CKLF	0.242803	1.04798	0.00787044	0.0861864	-0.771066	1	0.115103	-0.373435	0.735342	0.144775	0.0795463	1	0.119169	-0.162563	1	0.123195	-0.0962467	1
ENSG00000075884	ARHGAP15	0.127627	1.25333	0.00787296	0.0554055	-0.26355	1	0.0431636	-0.79589	0.334182	0.0617073	-0.112421	1	0.0680967	0.173228	1	0.0615977	0.0705399	1
ENSG00000137161	CNPY3	0.638137	0.875432	0.00787296	0.393995	-0.015504	1	0.284161	-0.652932	0.145163	0.33939	-0.289687	1	0.323459	-0.296257	1	0.626243	0.705562	1
ENSG00000111752	PHC1	0.124515	1.30821	0.00788493	0.0400151	-0.690448	1	0.0359697	-1.01828	0.166619	0.0569606	-0.163331	1	0.0595846	0.0668683	1	0.133462	1.23894	1
ENSG00000178896	EXOSC4	0.476268	0.921641	0.00790837	0.264715	-0.154395	1	0.206826	-0.655585	0.187106	0.263443	-0.176562	1	0.306435	0.104953	1	0.349054	0.303568	1
ENSG00000107331	ABCA2	0.286384	1.00043	0.00791475	0.147748	-0.207766	1	0.113305	-0.750086	0.154377	0.163762	-0.0421784	1	0.136193	-0.255824	1	0.225858	0.494464	1
ENSG00000144619	CNTN4	0.0560316	1.84013	0.00794347	0.0215466	0.0465177	1	0.0107909	-1.19799	0.382513	0.0166135	-0.422523	1	0.00851208	-0.531033	1	0.0307988	0.8239	1
ENSG00000169045	HNRNPH1	2.34087	0.803877	0.00794347	1.30511	-0.256809	1	1.21398	-0.437354	0.395987	1.3718	-0.182396	1	1.48961	-0.0285654	1	1.83766	0.290614	1
ENSG00000043462	LCP2	0.426462	0.930952	0.0079469	0.20931	-0.354513	1	0.212221	-0.392925	0.611115	0.227842	-0.230114	1	0.24685	-0.0423968	1	0.297722	0.242147	1
ENSG00000163520	FBLN2	0.298835	1.00942	0.00794847	0.123123	-0.570664	1	0.1187	-0.735425	0.180603	0.227842	0.520766	1	0.102145	-0.719047	1	0.123195	-0.434503	1
ENSG00000176095	IP6K1	0.245916	1.05019	0.00796192	0.132358	-0.09231	1	0.106111	-0.547211	0.448163	0.111548	-0.409103	1	0.119169	-0.180192	1	0.184793	0.468943	1
ENSG00000089195	TRMT6	0.133853	1.21975	0.00796741	0.0554055	-0.36852	1	0.055753	-0.454101	0.718877	0.0688273	-0.0322081	1	0.0340483	-0.816788	1	0.0615977	-0.0240969	1
ENSG00000132661	NXT1	0.314399	0.977743	0.00796741	0.163139	-0.218494	1	0.138483	-0.576577	0.346741	0.168508	-0.180705	1	0.16173	-0.165516	1	0.236124	0.399874	1
ENSG00000197451	HNRNPAB	1.379	0.823457	0.00796799	0.664867	-0.482462	1	0.77155	-0.271699	0.764816	0.901876	0.039119	1	0.689479	-0.373621	1	0.769971	-0.204297	1
ENSG00000214274	ANG	2.57123	-0.960374	0.0080019	5.10654	0.193166	1	5.73537	0.49417	0.191008	4.30527	-0.113564	1	4.99659	0.128004	1	3.39814	-0.458558	1
ENSG00000152818	UTRN	0.273932	1.01135	0.00802944	0.138514	-0.231539	1	0.0971182	-0.933393	0.0551117	0.168508	0.103546	1	0.178754	0.217428	1	0.16426	0.104008	1
ENSG00000123395	ATG101	0.610121	0.877968	0.00803853	0.317043	-0.307119	1	0.293153	-0.5098	0.345044	0.38211	0.0104362	1	0.340483	-0.14967	1	0.379852	0.0187162	1
ENSG00000150977	RILPL2	0.333076	0.985318	0.00803853	0.12928	-0.688209	1	0.145677	-0.582996	0.342256	0.201735	0.0495453	1	0.170242	-0.172663	1	0.287456	0.611492	1
ENSG00000130584	ZBTB46	0.0715959	1.57309	0.00803853	0.0215466	-0.538445	1	0.0233803	-0.573497	0.780556	0.0284803	-0.166868	1	0.00851208	-1.04561	1	0.0410651	0.634866	1
ENSG00000116604	MEF2D	0.364205	0.948773	0.00805363	0.175451	-0.36852	1	0.169058	-0.506805	0.424076	0.185122	-0.301964	1	0.24685	0.213586	1	0.297722	0.49813	1
ENSG00000162783	IER5	0.607009	0.884981	0.00807816	0.307809	-0.342092	1	0.32013	-0.326095	0.700356	0.348883	-0.141177	1	0.348995	-0.0995452	1	0.338787	-0.137396	1
ENSG00000140443	IGF1R	0.121402	1.27258	0.00807816	0.0523275	-0.257488	1	0.0341712	-1.08867	0.108884	0.0712007	0.258655	1	0.0766087	0.428325	1	0.0205326	-1.1147	1
ENSG00000177697	CD151	2.49652	0.799175	0.00809428	1.24047	-0.454582	1	1.28052	-0.46279	0.340919	1.75154	0.148838	1	1.31937	-0.315305	1	1.69394	0.0639998	1
ENSG00000260196	AC124798.1	0.0778216	1.51023	0.00810122	0.0430932	0.368446	1	0.0233803	-0.769895	0.514554	0.0261069	-0.500526	1	0.0170242	-0.598147	1	0.0205326	-0.313604	1
ENSG00000117602	RCAN3	0.0902731	1.41503	0.00814443	0.0307809	-0.494051	1	0.0305742	-0.648333	0.604213	0.0450938	0.09205	1	0.0255362	-0.442497	1	0.0307988	-0.157953	1
ENSG00000155093	PTPRN2	0.0902731	1.41503	0.00814443	0.036937	-0.212401	1	0.0197833	-1.36067	0.0715338	0.0474671	0.185523	1	0.0510725	0.420712	1	0.0307988	-0.157953	1
ENSG00000131188	PRR7	0.161869	1.16956	0.00815275	0.0584836	-0.631554	1	0.0449621	-1.20397	0.0329901	0.0973076	0.208982	1	0.0766087	-0.0835742	1	0.16426	1.03362	1
ENSG00000088854	C20orf194	0.0809345	1.46738	0.00815706	0.0338589	-0.129332	1	0.0179848	-1.29065	0.135844	0.0403471	0.135967	1	0.0255362	-0.24724	1	0.0410651	0.380293	1
ENSG00000104903	LYL1	0.0809345	1.49909	0.00820009	0.0277028	-0.415826	1	0.0179848	-1.2672	0.14207	0.0284803	-0.434802	1	0.0255362	-0.226179	1	0.102663	1.67452	1
ENSG00000100227	POLDIP3	0.301948	1.01156	0.00820009	0.138514	-0.394422	1	0.120498	-0.725235	0.184238	0.154268	-0.23611	1	0.144705	-0.240254	1	0.349054	1.08529	1
ENSG00000106077	ABHD11	0.192998	1.09439	0.00820214	0.0892645	-0.302931	1	0.0791333	-0.598657	0.418594	0.109174	0.0258663	1	0.0936329	-0.123609	1	0.0821302	-0.276704	1
ENSG00000158545	ZC3H18	0.180546	1.10747	0.0082258	0.0954207	-0.0689595	1	0.0845288	-0.34021	0.789124	0.0878142	-0.233489	1	0.0425604	-1.06155	1	0.0821302	-0.168063	1
ENSG00000142156	COL6A1	1.75877	0.808013	0.00823183	0.923426	-0.354069	1	0.818311	-0.636309	0.110205	1.22703	0.146743	1	1.02996	-0.14976	1	1.32435	0.232294	1
ENSG00000245910	SNHG6	0.874715	0.844225	0.00825336	0.375526	-0.65322	1	0.559329	0.0178372	1	0.510272	-0.152347	1	0.391556	-0.513385	1	0.461983	-0.261347	1
ENSG00000058272	PPP1R12A	0.236578	1.07658	0.00825336	0.0861864	-0.706936	1	0.0971182	-0.614443	0.39746	0.132908	-0.00467066	1	0.102145	-0.320919	1	0.215592	0.778711	1
ENSG00000198393	ZNF26	0.186772	1.11151	0.00825336	0.0831083	-0.351242	1	0.0845288	-0.400752	0.716477	0.0901876	-0.24332	1	0.0851208	-0.194984	1	0.102663	0.0895598	1
ENSG00000142552	RCN3	0.491833	0.897887	0.00825336	0.280106	-0.133439	1	0.197833	-0.815255	0.0519289	0.291923	-0.0698913	1	0.340483	0.196468	1	0.379852	0.363088	1
ENSG00000159496	RGL4	0.0435801	1.97302	0.00829033	0.00615617	-1.10549	1	0.00719394	-1.28132	0.41578	0.0142401	-0.145683	1	0.0340483	1.37586	1	0.0102663	0.191632	1
ENSG00000066813	ACSM2B	1.35098	-0.9681	0.00830416	2.6964	0.19238	1	2.79125	0.307599	0.590522	2.55136	0.101188	1	2.65577	0.139028	1	1.98139	-0.307506	1
ENSG00000142409	ZNF787	0.582106	0.880751	0.00830959	0.301652	-0.309019	1	0.271571	-0.561983	0.265571	0.38211	0.10141	1	0.195778	-0.886909	1	0.482515	0.452341	1
ENSG00000126062	TMEM115	0.354867	0.947119	0.00834564	0.175451	-0.326456	1	0.14208	-0.777742	0.0998689	0.223096	0.0836378	1	0.153217	-0.449209	1	0.328521	0.686396	1
ENSG00000205220	PSMB10	0.504284	0.901789	0.00834564	0.200076	-0.727848	1	0.233803	-0.55363	0.301619	0.33939	0.169134	1	0.187266	-0.721062	1	0.513314	0.787586	1
ENSG00000179954	SSC5D	0.180546	1.24833	0.00837279	0.0461713	-1.10549	1	0.0701409	-0.561425	0.61304	0.0925609	-0.0181329	1	0.0595846	-0.531033	1	0.16426	0.920408	1
ENSG00000105122	RASAL3	0.155643	1.27912	0.00842466	0.0677179	-0.24868	1	0.0539545	-0.736511	0.408366	0.0617073	-0.440225	1	0.0340483	-0.996697	1	0.16426	1.17801	1
ENSG00000089220	PEBP1	4.20859	-0.923883	0.00843107	8.16308	0.192043	1	8.63992	0.357448	0.463786	7.60898	0.0726233	1	7.78004	0.0856982	1	5.2974	-0.498475	1
ENSG00000150938	CRIM1	0.930746	0.839165	0.00843193	0.501728	-0.280874	1	0.431636	-0.612621	0.163978	0.6503	0.180033	1	0.468165	-0.345381	1	0.585178	-0.00741819	1
ENSG00000123064	DDX54	0.70662	0.859492	0.00843193	0.36937	-0.313843	1	0.348906	-0.476272	0.391731	0.422457	-0.0929629	1	0.40858	-0.114593	1	0.52358	0.261305	1
ENSG00000170919	TPT1-AS1	0.143192	1.23606	0.00843239	0.070796	-0.0689595	1	0.0539545	-0.623053	0.489104	0.0522138	-0.611679	1	0.0851208	0.298348	1	0.0821302	0.271359	1
ENSG00000205744	DENND1C	0.0933859	1.46233	0.00843239	0.036937	-0.232865	1	0.0269773	-0.883353	0.399499	0.0261069	-0.837561	1	0.0255362	-0.460644	1	0.112929	1.56087	1
ENSG00000119314	PTBP3	0.258368	1.01366	0.0084516	0.0831083	-0.953482	0.92463	0.115103	-0.521715	0.459652	0.163762	0.162439	1	0.102145	-0.498972	1	0.236124	0.730791	1
ENSG00000076662	ICAM3	0.600783	0.89933	0.0084833	0.283184	-0.451413	1	0.282362	-0.531028	0.341482	0.299043	-0.385447	1	0.297923	-0.308641	1	0.811036	1.22935	1
ENSG00000204592	HLA-E	7.91601	0.79134	0.00851237	4.19235	-0.355762	1	3.90811	-0.542446	0.173197	5.06949	-0.0312181	1	4.77528	-0.125013	1	7.10427	0.483192	1
ENSG00000151468	CCDC3	0.778216	0.867749	0.008515	0.390917	-0.374144	1	0.361495	-0.582693	0.230432	0.493658	0.0243084	1	0.485189	0.0033032	1	0.554379	0.206089	1
ENSG00000123243	ITIH5	0.0871602	1.45018	0.00852356	0.0277028	-0.570154	1	0.0287758	-0.662623	0.583018	0.0427204	0.0884387	1	0.0255362	-0.367534	1	0.0307988	-0.0829906	1
ENSG00000172955	ADH6	1.4755	-0.962935	0.00852464	2.93342	0.191332	1	3.06821	0.329411	0.540772	2.73648	0.0731637	1	2.89411	0.140486	1	2.14565	-0.315788	1
ENSG00000136603	SKIL	0.429575	0.916205	0.00852522	0.187763	-0.557281	1	0.210423	-0.436809	0.519065	0.256323	-0.0428346	1	0.178754	-0.537265	1	0.400385	0.666856	1
ENSG00000157554	ERG	0.127627	1.27082	0.00852889	0.0307809	-1.1443	1	0.0467606	-0.640915	0.521155	0.0783208	0.343012	1	0.0255362	-1.04561	1	0.0923965	0.634866	1
ENSG00000130649	CYP2E1	23.8383	-0.917282	0.00854015	46.2452	0.200282	1	47.4404	0.298317	0.595192	43.7694	0.110455	1	41.7688	0.00882782	1	34.813	-0.270153	1
ENSG00000166503	HDGFL3	0.127627	1.32459	0.00854015	0.0461713	-0.497803	1	0.0359697	-1.04743	0.153165	0.0640806	0.0155979	1	0.0680967	0.223854	1	0.0821302	0.508398	1
ENSG00000114423	CBLB	0.454478	0.908251	0.00855111	0.240091	-0.251266	1	0.17805	-0.852473	0.0413623	0.299043	0.13246	1	0.280899	0.0358577	1	0.328521	0.274343	1
ENSG00000205629	LCMT1	0.149417	1.17834	0.00857222	0.0523275	-0.668915	1	0.0539545	-0.748584	0.310873	0.0901876	0.225449	1	0.0595846	-0.298587	1	0.0923965	0.328205	1
ENSG00000105643	ARRDC2	0.457591	0.914127	0.00857222	0.246247	-0.215197	1	0.20143	-0.637489	0.200192	0.294296	0.0948006	1	0.187266	-0.566439	1	0.318255	0.221016	1
ENSG00000105617	LENG1	0.121402	1.2542	0.00863191	0.0461713	-0.470058	1	0.0503576	-0.429762	0.759381	0.0545872	-0.237491	1	0.0340483	-0.649678	1	0.0821302	0.534393	1
ENSG00000184381	PLA2G6	0.121402	1.2542	0.00863191	0.0461713	-0.470058	1	0.0395667	-0.85729	0.260129	0.0688273	0.178559	1	0.0340483	-0.649678	1	0.0821302	0.534393	1
ENSG00000114120	SLC25A36	0.124515	1.25376	0.00863338	0.0492494	-0.41034	1	0.0377682	-0.980314	0.172531	0.0593339	-0.137121	1	0.0766087	0.375857	1	0.0923965	0.660401	1
ENSG00000183943	PRKX	0.102725	1.32352	0.00863804	0.0430932	-0.251706	1	0.0305742	-0.947893	0.24924	0.0498405	-0.0410941	1	0.0510725	0.160844	1	0.0513314	0.207229	1
ENSG00000179299	NSUN7	0.02179	3.23606	0.00863965	0	-1.24299	1	0	-2.25532	0.372307	0.00474671	0.162439	1	0.00851208	1.53936	1	0	0.686396	1
ENSG00000164190	NIPBL	0.214788	1.06156	0.00864804	0.116967	-0.0603975	1	0.0845288	-0.70278	0.264291	0.0925609	-0.485259	1	0.136193	0.227648	1	0.174527	0.601508	1
ENSG00000104760	FGL1	6.69888	-0.917396	0.00864804	13.4389	0.260468	1	13.3753	0.304921	0.583018	11.9546	0.0559333	1	12.5638	0.114123	1	8.62368	-0.459363	1
ENSG00000232677	LINC00665	0.0373544	2.23606	0.00865019	0.00615617	-0.722157	1	0.00539545	-1.25532	0.510131	0.00949343	-0.322988	1	0.00851208	0.276322	1	0.0205326	1.20723	1
ENSG00000140577	CRTC3	0.317512	0.96836	0.00865058	0.153904	-0.339951	1	0.140282	-0.579572	0.340421	0.196989	0.0790233	1	0.16173	-0.187475	1	0.174527	-0.0636253	1
ENSG00000149124	GLYAT	0.638137	-0.994816	0.00865483	1.36359	0.282938	1	1.40282	0.404959	0.378663	1.10124	-0.101457	1	1.30235	0.172421	1	0.954764	-0.298174	1
ENSG00000105677	TMEM147	0.417124	0.986441	0.0086739	0.230856	-0.105485	1	0.199632	-0.4148	0.627134	0.178002	-0.574526	1	0.272387	0.181164	1	0.27719	0.211716	1
ENSG00000204822	MRPL53	0.15253	1.15199	0.00867618	0.0800302	-0.0398971	1	0.0647455	-0.481254	0.65758	0.0617073	-0.508938	1	0.0936329	0.276322	1	0.0615977	-0.265986	1
ENSG00000115523	GNLY	0.10895	1.38361	0.00867618	0.0492494	-0.0884119	1	0.0197833	-1.68666	0.0166538	0.0617073	0.292836	1	0.0425604	-0.123609	1	0.0615977	0.398594	1
ENSG00000256690	AP001160.1	0.02179	3.23606	0.00867618	0.00307809	-0.105485	1	0	-2.25532	0.372478	0.00237336	-0.574526	1	0	0.401853	1	0.0102663	1.8239	1
ENSG00000084444	FAM234B	0.0404672	2.04341	0.00867618	0.0153904	0.216443	1	0.00719394	-1.11782	0.552327	0.0142401	0.0311948	1	0	-0.996697	1	0	-0.712153	1
ENSG00000170509	HSD17B13	1.23581	-0.964554	0.00869897	2.47478	0.202176	1	2.87578	0.585284	0.0928344	2.06007	-0.127822	1	2.0429	-0.123672	1	1.50914	-0.577302	1
ENSG00000135502	SLC26A10	0.0280158	2.55798	0.0087321	0	-1.87102	1	0.00179848	-1.79589	0.408366	0.0142401	1.09533	1	0	-0.226179	1	0	0.0583652	1
ENSG00000260910	LINC00565	0.0280158	2.55798	0.0087321	0.00307809	-0.783557	1	0.00359697	-1.11782	0.681856	0.00949343	0.36889	1	0	-0.226179	1	0	0.0583652	1
ENSG00000088832	FKBP1A	1.04281	0.825856	0.0087334	0.587914	-0.216795	1	0.505374	-0.543559	0.242171	0.65742	-0.0269586	1	0.553285	-0.277957	1	0.80077	0.282191	1
ENSG00000053372	MRTO4	0.410898	0.925016	0.00877136	0.184685	-0.503872	1	0.183445	-0.601242	0.257077	0.253949	0.0306141	1	0.238338	-0.042286	1	0.328521	0.442029	1
[truncated: 18,714 more rows]

## Sheet: Data Set EV2 - excl. low counts
		B6			B7			B8			B9			B10			B11
FeatureID	FeatureName	ave	log2fc	p	ave	log2fc	p	ave	log2fc	p	ave	log2fc	p	ave	log2fc	p	ave	log2fc	p		Note: excluding genes with low ave. count
ENSG00000163220	S100A9	3.45528	1.24844	1.12937e-05	1.12966	-0.784537	0.815037	1.00176	-1.10013	0.000683964	1.51657	-0.315454	1	1.64283	-0.146133	1	4.57876	1.46463	0.604075
ENSG00000211677	IGLC2	75.0231	2.95165	1.27123e-26	7.18733	-1.74709	0.00552481	5.04475	-2.47622	2.32935e-13	7.61847	-1.72208	0.000560194	9.45692	-1.22079	1	53.5387	1.45997	0.713639
ENSG00000211679	IGLC3	58.1639	2.78684	1.67247e-24	6.30084	-1.62679	0.0117774	4.56995	-2.30292	3.03215e-12	7.2601	-1.46597	0.0103681	7.59278	-1.23504	1	43.2826	1.45518	0.713639
ENSG00000119535	CSF3R	0.578993	0.386345	0.370297	0.381683	-0.341335	1	0.341712	-0.606478	0.20583	0.446191	-0.0826732	1	0.485189	0.070009	1	1.17036	1.44829	0.713639
ENSG00000170476	MZB1	1.81791	2.35689	1.00765e-17	0.280106	-1.26982	0.19947	0.224811	-1.78006	2.52093e-07	0.308536	-1.17337	0.170174	0.374532	-0.721004	1	1.50914	1.42602	0.713639
ENSG00000188536	HBA2	3.28718	1.37267	5.18288e-05	1.02192	-0.774321	1	0.43883	-2.27658	4.72056e-10	1.8797	0.283841	1	1.37896	-0.249931	1	4.02438	1.42715	0.775588
ENSG00000255823	MTRNR2L8	0.613234	-0.0887844	1	0.717194	0.185941	1	0.433435	-0.76577	0.0535927	0.645553	-0.000618956	1	0.876745	0.476916	1	1.45781	1.27365	0.775588
ENSG00000269028	MTRNR2L12	1.73387	-0.107429	1	2.05308	0.189696	1	1.19419	-0.83072	0.0159501	1.92479	0.0807012	1	2.55362	0.50198	1	3.99358	1.20241	0.775983
ENSG00000211897	IGHG3	34.2446	2.10395	8.34832e-15	7.50437	-0.86324	0.661114	5.13647	-1.61781	4.15001e-07	7.06548	-1.00601	0.278814	8.47803	-0.606542	1	28.6327	1.28489	0.9335
ENSG00000211685	IGLC7	3.17201	2.56507	0.00427493	0.363214	-1.63105	1	0.29675	-2.12302	0.255907	0.422457	-1.45965	1	0.536261	-0.926618	1	2.94642	1.7233	1
ENSG00000211675	IGLC1	40.0812	2.17292	2.29096e-13	9.1296	-0.760706	1	5.70479	-1.66342	2.07586e-06	7.45234	-1.13674	0.229306	9.49097	-0.636532	1	31.4046	1.21896	1
ENSG00000143546	S100A8	1.38211	1.26719	2.09414e-05	0.415542	-0.900666	0.665708	0.467606	-0.811011	0.0380996	0.633686	-0.219932	1	0.502213	-0.526446	1	1.52968	1.18729	1
ENSG00000211896	IGHG1	32.3364	2.57478	6.09197e-24	4.40166	-1.3686	0.0513218	3.24447	-2.01419	3.17403e-11	5.19053	-1.16002	0.072834	5.7797	-0.85893	1	21.7029	1.18305	1
ENSG00000115009	CCL20	0.644363	-0.201777	0.82276	0.486338	-0.670347	1	0.634865	-0.266394	0.780556	1.15582	0.951921	0.110674	0.502213	-0.548107	1	0.708373	-0.0298106	1
ENSG00000206172	HBA1	1.10507	1.44266	0.000222748	0.320121	-0.830863	1	0.0989167	-2.82931	4.72056e-10	0.730994	0.643825	1	0.348995	-0.609036	1	1.10876	1.15912	1
ENSG00000211893	IGHG2	18.4126	3.23752	1.67247e-24	1.07733	-2.38487	0.000976103	1.25354	-2.34546	7.92585e-09	1.799	-1.67048	0.0217978	1.38747	-1.86912	1	10.1226	1.14802	1
ENSG00000211892	IGHG4	10.4904	1.2773	7.40647e-06	4.45707	-0.331543	1	3.25885	-0.957213	0.00378137	3.70718	-0.671783	1	5.3541	-0.0214365	1	11.2929	1.14354	1
ENSG00000211899	IGHM	20.797	2.45805	5.32544e-17	3.18582	-1.24033	0.253071	2.57003	-1.73681	9.00354e-07	3.4295	-1.17536	0.201441	3.79639	-0.880997	1	14.0956	1.13993	1
ENSG00000143196	DPT	1.1362	2.27197	3.83596e-16	0.218544	-0.960146	0.661114	0.160065	-1.6101	4.54995e-06	0.239709	-0.858622	1	0.16173	-1.27417	1	0.780237	1.07722	1
ENSG00000142102	PGGHG	1.11441	1.51444	1.90863e-07	0.378605	-0.521105	1	0.27337	-1.17875	0.000864148	0.436698	-0.302417	1	0.280899	-0.892031	1	1.01636	1.05667	1
ENSG00000028137	TNFRSF1B	1.0646	0.533999	0.135333	0.754131	-0.0854066	1	0.598895	-0.547895	0.241161	0.704887	-0.214582	1	0.749063	-0.0829425	1	1.56047	1.05228	1
ENSG00000196154	S100A4	1.02102	1.69412	3.35845e-09	0.298574	-0.640523	1	0.205027	-1.38711	5.8502e-05	0.363124	-0.338958	1	0.272387	-0.692374	1	0.841835	1.01903	1
ENSG00000103257	SLC7A5	1.09884	2.25658	3.03646e-15	0.163139	-1.37074	0.175742	0.208624	-1.12028	0.00380644	0.215975	-0.984065	1	0.144705	-1.38875	1	0.728906	1.01426	1
ENSG00000168542	COL3A1	1.1611	0.608024	0.0765407	0.634086	-0.459668	1	0.543142	-0.813635	0.0283627	1.17006	0.678961	1	0.629894	-0.416701	1	0.821302	-0.0151638	1
ENSG00000107317	PTGDS	7.24363	2.33148	2.22283e-20	1.27125	-1.08901	0.253071	0.893847	-1.80491	1.75544e-09	1.60676	-0.750209	1	1.13211	-1.16703	1	4.70196	1.00518	1
ENSG00000211592	IGKC	234.909	2.39392	2.82086e-21	40.0613	-1.10473	0.20096	28.711	-1.78936	1.6248e-09	43.5867	-1.01644	0.193926	49.7616	-0.691797	1	148.368	0.991761	1
ENSG00000177469	CAVIN1	1.46927	1.7819	7.48042e-11	0.363214	-0.857406	0.741617	0.276967	-1.43564	1.11889e-05	0.512645	-0.311226	1	0.400068	-0.621188	1	1.14982	0.988727	1
ENSG00000184956	MUC6	1.53153	1.9575	7.54599e-11	0.301652	-1.1084	0.537314	0.228408	-1.70728	3.02819e-06	0.526885	-0.21325	1	0.357507	-0.745874	1	1.10876	0.974433	1
ENSG00000051523	CYBA	4.35178	1.7816	7.07148e-12	1.05886	-0.889838	0.6188	0.823706	-1.43382	2.04366e-06	1.51657	-0.316532	1	1.23425	-0.579158	1	3.38787	0.973	1
ENSG00000171345	KRT19	2.8794	2.29651	3.71098e-17	0.41862	-1.39719	0.0976014	0.287758	-2.15584	6.11975e-11	0.861528	-0.246641	1	0.40858	-1.30946	1	1.84793	0.972365	1
ENSG00000173762	CD7	1.03036	2.36792	5.64481e-17	0.169295	-1.15362	0.388815	0.134886	-1.67467	3.35661e-06	0.211229	-0.850857	1	0.178754	-0.939027	1	0.636509	0.963237	1
ENSG00000169429	CXCL8	1.62492	1.09805	0.000247476	0.674101	-0.508009	1	0.580911	-0.854783	0.0203203	0.844915	-0.135858	1	0.757575	-0.276219	1	1.6734	0.943047	1
ENSG00000100284	TOM1	0.884053	0.725538	0.0295928	0.470947	-0.397885	1	0.455017	-0.526594	0.289189	0.557739	-0.119825	1	0.544773	-0.127575	1	1.08823	0.93601	1
ENSG00000142227	EMP3	2.27862	1.86194	1.36844e-12	0.437088	-1.2124	0.151913	0.424442	-1.405	7.33359e-06	0.780834	-0.288222	1	0.680967	-0.444524	1	1.66314	0.924701	1
ENSG00000251562	MALAT1	15.253	0.816536	0.0070267	10.2069	0.0691664	1	4.44046	-1.44939	4.71162e-07	8.90009	-0.179225	1	15.5856	0.718653	1	17.8941	0.924352	1
ENSG00000025708	TYMP	4.06851	1.27066	3.55684e-06	1.62831	-0.435881	1	1.3093	-0.899444	0.00630113	1.69695	-0.388085	1	1.77903	-0.258941	1	3.81906	0.920262	1
ENSG00000213145	CRIP1	6.45297	2.11406	5.40147e-17	1.2928	-0.998834	0.358238	0.996361	-1.56219	2.48923e-07	1.63762	-0.649779	1	1.49813	-0.691396	1	4.27077	0.915304	1
ENSG00000130303	BST2	1.88951	1.07565	0.000198539	0.791068	-0.511267	1	0.654648	-0.929796	0.00591722	1.07276	0.00661958	1	0.834184	-0.376638	1	1.91979	0.903566	1
ENSG00000172724	CCL19	1.62803	2.99802	7.89651e-21	0.150826	-1.75257	0.0976014	0.156468	-1.87755	9.4488e-06	0.154268	-1.79129	0.0142386	0.255362	-0.831978	1	0.790504	0.870897	1
ENSG00000178209	PLEC	2.0327	1.43186	1.80375e-07	0.717194	-0.522371	1	0.553933	-1.06262	0.00130746	0.790328	-0.382621	1	0.851208	-0.207574	1	1.71447	0.869261	1
ENSG00000196924	FLNA	5.6374	1.87517	2.26178e-13	1.24662	-0.984341	0.364644	1.0701	-1.36748	4.56801e-06	1.8346	-0.372799	1	1.42152	-0.701685	1	3.96278	0.868574	1
ENSG00000100300	TSPO	1.38522	0.872048	0.00468018	0.674101	-0.426364	1	0.665439	-0.516823	0.277785	0.761847	-0.234564	1	0.757575	-0.201452	1	1.51941	0.868143	1
ENSG00000211895	IGHA1	173.611	1.99034	6.38547e-15	43.0009	-0.733159	0.847409	31.9753	-1.34584	5.55158e-06	40.4088	-0.875373	0.575768	50.9789	-0.413046	1	116.666	0.863968	1
ENSG00000127528	KLF2	1.23581	1.19496	4.64012e-05	0.523275	-0.396372	1	0.395667	-0.967989	0.00610993	0.579099	-0.240773	1	0.61287	-0.108763	1	1.14982	0.857483	1
ENSG00000148671	ADIRF	1.33231	1.47905	7.30335e-07	0.384761	-0.811902	0.925035	0.370488	-0.989623	0.0090127	0.571979	-0.166625	1	0.391556	-0.696566	1	1.08823	0.855249	1
ENSG00000198832	SELENOM	3.3152	1.8295	2.13822e-12	0.80338	-0.864527	0.657344	0.661842	-1.31144	2.14099e-05	1.03241	-0.480887	1	1.02145	-0.423201	1	2.34071	0.849323	1
ENSG00000211890	IGHA2	1.0895	1.59335	3.80188e-08	0.360136	-0.510093	1	0.282362	-1.02544	0.00569758	0.337017	-0.654969	1	0.417092	-0.22448	1	0.841835	0.848442	1
ENSG00000173442	EHBP1L1	1.08016	1.38208	2.71675e-06	0.363214	-0.633573	1	0.289556	-1.1267	0.00155016	0.488911	-0.147826	1	0.459652	-0.205979	1	0.913699	0.844891	1
ENSG00000026508	CD44	2.14165	1.70586	1.87842e-10	0.624851	-0.642513	1	0.453218	-1.2957	4.79031e-05	0.726247	-0.417816	1	0.680967	-0.445425	1	1.57074	0.833299	1
ENSG00000106624	AEBP1	8.10901	1.81591	1.20428e-12	1.88994	-0.938548	0.451061	1.47835	-1.47473	7.08472e-07	2.91686	-0.235786	1	2.2557	-0.591971	1	5.70805	0.832733	1
ENSG00000253755	IGHGP	1.45682	2.44061	2.02117e-16	0.258559	-1.0017	0.710906	0.163662	-1.88704	7.08472e-07	0.277683	-0.936009	1	0.297923	-0.683036	1	0.811036	0.831132	1
ENSG00000160789	LMNA	15.8134	1.84586	2.57655e-13	3.82914	-0.859042	0.558243	3.14555	-1.30902	5.73174e-06	4.94845	-0.462986	1	4.33265	-0.599433	1	10.9952	0.830915	1
ENSG00000162511	LAPTM5	3.37746	1.67881	1.74925e-10	0.957285	-0.710043	0.958002	0.719394	-1.30515	1.91354e-05	1.23415	-0.306277	1	1.03847	-0.518693	1	2.50497	0.830392	1
ENSG00000071655	MBD3	1.27939	0.919741	0.00281972	0.631008	-0.363843	1	0.562926	-0.635695	0.130016	0.681153	-0.250091	1	0.766087	-0.0264553	1	1.33462	0.827208	1
ENSG00000109610	SOD3	1.00546	2.33273	9.67835e-17	0.156982	-1.25054	0.253071	0.124095	-1.78814	7.28331e-07	0.244456	-0.582826	1	0.195778	-0.789767	1	0.574912	0.8239	1
ENSG00000124875	CXCL6	1.1362	2.05827	4.87276e-12	0.233935	-0.974152	0.726609	0.179848	-1.54495	3.47673e-05	0.408217	-0.0635227	1	0.229826	-0.88595	1	0.390119	-0.102099	1
ENSG00000121966	CXCR4	2.16033	1.9817	1.3021e-13	0.523275	-0.767651	0.92463	0.37948	-1.42552	1.00245e-05	0.621819	-0.514032	1	0.40858	-1.05051	1	1.40648	0.817641	1
ENSG00000064666	CNN2	1.16421	1.13575	0.00011804	0.464791	-0.53985	1	0.413651	-0.832884	0.0250488	0.550619	-0.274108	1	0.723527	0.193471	1	1.07796	0.806314	1
ENSG00000110047	EHD1	1.43814	1.74663	1.95874e-10	0.36937	-0.81889	0.839568	0.302145	-1.27765	0.000138615	0.484165	-0.399667	1	0.493701	-0.297732	1	1.01636	0.805266	1
ENSG00000099331	MYO9B	1.11129	1.43216	6.97112e-07	0.35398	-0.685464	1	0.293153	-1.11606	0.00144065	0.498405	-0.123956	1	0.417092	-0.360593	1	0.893166	0.799516	1
ENSG00000225663	MCRIP1	1.27939	1.02622	0.000762082	0.566368	-0.456747	1	0.458614	-0.910933	0.0110656	0.712007	-0.0742609	1	0.783112	0.0875601	1	1.24222	0.796955	1
ENSG00000116679	IVNS1ABP	0.877828	0.375089	0.348377	0.726428	0.0364077	1	0.528755	-0.580003	0.190939	0.67878	-0.0876912	1	0.808648	0.199506	1	1.19089	0.794606	1
ENSG00000197859	ADAMTSL2	2.58056	1.50571	1.96122e-08	0.738741	-0.811716	0.738363	0.611485	-1.248	5.8502e-05	1.1582	-0.0654218	1	0.961865	-0.337182	1	2.00192	0.786841	1
ENSG00000122641	INHBA	1.05215	1.59135	3.83656e-08	0.261637	-0.970161	0.620794	0.26078	-1.10392	0.00240719	0.412964	-0.240179	1	0.417092	-0.172579	1	0.780237	0.783258	1
ENSG00000054148	PHPT1	1.12063	0.619471	0.0658759	0.661788	-0.318689	1	0.588105	-0.593156	0.171388	0.802195	0.0117135	1	0.825672	0.0560339	1	1.32435	0.782333	1
ENSG00000164825	DEFB1	2.16344	0.296915	0.443852	1.37283	-0.49019	1	1.50893	-0.383712	0.502142	2.4944	0.610771	1	1.52366	-0.28394	1	1.57074	-0.236192	1
ENSG00000175602	CCDC85B	2.39068	1.88332	1.19499e-12	0.584836	-0.813459	0.791025	0.410055	-1.52844	1.23632e-06	0.811688	-0.289965	1	0.57031	-0.768072	1	1.58101	0.781708	1
ENSG00000173210	ABLIM3	0.516735	-0.523624	0.264576	0.791068	0.205302	1	0.730185	0.0737136	1	0.669287	-0.0952039	1	1.0555	0.631081	1	0.626243	-0.171439	1
ENSG00000011600	TYROBP	1.69962	1.37726	7.98872e-07	0.550977	-0.700034	1	0.453218	-1.14157	0.000498817	0.814061	-0.0491283	1	0.715015	-0.235136	1	1.36542	0.755563	1
ENSG00000106991	ENG	2.85761	1.26299	6.26391e-06	0.877254	-0.874577	0.6188	0.852482	-1.03853	0.00131385	1.55692	0.0945268	1	1.29384	-0.208881	1	2.42284	0.754961	1
ENSG00000136830	NIBAN2	1.3541	1.66885	1.40142e-09	0.366292	-0.78656	0.891912	0.298548	-1.24981	0.000183186	0.529259	-0.190077	1	0.374532	-0.665063	1	0.954764	0.75205	1
ENSG00000084207	GSTP1	2.69885	2.03038	6.16271e-15	0.501728	-1.16156	0.19947	0.433435	-1.54503	7.99586e-07	0.890009	-0.242008	1	0.510725	-1.02816	1	1.65287	0.748431	1
ENSG00000179094	PER1	1.65604	1.4053	4.5566e-07	0.544821	-0.655445	1	0.528755	-0.803207	0.0307217	0.67878	-0.309278	1	0.536261	-0.60734	1	1.30382	0.743882	1
ENSG00000168477	TNXB	2.24126	1.68825	3.13037e-10	0.566368	-0.886987	0.654701	0.4748	-1.30637	3.97262e-05	0.873395	-0.182502	1	0.723527	-0.434405	1	1.56047	0.739658	1
ENSG00000137507	LRRC32	1.12997	1.69128	2.30205e-09	0.240091	-1.1522	0.3055	0.251788	-1.21476	0.000525082	0.436698	-0.192892	1	0.442628	-0.128472	1	0.780237	0.736658	1
ENSG00000105404	RABAC1	1.81169	1.10939	0.000121881	0.769521	-0.460371	1	0.667238	-0.792006	0.0290827	0.923236	-0.162937	1	0.885257	-0.198434	1	1.62207	0.72994	1
ENSG00000087074	PPP1R15A	1.43814	0.951372	0.00165265	0.674101	-0.42321	1	0.588105	-0.740977	0.0510069	0.809315	-0.121303	1	0.893769	0.0529574	1	1.38595	0.726487	1
ENSG00000123146	ADGRE5	2.50274	1.64692	6.21981e-10	0.677179	-0.805423	0.757737	0.633067	-1.03194	0.00189011	0.882889	-0.391683	1	0.808648	-0.460644	1	1.75553	0.72347	1
ENSG00000183696	UPP1	1.69029	1.24938	1.01617e-05	0.572524	-0.723498	0.97146	0.548538	-0.900446	0.00948282	0.866275	-0.0315191	1	0.715015	-0.315226	1	1.40648	0.719077	1
ENSG00000122862	SRGN	7.33702	1.64134	2.50377e-10	1.95458	-0.837816	0.657344	1.73734	-1.15231	0.000122354	2.75784	-0.284496	1	2.51958	-0.381264	1	5.14341	0.714093	1
ENSG00000142173	COL6A2	3.70431	1.64908	4.12045e-10	0.960363	-0.874541	0.6188	0.843489	-1.21284	9.18944e-05	1.46673	-0.183985	1	1.17467	-0.491958	1	2.57684	0.70948	1
ENSG00000174917	MICOS13	1.40079	0.788596	0.0120289	0.695647	-0.46282	1	0.669036	-0.606005	0.15095	0.916116	0.00596968	1	0.885257	-0.0465221	1	1.44755	0.707798	1
ENSG00000105223	PLD3	1.5253	0.773688	0.0131478	0.701804	-0.601672	1	0.742774	-0.584202	0.168976	1.01342	0.0212633	1	1.10657	0.152398	1	1.58101	0.699999	1
ENSG00000173918	C1QTNF1	1.32608	1.68644	1.13276e-09	0.335511	-0.881781	0.690691	0.314735	-1.11125	0.00138212	0.503152	-0.230416	1	0.348995	-0.726538	1	0.893166	0.69237	1
ENSG00000172602	RND1	0.952536	-0.488403	0.285895	1.22508	-0.0629206	1	1.26254	-0.011818	1	1.60914	0.460312	1	1.15764	-0.143316	1	1.17036	-0.125676	1
ENSG00000090006	LTBP4	1.94554	1.50509	3.80188e-08	0.535587	-0.873443	0.661114	0.541344	-0.970055	0.00448487	0.792701	-0.241791	1	0.7746	-0.234457	1	1.41675	0.68923	1
ENSG00000169230	PRELID1	1.3541	0.675565	0.0370383	0.717194	-0.452351	1	0.782341	-0.35638	0.573368	0.904249	-0.0631866	1	0.800136	-0.236859	1	1.45781	0.680904	1
ENSG00000171222	SCAND1	2.36578	0.791696	0.00891613	1.24047	-0.370899	1	1.16182	-0.551685	0.19481	1.48572	-0.0668395	1	1.37045	-0.18149	1	2.40231	0.679715	1
ENSG00000188290	HES4	1.49417	2.05584	1.64767e-13	0.286262	-1.09315	0.388815	0.228408	-1.60646	2.44268e-06	0.460431	-0.343973	1	0.391556	-0.519292	1	0.862368	0.677168	1
ENSG00000241644	INMT	1.60313	1.1678	5.03693e-05	0.621773	-0.564271	1	0.503576	-1.0245	0.00232127	0.906622	0.0818618	1	0.732039	-0.25706	1	1.34488	0.672553	1
ENSG00000052749	RRP12	1.10195	1.07837	0.000337355	0.547899	-0.218605	1	0.408256	-0.806921	0.0331155	0.560112	-0.193578	1	0.485189	-0.369523	1	0.954764	0.660127	1
ENSG00000173457	PPP1R14B	1.186	0.866578	0.00520918	0.674101	-0.168361	1	0.543142	-0.610708	0.150947	0.69302	-0.129304	1	0.527749	-0.512375	1	1.13956	0.657414	1
ENSG00000092820	EZR	3.35878	1.57986	3.60219e-09	0.984987	-0.722157	0.931119	0.954995	-0.876317	0.0103904	1.14396	-0.50351	1	1.20872	-0.34462	1	2.32018	0.653269	1
ENSG00000176170	SPHK1	2.1292	2.2048	1.04453e-16	0.323199	-1.37644	0.0976014	0.284161	-1.74275	1.03398e-07	0.63606	-0.305257	1	0.476677	-0.680865	1	1.14982	0.653124	1
ENSG00000267519	AC020916.1	1.22336	1.4896	1.63958e-07	0.366292	-0.745489	0.982297	0.345309	-0.954977	0.00831776	0.512645	-0.201853	1	0.40858	-0.498421	1	0.872634	0.65174	1
ENSG00000142627	EPHA2	0.778216	-0.18257	0.849642	0.747975	-0.250495	1	0.865071	-0.000643575	1	1.04428	0.362112	1	0.851208	-0.0235361	1	0.790504	-0.133872	1
ENSG00000132465	JCHAIN	27.7169	2.3107	1.78974e-19	5.62674	-0.869674	0.6188	4.11853	-1.51352	7.33848e-07	5.21901	-1.03739	0.170174	6.17126	-0.656824	1	14.5063	0.650397	1
ENSG00000149591	TAGLN	7.65142	1.95833	1.37841e-14	1.46209	-1.16603	0.151913	1.39203	-1.3855	3.42647e-06	2.53237	-0.28598	1	1.88968	-0.686821	1	4.5377	0.650144	1
ENSG00000099998	GGT5	4.00003	1.46999	4.22104e-08	1.24047	-0.708899	0.945882	1.05211	-1.09649	0.000486514	1.74916	-0.142446	1	1.53217	-0.323619	1	2.88482	0.645587	1
ENSG00000130811	EIF3G	1.5004	0.888665	0.00350698	0.726428	-0.421313	1	0.679827	-0.610297	0.144924	0.856782	-0.151496	1	0.97889	0.0790203	1	1.41675	0.645466	1
ENSG00000064932	SBNO2	1.65293	1.01289	0.00059969	0.704882	-0.530524	1	0.645656	-0.769603	0.036856	0.944596	-0.0375691	1	0.953353	-0.0163732	1	1.46808	0.645097	1
ENSG00000069849	ATP1B3	1.55021	1.91355	1.20428e-12	0.36937	-0.833361	0.797572	0.303944	-1.28283	0.000122354	0.448564	-0.548476	1	0.468165	-0.390705	1	0.923965	0.642395	1
ENSG00000138080	EMILIN1	1.8397	1.37673	8.23063e-07	0.634086	-0.600835	1	0.489188	-1.14711	0.000467438	0.890009	-0.0311647	1	0.732039	-0.320568	1	1.37568	0.642385	1
ENSG00000176845	METRNL	2.81714	2.11837	2.26345e-16	0.526353	-1.10297	0.253071	0.449621	-1.50207	1.37682e-06	0.814061	-0.419725	1	0.561797	-0.903934	1	1.56047	0.641665	1
ENSG00000120725	SIL1	1.22336	0.322832	0.399066	0.858786	-0.296326	1	0.935212	-0.176955	0.917829	1.01817	-0.00425121	1	0.885257	-0.216447	1	1.55021	0.640539	1
ENSG00000155366	RHOC	2.5401	1.10773	8.96675e-05	0.966519	-0.644221	1	0.911832	-0.83994	0.0145979	1.42164	0.00827381	1	1.32788	-0.100304	1	2.14565	0.635469	1
ENSG00000137309	HMGA1	1.03658	1.52436	1.84594e-07	0.35398	-0.504892	1	0.27337	-1.0463	0.00448298	0.436698	-0.16416	1	0.212802	-1.17806	1	0.71864	0.633797	1
ENSG00000187498	COL4A1	1.42258	0.93955	0.00168207	0.671023	-0.422398	1	0.55753	-0.828002	0.0195256	1.03004	0.347366	1	0.723527	-0.26031	1	0.790504	-0.124317	1
ENSG00000162889	MAPKAPK2	1.88017	1.03183	0.000357348	0.861864	-0.395645	1	0.751767	-0.710792	0.0572603	1.0158	-0.124313	1	0.910793	-0.268762	1	1.6426	0.632824	1
ENSG00000163346	PBXIP1	1.24203	1.29307	7.58216e-06	0.507884	-0.378624	1	0.404659	-0.856825	0.0212344	0.560112	-0.228041	1	0.417092	-0.622854	1	0.954764	0.630296	1
ENSG00000090382	LYZ	2.33465	1.49755	5.4339e-08	0.735663	-0.661302	1	0.634865	-1.01653	0.00268015	0.961209	-0.229314	1	0.808648	-0.451599	1	1.6426	0.628905	1
ENSG00000100097	LGALS1	4.64751	1.04885	0.000218962	1.99768	-0.49115	1	1.86683	-0.688173	0.0510437	2.51576	-0.1064	1	2.23017	-0.277528	1	4.02438	0.627543	1
ENSG00000198727	MT-CYB	32.9964	-0.184314	0.778995	42.8623	0.276763	1	27.7326	-0.547506	0.162387	38.3487	0.0838777	1	49.7361	0.465609	1	55.4482	0.626359	1
ENSG00000170889	RPS9	15.474	0.862485	0.00323611	7.6829	-0.40428	1	7.39897	-0.535307	0.179652	9.16116	-0.11036	1	8.35035	-0.241565	1	14.691	0.626214	1
ENSG00000179271	GADD45GIP1	1.56888	1.28103	6.20366e-06	0.612539	-0.466131	1	0.525158	-0.819091	0.0255153	0.709634	-0.233233	1	0.595846	-0.453514	1	1.21142	0.625961	1
ENSG00000168056	LTBP3	1.62492	0.840458	0.00600706	0.908035	-0.220663	1	0.758961	-0.598853	0.15475	0.958836	-0.135785	1	0.876745	-0.248044	1	1.55021	0.623092	1
ENSG00000137731	FXYD2	2.96345	1.90357	2.00441e-12	0.566368	-1.19469	0.19947	0.492785	-1.56758	9.00354e-07	1.21753	0.0744262	1	0.485189	-1.31347	1	1.75553	0.62008	1
ENSG00000241553	ARPC4	1.50663	0.953325	0.00141834	0.655632	-0.544922	1	0.681626	-0.553587	0.213157	0.873395	-0.0649712	1	0.740551	-0.302251	1	1.35515	0.61991	1
ENSG00000125740	FOSB	7.65142	0.965608	0.000778471	3.53056	-0.441022	1	3.22109	-0.676567	0.0548054	4.33612	-0.0966875	1	4.23051	-0.125072	1	6.86814	0.619273	1
ENSG00000197956	S100A6	8.13703	1.90961	1.97614e-13	1.7699	-0.9903	0.387647	1.61504	-1.26998	3.97262e-05	2.62493	-0.365065	1	1.95778	-0.754318	1	4.81489	0.617204	1
ENSG00000105669	COPE	1.38211	0.981149	0.00113781	0.590992	-0.55085	1	0.615082	-0.5587	0.215511	0.802195	-0.0372813	1	0.595846	-0.476809	1	1.22169	0.614967	1
ENSG00000063177	RPL18	13.8149	1.11741	4.95373e-05	5.66983	-0.514443	1	5.52315	-0.63693	0.0787429	6.88985	-0.196631	1	5.99251	-0.384272	1	11.4777	0.612156	1
ENSG00000212907	MT-ND4L	2.76111	-0.569209	0.170642	4.85106	0.40948	1	3.22288	-0.360051	0.512892	3.95164	0.0431037	1	5.20939	0.458804	1	5.75938	0.606724	1
ENSG00000111348	ARHGDIB	1.15799	1.57941	3.06672e-08	0.35398	-0.648384	1	0.289556	-1.09809	0.00204463	0.450938	-0.263884	1	0.391556	-0.420177	1	0.769971	0.604222	1
ENSG00000148180	GSN	1.78367	0.530598	0.117012	0.9973	-0.48979	1	1.12765	-0.329406	0.622351	1.57828	0.329119	1	1.08103	-0.317381	1	1.31408	-0.020987	1
ENSG00000198763	MT-ND2	18.2258	-0.552953	0.160387	33.6835	0.523404	1	19.5891	-0.497745	0.239065	25.338	0.00788469	1	36.7126	0.577443	1	37.4617	0.598236	1
ENSG00000070404	FSTL3	2.87006	2.10182	1.05213e-15	0.49865	-1.22681	0.151913	0.449621	-1.54288	1.01345e-06	0.890009	-0.30534	1	0.629894	-0.771759	1	1.55021	0.592856	1
ENSG00000198712	MT-CO2	59.0479	-0.12081	0.922222	70.3127	0.186365	1	51.6183	-0.403081	0.409847	65.5023	0.0656593	1	76.0044	0.275581	1	93.4437	0.590137	1
ENSG00000110799	VWF	1.36655	1.1226	0.000237072	0.532509	-0.590912	1	0.383077	-1.25655	0.000209202	0.899502	0.334264	1	0.663942	-0.193586	1	1.10876	0.588707	1
ENSG00000089327	FXYD5	1.70274	1.59094	5.30142e-09	0.56329	-0.513843	1	0.404659	-1.17906	0.000342953	0.609953	-0.405021	1	0.697991	-0.132183	1	1.11902	0.588451	1
ENSG00000198804	MT-CO1	38.3256	-0.332548	0.459075	54.2174	0.273175	1	37.8077	-0.409525	0.399809	47.9228	0.0571598	1	64.1471	0.493187	1	68.5788	0.588022	1
ENSG00000198786	MT-ND5	4.66618	-0.263557	0.605561	6.48245	0.31417	1	4.35053	-0.439841	0.345611	5.58688	0.051824	1	7.01396	0.388718	1	7.99743	0.58527	1
ENSG00000169908	TM4SF1	6.57748	0.131592	0.837768	5.37126	-0.221191	1	5.56091	-0.186941	0.854382	7.23162	0.327226	1	5.25196	-0.237259	1	6.04684	-0.0234175	1
ENSG00000170439	METTL7B	0.638137	-0.592158	0.173298	0.969597	0.118277	1	0.951398	0.100407	0.980589	1.07038	0.318467	1	0.800136	-0.18908	1	0.749438	-0.284059	1
ENSG00000198886	MT-ND4	43.3404	-0.283609	0.569954	60.5552	0.303318	1	40.6691	-0.449679	0.322383	53.1869	0.0764932	1	66.6496	0.405223	1	75.1492	0.584075	1
ENSG00000101335	MYL9	5.07086	1.47208	3.35857e-08	1.71142	-0.56929	1	1.37224	-1.0458	0.000916361	2.04346	-0.288957	1	2.08546	-0.215792	1	3.51107	0.582407	1
ENSG00000213719	CLIC1	2.47784	1.56615	4.54909e-09	0.62793	-0.965164	0.451061	0.667238	-0.982097	0.00312141	1.0775	-0.0757204	1	0.663942	-0.790585	1	1.6426	0.581927	1
ENSG00000167460	TPM4	1.64671	1.61171	2.29376e-09	0.507884	-0.614311	1	0.383077	-1.20035	0.000222914	0.6503	-0.2154	1	0.510725	-0.536653	1	1.06769	0.581624	1
ENSG00000116260	QSOX1	3.93777	1.45068	6.37645e-08	1.16352	-0.801056	0.726609	1.04492	-1.09584	0.000462412	1.81562	-0.0604911	1	1.6173	-0.230615	1	2.7411	0.577106	1
ENSG00000166337	TAF10	1.01168	0.510642	0.150386	0.64332	-0.290899	1	0.706805	-0.153978	0.950441	0.730994	-0.0778503	1	0.502213	-0.624143	1	1.10876	0.575276	1
ENSG00000106211	HSPB1	2.79535	0.817011	0.00639181	1.46825	-0.346726	1	1.31829	-0.603245	0.131793	1.7634	-0.0348038	1	1.65986	-0.125312	1	2.6179	0.572654	1
ENSG00000149150	SLC43A1	0.666153	-0.635055	0.13446	1.05271	0.141654	1	0.989167	0.0373889	1	1.02054	0.0927409	1	1.34491	0.504396	1	0.944498	-0.0420827	1
ENSG00000108551	RASD1	0.768877	-0.388121	0.437362	0.871098	-0.177809	1	1.05211	0.180909	0.842352	1.13446	0.309209	1	0.868232	-0.161299	1	0.821302	-0.242242	1
ENSG00000104964	TLE5	2.35333	1.08339	0.000139709	0.935738	-0.590912	1	0.915429	-0.715922	0.0522045	1.32671	0.000167897	1	1.03847	-0.374244	1	1.93006	0.57172	1
ENSG00000189067	LITAF	2.77045	0.868546	0.00336199	1.4467	-0.312834	1	1.1816	-0.740008	0.0380996	1.75628	0.0227545	1	1.57474	-0.152226	1	2.52551	0.571123	1
ENSG00000123200	ZC3H13	0.494945	-0.516158	0.280105	1.05271	0.832764	0.358238	0.597097	-0.238285	0.797666	0.552992	-0.353777	1	0.927817	0.503093	1	0.626243	-0.099648	1
ENSG00000172270	BSG	2.40936	0.945365	0.00114089	1.04347	-0.5609	1	1.0719	-0.592503	0.147789	1.47385	0.0274683	1	1.14062	-0.370239	1	2.10459	0.564957	1
ENSG00000117298	ECE1	1.31363	0.916175	0.00279671	0.671023	-0.307978	1	0.604291	-0.556632	0.216569	0.754727	-0.115095	1	0.595846	-0.4484	1	1.16009	0.564033	1
ENSG00000105640	RPL18A	18.2476	1.12788	3.85258e-05	7.77524	-0.443876	1	6.9997	-0.703793	0.0393897	9.01876	-0.204062	1	8.47803	-0.272746	1	14.6192	0.562807	1
ENSG00000198858	R3HDM4	1.32919	1.25471	1.29337e-05	0.501728	-0.541049	1	0.440629	-0.857596	0.0192236	0.659793	-0.0855789	1	0.519237	-0.426503	1	0.995829	0.562093	1
ENSG00000006327	TNFRSF12A	5.06774	1.31244	1.39704e-06	1.57598	-0.818975	0.661114	1.55929	-0.945356	0.0033631	2.69851	0.0935399	1	1.80456	-0.541638	1	3.70613	0.556555	1
ENSG00000083444	PLOD1	0.958762	0.364135	0.376643	0.680257	-0.23944	1	0.67623	-0.291395	0.7256	0.833048	0.119371	1	0.621382	-0.345004	1	1.11902	0.549977	1
ENSG00000188229	TUBB4B	2.70819	1.46246	5.4339e-08	0.797224	-0.797363	0.757737	0.778744	-0.945731	0.00452036	1.20092	-0.122403	1	0.944841	-0.465787	1	1.83766	0.547569	1
ENSG00000132507	EIF5A	2.6864	1.12521	5.83141e-05	1.10195	-0.506997	1	1.03593	-0.695595	0.0619614	1.35993	-0.161833	1	1.28532	-0.222825	1	2.12512	0.545915	1
ENSG00000070756	PABPC1	6.47476	0.92708	0.00142562	3.13965	-0.389561	1	3.02145	-0.520617	0.207977	3.58377	-0.174622	1	3.36227	-0.249351	1	5.64645	0.544809	1
ENSG00000184897	H1FX	2.11675	1.15973	4.29112e-05	0.960363	-0.310522	1	0.85428	-0.581432	0.173709	0.897129	-0.449757	1	0.936329	-0.314406	1	1.6426	0.543054	1
ENSG00000198938	MT-CO3	49.591	-0.157193	0.84154	62.2297	0.242744	1	43.8219	-0.422883	0.370111	54.535	0.00943205	1	72.9485	0.452034	1	77.6644	0.540809	1
ENSG00000198899	MT-ATP6	41.2237	-0.421453	0.326566	65.7725	0.39669	1	42.6529	-0.419623	0.379051	53.1964	0.0167382	1	74.2083	0.52459	1	75.4058	0.539616	1
ENSG00000142669	SH3BGRL3	3.22181	1.17738	2.63687e-05	1.22816	-0.587817	1	1.12405	-0.8323	0.0142622	1.61388	-0.136282	1	1.80456	0.0544132	1	2.47417	0.537214	1
ENSG00000149823	VPS51	1.29495	0.830128	0.00758152	0.637164	-0.442867	1	0.589903	-0.654324	0.10464	0.859155	0.0725627	1	0.791624	-0.0639072	1	1.17036	0.532912	1
ENSG00000172354	GNB2	2.29107	1.02687	0.000368777	0.991144	-0.496654	1	0.960391	-0.628827	0.114778	1.3006	-0.0376322	1	0.987402	-0.450745	1	1.87873	0.529199	1
ENSG00000254772	EEF1G	7.40239	0.827856	0.0055614	3.60752	-0.464087	1	3.71747	-0.475574	0.277913	4.5877	-0.0578202	1	4.14538	-0.210266	1	6.71415	0.528558	1
ENSG00000198888	MT-ND1	30.4314	-0.307013	0.514989	42.6561	0.283971	1	29.729	-0.399236	0.416602	37.9073	0.0785779	1	47.6166	0.410788	1	51.6189	0.528176	1
ENSG00000101940	WDR13	1.10818	0.42697	0.251152	0.741819	-0.280436	1	0.74817	-0.309944	0.680961	0.911369	0.0799078	1	0.757575	-0.214819	1	1.23195	0.526502	1
ENSG00000127922	SEM1	0.921408	-0.143017	0.931313	1.00038	-0.000883191	1	1.00535	0.00921266	1	1.15582	0.275127	1	0.85972	-0.231162	1	0.739172	-0.453066	1
ENSG00000136888	ATP6V1G1	0.871602	-0.112326	1	0.880333	-0.0953966	1	0.954995	0.0548215	1	1.07276	0.272706	1	0.851208	-0.134245	1	0.626243	-0.588226	1
ENSG00000196975	ANXA4	1.14242	0.901636	0.00441072	0.541743	-0.443946	1	0.516165	-0.603245	0.177668	0.809315	0.267409	1	0.57031	-0.313348	1	0.574912	-0.296242	1
ENSG00000182492	BGN	7.96271	1.1794	1.71106e-05	3.08116	-0.563083	1	2.53227	-0.995653	0.00114288	4.51412	0.0957732	1	3.56656	-0.289817	1	6.07764	0.526211	1
ENSG00000163191	S100A11	2.14165	1.48326	4.75318e-08	0.674101	-0.672854	1	0.597097	-0.983517	0.00339514	0.920862	-0.161712	1	0.706503	-0.532668	1	1.41675	0.524145	1
ENSG00000128185	DGCR6L	0.859151	0.217941	0.627966	0.677179	-0.197779	1	0.724789	-0.096231	1	0.757101	-0.00614923	1	0.638406	-0.260386	1	1.06769	0.522452	1
ENSG00000143549	TPM3	1.45993	0.823706	0.00773152	0.834161	-0.196936	1	0.665439	-0.659358	0.0969553	0.911369	-0.0475878	1	0.825672	-0.188453	1	1.31408	0.520431	1
ENSG00000119655	NPC2	1.11441	0.593325	0.0793517	0.631008	-0.412206	1	0.705006	-0.263641	0.780556	0.920862	0.259593	1	0.561797	-0.537172	1	0.708373	-0.186368	1
ENSG00000149273	RPS3	10.5464	1.18175	1.45824e-05	4.06	-0.569995	1	4.08436	-0.639612	0.0787403	5.18816	-0.166289	1	4.11134	-0.499318	1	7.98717	0.515293	1
ENSG00000145901	TNIP1	1.19534	0.598358	0.0744906	0.677179	-0.407166	1	0.7122	-0.374783	0.540772	0.930356	0.149041	1	0.61287	-0.509224	1	1.20115	0.511786	1
ENSG00000115268	RPS15	15.0258	1.15331	2.56056e-05	5.7868	-0.591569	1	6.02133	-0.601212	0.110009	7.49031	-0.16657	1	6.15424	-0.445621	1	11.4777	0.507397	1
ENSG00000099624	ATP5F1D	2.54944	0.535616	0.104583	1.70218	-0.186992	1	1.52871	-0.425914	0.403725	1.92717	0.0308091	1	1.62581	-0.23894	1	2.6487	0.507106	1
ENSG00000114779	ABHD14B	1.20157	0.135278	0.800312	1.00961	-0.168128	1	0.981973	-0.25124	0.780556	1.19617	0.136954	1	1.10657	-0.00917465	1	1.55021	0.505773	1
ENSG00000142798	HSPG2	2.40313	1.13951	5.66543e-05	0.898801	-0.647469	1	0.74817	-1.06425	0.000916361	1.49759	0.242218	1	1.14062	-0.223662	1	1.83766	0.504539	1
ENSG00000111266	DUSP16	0.603896	-0.421057	0.398308	0.874176	0.216443	1	0.809318	0.0933159	0.996061	0.728621	-0.111225	1	1.03847	0.457285	1	0.677575	-0.195351	1
ENSG00000186010	NDUFA13	3.75411	0.508924	0.141827	2.43477	-0.261091	1	2.3794	-0.346671	0.548437	2.86227	0.0202709	1	2.4685	-0.215935	1	3.95252	0.504366	1
ENSG00000188186	LAMTOR4	1.83659	0.9254	0.00180131	0.834161	-0.497803	1	0.802124	-0.644604	0.103765	1.12972	0.0195384	1	1.02996	-0.126096	1	1.55021	0.49818	1
ENSG00000124713	GNMT	0.796893	-0.478564	0.305946	1.0958	0.0641365	1	1.13125	0.143569	0.932404	1.0419	-0.0258273	1	1.40449	0.440284	1	0.995829	-0.0896489	1
ENSG00000222041	CYTOR	2.32531	1.64724	1.00713e-09	0.584836	-0.92209	0.6188	0.597097	-1.00523	0.00296306	0.954089	-0.119563	1	0.536261	-0.959692	1	1.40648	0.493633	1
ENSG00000267467	APOC4	3.20314	-0.480243	0.248454	4.04153	-0.0866986	1	4.64009	0.188543	0.816193	4.85114	0.254937	1	3.74532	-0.199179	1	4.01412	-0.0941357	1
ENSG00000103363	ELOB	3.68874	0.797341	0.00941042	1.7699	-0.514876	1	1.94057	-0.416476	0.407825	2.44456	0.0386976	1	1.762	-0.472043	1	3.31601	0.492386	1
ENSG00000129538	RNASE1	1.01168	0.651093	0.0551978	0.597149	-0.291271	1	0.462211	-0.81533	0.028692	0.823555	0.289479	1	0.715015	0.0191927	1	0.975297	0.492386	1
ENSG00000089280	FUS	1.36032	0.773632	0.0138092	0.781834	-0.230073	1	0.656447	-0.600991	0.155369	0.818808	-0.161156	1	1.03847	0.232046	1	1.23195	0.491044	1
ENSG00000144136	SLC20A1	1.38522	-0.433704	0.361962	1.9669	0.169864	1	1.83445	0.0558565	1	1.81087	0.0256226	1	2.34933	0.420917	1	1.42701	-0.343274	1
ENSG00000058262	SEC61A1	2.48407	0.991648	0.000575659	1.24047	-0.285217	1	1.00355	-0.727854	0.0441466	1.3718	-0.120256	1	1.32788	-0.151865	1	2.02246	0.490939	1
ENSG00000144579	CTDSP1	0.968101	0.507437	0.157467	0.674101	-0.139189	1	0.634865	-0.282481	0.742785	0.683527	-0.123432	1	0.638406	-0.201401	1	1.0061	0.490939	1
ENSG00000158869	FCER1G	1.12686	0.945465	0.00196063	0.538665	-0.394247	1	0.519762	-0.524373	0.273511	0.607579	-0.204076	1	0.646918	-0.069146	1	0.934232	0.490725	1
ENSG00000204592	HLA-E	7.91601	0.79134	0.00851237	4.19235	-0.355762	1	3.90811	-0.542446	0.173197	5.06949	-0.0312181	1	4.77528	-0.125013	1	7.10427	0.483192	1
ENSG00000103187	COTL1	1.12374	1.24806	1.76881e-05	0.43401	-0.507254	1	0.410055	-0.689701	0.0969553	0.472298	-0.390102	1	0.604358	0.0539293	1	0.80077	0.482383	1
ENSG00000163435	ELF3	1.73387	0.0823081	0.916984	1.62831	-0.0277551	1	1.49814	-0.199857	0.851883	1.88207	0.246613	1	1.55771	-0.0954392	1	1.47834	-0.174109	1
ENSG00000065054	SLC9A3R2	1.00234	-0.196739	0.809307	0.929582	-0.325018	1	1.21398	0.163083	0.885474	1.27687	0.244114	1	1.01294	-0.158862	1	1.11902	-0.00724026	1
ENSG00000134240	HMGCS2	3.98135	-1.09531	0.00141408	8.19694	0.106475	1	10.1614	0.612949	0.0613235	7.69442	-0.00430221	1	6.9033	-0.178148	1	5.30767	-0.573554	1
ENSG00000180879	SSR4	6.70511	1.30531	1.26606e-06	2.4717	-0.546927	1	2.27149	-0.779533	0.0199151	2.92635	-0.279527	1	2.98774	-0.208471	1	4.69169	0.481952	1
ENSG00000050820	BCAR1	1.51285	1.0423	0.000406236	0.597149	-0.633608	1	0.595298	-0.730327	0.0546255	0.944596	0.156426	1	0.629894	-0.485436	1	1.19089	0.480917	1
ENSG00000105373	NOP53	3.41481	1.09473	0.000112803	1.52673	-0.388221	1	1.36685	-0.654067	0.0853364	1.71119	-0.206923	1	1.60027	-0.278213	1	2.62817	0.479469	1
ENSG00000105852	PON3	0.865376	-1.25637	0.000455022	2.06232	0.182445	1	2.45853	0.619851	0.0668225	1.85834	-0.00147558	1	1.73646	-0.10939	1	1.18062	-0.685752	1
ENSG00000108107	RPL28	17.1768	1.04488	0.000182219	7.5013	-0.468989	1	7.122	-0.633774	0.0794917	9.44121	-0.0821065	1	7.69492	-0.388404	1	13.572	0.479424	1
ENSG00000205544	TMEM256	0.809345	-0.18725	0.840539	0.821849	-0.161448	1	0.951398	0.110576	0.969119	1.02529	0.24353	1	0.808648	-0.1657	1	0.780237	-0.216742	1
ENSG00000158710	TAGLN2	7.4522	1.24179	1.81211e-05	2.72103	-0.610802	1	2.62399	-0.762401	0.0374636	3.64785	-0.124165	1	3.13245	-0.341921	1	5.359	0.478876	1
ENSG00000099797	TECR	1.37589	0.321586	0.398308	1.11427	-0.0528708	1	0.98557	-0.306252	0.681856	1.17481	0.0424942	1	0.944841	-0.297866	1	1.57074	0.476713	1
ENSG00000196843	ARID5A	1.83659	1.57425	6.64742e-09	0.520197	-0.779308	0.868148	0.499979	-0.956014	0.00572462	0.709634	-0.283523	1	0.663942	-0.333784	1	1.12929	0.473658	1
ENSG00000137563	GGH	0.687943	-1.06822	0.00408075	1.54212	0.286365	1	1.73194	0.614168	0.0783502	1.25313	-0.0865882	1	1.07252	-0.309902	1	0.759705	-0.817646	1
ENSG00000197858	GPAA1	1.1362	0.291299	0.462633	0.821849	-0.274932	1	0.877661	-0.190874	0.889435	0.944596	-0.038618	1	1.08103	0.175659	1	1.31408	0.472307	1
ENSG00000177830	CHID1	1.1611	0.383138	0.319238	0.864942	-0.138862	1	0.773348	-0.381968	0.521194	0.908996	-0.0567292	1	1.12359	0.279942	1	1.27302	0.467756	1
ENSG00000117984	CTSD	14.3129	0.367587	0.340682	10.8164	-0.130065	1	9.76757	-0.350795	0.528873	11.6342	-0.00236541	1	11.8829	0.0220488	1	15.9025	0.467611	1
ENSG00000170776	AKAP13	1.22647	1.08862	0.000276708	0.581758	-0.290517	1	0.501777	-0.617892	0.158063	0.590966	-0.281167	1	0.561797	-0.305048	1	0.934232	0.467266	1
ENSG00000167526	RPL13	35.8477	1.03977	0.000184898	15.5566	-0.483799	1	15.4832	-0.562607	0.14524	18.9774	-0.155744	1	16.9646	-0.309525	1	28.1091	0.463245	1
ENSG00000130255	RPL36	18.0951	0.955612	0.000800345	8.48936	-0.421902	1	8.13455	-0.564367	0.145163	10.3027	-0.0972501	1	9.03132	-0.290337	1	14.7732	0.462677	1
ENSG00000170509	HSD17B13	1.23581	-0.964554	0.00869897	2.47478	0.202176	1	2.87578	0.585284	0.0928344	2.06007	-0.127822	1	2.0429	-0.123672	1	1.50914	-0.577302	1
ENSG00000136942	RPL35	16.5885	0.977426	0.000568087	7.37202	-0.494427	1	7.75327	-0.471094	0.280702	8.96654	-0.17294	1	8.19714	-0.289137	1	13.3975	0.46257	1
ENSG00000248098	BCKDHA	0.961875	0.0103425	1	0.929582	-0.0491685	1	0.877661	-0.173947	0.926936	0.987316	0.0600618	1	0.995914	0.0626888	1	1.29355	0.461204	1
ENSG00000205403	CFI	1.77122	-1.1478	0.00119898	4.12463	0.267078	1	4.60052	0.573826	0.0974817	3.41763	-0.0700723	1	3.37078	-0.0857436	1	2.20725	-0.721336	1
ENSG00000100528	CNIH1	0.787555	-0.334637	0.534469	0.901879	-0.104504	1	1.03413	0.160931	0.896687	1.087	0.241024	1	0.944841	-0.0204853	1	0.728906	-0.407908	1
ENSG00000137077	CCL21	3.04127	2.55688	1.6133e-21	0.474025	-1.15669	0.30575	0.374085	-1.68844	6.15864e-07	0.557739	-0.944549	0.943428	0.502213	-0.963993	1	1.29355	0.46032	1
ENSG00000147813	NAPRT	1.23269	0.3782	0.326061	0.846474	-0.282363	1	0.838094	-0.347518	0.590522	1.03241	0.064375	1	1.11508	0.170969	1	1.34488	0.455513	1
ENSG00000100650	SRSF5	1.4755	0.329367	0.398308	1.06502	-0.243367	1	1.09348	-0.231216	0.796134	1.38841	0.236526	1	1.08955	-0.182093	1	1.16009	-0.0860247	1
ENSG00000101577	LPIN2	0.83736	-0.483169	0.299086	1.26817	0.231366	1	1.23196	0.214664	0.780556	0.98969	-0.215895	1	1.43854	0.395694	1	0.96503	-0.215793	1
ENSG00000109929	SC5D	1.3074	-0.620389	0.130872	1.97921	0.0828138	1	2.23911	0.368257	0.45647	1.72068	-0.170837	1	2.43446	0.39002	1	1.52968	-0.322321	1
ENSG00000168003	SLC3A2	1.11441	0.495077	0.162504	0.729506	-0.256154	1	0.687021	-0.414362	0.459652	0.880515	0.0734564	1	0.834184	-0.0211118	1	1.13956	0.454334	1
ENSG00000135046	ANXA1	2.91053	1.25233	6.73821e-06	1.25278	-0.327272	1	0.97298	-0.84624	0.0131709	1.29111	-0.293056	1	1.35342	-0.175988	1	2.04299	0.45262	1
ENSG00000160271	RALGDS	0.890279	0.0858127	0.916984	0.738741	-0.23699	1	0.778744	-0.17261	0.934016	0.939849	0.195522	1	0.791624	-0.10278	1	1.13956	0.452341	1
ENSG00000152558	TMEM123	1.56266	-0.0533861	1	1.72373	0.11888	1	1.5449	-0.0852439	1	1.56642	-0.052137	1	2.06844	0.383692	1	1.39621	-0.220175	1
ENSG00000196126	HLA-DRB1	1.92064	1.15547	4.29133e-05	0.732584	-0.602079	1	0.699611	-0.772582	0.0329901	0.961209	-0.156168	1	1.16616	0.166485	1	1.40648	0.451029	1
ENSG00000181029	TRAPPC5	1.64048	0.569643	0.0893575	1.02192	-0.273773	1	0.956794	-0.444394	0.393242	1.23177	0.0520932	1	1.14913	-0.0652734	1	1.61181	0.451018	1
ENSG00000140284	SLC27A2	0.79378	-1.16215	0.0014064	1.7699	0.170228	1	2.07905	0.568106	0.114851	1.56642	-0.0477414	1	1.59176	-0.0182339	1	1.23195	-0.403933	1
ENSG00000114353	GNAI2	1.55332	0.952726	0.00141408	0.735663	-0.405121	1	0.685223	-0.601085	0.155711	0.856782	-0.156829	1	0.961865	0.0476155	1	1.25249	0.449907	1
ENSG00000136371	MTHFS	0.507397	-0.904245	0.0213046	0.957285	0.15977	1	1.13305	0.570441	0.120332	0.830675	-0.0953335	1	0.834184	-0.0706471	1	0.574912	-0.622124	1
ENSG00000176340	COX8A	2.2506	0.389942	0.398308	1.6714	-0.13852	1	1.51612	-0.352659	0.739345	1.86308	0.0546067	1	1.65986	-0.136414	1	2.42284	0.44118	1
ENSG00000009950	MLXIPL	1.22024	-0.682292	0.0876073	2.09002	0.235665	1	1.94956	0.133404	0.939714	1.84172	0.0121083	1	2.34933	0.383037	1	1.59127	-0.216228	1
ENSG00000026025	VIM	16.9184	1.92393	1.38093e-14	3.84453	-0.912511	0.408626	3.29842	-1.29167	8.16962e-06	5.34243	-0.393621	1	4.65611	-0.547115	1	8.90087	0.441175	1
ENSG00000284194	SCO2	1.0646	1.24238	2.16789e-05	0.467869	-0.296007	1	0.368689	-0.788869	0.0417836	0.491285	-0.228115	1	0.391556	-0.519292	1	0.739172	0.43932	1
ENSG00000161016	RPL8	13.5939	1.00393	0.000368369	6.11923	-0.451439	1	5.92781	-0.577067	0.131604	7.48794	-0.114672	1	6.66496	-0.281083	1	10.6564	0.43655	1
ENSG00000240972	MIF	7.61095	1.14714	3.2149e-05	2.93649	-0.592853	1	2.90635	-0.695207	0.0461258	4.01572	-0.06736	1	3.38781	-0.322236	1	5.56432	0.435814	1
ENSG00000124831	LRRFIP1	1.01168	0.620443	0.0690172	0.618695	-0.258488	1	0.573717	-0.446942	0.413028	0.652673	-0.178873	1	0.936329	0.410147	1	0.954764	0.434802	1
ENSG00000050555	LAMC3	2.59613	1.70209	1.54812e-10	0.744897	-0.673327	1	0.526956	-1.36936	1.08099e-05	1.01342	-0.169343	1	0.868232	-0.3748	1	1.47834	0.434713	1
ENSG00000141504	SAT2	0.877828	-0.379175	0.444355	1.10811	0.0188108	1	1.15283	0.105324	0.969119	1.23415	0.225647	1	1.0555	-0.0586279	1	0.903433	-0.291328	1
ENSG00000005486	RHBDD2	1.00546	0.607239	0.0734636	0.717194	-0.00594973	1	0.564724	-0.478249	0.345767	0.659793	-0.160523	1	0.706503	-0.0248478	1	0.954764	0.43363	1
ENSG00000112378	PERP	1.33853	-0.549619	0.198968	1.84377	-0.00749465	1	2.05387	0.220613	0.780556	2.08381	0.225625	1	1.762	-0.0798763	1	1.48861	-0.333675	1
ENSG00000128283	CDC42EP1	1.46927	0.609999	0.0625444	0.892645	-0.27992	1	0.816512	-0.495598	0.290758	1.1131	0.109205	1	0.936329	-0.175607	1	1.39621	0.433289	1
ENSG00000165732	DDX21	1.21402	0.596782	0.0762597	0.858786	-0.0303997	1	0.636664	-0.616536	0.141125	0.880515	0.0139309	1	0.851208	-0.038925	1	1.16009	0.432788	1
ENSG00000125970	RALY	1.06149	1.22346	4.64012e-05	0.323199	-0.910505	0.661114	0.401062	-0.646746	0.147789	0.541125	-0.0626506	1	0.519237	-0.10636	1	0.739172	0.430266	1
ENSG00000114115	RBP1	1.80546	1.18723	3.34281e-05	0.655632	-0.65772	1	0.607888	-0.886603	0.0109207	1.04902	0.150547	1	0.706503	-0.476869	1	1.28329	0.42875	1
ENSG00000160932	LY6E	4.80626	-0.00877264	1	4.67869	-0.0556924	1	4.54837	-0.12078	0.969119	5.12645	0.113433	1	4.1539	-0.237588	1	6.41643	0.427068	1
ENSG00000160408	ST6GALNAC6	1.06149	0.765165	0.0173736	0.56329	-0.371131	1	0.548538	-0.481016	0.348466	0.730994	0.0807555	1	0.519237	-0.446614	1	0.923965	0.426007	1
ENSG00000063660	GPC1	1.45059	1.34511	1.57718e-06	0.554055	-0.453636	1	0.45142	-0.896761	0.0109789	0.647926	-0.203053	1	0.578822	-0.333972	1	0.954764	0.425456	1
ENSG00000142684	ZNF593	1.27005	0.873093	0.0044523	0.640242	-0.366217	1	0.604291	-0.533711	0.248072	0.797448	0.00958029	1	0.587334	-0.451339	1	1.04716	0.425061	1
ENSG00000161267	BDH1	0.653701	-0.69927	0.0887128	0.984987	-0.0117167	1	1.12945	0.277025	0.678329	1.1131	0.219842	1	0.893769	-0.158149	1	0.934232	-0.0896659	1
ENSG00000169903	TM4SF4	2.82959	-0.420051	0.336361	3.666	0.0225122	1	3.87573	0.145752	0.931952	4.05369	0.21692	1	3.36227	-0.119	1	2.93616	-0.323849	1
ENSG00000196735	HLA-DQA1	1.23269	1.83288	4.51168e-11	0.301652	-0.838949	0.839568	0.266176	-1.17105	0.000901511	0.408217	-0.366792	1	0.357507	-0.49217	1	0.657042	0.425044	1
ENSG00000140319	SRP14	1.27939	0.26256	0.521131	1.02192	-0.13295	1	0.983771	-0.231187	0.796134	1.23652	0.216887	1	0.953353	-0.223171	1	1.07796	-0.0361446	1
ENSG00000176046	NUPR1	1.02725	0.678965	0.0406326	0.581758	-0.33653	1	0.586306	-0.376434	0.548437	0.676407	-0.0856652	1	0.697991	-0.0187049	1	0.934232	0.425026	1
ENSG00000072080	SPP2	1.03036	-0.902139	0.0166009	2.04077	0.252189	1	2.06826	0.333863	0.540772	1.72068	-0.0531238	1	2.24719	0.365203	1	1.23195	-0.549098	1
ENSG00000184990	SIVA1	1.24203	0.713748	0.0269501	0.726428	-0.252366	1	0.679827	-0.422129	0.448413	0.799821	-0.0937019	1	0.757575	-0.157627	1	1.10876	0.422159	1
ENSG00000197444	OGDHL	0.784442	-0.503759	0.267905	1.07733	0.0351453	1	1.17261	0.221894	0.780556	1.0514	-0.00796697	1	1.3364	0.363357	1	0.893166	-0.251944	1
ENSG00000108187	PBLD	0.647476	-0.62264	0.143508	0.991144	0.0985624	1	1.08089	0.304588	0.608175	0.930356	-0.013591	1	1.18318	0.3603	1	0.626243	-0.599548	1
ENSG00000116754	SRSF11	0.874715	-0.00701736	1	0.981909	0.197408	1	0.769751	-0.265375	0.774837	0.882889	0.00966288	1	1.10657	0.357489	1	0.872634	-0.00816574	1
ENSG00000131446	MGAT1	1.80546	0.631363	0.0503771	1.29895	0.0303138	1	1.04492	-0.397284	0.480846	1.09649	-0.278079	1	1.16616	-0.140022	1	1.68367	0.420054	1
ENSG00000126457	PRMT1	1.02725	1.02554	0.000737405	0.424776	-0.568498	1	0.43883	-0.593961	0.184822	0.605206	0.0314398	1	0.442628	-0.438701	1	0.780237	0.418261	1
ENSG00000198840	MT-ND3	41.6097	-0.458612	0.268078	66.5513	0.360096	1	46.6941	-0.305908	0.624591	56.4171	0.0679916	1	69.6203	0.374016	1	71.9666	0.417811	1
ENSG00000175482	POLD4	1.70896	0.372838	0.321736	1.10811	-0.384417	1	1.21937	-0.258987	0.777306	1.52844	0.184225	1	1.19169	-0.233982	1	1.8274	0.417756	1
ENSG00000186529	CYP4F3	0.79378	-0.893872	0.0191368	1.68679	0.389327	1	1.46397	0.158804	0.892443	1.34569	-0.0164885	1	1.71093	0.355217	1	1.12929	-0.280134	1
ENSG00000180432	CYP8B1	1.45371	-0.8978	0.0155913	3.01652	0.342776	1	2.81283	0.26003	0.706663	2.42082	-0.0524649	1	3.14096	0.354433	1	1.78633	-0.506576	1
ENSG00000223865	HLA-DPB1	3.24049	1.37321	4.73313e-07	1.10195	-0.627754	1	1.04852	-0.806351	0.0208879	1.41927	-0.217245	1	1.27681	-0.344291	1	2.10459	0.417115	1
ENSG00000175416	CLTB	1.20779	0.967776	0.0014064	0.547899	-0.463391	1	0.530553	-0.594865	0.172606	0.70726	-0.032817	1	0.621382	-0.219281	1	0.944498	0.41703	1
ENSG00000185088	RPS27L	1.55643	-0.167599	0.866469	1.51442	-0.214782	1	1.87222	0.186222	0.836821	1.9153	0.210856	1	1.56622	-0.142124	1	1.29355	-0.428207	1
ENSG00000187134	AKR1C1	1.6685	-0.642803	0.109927	2.75796	0.215639	1	2.615	0.14486	0.935193	2.72461	0.208797	1	2.37487	-0.0480089	1	1.7658	-0.494354	1
ENSG00000133935	ERG28	0.796893	-0.331967	0.541073	1.00038	0.0583674	1	1.01974	0.109493	0.969119	1.07988	0.208515	1	0.825672	-0.240825	1	0.811036	-0.264411	1
ENSG00000166033	HTRA1	0.79378	-0.490163	0.290763	1.21584	0.244029	1	1.12225	0.120046	0.957044	1.03953	-0.035809	1	1.32788	0.347745	1	0.821302	-0.382373	1
ENSG00000027697	IFNGR1	1.21402	-0.264056	0.661374	1.33281	-0.10482	1	1.56648	0.214905	0.780556	1.57591	0.20426	1	1.21723	-0.232647	1	1.02663	-0.484827	1
ENSG00000166482	MFAP4	1.48172	1.85545	6.68434e-12	0.338589	-0.936048	0.6188	0.311138	-1.2047	0.00036926	0.510272	-0.282346	1	0.391556	-0.621674	1	0.780237	0.416847	1
ENSG00000159840	ZYX	2.11363	1.13468	6.52494e-05	0.80338	-0.624347	1	0.760759	-0.811962	0.0218334	1.23889	0.119857	1	0.876745	-0.429089	1	1.52968	0.416819	1
ENSG00000122359	ANXA11	1.09262	0.763272	0.0173843	0.606383	-0.297584	1	0.543142	-0.555531	0.223892	0.728621	0.0184212	1	0.663942	-0.122647	1	0.944498	0.413524	1
ENSG00000189143	CLDN4	2.09496	2.09933	2.60302e-13	0.338589	-1.33787	0.175742	0.298548	-1.69759	1.26081e-06	0.752354	-0.039063	1	0.417092	-0.909545	1	1.0061	0.413241	1
ENSG00000121310	ECHDC2	1.15176	-0.543819	0.210381	1.58214	-0.00634987	1	1.68698	0.127807	0.95595	1.74442	0.178867	1	1.99183	0.347632	1	1.29355	-0.31257	1
ENSG00000176978	DPP7	1.42569	0.902233	0.00304284	0.751053	-0.267932	1	0.661842	-0.552659	0.215577	0.776088	-0.225963	1	0.893769	0.0288718	1	1.14982	0.412378	1
ENSG00000182196	ARL6IP4	2.79846	0.85262	0.00402111	1.44362	-0.346871	1	1.35786	-0.516736	0.24382	1.77527	0.00908855	1	1.2683	-0.507019	1	2.32018	0.411566	1
ENSG00000139209	SLC38A4	1.05837	-0.781814	0.0432068	2.02846	0.328327	1	1.92258	0.278111	0.677412	1.58066	-0.121354	1	2.111	0.342517	1	1.22169	-0.48983	1
ENSG00000130706	ADRM1	1.05215	0.625782	0.0629729	0.680257	-0.159066	1	0.611485	-0.394886	0.504067	0.719127	-0.0680657	1	0.638406	-0.232863	1	0.975297	0.411118	1
ENSG00000181061	HIGD1A	0.977439	-0.308658	0.581614	1.04655	-0.193297	1	1.32548	0.265001	0.691388	1.29823	0.197076	1	1.04699	-0.171073	1	0.923965	-0.356206	1
ENSG00000125810	CD93	1.20157	1.4703	2.68275e-07	0.332433	-0.885738	0.67317	0.318332	-1.08004	0.00213543	0.600459	0.108553	1	0.400068	-0.515203	1	0.739172	0.41084	1
ENSG00000187758	ADH1A	3.23427	-1.22602	0.000309001	7.35355	0.1356	1	8.39533	0.457843	0.251574	7.5449	0.195944	1	6.39257	-0.104377	1	4.85595	-0.519418	1
ENSG00000101294	HM13	1.6218	0.786203	0.0109585	0.846474	-0.382392	1	0.820109	-0.501904	0.284024	1.00868	-0.0896412	1	1.14062	0.113937	1	1.38595	0.409924	1
ENSG00000196428	TSC22D2	1.03347	-0.0392023	1	1.14197	0.136299	1	1.00355	-0.105897	1	1.06326	0.011079	1	1.31937	0.341749	1	0.811036	-0.397204	1
ENSG00000173372	C1QA	4.26462	0.769848	0.012161	2.40091	-0.270435	1	2.14559	-0.527408	0.200638	2.68427	-0.0834297	1	2.75791	-0.0334217	1	3.68559	0.409163	1
ENSG00000130208	APOC1	88.8816	-0.546628	0.159233	120.75	-0.0273795	1	135.224	0.209146	0.780556	135.82	0.195323	1	114.462	-0.114558	1	117.005	-0.0825349	1
ENSG00000198502	HLA-DRB5	4.3082	1.84836	1.08155e-12	0.963441	-0.982292	0.388815	0.868668	-1.2827	3.07766e-05	1.56404	-0.195184	1	1.14062	-0.642159	1	2.27911	0.408539	1
ENSG00000089057	SLC23A2	0.719072	-0.61935	0.144603	1.12658	0.143622	1	1.14204	0.200712	0.798037	1.06564	0.0484426	1	1.29384	0.338953	1	0.780237	-0.428163	1
ENSG00000108784	NAGLU	0.828022	0.090958	0.915652	0.846474	0.13021	1	0.733782	-0.140913	0.96387	0.735741	-0.122844	1	0.740551	-0.0886751	1	1.02663	0.408505	1
ENSG00000008952	SEC62	0.946311	-0.0811349	1	1.23431	0.392774	1	0.879459	-0.241876	0.781245	0.927982	-0.122711	1	1.23425	0.337722	1	0.954764	-0.0569731	1
ENSG00000173334	TRIB1	3.18446	-0.304073	0.528765	3.85376	0.0240495	1	4.14551	0.184845	0.828028	3.66446	-0.0672714	1	4.71569	0.328147	1	3.07988	-0.325969	1
ENSG00000060566	CREB3L3	0.831135	-0.679423	0.0955506	1.37898	0.18074	1	1.39383	0.239874	0.745769	1.20804	-0.0559063	1	1.54069	0.32742	1	1.10876	-0.176762	1
ENSG00000148672	GLUD1	1.63425	-0.529963	0.218189	2.32703	0.0719393	1	2.45493	0.200945	0.798061	2.47066	0.192283	1	2.14504	-0.0667396	1	1.6734	-0.4406	1
ENSG00000175592	FOSL1	1.02102	1.62358	1.22932e-08	0.280106	-0.791377	0.931119	0.258982	-1.04015	0.00429024	0.393977	-0.246104	1	0.374532	-0.267083	1	0.585178	0.407619	1
ENSG00000030582	GRN	2.48095	0.595529	0.0641593	1.60676	-0.18491	1	1.40102	-0.47973	0.299044	1.7634	-0.0251877	1	1.8301	0.0321488	1	2.34071	0.407131	1
ENSG00000123561	SERPINA7	1.69651	-1.00965	0.00535964	3.69986	0.306118	1	3.90091	0.491956	0.200638	3.00467	-0.0675783	1	2.99625	-0.066435	1	1.94033	-0.718684	1
ENSG00000203485	INF2	1.20468	0.761827	0.0166009	0.671023	-0.293016	1	0.651051	-0.399281	0.494994	0.752354	-0.104622	1	0.672455	-0.253499	1	1.03689	0.404625	1
ENSG00000062716	VMP1	2.88874	0.133056	0.839982	2.9211	0.153303	1	2.33084	-0.277896	0.701847	2.59408	-0.0588223	1	3.31971	0.327332	1	2.68977	-0.000438109	1
ENSG00000198721	ECI2	0.840473	-0.476212	0.307103	1.14505	0.0503907	1	1.27333	0.28789	0.643553	1.05852	-0.0923233	1	1.37045	0.320785	1	0.903433	-0.313604	1
ENSG00000132510	KDM6B	1.15799	1.11909	0.000186555	0.477103	-0.50097	1	0.476598	-0.579811	0.210505	0.545872	-0.294151	1	0.65543	0.038162	1	0.831569	0.400092	1
ENSG00000176894	PXMP2	0.877828	-0.70077	0.0818618	1.36975	0.0486758	1	1.55389	0.330399	0.533056	1.31721	-0.0208777	1	1.63432	0.313551	1	1.12929	-0.251432	1
ENSG00000131910	NR0B2	0.734636	-0.618353	0.144862	1.06502	0.00777612	1	1.21578	0.291973	0.632487	1.17244	0.190892	1	1.02996	-0.0448178	1	0.780237	-0.459291	1
ENSG00000099834	CDHR5	1.05215	-0.462747	0.32355	1.49595	0.140703	1	1.33807	-0.0645613	1	1.43825	0.0763286	1	1.60878	0.232695	1	1.7966	0.398245	1
ENSG00000106263	EIF3B	1.74009	1.08225	0.000164778	0.64332	-0.709557	0.971377	0.719394	-0.604786	0.145754	0.958836	-0.0430613	1	0.919305	-0.0993023	1	1.27302	0.396508	1
ENSG00000137491	SLCO2B1	1.35098	-0.490425	0.272797	1.95151	0.139577	1	1.90639	0.117688	0.959868	1.81799	0.0159014	1	2.21314	0.313178	1	1.62207	-0.164713	1
ENSG00000152082	MZT2B	2.98524	0.759782	0.0155274	1.42515	-0.554477	1	1.67619	-0.327831	0.598761	2.01735	0.039548	1	1.48961	-0.433754	1	2.56657	0.394564	1
ENSG00000149806	FAU	12.6818	1.03943	0.000208964	5.14348	-0.595712	1	5.7012	-0.487659	0.254437	6.91359	-0.102052	1	5.61797	-0.408872	1	9.49631	0.392326	1
ENSG00000138823	MTTP	0.675492	-1.20704	0.000952512	1.7422	0.38208	1	1.76611	0.495902	0.213205	1.34807	-0.0804529	1	1.29384	-0.131626	1	1.04716	-0.447282	1
ENSG00000005022	SLC25A5	0.968101	-0.000142907	1	0.984987	0.0301317	1	0.951398	-0.0360601	1	1.07038	0.19037	1	0.7746	-0.337961	1	0.80077	-0.284254	1
ENSG00000104549	SQLE	0.547864	-0.638414	0.136663	0.821849	0.0453219	1	1.00715	0.499917	0.213301	0.792701	-0.019399	1	0.715015	-0.170194	1	0.533847	-0.599957	1
ENSG00000130164	LDLR	2.74555	-0.184079	0.828425	3.25046	0.109918	1	3.09699	0.030747	1	2.98094	-0.0442921	1	3.74532	0.310529	1	2.57684	-0.264102	1
ENSG00000157131	C8A	1.46616	-0.974719	0.0076529	3.08732	0.281847	1	3.28763	0.483965	0.214477	2.51101	-0.0894264	1	2.62172	-0.0135032	1	1.7658	-0.608442	1
ENSG00000198805	PNP	1.31363	1.13085	0.000127141	0.520197	-0.557802	1	0.489188	-0.752981	0.0516963	0.738114	0.0370369	1	0.561797	-0.378688	1	0.934232	0.392103	1
ENSG00000163479	SSR2	1.08016	0.693157	0.0349092	0.606383	-0.339076	1	0.609686	-0.383678	0.538776	0.735741	-0.00937436	1	0.629894	-0.239693	1	0.954764	0.392078	1
ENSG00000133835	HSD17B4	0.644363	-0.687386	0.0955402	1.04655	0.133217	1	1.0683	0.202898	0.796134	1.01817	0.0904532	1	1.18318	0.305819	1	0.769971	-0.346025	1
ENSG00000116741	RGS2	1.60624	1.40773	3.61578e-07	0.517118	-0.68874	1	0.456815	-1.00611	0.00286092	0.778461	-0.00179007	1	0.587334	-0.424118	1	1.0061	0.39148	1
ENSG00000182326	C1S	12.5417	-0.707873	0.0522343	20.3061	0.10847	1	23.6645	0.470415	0.221014	18.3959	-0.0682772	1	18.7436	-0.0365407	1	13.3667	-0.548637	1
ENSG00000165092	ALDH1A1	3.73544	-0.482109	0.242093	4.82644	-0.0473195	1	5.64365	0.277893	0.655381	5.47533	0.189359	1	4.34116	-0.210482	1	3.89092	-0.37509	1
ENSG00000141522	ARHGDIA	4.0654	1.03016	0.000307787	1.91457	-0.353389	1	1.64382	-0.692548	0.0493451	2.1645	-0.15326	1	2.28975	-0.0463187	1	3.04909	0.390582	1
ENSG00000099795	NDUFB7	2.7113	0.404792	0.257253	1.90226	-0.222289	1	1.85783	-0.30396	0.64912	2.21434	0.0443505	1	2.08546	-0.0607744	1	2.80269	0.390161	1
ENSG00000182054	IDH2	1.12997	-0.246963	0.703173	1.31434	0.0131976	1	1.31829	0.02244	1	1.44063	0.18878	1	1.28532	-0.0245727	1	1.19089	-0.13989	1
ENSG00000166794	PPIB	1.04592	0.117946	0.850853	0.991144	0.0233789	1	0.86687	-0.24305	0.783207	0.97545	-0.0048895	1	1.0555	0.117123	1	1.26275	0.389218	1
ENSG00000143774	GUK1	3.85373	0.973312	0.000812256	1.59137	-0.617717	1	1.7769	-0.500252	0.248956	2.29504	0.00270696	1	1.79605	-0.37658	1	2.96696	0.388363	1
ENSG00000239264	TXNDC5	1.14553	0.625261	0.0632589	0.70796	-0.23673	1	0.670835	-0.380852	0.542874	0.795074	-0.0401898	1	0.732039	-0.156228	1	1.04716	0.388349	1
ENSG00000116288	PARK7	1.18289	-0.115852	0.994684	1.21584	-0.0685858	1	1.31289	0.0784971	1	1.39553	0.187144	1	1.09806	-0.21701	1	1.04716	-0.285964	1
ENSG00000211772	TRBC2	1.07083	1.83679	8.20481e-11	0.267793	-0.799859	0.931119	0.224811	-1.21521	0.000683283	0.348883	-0.391873	1	0.348995	-0.312452	1	0.554379	0.386091	1
ENSG00000172757	CFL1	3.36501	0.923223	0.00173824	1.47748	-0.557098	1	1.56468	-0.530701	0.214675	2.08143	0.0276271	1	1.71944	-0.273875	1	2.6487	0.38497	1
ENSG00000145826	LECT2	0.765765	-0.801419	0.0409094	1.30511	0.0944522	1	1.40462	0.271137	0.681856	1.36468	0.186857	1	1.23425	-0.00485148	1	1.04716	-0.25248	1
ENSG00000164713	BRI3	1.50663	-0.128662	0.957098	1.57906	-0.0476439	1	1.6618	0.0503925	1	1.78951	0.186201	1	1.32788	-0.308641	1	1.53994	-0.0833727	1
ENSG00000228253	MT-ATP8	0.803119	-0.754865	0.0698052	2.0223	0.881419	0.253071	0.920824	-0.610858	0.154146	1.26975	0.0142094	1	1.66837	0.432807	1	1.62207	0.382563	1
ENSG00000034152	MAP2K3	1.70896	0.56291	0.0921458	1.06194	-0.284094	1	1.04852	-0.354258	0.567828	1.31247	0.0880048	1	0.97889	-0.376132	1	1.61181	0.382174	1
ENSG00000136881	BAAT	1.26071	-0.754139	0.0525769	2.36089	0.317589	1	2.17976	0.208279	0.795055	1.93429	-0.0396044	1	2.40892	0.301948	1	1.51941	-0.401118	1
ENSG00000134107	BHLHE40	2.34087	0.0629406	0.960963	2.30549	0.0362948	1	2.07365	-0.171803	0.9034	2.4849	0.182307	1	2.05141	-0.151698	1	2.10459	-0.112749	1
ENSG00000123384	LRP1	1.97667	0.0787878	0.924697	1.77298	-0.110976	1	1.85783	-0.0339434	1	2.07669	0.179559	1	1.49813	-0.357611	1	1.80687	-0.0730669	1
ENSG00000172340	SUCLG2	0.933859	-0.562371	0.192919	1.44054	0.178495	1	1.45318	0.232929	0.761556	1.29111	-0.0157953	1	1.58325	0.299654	1	0.893166	-0.566543	1
ENSG00000057593	F7	0.924521	-0.332679	0.532436	1.32973	0.301357	1	1.12945	0.0121821	1	1.07513	-0.0806857	1	1.36193	0.296626	1	0.96503	-0.229028	1
ENSG00000234906	APOC2	19.1192	-0.777415	0.0295191	30.5746	0.0111008	1	35.3564	0.327854	0.523609	33.3362	0.177582	1	28.1324	-0.12628	1	27.3186	-0.171921	1
ENSG00000198931	APRT	1.88951	0.872036	0.00364838	0.926504	-0.414746	1	0.942406	-0.446217	0.38431	1.14396	-0.0595263	1	0.927817	-0.367884	1	1.51941	0.382003	1
ENSG00000130202	NECTIN2	2.27239	0.764653	0.0120195	1.27125	-0.284827	1	1.11506	-0.578812	0.158471	1.57591	0.0932558	1	1.2002	-0.342116	1	1.93006	0.381079	1
ENSG00000165672	PRDX3	0.784442	-0.594732	0.162359	1.12658	0.0166901	1	1.3003	0.327831	0.548437	1.22465	0.17646	1	1.00443	-0.16127	1	0.780237	-0.535753	1
ENSG00000184840	TMED9	1.09573	0.351958	0.37868	0.843396	-0.111767	1	0.762558	-0.330186	0.634562	0.987316	0.176345	1	0.868232	-0.0530574	1	0.8829	-0.0268581	1
ENSG00000173039	RELA	1.05215	0.871359	0.00520157	0.550977	-0.302931	1	0.496382	-0.55097	0.231472	0.62894	-0.0830121	1	0.595846	-0.145052	1	0.841835	0.380038	1
ENSG00000124614	RPS10	5.65919	1.01446	0.000378715	2.247	-0.64975	1	2.66895	-0.419514	0.394699	3.18979	-0.0625557	1	2.28975	-0.561497	1	4.25024	0.379782	1
ENSG00000198650	TAT	2.30975	-0.811924	0.0302217	4.38319	0.277711	1	4.29118	0.289063	0.631223	3.54817	-0.102308	1	4.55396	0.294378	1	3.12095	-0.286036	1
ENSG00000122971	ACADS	1.29495	-0.12411	0.970098	1.42515	0.042378	1	1.29311	-0.147958	0.951827	1.45961	0.0908609	1	1.43854	0.049088	1	1.78633	0.378476	1
ENSG00000258818	RNASE4	1.38522	-0.804216	0.0343876	2.4717	0.174443	1	2.75888	0.454978	0.271874	2.20722	-0.0265854	1	2.00034	-0.177542	1	1.7042	-0.417374	1
ENSG00000106258	CYP3A5	2.7829	-0.938162	0.00990219	5.74371	0.287924	1	5.78932	0.366606	0.444459	4.63279	-0.0985828	1	5.93292	0.293649	1	3.5316	-0.498697	1
ENSG00000148303	RPL7A	8.19306	0.768824	0.0111004	4.41705	-0.345055	1	4.40629	-0.402082	0.41702	5.19053	-0.0725204	1	4.5114	-0.281828	1	6.95027	0.378073	1
ENSG00000285219	HULC	0.846699	-1.16053	0.00141018	1.80376	0.0911678	1	2.15998	0.509035	0.187449	1.87733	0.174635	1	1.66837	-0.0436522	1	1.02663	-0.769134	1
ENSG00000179820	MYADM	2.13231	1.46213	6.03257e-08	0.735663	-0.537554	1	0.631268	-0.893922	0.0089162	0.833048	-0.35063	1	0.893769	-0.186406	1	1.29355	0.37629	1
ENSG00000159176	CSRP1	2.97279	1.20176	1.781e-05	1.18814	-0.490577	1	1.05032	-0.789092	0.0250112	1.45012	-0.163882	1	1.51515	-0.0722251	1	2.03272	0.375716	1
ENSG00000104325	DECR1	0.672379	-0.583594	0.179729	0.911113	-0.0730639	1	1.07729	0.266766	0.693735	1.0419	0.174512	1	0.902281	-0.0784872	1	0.934232	-0.0249679	1
ENSG00000137409	MTCH1	1.24203	0.784514	0.012397	0.72335	-0.19783	1	0.672633	-0.373137	0.548437	0.688273	-0.300144	1	0.791624	-0.0353381	1	1.03689	0.37531	1
ENSG00000132341	RAN	1.48172	1.07051	0.000233539	0.674101	-0.37615	1	0.647455	-0.511923	0.279871	0.806941	-0.0749844	1	0.604358	-0.49529	1	0.811036	-0.050897	1
ENSG00000130175	PRKCSH	1.26071	0.283006	0.47598	1.02808	-0.0776568	1	0.958592	-0.231049	0.796134	1.087	0.020846	1	0.953353	-0.183497	1	1.37568	0.374803	1
ENSG00000143416	SELENBP1	1.19223	-0.251785	0.690569	1.3205	-0.0770236	1	1.46936	0.131874	0.935193	1.39553	0.0210073	1	1.66837	0.290427	1	1.26275	-0.137186	1
ENSG00000164405	UQCRQ	4.84673	-0.49218	0.227763	6.31931	-0.042019	1	7.24789	0.242372	0.733355	7.08922	0.17375	1	5.74566	-0.18982	1	5.93391	-0.141171	1
ENSG00000183044	ABAT	0.986778	-0.584846	0.165231	1.52673	0.159524	1	1.57547	0.259444	0.701847	1.31484	-0.109234	1	1.68539	0.289674	1	1.25249	-0.165505	1
ENSG00000100600	LGMN	1.23269	0.368209	0.342523	0.954207	-0.0868095	1	0.908235	-0.200914	0.859249	1.09886	0.172841	1	0.697991	-0.547493	1	0.903433	-0.157337	1
ENSG00000142534	RPS11	14.4188	0.831174	0.00487528	7.49514	-0.353538	1	7.12919	-0.501889	0.228259	8.92857	-0.0563886	1	8.12904	-0.198665	1	11.8165	0.37278	1
ENSG00000011465	DCN	5.91444	0.853056	0.00411879	2.88109	-0.443521	1	2.85599	-0.525574	0.20001	4.08929	0.172797	1	3.26013	-0.214418	1	3.35707	-0.169708	1
ENSG00000114771	AADAC	1.68406	-0.931798	0.0109732	3.24738	0.171717	1	3.51784	0.383651	0.413427	3.22539	0.172018	1	2.64726	-0.169878	1	1.94033	-0.634979	1
ENSG00000163956	LRPAP1	1.24515	0.590042	0.0774085	0.794146	-0.214865	1	0.760759	-0.334756	0.622577	0.984943	0.171717	1	0.638406	-0.516497	1	0.852101	-0.08024	1
ENSG00000136826	KLF4	1.09262	0.937264	0.00257322	0.483259	-0.529625	1	0.435233	-0.800336	0.0343768	0.749981	0.240358	1	0.578822	-0.196354	1	0.841835	0.372391	1
ENSG00000023839	ABCC2	0.578993	-0.754269	0.0629033	0.984987	0.141993	1	0.989167	0.178162	0.849768	0.977823	0.138192	1	1.08955	0.280054	1	0.769971	-0.247393	1
ENSG00000077238	IL4R	1.33853	0.0275974	1	1.38514	0.0879825	1	1.16362	-0.249643	0.780556	1.31247	-0.00690686	1	1.50664	0.204518	1	1.68367	0.371321	1
ENSG00000170525	PFKFB3	1.7899	1.14037	5.96447e-05	0.754131	-0.449298	1	0.645656	-0.802886	0.0251817	0.951716	-0.0579009	1	0.876745	-0.172139	1	1.25249	0.370666	1
ENSG00000112715	VEGFA	2.19146	1.00318	0.000514422	1.04347	-0.355734	1	1.00355	-0.485369	0.305708	1.21516	-0.102313	1	1.2002	-0.105313	1	1.08823	-0.251617	1
ENSG00000160752	FDPS	1.61869	-0.515238	0.23793	2.2901	0.0763009	1	2.34343	0.140798	0.935193	2.25232	0.0509394	1	2.63023	0.27671	1	2.07379	-0.0904572	1
ENSG00000147403	RPL10	25.6033	0.952372	0.000808139	12.0015	-0.426111	1	11.9563	-0.495979	0.237575	14.4205	-0.120166	1	12.6745	-0.305571	1	19.6497	0.364099	1
ENSG00000100234	TIMP3	1.51596	0.883704	0.00365996	0.846474	-0.184808	1	0.631268	-0.769	0.0356647	1.03004	0.169088	1	0.825672	-0.199963	1	0.903433	-0.0623104	1
ENSG00000122378	PRXL2A	0.781329	-0.416021	0.398308	1.10503	0.180819	1	1.04132	0.0893985	1	1.00868	0.020632	1	1.19169	0.273766	1	0.821302	-0.291577	1
ENSG00000183421	RIPK4	0.600783	-0.726274	0.075517	1.0681	0.252118	1	1.00176	0.163325	0.887355	0.973076	0.09166	1	1.10657	0.273571	1	0.687841	-0.444429	1
ENSG00000183747	ACSM2A	1.07394	-0.894895	0.0171728	2.26239	0.373136	1	2.0125	0.193203	0.814877	1.83935	0.00246399	1	2.19612	0.271687	1	1.46808	-0.342905	1
ENSG00000002586	CD99	1.65916	0.460701	0.189713	1.02808	-0.38067	1	1.21218	-0.11739	0.995638	1.40265	0.167322	1	1.02996	-0.337261	1	1.09849	-0.237556	1
ENSG00000166123	GPT2	0.687943	-0.815019	0.038184	1.28048	0.236474	1	1.28232	0.287286	0.645275	1.10598	-0.0246601	1	1.3364	0.270247	1	0.893166	-0.341647	1
ENSG00000140416	TPM1	1.10507	0.70336	0.0308629	0.637164	-0.285241	1	0.577314	-0.520255	0.273148	0.821181	0.165214	1	0.732039	-0.038958	1	0.708373	-0.0868327	1
ENSG00000116785	CFHR3	0.868489	-1.07345	0.00360773	2.09925	0.419688	1	1.99812	0.398239	0.401512	1.49047	-0.20064	1	1.98332	0.269147	1	1.24222	-0.442088	1
ENSG00000161011	SQSTM1	2.58368	0.0222448	1	2.41322	-0.0966367	1	2.46572	-0.0681829	1	2.78157	0.164901	1	2.43446	-0.0767688	1	2.47417	-0.0529518	1
ENSG00000164733	CTSB	7.01951	-0.239563	0.65307	8.3016	0.0506827	1	7.98887	-0.017447	1	8.44915	0.0887291	1	9.63568	0.268385	1	7.35066	-0.150419	1
ENSG00000179918	SEPHS2	1.03347	-1.03696	0.00469074	1.92688	-0.00545658	1	2.42076	0.493081	0.209705	2.10754	0.164605	1	1.77051	-0.138284	1	1.53994	-0.34751	1
ENSG00000187048	CYP4A11	1.42569	-0.849743	0.0236926	2.641	0.191055	1	2.64557	0.233817	0.769351	2.4493	0.0617558	1	2.82601	0.266607	1	2.08405	-0.201337	1
ENSG00000108946	PRKAR1A	1.12997	0.341904	0.393435	0.846474	-0.167887	1	0.825504	-0.246169	0.780556	1.0158	0.161319	1	0.85972	-0.123609	1	0.913699	-0.0303174	1
ENSG00000113161	HMGCR	0.566541	-0.705626	0.0895163	0.849552	-0.0273671	1	1.05931	0.44434	0.307006	0.939849	0.161229	1	0.766087	-0.179743	1	0.554379	-0.655895	1
ENSG00000139428	MMAB	0.796893	-0.613967	0.146036	1.23739	0.133831	1	1.24095	0.165993	0.874629	1.24839	0.160615	1	1.11508	-0.0441484	1	1.05743	-0.123838	1
ENSG00000169223	LMAN2	1.57511	0.160526	0.73219	1.33281	-0.131837	1	1.32189	-0.170173	0.930497	1.47148	0.0435707	1	1.44705	0.00709019	1	1.8274	0.362272	1
ENSG00000246705	H2AFJ	1.49729	0.750201	0.0163185	0.729506	-0.527175	1	0.805721	-0.418904	0.438252	1.03004	0.0641571	1	0.910793	-0.135372	1	1.26275	0.361932	1
ENSG00000124253	PCK1	5.323	-0.958486	0.00598149	11.432	0.337919	1	11.4869	0.421749	0.320609	8.46576	-0.204811	1	11.287	0.265131	1	6.86814	-0.494147	1
ENSG00000062282	DGAT2	0.591444	-0.913585	0.0182089	1.1512	0.205902	1	1.17621	0.293846	0.63026	1.04428	0.0351829	1	1.21723	0.26468	1	0.852101	-0.277238	1
ENSG00000123342	MMP19	2.14788	1.28705	3.73026e-06	0.837239	-0.465587	1	0.722991	-0.804812	0.0253909	0.946969	-0.274966	1	1.0555	-0.0647152	1	1.39621	0.361217	1
ENSG00000185896	LAMP1	1.62803	-0.214841	0.761886	2.0223	0.163173	1	1.7751	-0.0769423	1	2.00549	0.1596	1	1.8301	-0.0154601	1	1.6426	-0.17968	1
ENSG00000114867	EIF4G1	2.16344	0.706019	0.0231682	1.22816	-0.310878	1	1.19779	-0.407993	0.448215	1.45249	-0.0242115	1	1.27681	-0.219419	1	1.86846	0.360603	1
ENSG00000113369	ARRDC3	1.00546	-0.0128093	1	1.0958	0.138759	1	0.946003	-0.139014	0.960328	1.02292	0.0184736	1	1.2002	0.261162	1	0.872634	-0.223947	1
ENSG00000144655	CSRNP1	1.61558	0.384979	0.303849	1.30203	-0.00108069	1	1.07909	-0.374437	0.519296	1.3006	-0.00290399	1	1.21723	-0.105782	1	1.65287	0.360265	1
ENSG00000197408	CYP2B6	2.60858	-0.609599	0.131403	4.45091	0.310416	1	4.25881	0.278143	0.659271	3.36305	-0.195526	1	4.44331	0.260092	1	2.84376	-0.421731	1
ENSG00000250722	SELENOP	14.5526	-0.751239	0.0368715	24.6647	0.142492	1	27.3388	0.399442	0.362375	22.5872	-0.0126301	1	22.3357	-0.0366385	1	17.6991	-0.390621	1
ENSG00000106366	SERPINE1	7.70745	0.257029	0.54908	5.8576	-0.224409	1	6.34865	-0.0986513	1	7.24111	0.157092	1	6.09465	-0.145366	1	5.79018	-0.223447	1
ENSG00000117691	NENF	1.32297	0.604443	0.0685473	0.720272	-0.468328	1	0.8309	-0.266327	0.770843	1.00868	0.115789	1	0.689479	-0.481604	1	1.20115	0.359586	1
ENSG00000010256	UQCRC1	1.8148	0.217646	0.604179	1.5175	-0.0972849	1	1.44238	-0.21474	0.817352	1.63524	0.0357473	1	1.55771	-0.0487393	1	2.03272	0.356712	1
ENSG00000176907	TCIM	1.29495	-0.436709	0.360619	1.74835	0.0769813	1	1.82906	0.188605	0.829671	1.68508	0.0134831	1	1.98332	0.258958	1	1.33462	-0.344801	1
ENSG00000243649	CFB	18.5464	-0.803702	0.0237727	33.6312	0.205657	1	33.9842	0.271628	0.665778	29.7405	-0.0121002	1	35.5805	0.258887	1	25.3577	-0.263103	1
ENSG00000173531	MST1	3.25606	-0.587741	0.129665	5.282	0.242942	1	4.82533	0.0984241	0.988142	4.69687	0.0369084	1	5.46476	0.25756	1	4.02438	-0.213603	1
ENSG00000104805	NUCB1	1.98289	0.228162	0.583225	1.72065	-0.0227808	1	1.52691	-0.265469	0.750026	1.71356	-0.0314524	1	1.87266	0.106638	1	2.20725	0.355751	1
ENSG00000123843	C4BPB	1.75566	-0.833422	0.0263771	3.55211	0.370182	1	3.27864	0.270471	0.681856	2.73885	-0.0988592	1	3.42186	0.255883	1	2.14565	-0.455642	1
ENSG00000101981	F9	2.35021	-0.877218	0.017366	4.88184	0.369001	1	4.65987	0.343675	0.495347	3.62649	-0.168331	1	4.70718	0.255638	1	2.90536	-0.480447	1
ENSG00000104904	OAZ1	4.66307	0.984536	0.000645684	2.247	-0.352311	1	2.08085	-0.551423	0.170187	2.5656	-0.133839	1	2.21314	-0.341731	1	3.49054	0.352747	1
ENSG00000176720	BOK	0.974326	0.26389	0.53754	0.831083	-0.0176898	1	0.703208	-0.353607	0.585197	0.863902	0.0533612	1	0.876745	0.0678685	1	1.05743	0.352412	1
ENSG00000159069	FBXW5	1.572	0.770933	0.0129747	0.812615	-0.411428	1	0.841691	-0.408275	0.46257	1.02054	-0.0246161	1	0.910793	-0.193596	1	1.30382	0.352225	1
ENSG00000219200	RNASEK	2.36889	0.568315	0.0808178	1.5175	-0.228044	1	1.45857	-0.341834	0.583018	1.72306	-0.00888146	1	1.50664	-0.216132	1	2.18672	0.351534	1
ENSG00000113924	HGD	2.35644	-0.772248	0.0408955	4.14003	0.182807	1	4.32176	0.314769	0.563107	3.65497	-0.0390724	1	4.41777	0.254068	1	2.98749	-0.344927	1
ENSG00000143819	EPHX1	3.98447	-0.667904	0.0720201	6.7287	0.227368	1	6.39901	0.165711	0.874022	5.91203	-0.00172778	1	7.00544	0.253595	1	5.43086	-0.140132	1
ENSG00000099194	SCD	2.02025	-0.737627	0.0543271	3.33357	0.108767	1	3.62035	0.310364	0.580088	3.39865	0.154408	1	3.00477	-0.0703882	1	2.29965	-0.473715	1
ENSG00000082153	BZW1	1.14242	0.18597	0.688348	0.991144	-0.0637966	1	0.958592	-0.142462	0.957044	1.11548	0.154294	1	0.885257	-0.227794	1	0.96503	-0.095691	1
ENSG00000049239	H6PD	1.22024	-0.37738	0.439279	1.62831	0.119086	1	1.58626	0.0872511	0.99989	1.53556	0.0171309	1	1.79605	0.252698	1	1.38595	-0.145004	1
ENSG00000125835	SNRPB	1.19223	1.06279	0.000368835	0.461713	-0.647128	1	0.478397	-0.676241	0.097831	0.70014	0.0590097	1	0.604358	-0.170915	1	0.852101	0.350793	1
ENSG00000214063	TSPAN4	1.49729	0.832663	0.0067378	0.701804	-0.521782	1	0.730185	-0.525749	0.250002	1.00868	0.103817	1	0.834184	-0.204587	1	1.20115	0.349871	1
ENSG00000008517	IL32	4.38914	0.490628	0.160294	2.81029	-0.29955	1	2.71931	-0.409178	0.411352	3.69532	0.19049	1	2.86857	-0.240668	1	4.21944	0.348009	1
ENSG00000135480	KRT7	3.05372	1.76412	1.13818e-10	0.70796	-0.976885	0.532924	0.591701	-1.40542	1.08099e-05	1.26025	-0.020683	1	0.97889	-0.402268	1	1.60154	0.345711	1
ENSG00000135486	HNRNPA1	2.62726	0.816756	0.00628047	1.44362	-0.270628	1	1.35426	-0.436528	0.390165	1.68746	-0.00146942	1	1.41301	-0.27563	1	1.6426	-0.046817	1
ENSG00000005893	LAMP2	1.19845	-0.404508	0.398308	1.616	0.108793	1	1.63123	0.15031	0.931679	1.64711	0.153472	1	1.49813	-0.0242571	1	1.06769	-0.532244	1
ENSG00000164938	TP53INP1	1.06149	-0.168663	0.875051	1.28664	0.167361	1	1.17621	0.0106394	1	1.13921	-0.0500642	1	1.37896	0.25146	1	0.985563	-0.259884	1
ENSG00000169919	GUSB	0.731523	-0.452106	0.359521	1.05271	0.172941	1	0.998159	0.0930308	0.995638	0.984943	0.058748	1	1.12359	0.251231	1	0.780237	-0.301631	1
ENSG00000187109	NAP1L1	1.57822	1.23464	1.24724e-05	0.680257	-0.336763	1	0.555732	-0.766506	0.0386339	0.735741	-0.21738	1	0.638406	-0.39163	1	1.03689	0.343533	1
ENSG00000197019	SERTAD1	1.58134	0.881063	0.00342462	0.784912	-0.386256	1	0.705006	-0.647146	0.101898	1.05852	0.137905	1	0.749063	-0.412852	1	1.23195	0.341884	1
ENSG00000112936	C7	6.48098	1.30703	1.29407e-06	2.33011	-0.586828	1	2.0143	-0.932106	0.00296306	3.18267	-0.0630214	1	2.92816	-0.186022	1	4.13731	0.341282	1
ENSG00000086544	ITPKC	1.03658	1.07673	0.000413923	0.350902	-0.852452	0.741617	0.401062	-0.730002	0.0722438	0.688273	0.308396	1	0.400068	-0.564981	1	0.728906	0.338473	1
ENSG00000132855	ANGPTL3	1.379	-0.946809	0.0100095	2.71179	0.189703	1	2.83261	0.324325	0.550719	2.49914	0.0484369	1	2.86857	0.247446	1	1.89926	-0.381775	1
ENSG00000165140	FBP1	3.08485	-0.669671	0.0719711	4.98034	0.144527	1	5.17964	0.259492	0.698585	4.4453	-0.0584126	1	5.40517	0.24676	1	4.3837	-0.0781285	1
ENSG00000112096	SOD2	6.9448	-0.22807	0.680958	8.27082	0.0749437	1	7.80902	-0.0284021	1	8.14061	0.0513353	1	9.33775	0.246628	1	7.79211	-0.0354419	1
ENSG00000159377	PSMB4	1.31985	0.260878	0.52505	1.11735	-0.0339859	1	1.01794	-0.227058	0.798061	1.23415	0.151405	1	0.936329	-0.299223	1	1.13956	-0.00101332	1
ENSG00000113790	EHHADH	0.737749	-1.08951	0.00313174	1.61292	0.21713	1	1.72655	0.41293	0.372478	1.37892	-0.06349	1	1.67688	0.246277	1	1.26275	-0.187688	1
ENSG00000167552	TUBA1A	1.0646	1.28743	1.27438e-05	0.35398	-0.721616	1	0.32013	-1.00207	0.00526241	0.586219	0.137449	1	0.468165	-0.221625	1	0.677575	0.338473	1
ENSG00000135441	BLOC1S1	1.46616	0.310539	0.416783	1.14813	-0.121596	1	1.14024	-0.155933	0.938162	1.20567	-0.0391535	1	1.08103	-0.200087	1	1.53994	0.338473	1
ENSG00000169692	AGPAT2	1.21713	0.164265	0.731427	1.03116	-0.12595	1	1.03952	-0.131211	0.969119	1.12022	0.0193087	1	1.08103	-0.0395826	1	1.38595	0.338473	1
ENSG00000131669	NINJ1	1.14553	0.780539	0.0133312	0.62793	-0.30375	1	0.568321	-0.542833	0.233514	0.778461	0.0704266	1	0.61287	-0.302038	1	0.934232	0.337353	1
ENSG00000125144	MT1G	3.76968	-0.688189	0.0628371	5.78372	0.0342914	1	6.32167	0.232285	0.761996	6.1375	0.150591	1	5.67756	-0.00530993	1	5.66699	-0.0102619	1
ENSG00000137818	RPLP1	28.5169	0.780379	0.008906	15.2088	-0.353751	1	15.0641	-0.425172	0.365782	17.8049	-0.0886994	1	17.254	-0.130512	1	23.4379	0.33703	1
ENSG00000178741	COX5A	1.26071	-0.0679953	1	1.26202	-0.066347	1	1.32548	0.0233655	1	1.41927	0.150447	1	1.24276	-0.0837017	1	1.16009	-0.186817	1
ENSG00000071127	WDR1	1.19223	0.61767	0.0631126	0.680257	-0.378235	1	0.672633	-0.459462	0.373892	0.916116	0.143919	1	0.800136	-0.0884964	1	1.05743	0.335504	1
ENSG00000125356	NDUFA1	0.946311	-0.246835	0.706097	1.06194	-0.0493688	1	1.21578	0.226661	0.780556	1.18193	0.14901	1	0.825672	-0.424873	1	0.903433	-0.28608	1
ENSG00000146416	AIG1	0.961875	-0.78531	0.0427646	1.74527	0.224721	1	1.75712	0.285271	0.660318	1.54268	0.00645272	1	1.80456	0.24395	1	1.12929	-0.467024	1
[truncated: 923 more rows]

## Sheet: Top DEGs
Data Set EV2. Top50 DEGs(louvain) from Visium sample b
B6	B7	B8	B9	B10	B11
IGLC2	MT-ATP8	ORM1	LOXL4	MALAT1	S100A9
[truncated: 49 more rows]
