# Supplementary material for: Spatial gene regulatory networks driving cell state transitions during human liver disease
Source: EMBO Mol Med. 2025 Apr 25;17(6):1452–74. doi: 10.1038/s44321-025-00230-6 (PMC12162837; doi:10.1038/s44321-025-00230-6)
Supplement: Supplementary file 6 — Data Set EV3 [file 44321_2025_230_MOESM6_ESM.xlsx]

## Sheet: (b1) Enrichr
Data Set EV3. Gene Ontology for sample b
Bioplanet										DisGeNET										Biological Process										Molecular Function										KEGG
Term	Overlap	P-value	Adjusted P-value	Old P-value	Old Adjusted P-value	Odds Ratio	Combined Score	Genes		Term	Overlap	P-value	Adjusted P-value	Old P-value	Old Adjusted P-value	Odds Ratio	Combined Score	Genes		Term	Overlap	P-value	Adjusted P-value	Old P-value	Old Adjusted P-value	Odds Ratio	Combined Score	Genes		Term	Overlap	P-value	Adjusted P-value	Old P-value	Old Adjusted P-value	Odds Ratio	Combined Score	Genes		Term	Overlap	P-value	Adjusted P-value	Old P-value	Old Adjusted P-value	Odds Ratio	Combined Score	Genes
Biological oxidations	11/139	3.623249202583546E-14	6.050826168314522E-12	0	0	43.678285256410255	1351.7913930649593	UGT2B10;ADH4;ADH1C;GSTA2;ADH1A;UGT2B15;UGT2B4;GLYAT;CYP3A5;UGT2B7;SULT2A1		Liver carcinoma	32/3593	7.355982903201853E-13	1.0864786748029136E-9	0	0	8.181971356360572	228.5886703476085	APCS;CPB2;ADH1C;ADH1A;MTTP;CFI;SLC22A1;HP;AFM;PLG;HSD17B6;HPR;SERPINA7;CYP3A5;HSD11B1;ADH4;C5;C9;HMGCS2;PCK1;APOB;SULT2A1;FGB;FGA;HULC;GGH;TF;ALB;ANGPTL3;UGT2B4;ANG;UGT2B7		steroid metabolic process (GO:0008202)	7/99	4.927135411154967E-9	1.8131858313050278E-6	0	0	35.138018200202225	672.1378647159434	HSD11B1;UGT2B15;UGT2B4;GC;CYP3A5;UGT2B7;SULT2A1		alcohol dehydrogenase activity, zinc-dependent (GO:0004024)	3/6	2.9246034188983885E-7	2.778373247953469E-5	0	0	424.40425531914894	6385.135183118324	ADH4;ADH1C;ADH1A		Metabolism of xenobiotics by cytochrome P450	11/74	2.7238373498237812E-17	1.5253489159013174E-15	0	0	89.03418803418803	3395.9335332444066	HSD11B1;UGT2B10;ADH4;ADH1C;GSTA2;ADH1A;UGT2B15;UGT2B4;CYP3A5;UGT2B7;SULT2A1
Complement and coagulation cascades	9/70	1.033058770574525E-13	8.626040734297284E-12	0	0	71.5717712914834	2140.07341138307	FGB;FGA;CPB2;C5;C9;CFI;PLG;KLKB1;C8A		Liver neoplasms	20/1321	1.510912064127182E-11	1.071529540050653E-8	0	0	9.556238790673842	238.10059421982822	FGB;FGA;APCS;CPB2;HULC;MTTP;CFI;HP;AFM;GGH;PLG;HSD17B6;HPR;SERPINA7;CYP3A5;ADH4;TF;ALB;HMGCS2;APOB		regulation of acute inflammatory response (GO:0002673)	7/121	2.004843891599265E-8	3.4678208146577723E-6	0	0	28.325581395348838	502.0741748082749	APCS;CPB2;C5;CFHR1;C9;CFI;C8A		alcohol dehydrogenase (NAD) activity (GO:0004022)	3/8	8.160167950922518E-7	3.876079776688196E-5	0	0	254.61702127659575	3569.432965531479	ADH4;ADH1C;ADH1A		Chemical carcinogenesis	11/82	8.995308424646034E-17	2.5186863589008893E-15	0	0	78.97038642109065	2917.738090516091	HSD11B1;UGT2B10;ADH4;ADH1C;GSTA2;ADH1A;UGT2B15;UGT2B4;CYP3A5;UGT2B7;SULT2A1
Drug metabolism: cytochrome P450	9/83	5.097398249222213E-13	2.837551692067032E-11	0	0	58.95978905735004	1668.8495151044053	UGT2B10;ADH4;ADH1C;GSTA2;ADH1A;UGT2B15;UGT2B4;CYP3A5;UGT2B7		Adverse reaction to drug	8/83	2.901908029927293E-11	1.071529540050653E-8	0	0	50.476190476190474	1224.7072197425018	FGA;TF;ORM1;ALB;HP;AFM;PLG;GC		negative regulation of blood coagulation (GO:0030195)	5/36	2.8270278380362273E-8	3.4678208146577723E-6	0	0	71.39426523297492	1240.936195417598	FGB;FGA;CPB2;PLG;KLKB1		glucuronosyltransferase activity (GO:0015020)	4/33	1.3403691090526433E-6	4.244502178666704E-5	0	0	59.733133433283356	807.745211009409	UGT2B10;UGT2B15;UGT2B4;UGT2B7		Retinol metabolism	9/67	6.829797956411433E-14	1.2748956185301344E-12	0	0	75.28511354079058	2282.2604031889946	UGT2B10;ADH4;ADH1C;ADH1A;UGT2B15;UGT2B4;HSD17B6;CYP3A5;UGT2B7
Retinol metabolism	8/65	3.840506702476809E-12	1.6034115482840677E-10	0	0	66.47619047619048	1747.3543742263146	UGT2B10;ADH4;ADH1C;ADH1A;UGT2B15;UGT2B4;CYP3A5;UGT2B7		Drug toxicity	8/83	2.901908029927293E-11	1.071529540050653E-8	0	0	50.476190476190474	1224.7072197425018	FGA;TF;ORM1;ALB;HP;AFM;PLG;GC		fibrinolysis (GO:0042730)	4/16	6.150797217344159E-8	5.658733439956627E-6	0	0	144.47826086956522	2398.9313528506254	FGB;FGA;CPB2;PLG		retinol dehydrogenase activity (GO:0004745)	3/17	9.753078480173687E-6	2.3163561390412507E-4	0	0	90.8936170212766	1048.7239707879182	ADH4;ADH1C;ADH1A		Complement and coagulation cascades	9/79	3.215416449700574E-13	4.5015830295808035E-12	0	0	62.34146341463415	1793.292675072346	FGB;FGA;CPB2;C5;C9;CFI;PLG;KLKB1;C8A
Steroid hormone biosynthesis	7/56	8.323308482268711E-11	2.7799850330777492E-9	0	0	66.11627906976744	1534.5175934133235	HSD11B1;UGT2B10;UGT2B15;UGT2B4;HSD17B6;CYP3A5;UGT2B7		Liver Cirrhosis, Experimental	16/801	5.1943977297123385E-11	1.5344250893570246E-8	0	0	11.488947171225178	272.0680959452597	ADH1C;AFM;GGH;PLG;HSD17B6;SERPINA7;CYP3A5;ADH4;TF;GSTA2;ALB;ANGPTL3;HAO1;PCK1;GC;SULT2A1		regulation of protein activation cascade (GO:2000257)	6/108	2.8233243417589264E-7	1.789654496896356E-5	0	0	26.53475935828877	400.1489637172535	CPB2;C5;CFHR1;C9;CFI;C8A		UDP-glycosyltransferase activity (GO:0008194)	4/63	1.8464678233372257E-5	3.5082888643407287E-4	0	0	29.316138540899043	319.5356768746076	UGT2B10;UGT2B15;UGT2B4;UGT2B7		Drug metabolism	9/108	5.791766617133224E-12	6.486778611189211E-11	0	0	44.01552106430155	1138.8832863272962	UGT2B10;ADH4;ADH1C;GSTA2;ADH1A;UGT2B15;UGT2B4;CYP3A5;UGT2B7
Phase II of biological oxidations: conjugation	7/71	4.639952885339151E-10	1.2914535530860637E-8	0	0	50.58212209302326	1087.0678071976006	UGT2B10;GSTA2;UGT2B15;UGT2B4;GLYAT;UGT2B7;SULT2A1		Thrombotic Microangiopathies	6/33	1.882551327728425E-10	4.63421385175814E-8	0	0	100.62121212121212	2253.233239940067	CPB2;C5;CFHR1;CFI;HP;PLG		regulation of complement activation (GO:0030449)	6/109	2.9821543906357057E-7	1.789654496896356E-5	0	0	26.275816416593116	394.80595688931487	CPB2;C5;CFHR1;C9;CFI;C8A		oxidoreductase activity, acting on the CH-OH group of donors, NAD or NADP as acceptor (GO:0016616)	4/88	6.904073911723393E-5	0.0010931450360228707	0	0	20.565217391304348	197.03151869795084	ADH4;ADH1C;ADH1A;HSD17B13		Steroid hormone biosynthesis	7/60	1.3756654020680127E-10	1.2839543752634786E-9	0	0	61.11408512505485	1387.7122376665352	HSD11B1;UGT2B10;UGT2B15;UGT2B4;HSD17B6;CYP3A5;UGT2B7
Metabolism	20/1615	5.50806054879954E-10	1.3140658737850331E-8	0	0	7.671891327063741	163.56194860146115	UGT2B10;PON3;ADH1C;ADH1A;MTTP;UGT2B15;HSD17B6;GLYAT;CYP3A5;HSD11B1;ADH4;GSTA2;ALB;UGT2B4;HAO1;HMGCS2;PCK1;GC;APOB;UGT2B7		Pulmonary Embolism	7/78	9.096792238439311E-10	1.9194231623106947E-7	0	0	45.5791025221094	948.8625238276305	FGB;FGA;CPB2;ALB;HP;PLG;KLKB1		regulation of humoral immune response (GO:0002920)	6/113	3.6927526761975555E-7	1.789654496896356E-5	0	0	25.288445199660153	374.56545774647765	CPB2;C5;CFHR1;C9;CFI;C8A		transferase activity, transferring hexosyl groups (GO:0016758)	4/100	1.1356720906997502E-4	0.0015412692659496608	0	0	17.983695652173914	163.34798914770596	UGT2B10;UGT2B15;UGT2B4;UGT2B7		Ascorbate and aldarate metabolism	4/27	5.812416845348476E-7	4.649933476278781E-6	0	0	75.33837429111531	1081.7158506082196	UGT2B10;UGT2B15;UGT2B4;UGT2B7
Fibrinolysis pathway	4/15	4.6215791048385994E-8	9.647546381350575E-7	0	0	157.62055335968378	2662.202366728867	FGB;FGA;CPB2;PLG		Drusen	6/46	1.553552649838882E-9	2.868246579765036E-7	0	0	67.875	1376.689721579014	APCS;C5;CFHR1;ALB;CFHR3;APOB		regulation of immune effector process (GO:0002697)	6/114	3.8905532541225136E-7	1.789654496896356E-5	0	0	25.053030303030305	369.77131007395985	CPB2;C5;CFHR1;C9;CFI;C8A		copper ion binding (GO:0005507)	2/41	0.004719495169738577	0.0560440051406456	0	0	21.272435897435898	113.93630347986566	ALB;ANG		Pentose and glucuronate interconversions	4/34	1.5162945853924684E-6	1.0614062097747279E-5	0	0	57.73913043478261	773.6605222140159	UGT2B10;UGT2B15;UGT2B4;UGT2B7
Drug metabolism: other enzymes	5/52	1.8913492944398176E-7	3.509503690793884E-6	0	0	47.05200945626478	728.4029909764832	UGT2B10;UGT2B15;UGT2B4;CYP3A5;UGT2B7		Age related macular degeneration	11/382	2.048768909828841E-9	3.3622574220191095E-7	0	0	14.884857281083697	297.7868530242795	TF;C5;CFHR1;C9;CFHR3;ALB;MTTP;CFI;HP;PLG;APOB		platelet degranulation (GO:0002576)	6/124	6.392463415054622E-7	2.6138072630445562E-5	0	0	22.918335901386747	326.8836736814432	FGB;FGA;TF;ORM1;ALB;PLG		serine-type endopeptidase activity (GO:0004252)	3/196	0.012959886043487254	0.0819030581679385	0	0	6.534119722191599	28.396607253937994	CFI;PLG;KLKB1		Porphyrin and chlorophyll metabolism	4/42	3.606194149215101E-6	2.2438541372893964E-5	0	0	45.56521739130435	571.0623808062053	UGT2B10;UGT2B15;UGT2B4;UGT2B7
Ascorbate and aldarate metabolism	4/26	4.960429225063624E-7	7.756506347098815E-6	0	0	78.76679841897233	1143.4263718971108	UGT2B10;UGT2B15;UGT2B4;UGT2B7		Acute Kidney Insufficiency	7/89	2.32384489551372E-9	3.432318910673764E-7	0	0	39.44299489506523	784.1284243270818	TF;ORM1;ALB;HP;AFM;PLG;GC		regulation of protein processing (GO:0070613)	6/128	7.705645249634338E-7	2.8356774518654362E-5	0	0	22.162444113263785	311.961720188271	CPB2;C5;CFHR1;C9;CFI;C8A		dopamine transmembrane transporter activity (GO:0005329)	1/6	0.014908284799373634	0.0819030581679385	0	0	81.40816326530613	342.3895623444841	SLC22A1		Glycolysis / Gluconeogenesis	4/68	2.5013799905103905E-5	1.4007727946858186E-4	0	0	27.019021739130434	286.29579393253863	ADH4;ADH1C;ADH1A;PCK1
Terminal pathway of complement	3/7	5.109076037011196E-7	7.756506347098815E-6	0	0	318.28723404255317	4611.051692443593	C5;C9;C8A		Acute kidney injury	7/92	2.937970265411981E-9	3.7644667281673835E-7	0	0	38.04514363885089	747.4176529109521	TF;ORM1;ALB;HP;AFM;PLG;GC		regulated exocytosis (GO:0045055)	6/148	1.8021252071456396E-6	6.028927965723594E-5	0	0	19.021766965428938	251.59223618273998	FGB;FGA;TF;ORM1;ALB;PLG		retinol binding (GO:0019841)	1/6	0.014908284799373634	0.0819030581679385	0	0	81.40816326530613	342.3895623444841	ADH4		Prion diseases	3/35	9.094610315590577E-5	4.621845843486703E-4	0	0	39.73005319148936	369.69781921167737	C5;C9;C8A
Glucuronidation	4/27	5.812416845348476E-7	8.088946776443296E-6	0	0	75.33837429111531	1081.7158506082196	UGT2B10;UGT2B15;UGT2B4;UGT2B7		Coronary Arteriosclerosis	14/760	3.058469921327597E-9	3.7644667281673835E-7	0	0	10.011021745606197	196.26959590949897	FGB;PON3;APCS;CPB2;ADH1C;MTTP;HP;PLG;CYP3A5;HSD11B1;ALB;ANGPTL3;GC;APOB		plasminogen activation (GO:0031639)	3/12	3.183301843206519E-6	9.762125652499992E-5	0	0	141.4255319148936	1790.1066225817303	FGB;FGA;KLKB1		arylesterase activity (GO:0004064)	1/6	0.014908284799373634	0.0819030581679385	0	0	81.40816326530613	342.3895623444841	PON3		Tyrosine metabolism	3/36	9.903955378900077E-5	4.621845843486703E-4	0	0	38.524177949709866	355.1925837792589	ADH4;ADH1C;ADH1A
Pentose and glucuronate interconversions	4/29	7.837266532203001E-7	1.006787316059924E-5	0	0	69.30434782608695	974.3640704866169	UGT2B10;UGT2B15;UGT2B4;UGT2B7		Coronary heart disease	15/913	3.49364844678173E-9	3.969322119920473E-7	0	0	9.092586700604517	177.05375101118202	FGB;PON3;CPB2;ADH1C;ADH1A;MTTP;SLC22A1;HP;PLG;CYP3A5;HSD11B1;ALB;ANGPTL3;GC;APOB		glucuronate metabolic process (GO:0019585)	3/14	5.248409745304486E-6	1.4857036817477313E-4	0	0	115.70019342359768	1406.6349861507	UGT2B15;UGT2B4;UGT2B7		endoribonuclease activity, producing 3'-phosphomonoesters (GO:0016892)	1/6	0.014908284799373634	0.0819030581679385	0	0	81.40816326530613	342.3895623444841	RIDA		Fatty acid degradation	3/44	1.811421903351466E-4	7.803048199052468E-4	0	0	30.994810586403737	267.0583626754283	ADH4;ADH1C;ADH1A
Complement cascade	5/77	1.3720031205746515E-6	1.636603722399763E-5	0	0	30.675925925925927	414.1016480799777	C5;C9;CFHR3;CFI;C8A		Kidney Failure, Acute	10/310	4.110433201921003E-9	4.336507028026658E-7	0	0	16.375	316.1969501225711	FGA;TF;ORM1;ALB;SLC22A1;HP;AFM;PLG;GC;CYP3A5		cellular glucuronidation (GO:0052695)	3/17	9.753078480173687E-6	2.5636663433599406E-4	0	0	90.8936170212766	1048.7239707879182	UGT2B15;UGT2B4;UGT2B7		aldehyde dehydrogenase [NAD(P)+] activity (GO:0004030)	1/6	0.014908284799373634	0.0819030581679385	0	0	81.40816326530613	342.3895623444841	ADH4		Staphylococcus aureus infection	3/68	6.571555344566322E-4	0.002628622137826529	0	0	19.527004909983635	143.08588265054038	C5;CFI;PLG
Abacavir transport and metabolism	3/10	1.7424677736230126E-6	1.8187007387190195E-5	0	0	181.85106382978722	2411.382965740782	ADH1A;SLC22A1;PCK1		Cardiovascular Diseases	14/787	4.777977505594433E-9	4.704715183841985E-7	0	0	9.64776484116717	184.84392402256867	FGB;PON3;FGA;APCS;CPB2;ADH1C;MTTP;HP;GGH;PLG;HSD11B1;ALB;ANGPTL3;APOB		positive regulation of peptide secretion (GO:0002793)	3/35	9.094610315590577E-5	0.002231211064091555	0	0	39.73005319148936	369.69781921167737	FGB;FGA;ANG		very long-chain fatty acid-CoA ligase activity (GO:0031957)	1/6	0.014908284799373634	0.0819030581679385	0	0	81.40816326530613	342.3895623444841	SLC27A2		Bile secretion	3/72	7.765711595735495E-4	0.0028991989957412516	0	0	18.391304347826086	131.69318363710184	SLC22A1;UGT2B4;SULT2A1
Ethanol oxidation	3/10	1.7424677736230126E-6	1.8187007387190195E-5	0	0	181.85106382978722	2411.382965740782	ADH4;ADH1C;ADH1A		Coronary Artery Disease	15/981	9.212191564852904E-9	8.504004338304836E-7	0	0	8.422360248447205	155.83672552449454	FGB;PON3;APCS;CPB2;ADH1C;MTTP;HP;PLG;CYP3A5;HSD11B1;C5;ALB;ANGPTL3;GC;APOB		zymogen activation (GO:0031638)	3/36	9.903955378900077E-5	0.0022779097371470177	0	0	38.524177949709866	355.1925837792589	FGB;FGA;KLKB1		quaternary ammonium group transmembrane transporter activity (GO:0015651)	1/7	0.017371741450283952	0.0819030581679385	0	0	67.83673469387755	274.9362107684438	SLC22A1		PPAR signaling pathway	3/74	8.41115699760175E-4	0.0029439049491606123	0	0	17.87144141444411	126.54376876875219	HMGCS2;PCK1;SLC27A2
Response to elevated platelet cytosolic calcium	5/83	1.99362617380352E-6	1.9584445354422815E-5	0	0	28.307692307692307	371.55418305117416	FGB;FGA;TF;ALB;PLG		Afibrinogenemia	4/15	4.6215791048385994E-8	4.015336669321536E-6	0	0	157.62055335968378	2662.202366728867	FGB;FGA;CFI;PLG		fatty acid alpha-oxidation (GO:0001561)	2/8	1.6986300982591541E-4	0.0036770345656433456	0	0	138.5	1202.2517804391236	HAO1;SLC27A2		omega peptidase activity (GO:0008242)	1/7	0.017371741450283952	0.0819030581679385	0	0	67.83673469387755	274.9362107684438	GGH		Systemic lupus erythematosus	3/133	0.004485688405448647	0.014682873861408907	0	0	9.731587561374795	52.6173636813508	C5;C9;C8A
Alternative complement pathway	3/11	2.3916814733302466E-6	2.2189489224786178E-5	0	0	159.11170212765958	2059.464527197914	C5;C9;C8A		Hyperlipidemia	8/232	1.0252816154063467E-7	8.413005255306522E-6	0	0	16.773809523809526	269.94306923900865	HSD11B1;ALB;MTTP;HP;ANGPTL3;APOF;PLG;APOB		cellular protein metabolic process (GO:0044267)	7/484	1.8895166620042463E-4	0.003752438136736401	0	0	6.645751060406611	56.98079792137617	FGA;APCS;TF;ITIH2;ALB;PLG;APOB		transition metal ion binding (GO:0046914)	4/399	0.017466394903230913	0.0819030581679385	0	0	4.304898183819483	17.423974386379903	ADH4;ALB;ANG;PCK1		Fat digestion and absorption	2/41	0.004719495169738577	0.014682873861408907	0	0	21.272435897435898	113.93630347986566	MTTP;APOB
Porphyrin and chlorophyll metabolism	4/43	3.968757264734964E-6	3.488328753740731E-5	0	0	44.39464882943144	552.1388021294391	UGT2B10;UGT2B15;UGT2B4;UGT2B7		Diabetes	15/1268	2.7072791669325195E-7	2.0073469886390654E-5	0	0	6.395051875498803	96.70694342581406	FGB;APCS;ADH1C;MTTP;SLC22A1;HP;PLG;HSD17B6;HSD11B1;ALB;ANGPTL3;PCK1;GC;APOB;SLC27A2		protein polymerization (GO:0051258)	3/45	1.9374001249454245E-4	0.003752438136736401	0	0	30.25531914893617	258.65252491347	FGB;FGA;ANG		serine-type peptidase activity (GO:0008236)	3/220	0.01761008769184488	0.0819030581679385	0	0	5.80439258750858	23.445586491287262	CFI;PLG;KLKB1		Cholesterol metabolism	2/50	0.006950299465156898	0.020485093160462434	0	0	17.276041666666668	85.84414194819459	ANGPTL3;APOB
Lectin-induced complement pathway	3/14	5.248409745304486E-6	4.382422137329246E-5	0	0	115.70019342359768	1406.6349861507	C5;C9;C8A		Dysfibrinogenemia, Congenital	3/6	2.9246034188983885E-7	2.0073469886390654E-5	0	0	424.40425531914894	6385.135183118324	FGB;FGA;PLG		pattern recognition receptor signaling pathway (GO:0002221)	3/48	2.3490506916334973E-4	0.004322253272605635	0	0	28.23404255319149	235.93295101505726	FGB;FGA;APOB		transferrin receptor binding (GO:1990459)	1/8	0.01982916145118511	0.0819030581679385	0	0	58.142857142857146	227.9549801512961	TF		Thyroid hormone synthesis	2/74	0.014752518467007555	0.041307051707621154	0	0	11.503472222222221	48.50256694786101	ALB;SERPINA7
Fatty acid omega oxidation	3/15	6.548973936635469E-6	5.207993559133921E-5	0	0	106.05319148936171	1265.8723345480742	ADH4;ADH1C;ADH1A		Cerebrovascular accident	12/768	2.989468139427389E-7	2.0073469886390654E-5	0	0	8.017543859649123	120.44756267964826	FGB;PON3;FGA;CPB2;C5;ADH1C;ALB;HP;PLG;HSD17B6;APOB;KLKB1		primary alcohol catabolic process (GO:0034310)	2/10	2.7212309342677823E-4	0.004768633256240685	0	0	103.86458333333333	852.6509585567859	HAO1;SULT2A1		phospholipase inhibitor activity (GO:0004859)	1/8	0.01982916145118511	0.0819030581679385	0	0	58.142857142857146	227.9549801512961	ANGPTL3		Peroxisome	2/83	0.018324142941730272	0.04886438117794739	0	0	10.220679012345679	40.877971632620635	HAO1;SLC27A2
Starch and sucrose metabolism	4/53	9.245471658529457E-6	7.01815348624736E-5	0	0	35.316770186335404	409.36998623560845	UGT2B10;UGT2B15;UGT2B4;UGT2B7		Diabetes Mellitus, Non-Insulin-Dependent	17/1672	2.989954891676333E-7	2.0073469886390654E-5	0	0	5.694680948457384	85.55026564919145	FGB;CPB2;ADH1C;MTTP;UGT2B15;SLC22A1;HP;PLG;GLYAT;CYP3A5;HSD11B1;TF;C5;ALB;PCK1;GC;APOB		positive regulation of secretion by cell (GO:1903532)	3/52	2.980479544608097E-4	0.004985529420071726	0	0	25.924012158054712	210.4577714820763	FGB;FGA;ANG		signal recognition particle binding (GO:0005047)	1/8	0.01982916145118511	0.0819030581679385	0	0	58.142857142857146	227.9549801512961	TF		Amoebiasis	2/96	0.024055644471290525	0.06020231016375874	0	0	8.801418439716311	32.80628046281635	C9;C8A
Complement activation, classical pathway	3/17	9.753078480173687E-6	7.081583070386982E-5	0	0	90.8936170212766	1048.7239707879182	C5;C9;C8A		Diabetes Mellitus	16/1507	4.195455773535282E-7	2.6254785731236646E-5	0	0	5.826014913007456	85.54974870594799	FGB;APCS;ADH1C;MTTP;SLC22A1;HP;PLG;HSD17B6;HSD11B1;ALB;ANGPTL3;PCK1;GC;APOB;SLC27A2;UGT2B7		positive regulation of heterotypic cell-cell adhesion (GO:0034116)	2/11	3.32063883264561E-4	0.005313022132232976	0	0	92.31944444444444	739.4956618223716	FGB;FGA		monoamine transmembrane transporter activity (GO:0008504)	1/8	0.01982916145118511	0.0819030581679385	0	0	58.142857142857146	227.9549801512961	SLC22A1		Synthesis and degradation of ketone bodies	1/10	0.02472594881725805	0.06020231016375874	0	0	45.21768707482993	167.3010120823387	HMGCS2
Tamoxifen metabolism	3/19	1.3849289100030806E-5	9.636796998771436E-5	0	0	79.52393617021276	889.6562746439253	CYP3A5;UGT2B7;SULT2A1		Chronic kidney disease stage 5	9/388	4.4019379798972384E-7	2.6254785731236646E-5	0	0	11.335285410901603	165.9038126193444	HSD11B1;FGB;CFHR1;CFHR3;ALB;HP;APOB;KLKB1;CYP3A5		positive regulation of protein transport (GO:0051222)	3/56	3.712232496723555E-4	0.005692089828309451	0	0	23.962665596146127	189.27407269048402	FGB;FGA;ANG		complement component C1q binding (GO:0001849)	1/9	0.022280559123686802	0.0881938798645936	0	0	50.87244897959184	193.52086993316271	APCS		Insulin resistance	2/108	0.02991047692165705	0.0697911128171998	0	0	7.800314465408805	27.37556602865933	PCK1;SLC27A2
Acute myocardial infarction	3/20	1.626462332560456E-5	1.0864768381503845E-4	0	0	74.84230287859825	825.2500115945311	FGB;FGA;PLG		Atherosclerosis	14/1134	4.4939431559761294E-7	2.6254785731236646E-5	0	0	6.538194444444445	95.55809907129255	FGB;PON3;FGA;APCS;CPB2;MTTP;SLC22A1;HP;PLG;HSD11B1;ALB;ANGPTL3;GC;APOB		steroid catabolic process (GO:0006706)	2/13	4.6942457388711873E-4	0.006644163199633065	0	0	75.52651515151516	578.8354329773197	HSD11B1;HSD17B6		lipase inhibitor activity (GO:0055102)	1/10	0.02472594881725805	0.09034481298613518	0	0	45.21768707482993	167.3010120823387	ANGPTL3		Platelet activation	2/124	0.03849707242876802	0.08623344224044037	0	0	6.771857923497268	22.05711333941876	FGB;FGA
Blood clotting cascade	3/23	2.5134148576039852E-5	1.5807965099365602E-4	0	0	63.6063829787234	673.6732113483868	FGB;FGA;PLG		Hemolytic-Uremic Syndrome	5/62	4.621695524794535E-7	2.6254785731236646E-5	0	0	38.77777777777778	565.6643968613855	APCS;CFHR1;CFHR3;ALB;CFI		regulation of fibrinolysis (GO:0051917)	2/13	4.6942457388711873E-4	0.006644163199633065	0	0	75.52651515151516	578.8354329773197	PLG;KLKB1		long-chain fatty acid-CoA ligase activity (GO:0004467)	1/10	0.02472594881725805	0.09034481298613518	0	0	45.21768707482993	167.3010120823387	SLC27A2		Phenylalanine metabolism	1/17	0.04167665479123348	0.08976510262727211	0	0	25.426020408163264	80.79916728086499	GLYAT
Lipid and lipoprotein metabolism	8/489	2.6263218559307065E-5	1.5807965099365602E-4	0	0	7.7097317097317095	81.3171703749482	HSD11B1;ALB;MTTP;HMGCS2;GC;APOB;SLC27A2;SULT2A1		Polycystic Ovary Syndrome	10/526	5.802300240769288E-7	3.100806747042406E-5	0	0	9.415697674418604	135.20792356880187	HSD11B1;CPB2;ALB;SLC22A1;HSD17B13;PLG;HSD17B6;GC;APOB;SULT2A1		positive regulation of vasoconstriction (GO:0045907)	2/15	6.299020654549659E-4	0.008585331855089905	0	0	63.90064102564103	470.9442866528224	FGB;FGA		aryl sulfotransferase activity (GO:0004062)	1/11	0.027165344857992397	0.09558176894478806	0	0	40.69387755102041	146.73452100035948	SULT2A1		Terpenoid backbone biosynthesis	1/22	0.05360719859925478	0.11118530079845435	0	0	19.367346938775512	56.67024999786951	HMGCS2
Phase I of biological oxidations: functionalization of compounds	4/69	2.650437262169083E-5	1.5807965099365602E-4	0	0	26.60200668896321	280.3372890754863	ADH4;ADH1C;ADH1A;CYP3A5		Breast Carcinoma	29/4963	5.878306629464278E-7	3.100806747042406E-5	0	0	4.202752523790221	60.29616304099285	APCS;CPB2;ITIH2;ADH1C;MTTP;CFI;SLC22A1;HP;HSD17B13;PLG;HSD17B6;HPR;GLYAT;CYP3A5;HSD11B1;HMGCS2;GC;SULT2A1;FGA;UGT2B15;GGH;TF;CFHR1;GSTA2;ALB;UGT2B4;ANG;SLC27A2;UGT2B7		positive regulation of hormone secretion (GO:0046887)	2/17	8.132713373134499E-4	0.010688709004691056	0	0	55.375	393.96243373102385	FGB;FGA		endopeptidase inhibitor activity (GO:0004866)	2/111	0.03145448478079644	0.10672057336341649	0	0	7.584480122324159	26.23633758944092	ITIH2;SERPINA7		Proximal tubule bicarbonate reclamation	1/23	0.05597578058787951	0.11195156117575902	0	0	18.4860853432282	53.29235549319145	PCK1
Glycolysis and gluconeogenesis	4/75	3.685550808876545E-5	2.122368914077183E-4	0	0	24.346601347213717	248.54241320575602	ADH4;ADH1C;ADH1A;PCK1		Hyperthyroxinemia, Familial Dysalbuminemic	3/8	8.160167950922518E-7	4.156057952935365E-5	0	0	254.61702127659575	3569.432965531479	ALB;GC;SERPINA7		steroid biosynthetic process (GO:0006694)	3/79	0.001017121601640346	0.012503523202116224	0	0	16.69148936170213	115.01735769734074	HSD11B1;HSD17B6;SLC27A2		oxidoreductase activity, acting on NAD(P)H, quinone or similar compound as acceptor (GO:0016655)	1/15	0.03686327859360632	0.12075901608250347	0	0	29.06122448979592	95.91771596133705	ADH4		Vitamin digestion and absorption	1/24	0.05833855301300996	0.11265375754236406	0	0	17.68145519077196	50.24171555062859	APOB
Lipoprotein metabolism	3/29	5.1313052371625945E-5	2.856426582020511E-4	0	0	48.91325695581015	483.1438947992733	MTTP;ALB;APOB		Dyslipidemias	7/216	1.047145398641886E-6	5.1554458459802194E-5	0	0	15.376321353065538	211.72337679258982	CPB2;ALB;MTTP;HP;ANGPTL3;PLG;APOB		regulation of heterotypic cell-cell adhesion (GO:0034114)	2/19	0.0010193089566942573	0.012503523202116224	0	0	48.85539215686274	336.54673838088314	FGB;FGA		acid-thiol ligase activity (GO:0016878)	1/16	0.039272920734465235	0.1237275689114744	0	0	27.122448979591837	87.80133530116419	SLC27A2		Folate biosynthesis	1/26	0.06304672495404354	0.1176872199142146	0	0	16.26530612244898	44.95534064809558	GGH
Abacavir metabolism	2/5	6.0956786529959696E-5	3.283801080807506E-4	0	0	277.0416666666667	2688.78505476905	ADH1A;PCK1		Kidney Failure, Chronic	9/437	1.1840155219094454E-6	5.6412610511620995E-5	0	0	10.012423068155915	136.63552174705433	HSD11B1;FGB;CFHR1;CFHR3;ALB;HP;APOB;KLKB1;CYP3A5		androgen metabolic process (GO:0008209)	2/20	0.0011307590059983252	0.013030556770505713	0	0	46.138888888888886	313.0461870363529	HSD17B6;UGT2B7		low-density lipoprotein particle binding (GO:0030169)	1/17	0.04167665479123348	0.1237275689114744	0	0	25.426020408163264	80.79916728086499	APCS		Butanoate metabolism	1/28	0.0677318256109869	0.12235426561984729	0	0	15.058956916099774	40.541710435272364	HMGCS2
Prothrombin activation intrinsic pathway	3/32	6.928645627860575E-5	3.5063146056142907E-4	0	0	43.84666177549523	419.9309284926422	FGB;FGA;KLKB1		Peripheral Vascular Diseases	5/78	1.4632300848257573E-6	6.753721360273886E-5	0	0	30.254185692541856	406.4608756286082	FGB;ALB;MTTP;PLG;APOB		positive regulation of protein secretion (GO:0050714)	3/82	0.0011330918930874533	0.013030556770505713	0	0	16.055211419337464	108.89937140961504	FGB;FGA;ANG		cholesterol transporter activity (GO:0017127)	1/17	0.04167665479123348	0.1237275689114744	0	0	25.426020408163264	80.79916728086499	APOB		Citrate cycle (TCA cycle)	1/30	0.0723939657090184	0.1228503660516676	0	0	14.019000703729768	36.80874147674154	PCK1
Fibrin clot formation (clotting cascade)	3/32	6.928645627860575E-5	3.5063146056142907E-4	0	0	43.84666177549523	419.9309284926422	FGB;FGA;KLKB1		Thrombophilia	5/84	2.1158346705366397E-6	9.4699630557049E-5	0	0	27.947960618846693	365.16976330312895	FGB;FGA;CPB2;ALB;PLG		positive regulation of lipid metabolic process (GO:0045834)	2/21	0.0012477930702112238	0.013914783328416072	0	0	43.708333333333336	292.25047477799524	ANGPTL3;HSD17B13		fatty acid ligase activity (GO:0015645)	1/18	0.04407449493169267	0.12534946376731876	0	0	23.92917166866747	74.70385911458476	SLC27A2		Glyoxylate and dicarboxylate metabolism	1/30	0.0723939657090184	0.1228503660516676	0	0	14.019000703729768	36.80874147674154	HAO1
Metapathway biotransformation	5/174	7.262087127284207E-5	3.566966324283714E-4	0	0	13.00525969756739	123.94348280241577	UGT2B4;GLYAT;CYP3A5;UGT2B7;SULT2A1		Hyperlipoproteinemia Type IIa	6/153	2.186437856325586E-6	9.498143275861442E-5	0	0	18.37012987012987	239.42225426122158	FGB;ADH1A;ALB;MTTP;ANGPTL3;APOB		toll-like receptor signaling pathway (GO:0002224)	3/86	0.0013002540770145727	0.0140733382453342	0	0	15.278390156370161	101.52789088565108	FGB;FGA;APOB		organic cation transmembrane transporter activity (GO:0015101)	1/20	0.04885254998202776	0.12534946376731876	0	0	21.408163265306122	64.63014669364038	SLC22A1		African trypanosomiasis	1/37	0.08853222789026767	0.14581778711338203	0	0	11.289115646258503	27.36920368672352	HPR
Prion diseases	3/35	9.094610315590577E-5	4.3394283505817895E-4	0	0	39.73005319148936	369.69781921167737	C5;C9;C8A		Atypical Hemolytic Uremic Syndrome	4/39	2.6646434639029728E-6	1.1244795417670546E-4	0	0	49.47826086956522	635.0752632396991	CFHR1;CFI;CFHR3;HP		cell-matrix adhesion (GO:0007160)	3/90	0.0014821871128384563	0.014904033774927527	0	0	14.573000733675716	94.93197333904209	FGB;FGA;ANGPTL3		ferrous iron binding (GO:0008198)	1/20	0.04885254998202776	0.12534946376731876	0	0	21.408163265306122	64.63014669364038	TF		Pyruvate metabolism	1/39	0.09309240170465724	0.14834415022859782	0	0	10.693877551020408	25.38900533231373	PCK1
Tyrosine metabolism	3/41	1.4657115641659294E-4	6.578486714993924E-4	0	0	33.4468085106383	295.2684100827493	ADH4;ADH1C;ADH1A		Pancreatitis	7/269	4.488356775821032E-6	1.809825486558341E-4	0	0	12.232913190129594	150.63638535807164	FGB;FGA;APCS;ADH4;TF;ADH1C;ALB		vitamin transport (GO:0051180)	2/23	0.0014985033958486917	0.014904033774927527	0	0	39.541666666666664	257.15086234948103	AFM;GC		low-density lipoprotein particle receptor binding (GO:0050750)	1/20	0.04885254998202776	0.12534946376731876	0	0	21.408163265306122	64.63014669364038	APOB		Ferroptosis	1/40	0.09536409657552716	0.14834415022859782	0	0	10.419152276295133	24.485561288951835	TF
Hemostasis pathway	7/468	1.5369546943364457E-4	6.578486714993924E-4	0	0	6.882056197346516	60.42815172329479	FGB;FGA;TF;ALB;PLG;APOB;KLKB1		Thrombosis	5/98	4.5337537577967924E-6	1.809825486558341E-4	0	0	23.724014336917563	291.8993309732362	FGB;FGA;CPB2;KLKB1;CYP3A5		positive regulation of blood circulation (GO:1903524)	2/23	0.0014985033958486917	0.014904033774927527	0	0	39.541666666666664	257.15086234948103	FGB;FGA		steroid dehydrogenase activity, acting on the CH-OH group of donors, NAD or NADP as acceptor (GO:0033764)	1/21	0.0512327930672156	0.12534946376731876	0	0	20.336734693877553	60.42807445408675	HSD11B1		Valine, leucine and isoleucine degradation	1/48	0.11333801483691312	0.1715386170504631	0	0	8.642205818497612	18.81737166641443	HMGCS2
Platelet activation, signaling and aggregation	5/205	1.5693240089955412E-4	6.578486714993924E-4	0	0	10.972222222222221	96.1133246688316	FGB;FGA;TF;ALB;PLG		Hepatitis C, Chronic	8/386	4.733345377351886E-6	1.8397766111444042E-4	0	0	9.862433862433862	120.92210169911382	APCS;C5;ALB;MTTP;SLC22A1;HP;GC;APOB		negative regulation of endothelial cell apoptotic process (GO:2000352)	2/24	0.001632124977335775	0.015805841885778032	0	0	37.74242424242424	242.22606459531664	FGB;FGA		NAD binding (GO:0051287)	1/22	0.05360719859925478	0.12534946376731876	0	0	19.367346938775512	56.67024999786951	ADH4		Mineral absorption	1/51	0.11998760892209076	0.17682384472729162	0	0	8.122448979591837	17.22257115519733	TF
Urokinase-type plasminogen activator (uPA) and uPAR-mediated signaling	3/42	1.5756854407171075E-4	6.578486714993924E-4	0	0	32.58756137479542	285.32528155294955	FGB;FGA;PLG		Familial hypobetalipoproteinemia	3/14	5.248409745304486E-6	1.9876669727730064E-4	0	0	115.70019342359768	1406.6349861507	MTTP;ANGPTL3;APOB		post-translational protein modification (GO:0043687)	5/357	0.0019320183572990855	0.01823032706374522	0	0	6.186237373737374	38.658972990496274	FGA;TF;ITIH2;ALB;APOB		lipoprotein particle binding (GO:0071813)	1/23	0.05597578058787951	0.12534946376731876	0	0	18.4860853432282	53.29235549319145	APCS		Glutathione metabolism	1/56	0.13096181981447472	0.18804774127206625	0	0	7.382189239332097	15.00687933540933	GSTA2
Fatty acid metabolism	3/42	1.5756854407171075E-4	6.578486714993924E-4	0	0	32.58756137479542	285.32528155294955	ADH4;ADH1C;ADH1A		Essential Hypertension	7/278	5.570110462047017E-6	2.056763288110861E-4	0	0	11.821247747361195	143.01458621726547	ALB;HP;PLG;HSD17B6;APOB;KLKB1;CYP3A5		positive regulation of substrate adhesion-dependent cell spreading (GO:1900026)	2/27	0.002065729354554346	0.019004710061899983	0	0	33.208333333333336	205.3029465636782	FGB;FGA		endoribonuclease activity (GO:0004521)	1/23	0.05597578058787951	0.12534946376731876	0	0	18.4860853432282	53.29235549319145	RIDA		Adipocytokine signaling pathway	1/69	0.15887094888113906	0.22241932843359466	0	0	5.966986794717887	10.977245117600177	PCK1
Lipid digestion, mobilization, and transport	3/48	2.3490506916334973E-4	9.568084524458391E-4	0	0	28.23404255319149	235.93295101505726	MTTP;ALB;APOB		Metabolic Syndrome X	9/548	7.503111721381104E-6	2.7029502469463147E-4	0	0	7.9052898321191005	93.28394358403989	HSD11B1;ALB;MTTP;HP;ANGPTL3;PLG;PCK1;GC;APOB		acute inflammatory response (GO:0002526)	2/28	0.002221087354345103	0.0198782223382273	0	0	31.92948717948718	195.08145262248803	APCS;HPR		retinoid binding (GO:0005501)	1/24	0.05833855301300996	0.12534946376731876	0	0	17.68145519077196	50.24171555062859	ADH4		Pertussis	1/76	0.17353313536390655	0.23702086781411627	0	0	5.408163265306122	9.4717853003048	C5
Vitamin B12 metabolism	3/52	2.980479544608097E-4	0.0011850954379751244	0	0	25.924012158054712	210.4577714820763	ALB;PLG;APOB		Deep Vein Thrombosis	5/110	7.989164282813401E-6	2.8095227727893793E-4	0	0	21.0	246.48591238003186	FGB;FGA;CPB2;PLG;KLKB1		fatty acid metabolic process (GO:0006631)	3/106	0.0023667454978385074	0.0198782223382273	0	0	12.299318322660607	74.36462396066707	PON3;ANGPTL3;SLC27A2		ammonium transmembrane transporter activity (GO:0008519)	1/24	0.05833855301300996	0.12534946376731876	0	0	17.68145519077196	50.24171555062859	SLC22A1		Protein digestion and absorption	1/90	0.20211002319239676	0.26944491863045245	0	0	4.55423068103646	7.281955543769811	CPB2
Ephrin receptor B forward pathway	3/60	4.55062391672894E-4	0.0017271686229403023	0	0	22.27659574468085	171.42009780807578	FGB;FGA;TF		Pulmonary Thromboembolisms	3/17	9.753078480173687E-6	3.350069050050357E-4	0	0	90.8936170212766	1048.7239707879182	FGA;PLG;KLKB1		negative regulation of epithelial cell apoptotic process (GO:1904036)	2/29	0.0023818121959682833	0.0198782223382273	0	0	30.74537037037037	185.6987673947897	FGB;FGA		endopeptidase activity (GO:0004175)	3/354	0.05856469776358275	0.12534946376731876	0	0	3.5641025641025643	10.113580091620108	CFI;PLG;KLKB1		Neuroactive ligand-receptor interaction	2/338	0.20689520537695452	0.26944491863045245	0	0	2.4322916666666665	3.8321797886148623	C5;PLG
Selenium pathway	3/60	4.55062391672894E-4	0.0017271686229403023	0	0	22.27659574468085	171.42009780807578	ALB;PLG;APOB		Arteriosclerosis	12/1087	1.1113636096360997E-5	3.730645571437544E-4	0	0	5.544675642594859	63.249987638739434	HSD11B1;FGB;PON3;FGA;ALB;MTTP;SLC22A1;HP;ANGPTL3;PLG;GC;APOB		regulation of vasoconstriction (GO:0019229)	2/29	0.0023818121959682833	0.0198782223382273	0	0	30.74537037037037	185.6987673947897	FGB;FGA		oxidoreductase activity, acting on the aldehyde or oxo group of donors, NAD or NADP as acceptor (GO:0016620)	1/25	0.06069552982417541	0.12534946376731876	0	0	16.943877551020407	47.47480020477031	ADH4		Pancreatic secretion	1/98	0.21800251374840374	0.27017189233438194	0	0	4.176940879444562	6.362519703204576	CPB2
Folate metabolism	3/63	5.253081373346768E-4	0.0019428418307915615	0	0	21.159574468085108	159.78706699627756	ALB;PLG;APOB		Geographic Atrophy	4/57	1.2380444596031718E-5	4.0635370374086325E-4	0	0	32.644790812141096	368.8663005138405	CFHR1;C9;CFHR3;CFI		regulation of protein secretion (GO:0050708)	3/107	0.0024307608837506214	0.0198782223382273	0	0	12.180441898527006	73.32079059873531	FGB;FGA;ANG		N-acyltransferase activity (GO:0016410)	1/25	0.06069552982417541	0.12534946376731876	0	0	16.943877551020407	47.47480020477031	GLYAT		Choline metabolism in cancer	1/99	0.2199671313012003	0.27017189233438194	0	0	4.134110787172012	6.26018948804807	SLC22A1
Coagulation common pathway	2/14	5.467878206419364E-4	0.0019428418307915615	0	0	69.22916666666667	520.0114050756229	FGB;FGA		Fatty Liver	8/443	1.291715096729518E-5	4.138888489059298E-4	0	0	8.545155993431855	96.19243304485464	HSD11B1;TF;ALB;MTTP;HP;ANGPTL3;GC;APOB		monocarboxylic acid metabolic process (GO:0032787)	3/108	0.0024958414919694924	0.01996673193575594	0	0	12.063829787234043	72.30009219407567	ANGPTL3;GLYAT;PCK1		lipoprotein particle receptor binding (GO:0070325)	1/25	0.06069552982417541	0.12534946376731876	0	0	16.943877551020407	47.47480020477031	APOB		HIF-1 signaling pathway	1/100	0.22192691156038513	0.27017189233438194	0	0	4.092145949288806	6.1603458876211565	TF
Complement cascade regulation	2/14	5.467878206419364E-4	0.0019428418307915615	0	0	69.22916666666667	520.0114050756229	CFI;CFHR3		Malignant neoplasm of breast	27/5054	1.3170464386309208E-5	4.138888489059298E-4	0	0	3.484842718883248	39.161037778098056	APCS;CPB2;ITIH2;ADH1C;MTTP;CFI;SLC22A1;HP;HSD17B13;PLG;HSD17B6;HPR;CYP3A5;HSD11B1;HMGCS2;GC;SULT2A1;FGA;UGT2B15;GGH;TF;GSTA2;ALB;UGT2B4;ANG;SLC27A2;UGT2B7		extracellular matrix organization (GO:0030198)	4/229	0.0025525667350636953	0.019986054436243402	0	0	7.6231884057971016	45.51543455200897	FGB;FGA;PLG;KLKB1		metallocarboxypeptidase activity (GO:0004181)	1/28	0.0677318256109869	0.131316804755995	0	0	15.058956916099774	40.541710435272364	CPB2		Glucagon signaling pathway	1/103	0.2277773453985499	0.2713942838791233	0	0	3.971188475390156	5.874923343943355	PCK1
Extrinsic prothrombin activation pathway	2/15	6.299020654549659E-4	0.002191534269395402	0	0	63.90064102564103	470.9442866528224	FGB;FGA		Endometriosis	10/749	1.3495046428925787E-5	4.1525382449007054E-4	0	0	6.4989851150202975	72.874341065856	FGA;C5;C9;ALB;CFI;HP;ANG;HSD17B13;PLG;GC		negative regulation of extrinsic apoptotic signaling pathway via death domain receptors (GO:1902042)	2/31	0.0027192556482504363	0.020422164868493072	0	0	28.62212643678161	169.08226656127547	FGB;FGA		sterol transporter activity (GO:0015248)	1/28	0.0677318256109869	0.131316804755995	0	0	15.058956916099774	40.541710435272364	APOB		AMPK signaling pathway	1/120	0.26012446216628154	0.30347853919399514	0	0	3.4009603841536613	4.579716458908873	PCK1
PPAR signaling pathway	3/69	6.858216610371124E-4	0.002337392191697914	0	0	19.230174081237912	140.08975927188362	HMGCS2;PCK1;SLC27A2		Hypertensive disease	13/1310	1.3934090675184155E-5	4.200133046376938E-4	0	0	5.053012148617391	56.49859872944194	FGB;FGA;CPB2;HP;PLG;CYP3A5;HSD11B1;CFHR1;CFHR3;ALB;HMGCS2;APOB;KLKB1		secondary alcohol metabolic process (GO:1902652)	2/31	0.0027192556482504363	0.020422164868493072	0	0	28.62212643678161	169.08226656127547	ANGPTL3;APOB		inorganic anion exchanger activity (GO:0005452)	1/28	0.0677318256109869	0.131316804755995	0	0	15.058956916099774	40.541710435272364	SLC22A1		FoxO signaling pathway	1/132	0.28215436939905053	0.32246213645605776	0	0	3.087552578283222	3.906683206158155	PCK1
GRB2-SOS provides linkage to MAPK signaling for integrins	2/17	8.132713373134499E-4	0.002663064967281297	0	0	55.375	393.96243373102385	FGB;FGA		Mouth Neoplasms	5/132	1.9375417988437645E-5	5.72349847378448E-4	0	0	17.342957130358705	188.19719311439974	FGA;CPB2;ADH1C;PLG;HMGCS2		platelet aggregation (GO:0070527)	2/33	0.003077847146316263	0.021781687497007398	0	0	26.772849462365592	154.84144163978604	FGB;FGA		glutathione transferase activity (GO:0004364)	1/30	0.0723939657090184	0.13754853484713497	0	0	14.019000703729768	36.80874147674154	GSTA2		Insulin signaling pathway	1/137	0.2911425929329805	0.32359975334660945	0	0	2.9732893157262907	3.668866926816198	PCK1
Chylomicron-mediated lipid transport	2/17	8.132713373134499E-4	0.002663064967281297	0	0	55.375	393.96243373102385	MTTP;APOB		Myocardial Infarction	11/966	2.079796910478059E-5	5.939298671076303E-4	0	0	5.61001476708283	60.479634956197344	FGB;FGA;CPB2;ADH1C;ALB;MTTP;HP;ANG;PLG;APOB;C8A		positive regulation of cell-cell adhesion (GO:0022409)	2/33	0.003077847146316263	0.021781687497007398	0	0	26.772849462365592	154.84144163978604	FGB;FGA		peptidase activity, acting on L-amino acid peptides (GO:0070011)	2/185	0.07812039335831501	0.14373953662384598	0	0	4.5006830601092895	11.474510084124315	GGH;PLG		Fluid shear stress and atherosclerosis	1/139	0.29470691822637646	0.32359975334660945	0	0	2.929902395740905	3.579678317757992	GSTA2
Oncostatin M	5/311	0.0010518703568150089	0.003378122107463586	0	0	7.132897603485839	48.91160135787033	HSD11B1;FGB;SLC22A1;HP;SLC27A2		HEMOCHROMATOSIS, TYPE 1	4/65	2.091019166526525E-5	5.939298671076303E-4	0	0	28.352102637205988	305.5016709433986	TF;ALB;HP;GC		carboxylic acid metabolic process (GO:0019752)	2/33	0.003077847146316263	0.021781687497007398	0	0	26.772849462365592	154.84144163978604	PON3;GLYAT		sodium-independent organic anion transmembrane transporter activity (GO:0015347)	1/33	0.0793443657059371	0.14373953662384598	0	0	12.70280612244898	32.18837516559274	SLC22A1		Hepatocellular carcinoma	1/168	0.34445794624435677	0.3691814910589954	0	0	2.4175730172308443	2.5766088705447237	GSTA2
Innate immune system	5/319	0.0011775428620373792	0.0037103709049102324	0	0	6.948336871903751	46.86184437944396	C5;C9;CFHR3;CFI;C8A		Meningococcal Infections	4/67	2.3585692640606276E-5	6.572843024561409E-4	0	0	27.44927536231884	292.4684680957346	CPB2;CFHR1;CFHR3;PLG		positive regulation of exocytosis (GO:0045921)	2/34	0.003265007400933762	0.022250420806363417	0	0	25.934895833333332	148.46413612460563	FGB;FGA		carboxylic acid binding (GO:0031406)	1/34	0.0816498044624026	0.14373953662384598	0	0	12.317254174397032	30.85861216573232	PCK1		Influenza A	1/171	0.3494039111808349	0.3691814910589954	0	0	2.3745498199279713	2.4969025061029213	PLG
Bile acid and bile salt metabolism	2/27	0.002065729354554346	0.006388459300195848	0	0	33.208333333333336	205.3029465636782	ALB;SLC27A2		Hypobetalipoproteinemias	3/23	2.5134148576039852E-5	6.629131686930511E-4	0	0	63.6063829787234	673.6732113483868	MTTP;ANGPTL3;APOB		cellular macromolecular complex assembly (GO:0034622)	2/34	0.003265007400933762	0.022250420806363417	0	0	25.934895833333332	148.46413612460563	FGB;FGA		steroid hydroxylase activity (GO:0008395)	1/35	0.08394958536129378	0.14373953662384598	0	0	11.95438175270108	29.617445035780882	CYP3A5		PI3K-Akt signaling pathway	1/354	0.5909956578792304	0.6128843859488314	0	0	1.1329710354396716	0.5958822738188654	PCK1
Statin pathway	2/29	0.0023818121959682833	0.00710290422726256	0	0	30.74537037037037	185.6987673947897	MTTP;APOB		Hypofibrinogenemia	3/23	2.5134148576039852E-5	6.629131686930511E-4	0	0	63.6063829787234	673.6732113483868	FGB;FGA;PLG		antibacterial humoral response (GO:0019731)	2/35	0.0034573756419477466	0.02271989707565662	0	0	25.147727272727273	142.5183432834292	FGB;FGA		manganese ion binding (GO:0030145)	1/35	0.08394958536129378	0.14373953662384598	0	0	11.95438175270108	29.617445035780882	PCK1		Herpes simplex virus 1 infection	1/492	0.7126130875096094	0.7255696891006931	0	0	0.808803358410574	0.2740360525922702	C5
Integrin beta-2 pathway	2/29	0.0023818121959682833	0.00710290422726256	0	0	30.74537037037037	185.6987673947897	FGB;FGA		Antibody Deficiency Syndrome	3/23	2.5134148576039852E-5	6.629131686930511E-4	0	0	63.6063829787234	673.6732113483868	C5;C9;C8A		regulation of endothelial cell apoptotic process (GO:2000351)	2/35	0.0034573756419477466	0.02271989707565662	0	0	25.147727272727273	142.5183432834292	FGB;FGA		endopeptidase regulator activity (GO:0061135)	1/36	0.08624372197430759	0.14373953662384598	0	0	11.612244897959183	28.456712045041098	ITIH2		Pathways in cancer	1/530	0.7393401628213278	0.7393401628213278	0	0	0.7492380695189229	0.22626777097386813	GSTA2
Activation of matrix metalloproteinases	2/30	0.002547877166796628	0.007464833102719945	0	0	29.645833333333332	177.0595839464994	PLG;KLKB1		Angioedemas, Hereditary	3/24	2.867422295491E-5	7.43014514112317E-4	0	0	60.57446808510638	633.5793754459056	ALB;PLG;KLKB1		sodium-independent organic anion transport (GO:0043252)	2/37	0.0038576315924392225	0.024905410982765504	0	0	23.708333333333332	131.76384828572083	SLC22A1;ALB		peptidase inhibitor activity (GO:0030414)	1/36	0.08624372197430759	0.14373953662384598	0	0	11.612244897959183	28.456712045041098	ITIH2
Steroid hormone, vitamin A, and vitamin D metabolism	2/36	0.0036549257227984208	0.010523665443229937	0	0	24.40686274509804	136.96349152286243	HSD11B1;GC		Pharyngeal Carcinoma	3/26	3.6705035971544355E-5	9.347127263788105E-4	0	0	55.30157261794635	564.7726520715403	ADH4;ADH1C;ADH1A		homotypic cell-cell adhesion (GO:0034109)	2/38	0.0040654672914765	0.02535749090276868	0	0	23.04861111111111	126.88782669928547	FGB;FGA		carboxypeptidase activity (GO:0004180)	1/39	0.09309240170465724	0.14989454511766842	0	0	10.693877551020408	25.38900533231373	CPB2
Platelet aggregation (plug formation)	2/37	0.0038576315924392225	0.010919058914192375	0	0	23.708333333333332	131.76384828572083	FGB;FGA		Malignant neoplasm of esophagus	9/673	3.818704351581265E-5	9.559705639466998E-4	0	0	6.37577137819571	64.86081324364989	ADH4;ADH1C;HULC;ALB;MTTP;SLC22A1;PLG;HSD17B6;CYP3A5		retina homeostasis (GO:0001895)	2/38	0.0040654672914765	0.02535749090276868	0	0	23.04861111111111	126.88782669928547	TF;ALB		sulfotransferase activity (GO:0008146)	1/39	0.09309240170465724	0.14989454511766842	0	0	10.693877551020408	25.38900533231373	SULT2A1
Vitamin A and carotenoid metabolism	2/39	0.0042784069542198405	0.011908232689245223	0	0	22.42454954954955	122.3074073504305	ADH4;ADH1A		Drug-Induced Liver Disease	7/377	3.975336052260671E-5	9.785952248648354E-4	0	0	8.614707730986801	87.29124987379721	FGA;TF;ALB;GGH;PLG;GC;UGT2B7		regulation of extrinsic apoptotic signaling pathway via death domain receptors (GO:1902041)	2/39	0.0042784069542198405	0.025394415470208084	0	0	22.42454954954955	122.3074073504305	FGB;FGA		cholesterol binding (GO:0015485)	1/43	0.10214577427941592	0.15907948453351659	0	0	9.673469387755102	22.068611238785657	APOF
Alpha-M beta-2 integrin signaling	2/41	0.004719495169738577	0.012920585136825286	0	0	21.272435897435898	113.93630347986566	PLG;APOB		Hypercholesterolemia, Familial	5/154	4.063363273506288E-5	9.83866812289965E-4	0	0	14.765846383296047	149.29620944219505	FGB;MTTP;SLC22A1;ANGPTL3;APOB		acyl-CoA metabolic process (GO:0006637)	2/39	0.0042784069542198405	0.025394415470208084	0	0	22.42454954954955	122.3074073504305	GLYAT;HMGCS2		rRNA binding (GO:0019843)	1/43	0.10214577427941592	0.15907948453351659	0	0	9.673469387755102	22.068611238785657	ANG
Systemic lupus erythematosus	3/139	0.005072238171854362	0.013662318946769007	0	0	9.299436795994994	49.137973919606814	C5;C9;C8A		Chronic Kidney Diseases	7/380	4.180207935675664E-5	9.95833406611767E-4	0	0	8.544111228879606	86.14655234071687	ALB;SLC22A1;HP;PLG;HSD17B6;APOB;CYP3A5		positive regulation of peptide hormone secretion (GO:0090277)	2/39	0.0042784069542198405	0.025394415470208084	0	0	22.42454954954955	122.3074073504305	FGB;FGA		exopeptidase activity (GO:0008238)	1/45	0.10663918735293466	0.16339875481498053	0	0	9.232838589981448	20.665901611884028	GGH
Beta-3 integrin cell surface interactions	2/43	0.005180691162792406	0.013732943241052885	0	0	20.232723577235774	106.48111760263689	FGB;FGA		Parkinson Disease	11/1064	5.049794868212349E-5	0.0011745734127195822	0	0	5.061655343706626	50.07788115569746	FGB;ADH4;TF;ADH1C;ALB;HP;ANG;HSD17B13;PLG;HSD17B6;GC		regulation of substrate adhesion-dependent cell spreading (GO:1900024)	2/41	0.004719495169738577	0.02756784480101264	0	0	21.272435897435898	113.93630347986566	FGB;FGA		chemokine activity (GO:0008009)	1/46	0.10887762220856746	0.1638537299569084	0	0	9.02721088435374	20.018117808730278	C5
HNF3B pathway	2/45	0.0056617913266769635	0.014773736743047702	0	0	19.289728682170544	99.80534454493326	ALB;PCK1		leukemia	15/1941	5.08955304089731E-5	0.0011745734127195822	0	0	4.01068090787717	39.64853042756211	APCS;MTTP;SLC22A1;HP;GGH;HSD17B13;PLG;HSD17B6;HPR;CYP3A5;TF;CFHR1;ALB;APOF;ANG		cellular protein complex assembly (GO:0043623)	3/144	0.005594801308547839	0.032170107524150074	0	0	8.967406066093256	46.504227600937675	FGB;FGA;APCS		inorganic anion transmembrane transporter activity (GO:0015103)	1/48	0.11333801483691312	0.1638537299569084	0	0	8.642205818497612	18.81737166641443	SLC22A1
Amyloids	2/51	0.00722250262714212	0.018556275980503602	0	0	16.922619047619047	83.43788300609687	FGA;APCS		Obesity	15/1961	5.731630030145352E-5	0.0013024027006961056	0	0	3.965056526207605	38.7264117015926	FGB;PON3;ORM1;CPB2;MTTP;SLC22A1;HP;PLG;HSD11B1;TF;ALB;PCK1;GC;APOB;SLC27A2		fatty acid oxidation (GO:0019395)	2/50	0.006950299465156898	0.03934938774119598	0	0	17.276041666666668	85.84414194819459	HAO1;SLC27A2		sterol binding (GO:0032934)	1/48	0.11333801483691312	0.1638537299569084	0	0	8.642205818497612	18.81737166641443	APOF
Beta-1 integrin cell surface interactions	2/66	0.011865063410712947	0.030022205902864578	0	0	12.946614583333334	57.4073222604629	FGB;FGA		Vascular Diseases	7/401	5.871352989437299E-5	0.001313937631121044	0	0	8.080037775941447	78.7225181978148	FGB;FGA;CPB2;ALB;HP;PLG;APOB		regulation of exocytosis (GO:0017157)	2/51	0.00722250262714212	0.040270923739216674	0	0	16.922619047619047	83.43788300609687	FGB;FGA		ribonuclease activity (GO:0004540)	1/49	0.11555999902224065	0.1638537299569084	0	0	8.46173469387755	18.260130793597916	ANG
Ketone body metabolism	1/5	0.012438777192772534	0.030105446249174106	0	0	101.76530612244898	446.4379351400606	HMGCS2		Alzheimer's Disease	15/1982	6.48200573335356E-5	0.001428943651964658	0	0	3.9181494661921707	37.78622391031306	PON3;APCS;HP;PLG;HSD17B6;HSD11B1;TF;C5;C9;ALB;ANG;HMGCS2;PCK1;APOB;SULT2A1		positive regulation of cell-substrate adhesion (GO:0010811)	2/52	0.007499481830469069	0.041191183785262944	0	0	16.583333333333332	81.14094572244915	FGB;FGA		chemokine receptor binding (GO:0042379)	1/49	0.11555999902224065	0.1638537299569084	0	0	8.46173469387755	18.260130793597916	C5
Abacavir transmembrane transport	1/5	0.012438777192772534	0.030105446249174106	0	0	101.76530612244898	446.4379351400606	SLC22A1		Low density lipoprotein cholesterol measurement	6/283	7.171406787763353E-5	0.0015576717390480103	0	0	9.684771906793568	92.42007015387244	TF;SLC22A1;ANGPTL3;HPR;APOB;C8A		organonitrogen compound catabolic process (GO:1901565)	2/56	0.008654668543521428	0.046837029764939496	0	0	15.351851851851851	72.91602120992282	RIDA;CYP3A5		iron ion binding (GO:0005506)	1/54	0.1265883240687765	0.1742882722686053	0	0	7.661532537543319	15.834970375184442	TF
Glyoxylate metabolism	1/5	0.012438777192772534	0.030105446249174106	0	0	101.76530612244898	446.4379351400606	HAO1		Steatohepatitis	8/569	7.651082792614263E-5	0.001637775258650908	0	0	6.58314234784823	62.39553853834921	TF;ALB;MTTP;HP;ANGPTL3;PCK1;GC;APOB		positive regulation of cell morphogenesis involved in differentiation (GO:0010770)	2/58	0.00926028293931899	0.04799695946013224	0	0	14.802083333333334	69.30366021141536	FGB;FGA		metalloexopeptidase activity (GO:0008235)	1/54	0.1265883240687765	0.1742882722686053	0	0	7.661532537543319	15.834970375184442	CPB2
Activation of C3 and C5	1/6	0.014908284799373634	0.035566908021362816	0	0	81.40816326530613	342.3895623444841	C5		Cerebrovascular Disorders	5/178	8.085978967167354E-5	0.0017061415620723119	0	0	12.70199100834939	119.68824332650917	FGB;FGA;HP;PLG;APOB		cholesterol homeostasis (GO:0042632)	2/58	0.00926028293931899	0.04799695946013224	0	0	14.802083333333334	69.30366021141536	ANGPTL3;APOB		transferase activity, transferring acyl groups other than amino-acyl groups (GO:0016747)	1/56	0.13096181981447472	0.1749592861574304	0	0	7.382189239332097	15.00687933540933	GLYAT
Peroxisome	2/78	0.0162985561731684	0.03833604057632567	0	0	10.895833333333334	44.85464558420347	HAO1;SLC27A2		Nephrotic Syndrome	5/182	8.980113343789148E-5	0.0018681165364474045	0	0	12.412429378531073	115.6579365828799	FGA;TF;ALB;PLG;APOB		sterol homeostasis (GO:0055092)	2/58	0.00926028293931899	0.04799695946013224	0	0	14.802083333333334	69.30366021141536	ANGPTL3;APOB		serine-type endopeptidase inhibitor activity (GO:0004867)	1/56	0.13096181981447472	0.1749592861574304	0	0	7.382189239332097	15.00687933540933	SERPINA7
Phase I of biological oxidations: non-cytochrome P450 enzymes	1/7	0.017371741450283952	0.038681077629298934	0	0	67.83673469387755	274.9362107684438	PON3		Peripheral arterial occlusive disease	3/36	9.903955378900077E-5	0.002031686402032696	0	0	38.524177949709866	355.1925837792589	HP;PLG;APOB		sterol metabolic process (GO:0016125)	2/59	0.009570010787955807	0.04891338847177412	0	0	14.541666666666666	67.6059670933825	ANGPTL3;APOB		actin binding (GO:0003779)	2/254	0.1326007221403683	0.1749592861574304	0	0	3.2569444444444446	6.58037209866169	ANG;GC
Glucocorticoid biosynthesis	1/7	0.017371741450283952	0.038681077629298934	0	0	67.83673469387755	274.9362107684438	HSD11B1		Senile Plaques	6/301	1.0067329124649493E-4	0.0020369102900146987	0	0	9.085516178736517	83.61972948923096	HSD11B1;APCS;TF;ALB;PLG;APOB		diterpenoid metabolic process (GO:0016101)	2/62	0.010526589465425666	0.053065546894200614	0	0	13.8125	62.9000654557375	ADH4;APOB		nuclease activity (GO:0004518)	1/59	0.1374818510452552	0.1789147376616335	0	0	6.9992962702322306	13.8884471557023	ANG
Vitamin D (calciferol) metabolism	1/7	0.017371741450283952	0.038681077629298934	0	0	67.83673469387755	274.9362107684438	GC		Malignant neoplasm of pharynx	3/37	1.0758892051640563E-4	0.0021187844747030814	0	0	37.3892365456821	341.6326661301949	ADH4;ADH1C;ADH1A		fatty acid catabolic process (GO:0009062)	2/65	0.011523761866123172	0.056864361530622236	0	0	13.152777777777779	58.70537343689256	HAO1;SLC27A2		anion transmembrane transporter activity (GO:0008509)	1/62	0.14395393646955568	0.1848057292514566	0	0	6.654064904650385	12.897320592663672	SLC22A1
FYVE-finger proteins in vesicle transport	1/7	0.017371741450283952	0.038681077629298934	0	0	67.83673469387755	274.9362107684438	TF		Glomerulonephritis, Membranoproliferative	3/37	1.0758892051640563E-4	0.0021187844747030814	0	0	37.3892365456821	341.6326661301949	CFHR1;ALB;CFHR3		receptor-mediated endocytosis (GO:0006898)	3/188	0.011589204116295293	0.056864361530622236	0	0	6.81943645773433	30.398874332245907	ALB;HPR;APOB		secondary active transmembrane transporter activity (GO:0015291)	1/66	0.15250939797562668	0.19317857076912712	0	0	6.243328100470958	11.740759916332207	SLC22A1
Integrin cell surface interactions	2/85	0.019162754331397695	0.0403837800286331	0	0	9.973393574297189	39.44264488506008	FGB;FGA		Rheumatoid Arthritis	14/1833	1.1094913435823497E-4	0.002156208834830435	0	0	3.8762751206401562	35.2990618119403	FGB;SLC22A1;HP;GGH;PLG;CYP3A5;HSD11B1;TF;C5;ALB;ANG;GC;APOB;SULT2A1		cholesterol metabolic process (GO:0008203)	2/68	0.01256089224520355	0.0608211624504593	0	0	12.553030303030303	54.94671101969335	ANGPTL3;APOB		growth factor activity (GO:0008083)	1/69	0.15887094888113906	0.19858868610142383	0	0	5.966986794717887	10.977245117600177	ANGPTL3
Codeine and morphine metabolism	1/8	0.01982916145118511	0.0403837800286331	0	0	58.142857142857146	227.9549801512961	UGT2B7		Myocardial Ischemia	7/448	1.1734156468070257E-4	0.0022508245588752952	0	0	7.2015503875969	65.17706660502802	FGB;ADH1C;ALB;MTTP;PLG;HMGCS2;APOB		response to metal ion (GO:0010038)	2/72	0.014004803729585262	0.06095832006854997	0	0	11.833333333333334	50.50886613536219	FGB;FGA		organic anion transmembrane transporter activity (GO:0008514)	1/70	0.16098104828531062	0.19861298165070793	0	0	5.880212954747116	10.740024519792764	SLC22A1
Glucocorticoid and mineralcorticoid metabolism	1/8	0.01982916145118511	0.0403837800286331	0	0	58.142857142857146	227.9549801512961	HSD11B1		Hypodysfibrinogenemia	2/7	1.2760097078443218E-4	0.002325066877217036	0	0	166.20833333333334	1490.3240703269437	FGB;FGA		positive regulation of cytokine secretion (GO:0050715)	2/73	0.014376533555205991	0.06095832006854997	0	0	11.666079812206572	49.48935398933624	ORM1;C5		endonuclease activity (GO:0004519)	1/73	0.1672802691231711	0.2037387893166827	0	0	5.634353741496598	10.074701240888364	ANG
Dissolution of fibrin clot	1/8	0.01982916145118511	0.0403837800286331	0	0	58.142857142857146	227.9549801512961	PLG		Congenital hypofibrinogenemia	2/7	1.2760097078443218E-4	0.002325066877217036	0	0	166.20833333333334	1490.3240703269437	FGB;FGA		regulation of peptide hormone secretion (GO:0090276)	2/73	0.014376533555205991	0.06095832006854997	0	0	11.666079812206572	49.48935398933624	FGB;FGA		integrin binding (GO:0005178)	1/94	0.2100954368002021	0.25264641134201515	0	0	4.357472021066491	6.79849904676328	ANGPTL3
Visceral fat deposits and the metabolic syndrome	1/8	0.01982916145118511	0.0403837800286331	0	0	58.142857142857146	227.9549801512961	HSD11B1		Acute-Phase Reaction	2/7	1.2760097078443218E-4	0.002325066877217036	0	0	166.20833333333334	1490.3240703269437	CPB2;ANG		catecholamine transport (GO:0051937)	1/6	0.014908284799373634	0.06095832006854997	0	0	81.40816326530613	342.3895623444841	SLC22A1		cation transmembrane transporter activity (GO:0008324)	1/97	0.2160330472811356	0.2565392436463485	0	0	4.220663265306122	6.46742313757927	SLC22A1
Vitamin D biosynthesis	1/8	0.01982916145118511	0.0403837800286331	0	0	58.142857142857146	227.9549801512961	GC		Intermenstrual heavy bleeding	2/7	1.2760097078443218E-4	0.002325066877217036	0	0	166.20833333333334	1490.3240703269437	FGB;FGA		quaternary ammonium group transport (GO:0015697)	1/6	0.014908284799373634	0.06095832006854997	0	0	81.40816326530613	342.3895623444841	SLC22A1		carboxylic ester hydrolase activity (GO:0052689)	1/103	0.2277773453985499	0.2671417760813752	0	0	3.971188475390156	5.874923343943355	PON3
Organic cation transport	1/8	0.01982916145118511	0.0403837800286331	0	0	58.142857142857146	227.9549801512961	SLC22A1		Cholestasis	6/315	1.2908292750967975E-4	0.002325066877217036	0	0	8.667696381288614	77.61970224892005	FGA;SLC22A1;HP;UGT2B4;CYP3A5;SULT2A1		positive regulation of cholesterol storage (GO:0010886)	1/6	0.014908284799373634	0.06095832006854997	0	0	81.40816326530613	342.3895623444841	APOB		protein homodimerization activity (GO:0042803)	3/664	0.23058553303866072	0.2671417760813752	0	0	1.8626516882866064	2.732758521751055	PON3;CFHR1;ANG
Ketone body biosynthesis and degradation	1/9	0.022280559123686802	0.04482955871874333	0	0	50.87244897959184	193.52086993316271	HMGCS2		Purpura, Thrombotic Thrombocytopenic	3/40	1.3608554044552048E-4	0.0024216667860004065	0	0	34.35250143760782	305.8137622456798	CFHR1;CFHR3;PLG		aromatic compound catabolic process (GO:0019439)	1/6	0.014908284799373634	0.06095832006854997	0	0	81.40816326530613	342.3895623444841	PON3		magnesium ion binding (GO:0000287)	1/127	0.2730544838638846	0.31253224056709683	0	0	3.2108843537414966	4.167997377843627	PCK1
Extracellular matrix organization	2/93	0.022674995409076425	0.04508005039661623	0	0	9.092948717948717	34.43038199107018	PLG;KLKB1		Hepatitis, Toxic	6/325	1.5301963456057187E-4	0.002597816094781203	0	0	8.391707039042462	73.72067904027855	FGA;TF;ALB;GGH;PLG;GC		negative regulation of acute inflammatory response (GO:0002674)	1/6	0.014908284799373634	0.06095832006854997	0	0	81.40816326530613	342.3895623444841	APCS		metal ion binding (GO:0046872)	2/442	0.3032566122935592	0.34296878771295386	0	0	1.847537878787879	2.2044377205167356	APCS;PCK1
Bile acid and bile salt biosynthesis via 24-hydroxycholesterol	1/10	0.02472594881725805	0.048014342470722025	0	0	45.21768707482993	167.3010120823387	SLC27A2		Chemical and Drug Induced Liver Injury	6/325	1.5301963456057187E-4	0.002597816094781203	0	0	8.391707039042462	73.72067904027855	FGA;TF;ALB;GGH;PLG;GC		hormone transport (GO:0009914)	1/6	0.014908284799373634	0.06095832006854997	0	0	81.40816326530613	342.3895623444841	SERPINA7		GTP binding (GO:0005525)	1/147	0.30878940825208556	0.3451175739288015	0	0	2.7682415431926195	3.252948903166252	PCK1
Bile acids and bile salt biosynthesis	1/10	0.02472594881725805	0.048014342470722025	0	0	45.21768707482993	167.3010120823387	SLC27A2		Chemically-Induced Liver Toxicity	6/325	1.5301963456057187E-4	0.002597816094781203	0	0	8.391707039042462	73.72067904027855	FGA;TF;ALB;GGH;PLG;GC		lipid hydroxylation (GO:0002933)	1/6	0.014908284799373634	0.06095832006854997	0	0	81.40816326530613	342.3895623444841	CYP3A5		cytokine activity (GO:0005125)	1/155	0.3225962281219006	0.35635629850675066	0	0	2.6233766233766236	2.9679671260643183	C5
Recycling of bile acids and salts	1/11	0.027165344857992397	0.05097317518297449	0	0	40.69387755102041	146.73452100035948	ALB		Drug-Induced Acute Liver Injury	6/325	1.5301963456057187E-4	0.002597816094781203	0	0	8.391707039042462	73.72067904027855	FGA;TF;ALB;GGH;PLG;GC		negative regulation of phospholipase activity (GO:0010519)	1/6	0.014908284799373634	0.06095832006854997	0	0	81.40816326530613	342.3895623444841	ANGPTL3		purine ribonucleoside binding (GO:0032550)	1/159	0.32939791820297204	0.3596873819457741	0	0	2.5564453629553086	2.8389038953772054	PCK1
Transport of organic anions	1/11	0.027165344857992397	0.05097317518297449	0	0	40.69387755102041	146.73452100035948	ALB		Hepatitis, Drug-Induced	6/329	1.635264509157318E-4	0.0026690177182220965	0	0	8.286096256684491	72.24262686783905	FGA;TF;ALB;GGH;PLG;GC		cellular nitrogen compound catabolic process (GO:0044270)	1/6	0.014908284799373634	0.06095832006854997	0	0	81.40816326530613	342.3895623444841	CYP3A5		guanyl ribonucleotide binding (GO:0032561)	1/170	0.34775933332180137	0.3754220075633083	0	0	2.388721168940949	2.523073857975914	PCK1
Folate biosynthesis	1/11	0.027165344857992397	0.05097317518297449	0	0	40.69387755102041	146.73452100035948	GGH		Esophageal Neoplasms	8/637	1.668901376819588E-4	0.0026690177182220965	0	0	5.850859262623969	50.8917967148245	ADH4;ADH1C;HULC;ALB;MTTP;SLC22A1;PLG;HSD17B6		organic hydroxy compound catabolic process (GO:1901616)	1/6	0.014908284799373634	0.06095832006854997	0	0	81.40816326530613	342.3895623444841	ADH4		protein heterodimerization activity (GO:0046982)	1/265	0.4871391593898299	0.5199800015958858	0	0	1.521799628942486	1.0944865846364586	CFHR1
Amoebiasis	2/105	0.0283980432384044	0.05269414689792817	0	0	8.028721682847896	28.593770697553435	C9;C8A		Hyperlipoproteinemias	3/43	1.690886138794749E-4	0.0026690177182220965	0	0	31.77127659574468	275.93632160450045	HSD11B1;MTTP;ALB		cellular response to iron ion (GO:0071281)	1/6	0.014908284799373634	0.06095832006854997	0	0	81.40816326530613	342.3895623444841	TF		calcium ion binding (GO:0005509)	1/284	0.5112829350478788	0.5396875425505387	0	0	1.4182591764621042	0.9514138569552275	APCS
Iron metabolism in placenta	1/12	0.029598761568907096	0.05431860639568665	0	0	36.99257884972171	130.2147194065139	TF		Insulin resistance syndrome	3/43	1.690886138794749E-4	0.0026690177182220965	0	0	31.77127659574468	275.93632160450045	MTTP;PLG;APOB		retinoid metabolic process (GO:0001523)	2/75	0.015132735762129949	0.061196118246855176	0	0	11.345319634703197	47.54704276850611	ADH4;APOB		zinc ion binding (GO:0008270)	1/302	0.5331267023920349	0.55656084315652	0	0	1.3322259136212624	0.8379649939237771	ADH4
Lipid metabolism regulation by peroxisome proliferator-activated receptor alpha (PPAR-alpha)	2/112	0.03197607762407203	0.056298711710983426	0	0	7.515151515151516	25.872917364872013	HMGCS2;SULT2A1		Familial hypercholesterolemia - homozygous	2/8	1.6986300982591541E-4	0.0026690177182220965	0	0	138.5	1202.2517804391236	APOB;SERPINA7		negative regulation of extrinsic apoptotic signaling pathway (GO:2001237)	2/76	0.015517162822490733	0.06206865128996293	0	0	11.191441441441441	46.62140287744705	FGB;FGA		purine ribonucleoside triphosphate binding (GO:0035639)	1/396	0.6325504981095523	0.6531771447870377	0	0	1.0103332472229398	0.4627278005216958	PCK1
Irinotecan pathway	1/13	0.03202621324876303	0.056298711710983426	0	0	33.90816326530612	116.6847899929619	CYP3A5		Focal Dermal Hypoplasia	2/8	1.6986300982591541E-4	0.0026690177182220965	0	0	138.5	1202.2517804391236	ALB;GC		extracellular matrix disassembly (GO:0022617)	2/78	0.0162985561731684	0.06449321152393517	0	0	10.895833333333334	44.85464558420347	PLG;KLKB1		kinase binding (GO:0019900)	1/418	0.6526359809184303	0.666671163303773	0	0	0.9559536044633681	0.4079395894764849	PLG
Cytosolic sulfonation of small molecules	1/13	0.03202621324876303	0.056298711710983426	0	0	33.90816326530612	116.6847899929619	SULT2A1		Macular Degeneration, Age-Related, 1	2/8	1.6986300982591541E-4	0.0026690177182220965	0	0	138.5	1202.2517804391236	CFHR1;CFHR3		response to calcium ion (GO:0051592)	2/79	0.016695477638347864	0.0645737459970151	0	0	10.753787878787879	44.01113934918422	FGB;FGA		DNA binding (GO:0003677)	2/893	0.6603761233282688	0.6674014012360163	0	0	0.8912738496071829	0.36983027142878927	ALB;ANG
Organic cation/anion/zwitterion transport	1/13	0.03202621324876303	0.056298711710983426	0	0	33.90816326530612	116.6847899929619	SLC22A1		Non-alcoholic Fatty Liver Disease	6/334	1.7745578034208365E-4	0.0027589703954237635	0	0	8.157705099778271	70.45637852690616	HSD11B1;MTTP;HP;GC;APOB;SLC27A2		chylomicron remnant clearance (GO:0034382)	1/7	0.017371741450283952	0.0645737459970151	0	0	67.83673469387755	274.9362107684438	APOB		RNA binding (GO:0003723)	2/1387	0.8703640347354064	0.8703640347354064	0	0	0.5585138387484958	0.07754614134489038	RIDA;ANG
Platelet amyloid precursor protein pathway	1/14	0.034447714169871156	0.05992466944133836	0	0	31.298273155416013	105.4223689491126	PLG		Obesity, Visceral	3/45	1.9374001249454245E-4	0.0029807708172337414	0	0	30.25531914893617	258.65252491347	HSD11B1;MTTP;APOB		alditol metabolic process (GO:0019400)	1/7	0.017371741450283952	0.0645737459970151	0	0	67.83673469387755	274.9362107684438	ANGPTL3
Coagulation intrinsic pathway	1/15	0.03686327859360632	0.060354583579728	0	0	29.06122448979592	95.91771596133705	KLKB1		Thrombus	3/46	2.068927342806532E-4	0.0031482800631927026	0	0	29.55022266204849	250.683702096932	FGA;CYP3A5;KLKB1		ethanol metabolic process (GO:0006067)	1/7	0.017371741450283952	0.0645737459970151	0	0	67.83673469387755	274.9362107684438	SULT2A1
Adhesion and diapedesis of granulocytes	1/15	0.03686327859360632	0.060354583579728	0	0	29.06122448979592	95.91771596133705	C5		Malignant neoplasm of mouth	7/492	2.0889062030662482E-4	0.0031482800631927026	0	0	6.533445216974346	55.36245336833707	FGA;CPB2;ADH1C;HP;ANGPTL3;PLG;HMGCS2		long-chain fatty acid import (GO:0044539)	1/7	0.017371741450283952	0.0645737459970151	0	0	67.83673469387755	274.9362107684438	SLC27A2
Cytochrome P450 metabolism of xenobiotics	1/15	0.03686327859360632	0.060354583579728	0	0	29.06122448979592	95.91771596133705	CYP3A5		Decreased LDL	2/9	2.1804660985203623E-4	0.003253079219711692	0	0	118.70833333333333	1000.8064198202925	ANGPTL3;APOB		ethanol catabolic process (GO:0006068)	1/7	0.017371741450283952	0.0645737459970151	0	0	67.83673469387755	274.9362107684438	SULT2A1
HDL-mediated lipid transport	1/15	0.03686327859360632	0.060354583579728	0	0	29.06122448979592	95.91771596133705	ALB		Antiphospholipid Syndrome	3/47	2.2061092484915678E-4	0.0032584233600220455	0	0	28.87717601547389	243.12011931420915	FGA;CPB2;PLG		organophosphate catabolic process (GO:0046434)	1/8	0.01982916145118511	0.06884086239656718	0	0	58.142857142857146	227.9549801512961	ANGPTL3
Terpenoid backbone biosynthesis	1/15	0.03686327859360632	0.060354583579728	0	0	29.06122448979592	95.91771596133705	HMGCS2		Liver Failure, Acute	4/120	2.2934108044480206E-4	0.0033538294635343828	0	0	14.868065967016491	124.59885661717742	ALB;AFM;GC;CYP3A5		phospholipid homeostasis (GO:0055091)	1/8	0.01982916145118511	0.06884086239656718	0	0	58.142857142857146	227.9549801512961	ANGPTL3
Bile acid and bile salt biosynthesis via 7-alpha-hydroxycholesterol	1/15	0.03686327859360632	0.060354583579728	0	0	29.06122448979592	95.91771596133705	SLC27A2		Hyperthyroidism	4/124	2.599994355607027E-4	0.00376489378748194	0	0	14.369565217391305	118.61833381941406	CPB2;ALB;APOB;SERPINA7		positive regulation of chemokine secretion (GO:0090197)	1/8	0.01982916145118511	0.06884086239656718	0	0	58.142857142857146	227.9549801512961	C5
Glyoxylate and dicarboxylate metabolism	1/16	0.039272920734465235	0.06367551225879314	0	0	27.122448979591837	87.80133530116419	HAO1		Membranoproliferative Glomerulonephritis, Type II	2/10	2.7212309342677823E-4	0.003773592413829644	0	0	103.86458333333333	852.6509585567859	CFHR1;ALB		regulation of chemokine secretion (GO:0090196)	1/8	0.01982916145118511	0.06884086239656718	0	0	58.142857142857146	227.9549801512961	C5
Cells and molecules involved in local acute inflammatory response	1/17	0.04167665479123348	0.06444445694570362	0	0	25.426020408163264	80.79916728086499	C5		Hyperlipoproteinemia Type IV	2/10	2.7212309342677823E-4	0.003773592413829644	0	0	103.86458333333333	852.6509585567859	ALB;APOB		short-chain fatty acid catabolic process (GO:0019626)	1/8	0.01982916145118511	0.06884086239656718	0	0	58.142857142857146	227.9549801512961	PCK1
Sulfation biotransformation reaction	1/17	0.04167665479123348	0.06444445694570362	0	0	25.426020408163264	80.79916728086499	SULT2A1		Trypanosomiasis	2/10	2.7212309342677823E-4	0.003773592413829644	0	0	103.86458333333333	852.6509585567859	HP;HPR		ketone body biosynthetic process (GO:0046951)	1/8	0.01982916145118511	0.06884086239656718	0	0	58.142857142857146	227.9549801512961	HMGCS2
Platelet sensitization by LDL	1/17	0.04167665479123348	0.06444445694570362	0	0	25.426020408163264	80.79916728086499	APOB		Anemia, Sickle Cell	5/231	2.730794457744397E-4	0.003773592413829644	0	0	9.697148475909538	79.57235472351466	ALB;HP;PLG;APOB;UGT2B7		negative regulation of lipase activity (GO:0060192)	1/8	0.01982916145118511	0.06884086239656718	0	0	58.142857142857146	227.9549801512961	ANGPTL3
Insulin-like growth factor (IGF) activity regulation by insulin-like growth factor binding proteins (IGFBPs)	1/17	0.04167665479123348	0.06444445694570362	0	0	25.426020408163264	80.79916728086499	PLG		Esophageal carcinoma	8/685	2.7337467046700874E-4	0.003773592413829644	0	0	5.422522332418935	44.48999157968708	ADH4;ADH1C;HULC;ALB;MTTP;SLC22A1;PLG;HSD17B6		regulation of cell-cell adhesion mediated by cadherin (GO:2000047)	1/9	0.022280559123686802	0.07386707889654723	0	0	50.87244897959184	193.52086993316271	PLG
Estrogen metabolism	1/17	0.04167665479123348	0.06444445694570362	0	0	25.426020408163264	80.79916728086499	UGT2B7		Left-Sided Heart Failure	4/126	2.7638550561094756E-4	0.003779827701734903	0	0	14.132573057733428	115.79826040976606	APCS;ALB;PCK1;APOB		negative regulation of fibrinolysis (GO:0051918)	1/9	0.022280559123686802	0.07386707889654723	0	0	50.87244897959184	193.52086993316271	PLG
Peroxisomal lipid metabolism	1/20	0.04885254998202776	0.07484748483484986	0	0	21.408163265306122	64.63014669364038	SLC27A2		Plaque, Amyloid	5/235	2.9555774442907134E-4	0.004004943013960902	0	0	9.526570048309178	77.41906549761258	APCS;TF;ALB;PLG;APOB		chylomicron remodeling (GO:0034371)	1/9	0.022280559123686802	0.07386707889654723	0	0	50.87244897959184	193.52086993316271	APOB
Oxidative stress-induced gene expression via Nrf2	1/21	0.0512327930672156	0.07778069492931822	0	0	20.336734693877553	60.42807445408675	GSTA2		Congestive heart failure	9/884	3.026938414624378E-4	0.004064352762182006	0	0	4.785365853658536	38.77480830454425	APCS;TF;ALB;HP;ANG;PLG;HSD17B6;PCK1;GC		negative regulation of leukocyte chemotaxis (GO:0002689)	1/9	0.022280559123686802	0.07386707889654723	0	0	50.87244897959184	193.52086993316271	C5
TGF-beta regulation of extracellular matrix	4/565	0.052309466831505724	0.07869982847622933	0	0	3.0053475935828877	8.867512233906375	TF;ADH1C;CFHR1;ANG		Sepsis	7/529	3.2450937524604507E-4	0.004293872414949486	0	0	6.058807805399626	48.671591420071664	FGB;C5;ALB;MTTP;HP;PLG;APOB		regulation of interleukin-1 secretion (GO:0050704)	1/9	0.022280559123686802	0.07386707889654723	0	0	50.87244897959184	193.52086993316271	ORM1
Proximal tubule bicarbonate reclamation	1/23	0.05597578058787951	0.08346388712657035	0	0	18.4860853432282	53.29235549319145	PCK1		Hypercholesterolemia	5/240	3.256016997118094E-4	0.004293872414949486	0	0	9.321513002364066	74.85021791799562	CPB2;ALB;APOF;APOB;CYP3A5		epithelial cell differentiation (GO:0030855)	2/96	0.024055644471290525	0.0739768224776501	0	0	8.801418439716311	32.80628046281635	GSTA2;PCK1
Corticotropin releasing hormone pathway	1/25	0.06069552982417541	0.08891362702313414	0	0	16.943877551020407	47.47480020477031	SULT2A1		Hypocholesterolemia	3/55	3.5195400119539483E-4	0.004600319112969895	0	0	24.424713584288053	194.22556836269925	MTTP;ANGPTL3;APOB		androgen biosynthetic process (GO:0006702)	1/10	0.02472594881725805	0.0739768224776501	0	0	45.21768707482993	167.3010120823387	HSD17B6
Glutathione conjugation	1/25	0.06069552982417541	0.08891362702313414	0	0	16.943877551020407	47.47480020477031	GSTA2		Carotid Artery Diseases	3/57	3.911590889551034E-4	0.005067912056023576	0	0	23.5177304964539	184.52943128485038	FGB;PLG;APOB		glycine metabolic process (GO:0006544)	1/10	0.02472594881725805	0.0739768224776501	0	0	45.21768707482993	167.3010120823387	GLYAT
Fatty acid, triacylglycerol, and ketone body metabolism	2/173	0.06957332673799577	0.10087053211908528	0	0	4.819444444444445	12.845622020856771	HMGCS2;SULT2A1		Acanthocytosis	2/12	3.9784050239185316E-4	0.005109655843763192	0	0	83.08333333333333	650.4975835514635	MTTP;APOB		quinone metabolic process (GO:1901661)	1/10	0.02472594881725805	0.0739768224776501	0	0	45.21768707482993	167.3010120823387	ADH4
Transferrin endocytosis and recycling	1/29	0.07006575883720893	0.10087053211908528	0	0	14.520408163265307	38.5999069065122	TF		Ischemic stroke	6/394	4.2991386000045467E-4	0.005473989407074754	0	0	6.875117150890347	53.295397297605426	FGB;FGA;CPB2;ANGPTL3;PLG;APOB		regulation of phospholipase activity (GO:0010517)	1/10	0.02472594881725805	0.0739768224776501	0	0	45.21768707482993	167.3010120823387	ANGPTL3
Butanoate metabolism	1/30	0.0723939657090184	0.10333155789235961	0	0	14.019000703729768	36.80874147674154	HMGCS2		Lecithin Acyltransferase Deficiency	2/13	4.6942457388711873E-4	0.005925983723344225	0	0	75.52651515151516	578.8354329773197	ALB;APOB		chylomicron assembly (GO:0034378)	1/10	0.02472594881725805	0.0739768224776501	0	0	45.21768707482993	167.3010120823387	APOB
Gluconeogenesis	1/31	0.07471646000262763	0.10398040683699011	0	0	13.551020408163266	35.15209038871121	PCK1		Brain Ischemia	5/264	5.03291901219707E-4	0.006299679136453453	0	0	8.447447447447447	64.15279003884999	FGA;TF;C5;ALB;GC		positive regulation of lipid localization (GO:1905954)	1/10	0.02472594881725805	0.0739768224776501	0	0	45.21768707482993	167.3010120823387	APOB
Prostaglandin biosynthesis and regulation	1/31	0.07471646000262763	0.10398040683699011	0	0	13.551020408163266	35.15209038871121	HSD11B1		Mammary Neoplasms	15/2387	5.149108234424138E-4	0.006390951985079371	0	0	3.175981691158757	24.046998828471533	ADH1C;MTTP;UGT2B15;SLC22A1;HP;HSD17B13;PLG;HSD17B6;HPR;GLYAT;CYP3A5;GC;APOB;SLC27A2;SULT2A1		ketone body metabolic process (GO:1902224)	1/10	0.02472594881725805	0.0739768224776501	0	0	45.21768707482993	167.3010120823387	HMGCS2
Transport of vitamins, nucleosides, and related molecules	1/31	0.07471646000262763	0.10398040683699011	0	0	13.551020408163266	35.15209038871121	ALB		Dystrophia myotonica 2	3/63	5.253081373346768E-4	0.006465667657027646	0	0	21.159574468085108	159.78706699627756	SLC22A1;HP;APOB		very-low-density lipoprotein particle assembly (GO:0034379)	1/10	0.02472594881725805	0.0739768224776501	0	0	45.21768707482993	167.3010120823387	APOB
Syndecan 4 pathway	1/32	0.07703325543276686	0.10631862526671129	0	0	13.113232389730086	33.61600807740255	PLG		Osteoporosis, Senile	3/64	5.501762524487967E-4	0.0067157878088171296	0	0	20.811649808161842	156.1970899166922	HSD11B1;FGB;FGA		glucocorticoid biosynthetic process (GO:0006704)	1/10	0.02472594881725805	0.0739768224776501	0	0	45.21768707482993	167.3010120823387	HSD11B1
Fluoropyrimidine activity	1/33	0.0793443657059371	0.108610730105668	0	0	12.70280612244898	32.18837516559274	GGH		Meningococcal meningitis	2/15	6.299020654549659E-4	0.00756394594046329	0	0	63.90064102564103	470.9442866528224	C5;C9		negative regulation by host of viral process (GO:0044793)	1/10	0.02472594881725805	0.0739768224776501	0	0	45.21768707482993	167.3010120823387	APCS
Interleukin-7 interactions in immune response	1/34	0.0816498044624026	0.11085786459529458	0	0	12.317254174397032	30.85861216573232	GSTA2		Systemic amyloidosis	2/15	6.299020654549659E-4	0.00756394594046329	0	0	63.90064102564103	470.9442866528224	APCS;FGA		glucocorticoid metabolic process (GO:0008211)	1/10	0.02472594881725805	0.0739768224776501	0	0	45.21768707482993	167.3010120823387	HSD11B1
Linoleic acid metabolism	1/35	0.08394958536129378	0.11306113512367791	0	0	11.95438175270108	29.617445035780882	CYP3A5		Inflammation	6/429	6.726809719836698E-4	0.008012498351773228	0	0	6.294970986460348	45.979974971286744	APCS;TF;CPB2;C5;ITIH2;ANG		regulation of lipid metabolic process (GO:0019216)	2/100	0.025948961945953097	0.07460333513239703	0	0	8.44047619047619	30.82144266223132	HMGCS2;SULT2A1
Iron uptake and transport	1/39	0.09309240170465724	0.12274815954022444	0	0	10.693877551020408	25.38900533231373	TF		Diabetic Angiopathies	3/69	6.858216610371124E-4	0.008103668746814521	0	0	19.230174081237912	140.08975927188362	ALB;HP;PLG		organic cyclic compound catabolic process (GO:1901361)	1/11	0.027165344857992397	0.07460333513239703	0	0	40.69387755102041	146.73452100035948	HSD11B1
Tricarboxylic acid (TCA) cycle	1/39	0.09309240170465724	0.12274815954022444	0	0	10.693877551020408	25.38900533231373	PCK1		Cirrhosis	6/433	7.060810411168942E-4	0.008165983411020716	0	0	6.234724292101341	45.23779117805929	ADH1C;HULC;ALB;HP;APOB;SLC27A2		drug transmembrane transport (GO:0006855)	1/11	0.027165344857992397	0.07460333513239703	0	0	40.69387755102041	146.73452100035948	SLC22A1
Transmembrane transport of small molecules	3/432	0.09334740276412277	0.12274815954022444	0	0	2.904478500223181	6.887759410014668	TF;ALB;SLC22A1		Autosomal dominant hypocalcemia	2/16	7.187392304892979E-4	0.008165983411020716	0	0	59.333333333333336	429.45537567816734	ADH1C;ADH1A		positive regulation of cytolysis (GO:0045919)	1/11	0.027165344857992397	0.07460333513239703	0	0	40.69387755102041	146.73452100035948	CFHR1
Aldosterone-regulated sodium reabsorption	1/42	0.09989076947033614	0.13032623829332918	0	0	9.909905425584869	22.829231064333683	HSD11B1		Hemoglobinuria	2/16	7.187392304892979E-4	0.008165983411020716	0	0	59.333333333333336	429.45537567816734	ALB;HP		glycerol metabolic process (GO:0006071)	1/11	0.027165344857992397	0.07460333513239703	0	0	40.69387755102041	146.73452100035948	ANGPTL3
Immune system	5/998	0.10270338310873497	0.13295709286169569	0	0	2.1211816045652903	4.827618894274018	C5;C9;CFHR3;CFI;C8A		Primary Systemic Amyloidosis	2/16	7.187392304892979E-4	0.008165983411020716	0	0	59.333333333333336	429.45537567816734	APCS;FGA		modulation by host of viral process (GO:0044788)	1/11	0.027165344857992397	0.07460333513239703	0	0	40.69387755102041	146.73452100035948	APCS
HNF3A pathway	1/44	0.10439524246477773	0.13308401138639603	0	0	9.448030374940673	21.34849709415977	APOB		Prothrombin G20210A mutation	2/16	7.187392304892979E-4	0.008165983411020716	0	0	59.333333333333336	429.45537567816734	FGB;CPB2		low-density lipoprotein particle remodeling (GO:0034374)	1/11	0.027165344857992397	0.07460333513239703	0	0	40.69387755102041	146.73452100035948	APOB
Valine, leucine and isoleucine degradation	1/44	0.10439524246477773	0.13308401138639603	0	0	9.448030374940673	21.34849709415977	HMGCS2		Liver diseases	7/606	7.29786926832999E-4	0.008228208327727783	0	0	5.259036378460224	37.98474679859997	TF;ADH1C;ALB;MTTP;HP;HSD17B6;SULT2A1		positive regulation of tumor necrosis factor secretion (GO:1904469)	1/11	0.027165344857992397	0.07460333513239703	0	0	40.69387755102041	146.73452100035948	ORM1
Angiopoietin receptor Tie2-mediated signaling	1/49	0.11555999902224065	0.14620090785389536	0	0	8.46173469387755	18.260130793597916	PLG		Duodenal Ulcer	3/71	7.455208566439991E-4	0.00834192655502414	0	0	18.66270337922403	134.39810435842293	ADH1C;SLC22A1;PLG		alcohol catabolic process (GO:0046164)	1/11	0.027165344857992397	0.07460333513239703	0	0	40.69387755102041	146.73452100035948	ADH4
Glutathione metabolism	1/51	0.11998760892209076	0.15066113300743728	0	0	8.122448979591837	17.22257115519733	GSTA2		Inborn Errors of Metabolism	3/73	8.084332971786784E-4	0.008897790853421968	0	0	18.127659574468087	129.07641173230985	HAO1;HSD17B6;SERPINA7		xenobiotic glucuronidation (GO:0052697)	1/11	0.027165344857992397	0.07460333513239703	0	0	40.69387755102041	146.73452100035948	UGT2B4
Pyruvate metabolism	1/52	0.12219326087078625	0.1522856310852336	0	0	7.9627851140456185	16.738979733033663	PCK1		Infertility	3/73	8.084332971786784E-4	0.008897790853421968	0	0	18.127659574468087	129.07641173230985	C5;C9;CFI		internal protein amino acid acetylation (GO:0006475)	1/11	0.027165344857992397	0.07460333513239703	0	0	40.69387755102041	146.73452100035948	PCK1
PI3K pathway	1/53	0.12439349491287167	0.1538793603737005	0	0	7.8092621664050235	16.276887238960814	PCK1		Lipoprotein (a) measurement	2/17	8.132713373134499E-4	0.008897790853421968	0	0	55.375	393.96243373102385	SLC22A1;PLG		endocytosis (GO:0006897)	3/263	0.027993801289560097	0.07630902870043048	0	0	4.833878887070377	17.284849625724963	ALB;HPR;APOB
SLC-mediated transmembrane transport	2/251	0.13007704380732968	0.15972695820458865	0	0	3.2966867469879517	6.724015781212411	ALB;SLC22A1		Fibrosis	4/169	8.36990811165563E-4	0.009089966383026003	0	0	10.42687747035573	73.88169926823912	C5;ALB;GC;SLC27A2		sulfation (GO:0051923)	1/12	0.029598761568907096	0.07836218890185476	0	0	36.99257884972171	130.2147194065139	SULT2A1
FSH regulation of apoptosis	2/263	0.14023934367656113	0.17036628819415214	0	0	3.143199233716475	6.1745154055267415	HSD11B1;PCK1		Meningococcemia	2/18	9.134705062420161E-4	0.009737811147765113	0	0	51.911458333333336	363.2898548418271	CPB2;C5		regulation of cholesterol storage (GO:0010885)	1/12	0.029598761568907096	0.07836218890185476	0	0	36.99257884972171	130.2147194065139	APOB
Glucose metabolism	1/61	0.1418018805927374	0.17036628819415214	0	0	6.76530612244898	13.214837540593157	PCK1		Venous malformation	2/18	9.134705062420161E-4	0.009737811147765113	0	0	51.911458333333336	363.2898548418271	PLG;ANG		positive regulation of interleukin-1 production (GO:0032732)	1/12	0.029598761568907096	0.07836218890185476	0	0	36.99257884972171	130.2147194065139	ORM1
Cytochrome P450 pathway	1/61	0.1418018805927374	0.17036628819415214	0	0	6.76530612244898	13.214837540593157	CYP3A5		Arthritis	7/630	9.164223084220383E-4	0.009737811147765113	0	0	5.050169845832245	35.32610606114863	C5;CFI;HP;ANG;PLG;GC;KLKB1		retinol metabolic process (GO:0042572)	1/12	0.029598761568907096	0.07836218890185476	0	0	36.99257884972171	130.2147194065139	ADH4
HIF-1 transcriptional activity in hypoxia	1/66	0.15250939797562668	0.18192192472806898	0	0	6.243328100470958	11.740759916332207	TF		Primary malignant neoplasm of lung	14/2268	0.0010012904044672953	0.010563613767129967	0	0	3.0531400966183573	21.08640737404136	APCS;ORM1;CPB2;ADH1C;PLG;HSD17B6;HPR;GLYAT;CYP3A5;ALB;GC;APOB;KLKB1;SLC27A2		response to iron ion (GO:0010039)	1/13	0.03202621324876303	0.0818447671912833	0	0	33.90816326530612	116.6847899929619	TF
Adipocytokine signaling pathway	1/67	0.15463513630999146	0.18314941676431612	0	0	6.148423005565863	11.477180657220888	PCK1		Immunologic Deficiency Syndromes	7/641	0.0010137101510364248	0.010602248796038155	0	0	4.959724158168879	34.19302408670337	APCS;C5;C9;ALB;MTTP;PLG;C8A		diacylglycerol metabolic process (GO:0046339)	1/13	0.03202621324876303	0.0818447671912833	0	0	33.90816326530612	116.6847899929619	ANG
Myc repressed pathway	1/73	0.1672802691231711	0.1964217953822775	0	0	5.634353741496598	10.074701240888364	HMGCS2		Venoocclusive disease	2/19	0.0010193089566942573	0.010602248796038155	0	0	48.85539215686274	336.54673838088314	CPB2;PLG		regulation of cytolysis (GO:0042268)	1/13	0.03202621324876303	0.0818447671912833	0	0	33.90816326530612	116.6847899929619	CFHR1
E2F transcription factor network	1/74	0.16936969182663447	0.1964217953822775	0	0	5.556891249650545	9.867213018330611	SULT2A1		Septicemia	6/468	0.0010564333679326748	0.010911553038017907	0	0	5.75206611570248	39.4180853466297	C5;ALB;MTTP;HP;PLG;APOB		placenta development (GO:0001890)	1/13	0.03202621324876303	0.0818447671912833	0	0	33.90816326530612	116.6847899929619	ANG
Integrins in angiogenesis	1/74	0.16936969182663447	0.1964217953822775	0	0	5.556891249650545	9.867213018330611	ANGPTL3		Malaria	6/469	0.0010681056082792984	0.010955499884920304	0	0	5.739348124877282	39.267866059699585	SLC22A1;HP;HSD17B6;HPR;GLYAT;CYP3A5		triglyceride-rich lipoprotein particle remodeling (GO:0034370)	1/13	0.03202621324876303	0.0818447671912833	0	0	33.90816326530612	116.6847899929619	APOB
Transcriptional regulation of white adipocyte differentiation	1/77	0.1756071809118701	0.20225102905022282	0	0	5.336734693877551	9.283280446293812	PCK1		Lip and Oral Cavity Carcinoma	6/473	0.0011157922743873364	0.011232058564363547	0	0	5.689020829277789	38.675047733704204	CPB2;ADH1C;HP;ANGPTL3;PLG;HMGCS2		lipid particle organization (GO:0034389)	1/14	0.034447714169871156	0.0845117254300839	0	0	31.298273155416013	105.4223689491126	HSD17B13
Platelet homeostasis	1/82	0.1859011384602527	0.21264034330727533	0	0	5.00604686318972	8.422875391899517	APOB		Congenital abnormality of vein	2/20	0.0011307590059983252	0.011232058564363547	0	0	46.138888888888886	313.0461870363529	PLG;ANG		regulation of lipase activity (GO:0060191)	1/14	0.034447714169871156	0.0845117254300839	0	0	31.298273155416013	105.4223689491126	ANGPTL3
Cell surface interactions at the vascular wall	1/94	0.2100954368002021	0.2386798499702976	0	0	4.357472021066491	6.79849904676328	APOB		Dyslipoproteinemias	2/20	0.0011307590059983252	0.011232058564363547	0	0	46.138888888888886	313.0461870363529	HP;APOB		estrogen metabolic process (GO:0008210)	1/14	0.034447714169871156	0.0845117254300839	0	0	31.298273155416013	105.4223689491126	UGT2B4
Transport of glucose and other sugars, bile salts and organic acids, metal ions and amine compounds	1/96	0.2140587201245348	0.24153923149187373	0	0	4.26530612244898	6.5749903239841245	SLC22A1		Hyperlipidemia, Familial Combined	3/82	0.0011330918930874533	0.011232058564363547	0	0	16.055211419337464	108.89937140961504	ALB;MTTP;APOB		ncRNA transcription (GO:0098781)	1/14	0.034447714169871156	0.0845117254300839	0	0	31.298273155416013	105.4223689491126	ANG
Pancreatic secretion	1/101	0.22388186624120487	0.250927997733431	0	0	4.051020408163265	6.062906014187368	CPB2		Osteoporosis, Age-Related	3/82	0.0011330918930874533	0.011232058564363547	0	0	16.055211419337464	108.89937140961504	HSD11B1;FGB;FGA		acetyl-CoA metabolic process (GO:0006084)	1/14	0.034447714169871156	0.0845117254300839	0	0	31.298273155416013	105.4223689491126	HMGCS2
Disease	3/674	0.2372407674278223	0.2641280544029755	0	0	1.8339410850746742	2.6384539149953077	FGA;APCS;PLG		Maturity onset diabetes mellitus in young	3/83	0.001173523974472874	0.011555299401976232	0	0	15.85372340425532	106.97686877010655	ALB;PCK1;APOB		regulation of monocyte differentiation (GO:0045655)	1/14	0.034447714169871156	0.0845117254300839	0	0	31.298273155416013	105.4223689491126	APCS
Interleukin-1 regulation of extracellular matrix	1/120	0.26012446216628154	0.2876873190845631	0	0	3.4009603841536613	4.579716458908873	HSD11B1		Hemochromatosis	3/84	0.001214856619110629	0.011804889647542099	0	0	15.657210401891254	105.10887662312086	TF;ALB;HP		proteolysis (GO:0006508)	3/291	0.03617512627101113	0.08531878316004482	0	0	4.357712765957447	14.464919922392314	CPB2;PLG;KLKB1
Signaling by PDGF	1/122	0.26384157776351647	0.2898785755691266	0	0	3.3444088379153314	4.456111874258477	PLG		Venous Thromboembolism	3/84	0.001214856619110629	0.011804889647542099	0	0	15.657210401891254	105.10887662312086	FGA;CPB2;PLG		macromolecular complex assembly (GO:0065003)	2/120	0.036270616909118245	0.08531878316004482	0	0	7.002824858757062	23.22660056193845	FGB;FGA
p75 neurotrophin receptor-mediated signaling	1/124	0.2675403902734135	0.2920212102984317	0	0	3.2896963663514187	4.337414433160371	PLG		Amyloid nephropathy	2/21	0.0012477930702112238	0.01204568865818286	0	0	43.708333333333336	292.25047477799524	APCS;FGA		mitochondrion localization (GO:0051646)	1/15	0.03686327859360632	0.08531878316004482	0	0	29.06122448979592	95.91771596133705	ALB
Adipogenesis	1/133	0.28396090387727224	0.3079316295292498	0	0	3.0640074211502784	3.857336278341556	PCK1		Hyperglycemia	6/488	0.001309382091943894	0.012558164609098256	0	0	5.507732930969445	36.561432404113354	HSD11B1;FGB;ALB;PLG;PCK1;APOB		positive regulation of acute inflammatory response (GO:0002675)	1/15	0.03686327859360632	0.08531878316004482	0	0	29.06122448979592	95.91771596133705	KLKB1
Diabetes pathways	1/137	0.2911425929329805	0.3136826646439209	0	0	2.9732893157262907	3.668866926816198	PLG		Asthma	10/1313	0.0013198343434100007	0.012576744033655298	0	0	3.5777052954719877	23.721077128168467	FGA;ORM1;C5;SLC22A1;HP;ANG;PLG;GC;KLKB1;CYP3A5		regulation of tumor necrosis factor secretion (GO:1904467)	1/15	0.03686327859360632	0.08531878316004482	0	0	29.06122448979592	95.91771596133705	ORM1
Peptide G-protein coupled receptors	1/192	0.38301625183987076	0.4100238080593488	0	0	2.111229832247035	2.02610052252205	C5		Gingival Hemorrhage	2/22	0.001370383663162003	0.012892080703759735	0	0	41.520833333333336	273.7329252658829	FGB;FGA		vitamin D metabolic process (GO:0042359)	1/15	0.03686327859360632	0.08531878316004482	0	0	29.06122448979592	95.91771596133705	GC
Amino acid metabolism	1/195	0.38767692585652636	0.4123697236817828	0	0	2.0782663580896275	1.9693297696753347	HAO1		Adrenal Gland Hyperfunction	2/22	0.001370383663162003	0.012892080703759735	0	0	41.520833333333336	273.7329252658829	HSD11B1;PLG		lipoxygenase pathway (GO:0019372)	1/15	0.03686327859360632	0.08531878316004482	0	0	29.06122448979592	95.91771596133705	PON3
G alpha (i) signaling events	1/199	0.3938375225272607	0.4162713054560287	0	0	2.03586889301175	1.897056906545971	C5		Alcohol Use Disorder	3/88	0.0013893445250705149	0.012987733313475636	0	0	14.917396745932416	98.14040765115749	ADH4;TF;ADH1C		regulation of macrophage chemotaxis (GO:0010758)	1/15	0.03686327859360632	0.08531878316004482	0	0	29.06122448979592	95.91771596133705	C5
Carbohydrate metabolism	1/235	0.4466182248799243	0.4690895821065872	0	0	1.7195185766614338	1.3860198958113195	PCK1		Liver Cirrhosis	7/683	0.0014627096023623583	0.013587560268485555	0	0	4.641461400853172	30.296975317144884	ADH1C;HULC;ALB;HP;GC;APOB;KLKB1		negative regulation of viral entry into host cell (GO:0046597)	1/15	0.03686327859360632	0.08531878316004482	0	0	29.06122448979592	95.91771596133705	APCS
Signal transduction	3/1020	0.47275730636029484	0.49344043851355773	0	0	1.1882884579175297	0.8902337673711794	FGB;FGA;C5		Venous Thrombosis	3/90	0.0014821871128384563	0.013682439785389999	0	0	14.573000733675716	94.93197333904209	FGB;FGA;PLG		organic anion transport (GO:0015711)	2/124	0.03849707242876802	0.08759051412292852	0	0	6.771857923497268	22.05711333941876	ALB;SLC22A1
Neuroactive ligand-receptor interaction	1/272	0.4961672405115914	0.5146579451269302	0	0	1.4819640033135024	1.0386229578078996	PLG		Stomatitis	2/23	0.0014985033958486917	0.013747139848872781	0	0	39.541666666666664	257.15086234948103	ALB;PLG		neurotransmitter transport (GO:0006836)	1/16	0.039272920734465235	0.08759051412292852	0	0	27.122448979591837	87.80133530116419	SLC22A1
Insulin signaling pathway	1/277	0.5025203266713362	0.5180302132969946	0	0	1.4547471162377994	1.0010394055052982	PCK1		Renal fibrosis	4/202	0.0016177816738448417	0.014609991463787513	0	0	8.674571805006588	55.74886546020344	C5;ALB;PLG;CYP3A5		negative regulation of response to wounding (GO:1903035)	1/16	0.039272920734465235	0.08759051412292852	0	0	27.122448979591837	87.80133530116419	APCS
Interleukin-2 signaling pathway	2/847	0.631371013090616	0.6468647802830239	0	0	0.9420611439842209	0.43321775708483706	GSTA2;ANG		Microangiopathy, Diabetic	2/24	0.001632124977335775	0.014609991463787513	0	0	37.74242424242424	242.22606459531664	ALB;HP		positive regulation of macrophage derived foam cell differentiation (GO:0010744)	1/16	0.039272920734465235	0.08759051412292852	0	0	27.122448979591837	87.80133530116419	APOB
GPCR ligand binding	1/410	0.645459869998774	0.657267062742654	0	0	0.9750511451524375	0.42686982445479427	C5		Complications of Diabetes Mellitus	2/24	0.001632124977335775	0.014609991463787513	0	0	37.74242424242424	242.22606459531664	ALB;HP		rRNA transcription (GO:0009303)	1/16	0.039272920734465235	0.08759051412292852	0	0	27.122448979591837	87.80133530116419	ANG
Developmental biology	1/420	0.6544076492323022	0.6623398631623908	0	0	0.9512931664312503	0.4033718992390181	PCK1		Dentinogenesis Imperfecta	2/24	0.001632124977335775	0.014609991463787513	0	0	37.74242424242424	242.22606459531664	ALB;GC		artery development (GO:0060840)	1/16	0.039272920734465235	0.08759051412292852	0	0	27.122448979591837	87.80133530116419	ANGPTL3
T cell receptor regulation of apoptosis	1/603	0.7840255714901762	0.7887486171015629	0	0	0.6559088751779781	0.15959157754597939	ORM1		Glomerulonephritis	4/210	0.0018644048515252163	0.01658871063676352	0	0	8.334318277754326	52.37963511920258	APCS;ALB;CFI;PLG		phospholipid catabolic process (GO:0009395)	1/17	0.04167665479123348	0.08916865676263908	0	0	25.426020408163264	80.79916728086499	ANGPTL3
Signaling by GPCR	1/977	0.9185126672958341	0.9185126672958341	0	0	0.3967464034794246	0.03372327890663456	C5		Hormone measurement	2/26	0.0019157650058532817	0.01694362223739699	0	0	34.59375	216.47517339281177	CYP3A5;SULT2A1		positive regulation of protein processing (GO:0010954)	1/17	0.04167665479123348	0.08916865676263908	0	0	25.426020408163264	80.79916728086499	KLKB1
										Nephrolithiasis	3/99	0.0019479426217578455	0.017125662216287724	0	0	13.200797872340425	82.3859356912581	PLG;HPR;CYP3A5		serine family amino acid metabolic process (GO:0009069)	1/17	0.04167665479123348	0.08916865676263908	0	0	25.426020408163264	80.79916728086499	GLYAT
										Heart Decompensation	3/102	0.002121212982648662	0.018538648374982685	0	0	12.798839458413926	78.78667603753651	APCS;ALB;PCK1		chaperone-mediated protein complex assembly (GO:0051131)	1/17	0.04167665479123348	0.08916865676263908	0	0	25.426020408163264	80.79916728086499	APCS
										Carotid Atherosclerosis	3/105	0.002303789221887634	0.019875348098560192	0	0	12.42052565707134	75.43233671724062	FGB;HP;APOB		cellular response to glucocorticoid stimulus (GO:0071385)	1/17	0.04167665479123348	0.08916865676263908	0	0	25.426020408163264	80.79916728086499	PCK1
										Lung Neoplasms	9/1177	0.0023107072970871	0.019875348098560192	0	0	3.5298613431339794	21.42697001557991	FGA;TF;CPB2;ADH1C;CFI;HP;ANG;PLG;GC		high-density lipoprotein particle remodeling (GO:0034375)	1/17	0.04167665479123348	0.08916865676263908	0	0	25.426020408163264	80.79916728086499	ALB
										Depressive disorder	7/741	0.0023240053985514645	0.019875348098560192	0	0	4.2618338508332805	25.845734199324294	HSD11B1;PON3;ORM1;ALB;HP;ANG;PLG		regulation of lipid catabolic process (GO:0050994)	1/17	0.04167665479123348	0.08916865676263908	0	0	25.426020408163264	80.79916728086499	ANGPTL3
										Carcinoma of lung	14/2476	0.002341336806812265	0.019875348098560192	0	0	2.762343171766405	16.73160437789587	APCS;ORM1;CPB2;ADH1C;PLG;HSD17B6;HPR;GLYAT;CYP3A5;ALB;GC;APOB;KLKB1;SLC27A2		actin filament polymerization (GO:0030041)	1/18	0.04407449493169267	0.09163510810657008	0	0	23.92917166866747	74.70385911458476	ANG
										Acute Erythroblastic Leukemia	4/224	0.002356865228580628	0.019875348098560192	0	0	7.798418972332016	47.1837322339732	TF;CFHR1;MTTP;SLC22A1		anion homeostasis (GO:0055081)	1/18	0.04407449493169267	0.09163510810657008	0	0	23.92917166866747	74.70385911458476	ANGPTL3
										Heart Failure, Right-Sided	3/106	0.0023667454978385074	0.019875348098560192	0	0	12.299318322660607	74.36462396066707	APCS;ALB;PCK1		regulation of viral process (GO:0050792)	1/18	0.04407449493169267	0.09163510810657008	0	0	23.92917166866747	74.70385911458476	APCS
										Meningitis, Pneumococcal	2/29	0.0023818121959682833	0.019875348098560192	0	0	30.74537037037037	185.6987673947897	CPB2;C5		acute-phase response (GO:0006953)	1/18	0.04407449493169267	0.09163510810657008	0	0	23.92917166866747	74.70385911458476	APCS
										Disease of capillaries	2/29	0.0023818121959682833	0.019875348098560192	0	0	30.74537037037037	185.6987673947897	PLG;APOB		positive regulation of lipid catabolic process (GO:0050996)	1/18	0.04407449493169267	0.09163510810657008	0	0	23.92917166866747	74.70385911458476	ANGPTL3
										Alcohol abuse	3/107	0.0024307608837506214	0.020169852951121732	0	0	12.180441898527006	73.32079059873531	ADH4;TF;ADH1C		primary alcohol metabolic process (GO:0034308)	1/19	0.04646645529524364	0.09293291059048728	0	0	22.598639455782312	69.35578082800635	ADH4
										Myocardial Failure	3/108	0.0024958414919694924	0.020594178120887936	0	0	12.063829787234043	72.30009219407567	APCS;ALB;PCK1		purine ribonucleoside bisphosphate metabolic process (GO:0034035)	1/19	0.04646645529524364	0.09293291059048728	0	0	22.598639455782312	69.35578082800635	SULT2A1
										Malignant Neoplasms	10/1438	0.002595808839898143	0.02130005364738643	0	0	3.2426470588235294	19.306257276406004	TF;HULC;CFI;ANG;HSD17B13;PLG;HMGCS2;GC;APOB;CYP3A5		drug transport (GO:0015893)	1/19	0.04646645529524364	0.09293291059048728	0	0	22.598639455782312	69.35578082800635	SLC22A1
										Activated Protein C Resistance	2/31	0.0027192556482504363	0.02218972703019831	0	0	28.62212643678161	169.08226656127547	CPB2;PLG		triglyceride biosynthetic process (GO:0019432)	1/19	0.04646645529524364	0.09293291059048728	0	0	22.598639455782312	69.35578082800635	PCK1
										Diabetes Mellitus, Experimental	3/113	0.002837432470264575	0.022776563905330314	0	0	11.512572533849129	67.51957659481218	HSD11B1;PCK1;CYP3A5		acylglycerol biosynthetic process (GO:0046463)	1/19	0.04646645529524364	0.09293291059048728	0	0	22.598639455782312	69.35578082800635	ANG
										Streptozotocin Diabetes	3/113	0.002837432470264575	0.022776563905330314	0	0	11.512572533849129	67.51957659481218	HSD11B1;PCK1;CYP3A5		positive regulation of lipid storage (GO:0010884)	1/19	0.04646645529524364	0.09293291059048728	0	0	22.598639455782312	69.35578082800635	APOB
										Alloxan Diabetes	3/113	0.002837432470264575	0.022776563905330314	0	0	11.512572533849129	67.51957659481218	HSD11B1;PCK1;CYP3A5		positive regulation of blood coagulation (GO:0030194)	1/19	0.04646645529524364	0.09293291059048728	0	0	22.598639455782312	69.35578082800635	PLG
										IGA Glomerulonephritis	4/237	0.0028885228077892085	0.02299610478666236	0	0	7.358462399701437	43.025003579371756	C5;CFHR1;CFHR3;ALB		regulation of primary metabolic process (GO:0080090)	2/139	0.04729227939443079	0.09407329090351639	0	0	6.025851581508515	18.3873330672393	HMGCS2;SULT2A1
										African Trypanosomiasis	2/32	0.0028959211173454295	0.02299610478666236	0	0	27.666666666666668	161.69650653172428	HP;HPR		regulation of lipoprotein lipase activity (GO:0051004)	1/20	0.04885254998202776	0.09665450749132375	0	0	21.408163265306122	64.63014669364038	ANGPTL3
										Pituitary Diseases	4/240	0.0030219619876053227	0.023868651634722255	0	0	7.263817243920412	42.143570767541114	ALB;CFI;SLC22A1;APOB		cellular response to hexose stimulus (GO:0071331)	1/21	0.0512327930672156	0.09922983078281758	0	0	20.336734693877553	60.42807445408675	PCK1
										Familial (FPAH)	3/116	0.0030555474722017023	0.024005551151286778	0	0	11.205234419130107	64.88723222360166	CFHR1;ANGPTL3;APOB		lipid catabolic process (GO:0016042)	1/21	0.0512327930672156	0.09922983078281758	0	0	20.336734693877553	60.42807445408675	HSD11B1
										Echinococcosis	2/33	0.003077847146316263	0.02405280547676783	0	0	26.772849462365592	154.84144163978604	TF;ALB		sterol transport (GO:0015918)	1/21	0.0512327930672156	0.09922983078281758	0	0	20.336734693877553	60.42807445408675	APOB
										Acute myocardial infarction	4/247	0.00334963161467736	0.026038978394097162	0	0	7.052066559312936	40.18905670497142	FGB;HP;PLG;APOB		negative regulation of viral process (GO:0048525)	1/21	0.0512327930672156	0.09922983078281758	0	0	20.336734693877553	60.42807445408675	APCS
										Cystic Fibrosis	6/594	0.00350600241474516	0.027111861605123567	0	0	4.490259740259741	25.38469021288333	TF;ALB;CFI;PLG;HSD17B6;GC		glutathione derivative metabolic process (GO:1901685)	1/22	0.05360719859925478	0.10116640556167056	0	0	19.367346938775512	56.67024999786951	GSTA2
										Fatigable weakness of respiratory muscles	2/36	0.0036549257227984208	0.028116277565485768	0	0	24.40686274509804	136.96349152286243	PON3;ANG		acylglycerol homeostasis (GO:0055090)	1/22	0.05360719859925478	0.10116640556167056	0	0	19.367346938775512	56.67024999786951	ANGPTL3
										HIV Infections	7/806	0.0037095944188251374	0.02838896868707113	0	0	3.9018831679133803	21.83818742051224	PON3;ALB;HP;GC;APOB;CYP3A5;UGT2B7		activation of phospholipase C activity (GO:0007202)	1/22	0.05360719859925478	0.10116640556167056	0	0	19.367346938775512	56.67024999786951	ANG
										Tuberculosis	6/602	0.0037434087979030736	0.028415799664020493	0	0	4.428157413056742	24.743474841334983	APCS;TF;MTTP;HP;GC;UGT2B7		positive regulation of biosynthetic process (GO:0009891)	1/22	0.05360719859925478	0.10116640556167056	0	0	19.367346938775512	56.67024999786951	HSD17B13
										Acute Coronary Syndrome	4/255	0.0037529135217753916	0.028415799664020493	0	0	6.824527975056297	38.11650925590024	ALB;PLG;APOB;UGT2B7		glutathione derivative biosynthetic process (GO:1901687)	1/22	0.05360719859925478	0.10116640556167056	0	0	19.367346938775512	56.67024999786951	GSTA2
										Peripheral Arterial Diseases	3/125	0.0037708170170264164	0.028415799664020493	0	0	10.3739100104639	57.89122705378868	FGB;PON3;APOB		folic acid-containing compound metabolic process (GO:0006760)	1/23	0.05597578058787951	0.10456389470223178	0	0	18.4860853432282	53.29235549319145	GGH
										Primary malignant neoplasm	8/1032	0.003809975051937003	0.028565142902086057	0	0	3.5204613095238093	19.609436440688498	TF;HULC;CFI;ANG;HSD17B13;PLG;GC;APOB		ammonium transport (GO:0015696)	1/23	0.05597578058787951	0.10456389470223178	0	0	18.4860853432282	53.29235549319145	SLC22A1
										Fatigable weakness of swallowing muscles	2/37	0.0038576315924392225	0.02877637304056935	0	0	23.708333333333332	131.76384828572083	PON3;ANG		transition metal ion homeostasis (GO:0055076)	1/24	0.05833855301300996	0.10523817406268464	0	0	17.68145519077196	50.24171555062859	TF
										Renal glomerular disease	3/127	0.003942447615787695	0.02882885135406638	0	0	10.205559368565545	56.49750237396662	CFHR1;CFHR3;ALB		cellular lipid catabolic process (GO:0044242)	1/24	0.05833855301300996	0.10523817406268464	0	0	17.68145519077196	50.24171555062859	ANGPTL3
										Childhood asthma	3/127	0.003942447615787695	0.02882885135406638	0	0	10.205559368565545	56.49750237396662	ORM1;ADH1C;GC		drug catabolic process (GO:0042737)	1/24	0.05833855301300996	0.10523817406268464	0	0	17.68145519077196	50.24171555062859	CYP3A5
										Interstitial lung fibrosis	3/127	0.003942447615787695	0.02882885135406638	0	0	10.205559368565545	56.49750237396662	ALB;PLG;CYP3A5		fatty acid derivative biosynthetic process (GO:1901570)	1/24	0.05833855301300996	0.10523817406268464	0	0	17.68145519077196	50.24171555062859	HMGCS2
										Heart failure	7/815	0.003942740672661753	0.02882885135406638	0	0	3.8566083352521296	21.349717847515663	APCS;TF;ALB;HP;ANG;PCK1;GC		positive regulation of vascular endothelial growth factor production (GO:0010575)	1/24	0.05833855301300996	0.10523817406268464	0	0	17.68145519077196	50.24171555062859	C5
										Alcoholic Intoxication, Chronic	5/424	0.004047322318880691	0.029434780340739167	0	0	5.179262795014585	28.536183042661268	ADH4;TF;ADH1C;ADH1A;GGH		negative regulation of interleukin-6 production (GO:0032715)	1/24	0.05833855301300996	0.10523817406268464	0	0	17.68145519077196	50.24171555062859	ORM1
										Septic Shock	2/38	0.0040654672914765	0.029434780340739167	0	0	23.04861111111111	126.88782669928547	CPB2;GC		organic cation transport (GO:0015695)	1/24	0.05833855301300996	0.10523817406268464	0	0	17.68145519077196	50.24171555062859	SLC22A1
										Malignant neoplasm of larynx	3/129	0.0041187773755245296	0.029531233901212282	0	0	10.042553191489361	55.15569972379198	ADH4;ADH1C;ADH1A		3'-phosphoadenosine 5'-phosphosulfate metabolic process (GO:0050427)	1/25	0.06069552982417541	0.10687059796792608	0	0	16.943877551020407	47.47480020477031	SULT2A1
										Chronic liver disease	3/129	0.0041187773755245296	0.029531233901212282	0	0	10.042553191489361	55.15569972379198	ALB;HSD17B13;GC		monocarboxylic acid catabolic process (GO:0072329)	1/25	0.06069552982417541	0.10687059796792608	0	0	16.943877551020407	47.47480020477031	HAO1
										Renal Insufficiency	4/263	0.004188045504292617	0.02988281743884152	0	0	6.611045828437133	36.19892106308346	ALB;CFI;HP;CYP3A5		negative regulation of wound healing (GO:0061045)	1/25	0.06069552982417541	0.10687059796792608	0	0	16.943877551020407	47.47480020477031	APCS
										Uveitis	3/130	0.0042087165784917896	0.02988593455015564	0	0	9.962975372759256	54.503428450512054	ALB;CFI;GC		positive regulation of interleukin-1 beta secretion (GO:0050718)	1/25	0.06069552982417541	0.10687059796792608	0	0	16.943877551020407	47.47480020477031	ORM1
										Amyloidosis	7/833	0.004442518557506453	0.03139521487768914	0	0	3.769018525817895	20.415016315853382	HSD11B1;FGA;APCS;ALB;HP;PLG;APOB		long-chain fatty acid transport (GO:0015909)	1/25	0.06069552982417541	0.10687059796792608	0	0	16.943877551020407	47.47480020477031	SLC27A2
										Hypothyroidism	4/268	0.004476690706418691	0.03148605796847813	0	0	6.484189723320158	35.07214696627238	MTTP;ANGPTL3;APOB;SERPINA7		bile acid biosynthetic process (GO:0006699)	1/26	0.06304672495404354	0.10892579710369964	0	0	16.26530612244898	44.95534064809558	SLC27A2
										Hepatitis B	7/839	0.0046193978485092185	0.03233578493956453	0	0	3.7406641323792487	20.11538739991882	APCS;ALB;MTTP;HP;AFM;GC;APOB		regulation of viral entry into host cell (GO:0046596)	1/26	0.06304672495404354	0.10892579710369964	0	0	16.26530612244898	44.95534064809558	APCS
										Recurrent pneumonia	2/41	0.004719495169738577	0.0324218342590878	0	0	21.272435897435898	113.93630347986566	CFI;PLG		fat-soluble vitamin metabolic process (GO:0006775)	1/26	0.06304672495404354	0.10892579710369964	0	0	16.26530612244898	44.95534064809558	GC
										Malabsorption Syndrome	2/41	0.004719495169738577	0.0324218342590878	0	0	21.272435897435898	113.93630347986566	MTTP;APOB		lipid modification (GO:0030258)	1/26	0.06304672495404354	0.10892579710369964	0	0	16.26530612244898	44.95534064809558	CYP3A5
										Nephrotic Syndrome, Minimal Change	2/41	0.004719495169738577	0.0324218342590878	0	0	21.272435897435898	113.93630347986566	ALB;PLG		regulation of vascular endothelial growth factor production (GO:0010574)	1/27	0.06539215225886762	0.11089544714867872	0	0	15.638932496075354	42.652889831563165	C5
										Pancreatitis, Alcoholic	2/41	0.004719495169738577	0.0324218342590878	0	0	21.272435897435898	113.93630347986566	ADH4;ADH1C		negative regulation of smooth muscle cell proliferation (GO:0048662)	1/27	0.06539215225886762	0.11089544714867872	0	0	15.638932496075354	42.652889831563165	ANG
										Amyotrophic Lateral Sclerosis, Sporadic	3/136	0.004773488579489341	0.03251575066949489	0	0	9.51063829787234	50.83129816395182	PON3;ANG;HSD17B6		negative regulation of myeloid leukocyte differentiation (GO:0002762)	1/27	0.06539215225886762	0.11089544714867872	0	0	15.638932496075354	42.652889831563165	APCS
										Osteoporosis	5/441	0.004777195595992141	0.03251575066949489	0	0	4.972986748216106	26.575151840824454	HSD11B1;FGB;FGA;ALB;GC		cellular response to glucose stimulus (GO:0071333)	1/27	0.06539215225886762	0.11089544714867872	0	0	15.638932496075354	42.652889831563165	PCK1
										exudative macular degeneration	2/42	0.0049475924537835565	0.03334011772033624	0	0	20.739583333333332	110.1034239545967	C9;CFI		regulation of lipid biosynthetic process (GO:0046890)	1/28	0.0677318256109869	0.11177269876611291	0	0	15.058956916099774	40.541710435272364	HSD17B13
										Bacterial Infections	4/276	0.004966029721377097	0.03334011772033624	0	0	6.290920716112532	33.37418120056961	APCS;TF;CFI;PLG		triglyceride homeostasis (GO:0070328)	1/28	0.0677318256109869	0.11177269876611291	0	0	15.058956916099774	40.541710435272364	ANGPTL3
										Rectal Carcinoma	4/276	0.004966029721377097	0.03334011772033624	0	0	6.290920716112532	33.37418120056961	UGT2B15;GGH;PLG;HMGCS2		positive regulation of lipid biosynthetic process (GO:0046889)	1/28	0.0677318256109869	0.11177269876611291	0	0	15.058956916099774	40.541710435272364	HSD17B13
										Flushing	2/43	0.005180691162792406	0.0346238952373049	0	0	20.232723577235774	106.48111760263689	ADH4;ADH1C		cellular response to ketone (GO:1901655)	1/28	0.0677318256109869	0.11177269876611291	0	0	15.058956916099774	40.541710435272364	PCK1
										Oral Submucous Fibrosis	2/44	0.005418765891608996	0.035745054676608545	0	0	19.75	103.05327189846055	PLG;CYP3A5		positive regulation of phosphate metabolic process (GO:0045937)	1/28	0.0677318256109869	0.11177269876611291	0	0	15.058956916099774	40.541710435272364	ANG
										Acute anterior uveitis	2/44	0.005418765891608996	0.035745054676608545	0	0	19.75	103.05327189846055	C5;CFI		carboxylic acid catabolic process (GO:0046395)	1/28	0.0677318256109869	0.11177269876611291	0	0	15.058956916099774	40.541710435272364	PON3
										Cerebral Infarction	4/283	0.005422732372908224	0.035745054676608545	0	0	6.130902290790089	31.985870377782664	FGB;CPB2;HP;PLG		regulation of macrophage derived foam cell differentiation (GO:0010743)	1/29	0.07006575883720893	0.11459644112041284	0	0	14.520408163265307	38.5999069065122	APOB
										Cholangiocarcinoma	5/455	0.005445252066511119	0.035745054676608545	0	0	4.814814814814815	25.099683702223935	ALB;SLC22A1;PLG;APOB;SERPINA7		positive regulation of interleukin-1 secretion (GO:0050716)	1/29	0.07006575883720893	0.11459644112041284	0	0	14.520408163265307	38.5999069065122	ORM1
										Abetalipoproteinemia	2/45	0.0056617913266769635	0.037002061015495025	0	0	19.289728682170544	99.80534454493326	MTTP;APOB		artery morphogenesis (GO:0048844)	1/30	0.0723939657090184	0.11583034513442945	0	0	14.019000703729768	36.80874147674154	ANGPTL3
										Disseminated Intravascular Coagulation	2/46	0.0059097422436154325	0.03845237574370041	0	0	18.85037878787879	96.72417883948357	FGA;CPB2		positive regulation of phospholipase C activity (GO:0010863)	1/30	0.0723939657090184	0.11583034513442945	0	0	14.019000703729768	36.80874147674154	ANG
										Lupus Erythematosus, Systemic	8/1113	0.005990439759492841	0.038749590470579284	0	0	3.248437836673131	16.62417446318053	APCS;CFHR1;CFHR3;ALB;HP;PLG;C8A;CYP3A5		bile acid metabolic process (GO:0008206)	1/30	0.0723939657090184	0.11583034513442945	0	0	14.019000703729768	36.80874147674154	SLC27A2
										Malignant neoplasm of lung	13/2449	0.00600789181974452	0.038749590470579284	0	0	2.5260950605778194	12.920171346997472	APCS;ORM1;CPB2;ADH1C;PLG;HSD17B6;HPR;CYP3A5;ALB;GC;APOB;KLKB1;SLC27A2		bile acid and bile salt transport (GO:0015721)	1/30	0.0723939657090184	0.11583034513442945	0	0	14.019000703729768	36.80874147674154	ALB
										Adrenoleukodystrophy	3/149	0.006148616172386748	0.03948480907224012	0	0	8.658117167006704	44.08304801864367	HSD11B1;ADH1C;SLC27A2		activation of protein kinase B activity (GO:0032148)	1/30	0.0723939657090184	0.11583034513442945	0	0	14.019000703729768	36.80874147674154	ANG
										Kidney Failure	4/297	0.006419028711348809	0.040874193002965055	0	0	5.83380323490132	29.45188833143806	ALB;CFI;HP;PLG		negative regulation of tumor necrosis factor superfamily cytokine production (GO:1903556)	1/31	0.07471646000262763	0.11750280889302123	0	0	13.551020408163266	35.15209038871121	ORM1
										Alcoholic Steatohepatitis	2/48	0.0064203200925442745	0.040874193002965055	0	0	18.028985507246375	91.01549863791358	MTTP;APOB		positive regulation of interleukin-1 beta production (GO:0032731)	1/31	0.07471646000262763	0.11750280889302123	0	0	13.551020408163266	35.15209038871121	ORM1
										Fibrinogen assay	2/49	0.006682897030368853	0.042182217580576054	0	0	17.64450354609929	88.36726791367238	FGB;FGA		negative regulation of cell-cell adhesion (GO:0022408)	1/31	0.07471646000262763	0.11750280889302123	0	0	13.551020408163266	35.15209038871121	PLG
										Amenorrhea	2/49	0.006682897030368853	0.042182217580576054	0	0	17.64450354609929	88.36726791367238	CPB2;HSD17B6		liver development (GO:0001889)	1/31	0.07471646000262763	0.11750280889302123	0	0	13.551020408163266	35.15209038871121	PCK1
										Atypical Ductal Breast Hyperplasia	2/50	0.006950299465156898	0.04349827250015568	0	0	17.276041666666668	85.84414194819459	ADH1A;APOB		oxoacid metabolic process (GO:0043436)	1/32	0.07703325543276686	0.12063079999684342	0	0	13.113232389730086	33.61600807740255	SULT2A1
										Nephrosis	2/50	0.006950299465156898	0.04349827250015568	0	0	17.276041666666668	85.84414194819459	ALB;CYP3A5		cellular glucose homeostasis (GO:0001678)	1/33	0.0793443657059371	0.12217040409951821	0	0	12.70280612244898	32.18837516559274	PCK1
										Hypertriglyceridemia	3/157	0.007100915098721521	0.04408114206730955	0	0	8.205029013539653	40.594640455474256	ALB;MTTP;APOB		regulation of cell-substrate adhesion (GO:0010810)	1/33	0.0793443657059371	0.12217040409951821	0	0	12.70280612244898	32.18837516559274	PLG
										Inflammatory Bowel Diseases	7/911	0.007185354066554794	0.04408114206730955	0	0	3.4297694998970982	16.928349271798847	PON3;ALB;SLC22A1;HP;PLG;GC;KLKB1		protein acetylation (GO:0006473)	1/33	0.0793443657059371	0.12217040409951821	0	0	12.70280612244898	32.18837516559274	PCK1
										Epistaxis	2/51	0.00722250262714212	0.04408114206730955	0	0	16.922619047619047	83.43788300609687	FGB;FGA		negative regulation of multi-organism process (GO:0043901)	1/33	0.0793443657059371	0.12217040409951821	0	0	12.70280612244898	32.18837516559274	APCS
										Frequent nosebleeds	2/51	0.00722250262714212	0.04408114206730955	0	0	16.922619047619047	83.43788300609687	FGB;FGA		positive regulation of chemokine production (GO:0032722)	1/34	0.0816498044624026	0.12365073268380311	0	0	12.317254174397032	30.85861216573232	C5
										Lymphohistiocytosis, Hemophagocytic	2/51	0.00722250262714212	0.04408114206730955	0	0	16.922619047619047	83.43788300609687	APCS;ALB		regulation of interleukin-1 beta secretion (GO:0050706)	1/34	0.0816498044624026	0.12365073268380311	0	0	12.317254174397032	30.85861216573232	ORM1
										Congenital adrenal hyperplasia	2/51	0.00722250262714212	0.04408114206730955	0	0	16.922619047619047	83.43788300609687	HSD17B6;SULT2A1		negative regulation of cellular metabolic process (GO:0031324)	1/34	0.0816498044624026	0.12365073268380311	0	0	12.317254174397032	30.85861216573232	APCS
										Acute leukemia	5/492	0.007526629315009086	0.04574827777065193	0	0	4.440565822496008	21.71129387397718	TF;MTTP;AFM;GGH;CYP3A5		regulation of wound healing (GO:0061041)	1/34	0.0816498044624026	0.12365073268380311	0	0	12.317254174397032	30.85861216573232	APCS
										Thrombocytosis	2/53	0.0077812124839393305	0.04710184769991144	0	0	16.25735294117647	78.94640668269977	CPB2;HP		negative regulation of tumor necrosis factor production (GO:0032720)	1/35	0.08394958536129378	0.12609570372635148	0	0	11.95438175270108	29.617445035780882	ORM1
										Hepatitis	4/317	0.008043449833765742	0.048242707345978506	0	0	5.455479927767746	26.31121889021656	TF;ALB;APOB;SERPINA7		negative regulation of cell-substrate adhesion (GO:0010812)	1/35	0.08394958536129378	0.12609570372635148	0	0	11.95438175270108	29.617445035780882	PLG
										Reduced tendon reflexes	2/54	0.008067670084263163	0.048242707345978506	0	0	15.943910256410257	76.8479024006269	MTTP;APOB		transferrin transport (GO:0033572)	1/36	0.08624372197430759	0.12695075874618078	0	0	11.612244897959183	28.456712045041098	TF
										Hepatocellular Adenoma	2/54	0.008067670084263163	0.048242707345978506	0	0	15.943910256410257	76.8479024006269	HP;UGT2B7		ferric iron transport (GO:0015682)	1/36	0.08624372197430759	0.12695075874618078	0	0	11.612244897959183	28.456712045041098	TF
										Prostate carcinoma	15/3145	0.008133355496427333	0.0484393793073515	0	0	2.3030579643998172	11.081812191053775	MTTP;UGT2B15;SLC22A1;HP;AFM;HSD17B13;PLG;HSD17B6;HPR;CYP3A5;TF;ANG;GC;UGT2B7;SULT2A1		actin polymerization or depolymerization (GO:0008154)	1/36	0.08624372197430759	0.12695075874618078	0	0	11.612244897959183	28.456712045041098	ANG
										Agnosia for Pain	2/55	0.008358830212753155	0.04958229808930285	0	0	15.642295597484276	74.83957451132376	CYP3A5;UGT2B7		regulation of receptor-mediated endocytosis (GO:0048259)	1/36	0.08624372197430759	0.12695075874618078	0	0	11.612244897959183	28.456712045041098	TF
										Carotid Stenosis	2/56	0.008654668543521428	0.050725973963417256	0	0	15.351851851851851	72.91602120992282	HP;APOB		organic hydroxy compound transport (GO:0015850)	1/36	0.08624372197430759	0.12695075874618078	0	0	11.612244897959183	28.456712045041098	ALB
										Hyperandrogenism	2/56	0.008654668543521428	0.050725973963417256	0	0	15.351851851851851	72.91602120992282	HSD11B1;SULT2A1		positive regulation of ERK1 and ERK2 cascade (GO:0070374)	2/201	0.08999903939460847	0.13195078285743395	0	0	4.135469011725293	9.958028586222369	FGB;FGA
										Paralysed	2/56	0.008654668543521428	0.050725973963417256	0	0	15.351851851851851	72.91602120992282	PON3;ANG		chemical homeostasis (GO:0048878)	1/38	0.09081511663134849	0.13261890047752478	0	0	10.983452840595698	26.34852930034076	ANGPTL3
										Impaired glucose tolerance	4/326	0.00885525884318376	0.05169651111218345	0	0	5.300567107750473	25.05442259045224	HSD11B1;ADH1C;ALB;APOB		response to peptide hormone (GO:0043434)	1/40	0.09536409657552716	0.1387114132007668	0	0	10.419152276295133	24.485561288951835	PCK1
										Bleeding tendency	2/57	0.008955160836496808	0.05194536816314425	0	0	15.071969696969697	71.07225417227201	FGB;FGA		positive regulation of receptor-mediated endocytosis (GO:0048260)	1/41	0.09763021468476817	0.14089380001566543	0	0	10.158163265306122	23.633660200289185	TF
										Blood Coagulation Disorders	3/171	0.008968225376846163	0.05194536816314425	0	0	7.51595744680851	35.43073044803733	CPB2;ALB;PLG		gluconeogenesis (GO:0006094)	1/41	0.09763021468476817	0.14089380001566543	0	0	10.158163265306122	23.633660200289185	PCK1
										Diarrhea	4/329	0.009137363426903489	0.05271830383412677	0	0	5.250836120401337	24.65468875825799	CPB2;HMGCS2;UGT2B7;SULT2A1		regulation of interleukin-6 production (GO:0032675)	1/42	0.09989076947033614	0.1435929811136082	0	0	9.909905425584869	22.829231064333683	ORM1
										Congenital defects	2/58	0.00926028293931899	0.05321960272908229	0	0	14.802083333333334	69.30366021141536	ADH1C;PLG		negative regulation of protein metabolic process (GO:0051248)	1/43	0.10214577427941592	0.14626320986313252	0	0	9.673469387755102	22.068611238785657	APCS
										Carcinoma of larynx	3/177	0.009848430105198359	0.055721913117514316	0	0	7.254585473220836	33.51940023959328	ADH4;ADH1C;ADH1A		cellular protein modification process (GO:0006464)	5/1001	0.10369013986098587	0.14663148559938244	0	0	2.1144578313253013	4.792097809053404	FGA;TF;ITIH2;ALB;APOB
										AURAL ATRESIA, CONGENITAL	2/60	0.009884320404054672	0.055721913117514316	0	0	14.290229885057471	65.97521300057967	APCS;PLG		hexose biosynthetic process (GO:0019319)	1/44	0.10439524246477773	0.14663148559938244	0	0	9.448030374940673	21.34849709415977	PCK1
										Factor V Leiden mutation	2/60	0.009884320404054672	0.055721913117514316	0	0	14.290229885057471	65.97521300057967	FGB;PLG		regulation of smooth muscle cell proliferation (GO:0048660)	1/44	0.10439524246477773	0.14663148559938244	0	0	9.448030374940673	21.34849709415977	ANG
										Fatty Liver, Alcoholic	2/60	0.009884320404054672	0.055721913117514316	0	0	14.290229885057471	65.97521300057967	MTTP;APOB		cholesterol transport (GO:0030301)	1/44	0.10439524246477773	0.14663148559938244	0	0	9.448030374940673	21.34849709415977	APOB
										Post-Traumatic Osteoporosis	2/60	0.009884320404054672	0.055721913117514316	0	0	14.290229885057471	65.97521300057967	FGB;FGA		adherens junction organization (GO:0034332)	1/44	0.10439524246477773	0.14663148559938244	0	0	9.448030374940673	21.34849709415977	ANG
										Bladder Neoplasm	8/1217	0.01006635749098062	0.05653235746835885	0	0	2.9526172751979205	13.577776939343078	ADH1C;ALB;GGH;PLG;HPR;GLYAT;UGT2B7;SULT2A1		hexose metabolic process (GO:0019318)	1/45	0.10663918735293466	0.14921376785505686	0	0	9.232838589981448	20.665901611884028	PCK1
										Cholestasis, Extrahepatic	2/61	0.010203187898195867	0.056654543329456	0	0	14.04731638418079	64.40771918587598	SLC22A1;HMGCS2		cellular response to interleukin-12 (GO:0071349)	1/46	0.10887762220856746	0.15006353922379337	0	0	9.02721088435374	20.018117808730278	GSTA2
										Gastrointestinal Hemorrhage	2/61	0.010203187898195867	0.056654543329456	0	0	14.04731638418079	64.40771918587598	FGB;FGA		icosanoid metabolic process (GO:0006690)	1/46	0.10887762220856746	0.15006353922379337	0	0	9.02721088435374	20.018117808730278	PON3
										Viremia	2/61	0.010203187898195867	0.056654543329456	0	0	14.04731638418079	64.40771918587598	ALB;CYP3A5		interleukin-12-mediated signaling pathway (GO:0035722)	1/46	0.10887762220856746	0.15006353922379337	0	0	9.02721088435374	20.018117808730278	GSTA2
										Thrombocytopenia	4/341	0.01032455338743329	0.05711372791475269	0	0	5.06076635272868	23.1440505140097	FGA;ALB;SLC22A1;PLG		pyruvate metabolic process (GO:0006090)	1/46	0.10887762220856746	0.15006353922379337	0	0	9.02721088435374	20.018117808730278	PCK1
										Xerostomia	2/62	0.010526589465425666	0.058014077016543694	0	0	13.8125	62.9000654557375	PON3;ANG		response to glucose (GO:0009749)	1/47	0.11111056030365549	0.15200255089868112	0	0	8.830523513753327	19.402687070536402	PCK1
										Colorectal Carcinoma	14/2931	0.01072467419932839	0.05888603640300384	0	0	2.270807145849998	10.298583171025141	ADH1C;MTTP;UGT2B15;HP;GGH;HSD17B13;PLG;GLYAT;CYP3A5;ALB;ANG;HMGCS2;GC;UGT2B7		positive regulation of tumor necrosis factor production (GO:0032760)	1/47	0.11111056030365549	0.15200255089868112	0	0	8.830523513753327	19.402687070536402	ORM1
										Neoplasm Invasiveness	3/183	0.010777419436039482	0.05894153879453889	0	0	7.01063829787234	31.76030958946576	TF;HULC;HMGCS2		activation of protein kinase activity (GO:0032147)	2/233	0.11519321801475478	0.15577318549518154	0	0	3.5568181818181817	7.686797709159083	C5;ANG
										Neuro-degenerative disease	2/63	0.010854501389380216	0.05894153879453889	0	0	13.585382513661202	61.44906812714711	PON3;ANG		lipid homeostasis (GO:0055088)	1/49	0.11555999902224065	0.15577318549518154	0	0	8.46173469387755	18.260130793597916	ANGPTL3
										Kidney Calculi	2/63	0.010854501389380216	0.05894153879453889	0	0	13.585382513661202	61.44906812714711	HPR;CYP3A5		organic hydroxy compound biosynthetic process (GO:1901617)	1/49	0.11555999902224065	0.15577318549518154	0	0	8.46173469387755	18.260130793597916	SLC27A2
										Proteinuria	3/184	0.010937029699746961	0.05917213504222074	0	0	6.971552838838604	31.480751159563557	FGA;ALB;HP		glutathione metabolic process (GO:0006749)	1/49	0.11555999902224065	0.15577318549518154	0	0	8.46173469387755	18.260130793597916	GSTA2
										Multiple Endocrine Neoplasia Type 2a	2/64	0.01118690003742748	0.0600838231101105	0	0	13.365591397849462	60.051760195429935	HP;GC		neutrophil degranulation (GO:0043312)	3/479	0.11761479172990605	0.1576064057072259	0	0	2.611389236545682	5.589262069585915	ORM1;GGH;SLC27A2
										Allergic Reaction	2/64	0.01118690003742748	0.0600838231101105	0	0	13.365591397849462	60.051760195429935	ALB;HP		fatty acid beta-oxidation (GO:0006635)	1/50	0.1177765260040411	0.1576064057072259	0	0	8.28862973760933	17.7290996615035	SLC27A2
										Respiratory Distress Syndrome, Adult	3/186	0.011260366062524252	0.06025927780560985	0	0	6.894663411231252	30.93267398810932	C5;ALB;CYP3A5		neutrophil activation involved in immune response (GO:0002283)	3/483	0.11978224798016929	0.1594059208784455	0	0	2.589095744680851	5.494267740560758	ORM1;GGH;SLC27A2
										Fibrosis, Liver	5/545	0.011398073261496292	0.060776007968339436	0	0	3.993827160493827	17.86962459666604	ALB;MTTP;SLC22A1;GC;APOB		coenzyme metabolic process (GO:0006732)	1/51	0.11998760892209076	0.1594059208784455	0	0	8.122448979591837	17.22257115519733	GLYAT
										Systemic Inflammatory Response Syndrome	2/65	0.011523761866123172	0.06122516646138103	0	0	13.152777777777779	58.70537343689256	ALB;HP		neutrophil mediated immunity (GO:0002446)	3/487	0.12196482799136911	0.16144984424756775	0	0	2.56717074028486	5.401385181084456	ORM1;GGH;SLC27A2
										Dyspnea	3/188	0.011589204116295293	0.061352166594151075	0	0	6.81943645773433	30.398874332245907	PON3;ANG;APOB		monocarboxylic acid transport (GO:0015718)	1/53	0.12439349491287167	0.16407457393525726	0	0	7.8092621664050235	16.276887238960814	ALB
										Retinal Diseases	4/355	0.011831406350041984	0.06241066849647147	0	0	4.855444072835377	21.54359432002779	ALB;MTTP;HP;PLG		cellular response to nutrient levels (GO:0031669)	1/54	0.1265883240687765	0.1659673536088386	0	0	7.661532537543319	15.834970375184442	ALB
										Toxic Epidermal Necrolysis	2/67	0.012210781302115073	0.06395504958590058	0	0	12.746794871794872	56.15518906635068	ALB;PLG		regulation of ERK1 and ERK2 cascade (GO:0070372)	2/247	0.12673050642414035	0.1659673536088386	0	0	3.3511904761904763	6.922528844430928	FGB;FGA
										Joint swelling	2/67	0.012210781302115073	0.06395504958590058	0	0	12.746794871794872	56.15518906635068	FGB;FGA		long-chain fatty acid metabolic process (GO:0001676)	1/55	0.12877776139221664	0.1680504120295593	0	0	7.519274376417234	15.412009607623004	SLC27A2
										Colorectal Cancer	15/3298	0.012497188634015664	0.06509627314444086	0	0	2.1757538836430093	9.534700870893124	ADH1C;MTTP;UGT2B15;HP;GGH;HSD17B13;PLG;GLYAT;CYP3A5;ALB;ANG;HMGCS2;GC;APOB;UGT2B7		inflammatory response (GO:0006954)	2/252	0.13091697705292177	0.1691015778657077	0	0	3.283333333333333	6.675646802845627	ORM1;HPR
										Recurrent infections	2/68	0.01256089224520355	0.06509627314444086	0	0	12.553030303030303	54.94671101969335	TF;C5		cellular iron ion homeostasis (GO:0006879)	1/56	0.13096181981447472	0.1691015778657077	0	0	7.382189239332097	15.00687933540933	TF
										Human papilloma virus infection	2/68	0.01256089224520355	0.06509627314444086	0	0	12.553030303030303	54.94671101969335	ADH1C;SULT2A1		anion transport (GO:0006820)	1/56	0.13096181981447472	0.1691015778657077	0	0	7.382189239332097	15.00687933540933	SLC22A1
										Diabetic Nephropathy	5/561	0.012793425780164033	0.06606954502553243	0	0	3.875699440447642	16.893491160038007	ALB;HP;ANG;PLG;APOB		positive regulation of cell death (GO:0010942)	1/57	0.13314051228520932	0.1713136661571924	0	0	7.25	14.618539131965724	HPR
										Adenomatous Polyps	2/69	0.012915373039423325	0.06646691978825174	0	0	12.365049751243781	53.77976800231812	ADH1C;PLG		integrin-mediated signaling pathway (GO:0007229)	1/58	0.13531385173981347	0.17350347540157265	0	0	7.122448979591836	14.246025949065045	ANGPTL3
										Hepatitis C	6/783	0.01296253493456484	0.06647800034150093	0	0	3.364864864864865	14.62266635925743	ALB;MTTP;SLC22A1;HP;AFM;APOB		negative regulation of viral life cycle (GO:1903901)	1/61	0.1418018805927374	0.18056433238106354	0	0	6.76530612244898	13.214837540593157	APCS
										Tuberous Sclerosis	3/197	0.013137476004219155	0.06714204864440032	0	0	6.500109673173942	28.160336535989156	ALB;PLG;GC		regulation of tumor necrosis factor production (GO:0032680)	1/61	0.1418018805927374	0.18056433238106354	0	0	6.76530612244898	13.214837540593157	ORM1
										Angina, Unstable	2/70	0.013274200561286012	0.06760687665179117	0	0	12.182598039215685	52.65237170003471	FGB;CPB2		positive regulation of catabolic process (GO:0009896)	1/62	0.14395393646955568	0.18204484062129378	0	0	6.654064904650385	12.897320592663672	ANGPTL3
										Leukemia, Myeloid, Chronic-Phase	2/71	0.01363735177477663	0.06796153286628041	0	0	12.005434782608695	51.56265564232933	MTTP;SLC22A1		negative regulation of peptidase activity (GO:0010466)	1/62	0.14395393646955568	0.18204484062129378	0	0	6.654064904650385	12.897320592663672	SERPINA7
										Pediatric Obesity	2/71	0.01363735177477663	0.06796153286628041	0	0	12.005434782608695	51.56265564232933	PCK1;GC		iron ion homeostasis (GO:0055072)	1/63	0.1461007034145454	0.18349849439096488	0	0	6.54641211323239	12.591756250239605	TF
										Mental Depression	5/575	0.01410634444893928	0.06796153286628041	0	0	3.7777777777777777	16.097604571555703	HSD11B1;ORM1;HP;PLG;HSD17B6		carbohydrate homeostasis (GO:0033500)	1/63	0.1461007034145454	0.18349849439096488	0	0	6.54641211323239	12.591756250239605	PCK1
										Calcification of coronary artery	4/375	0.014219781964288407	0.06796153286628041	0	0	4.589007383100903	19.517604531836778	HAO1;HPR;APOB;KLKB1		glucose metabolic process (GO:0006006)	1/64	0.14824219418025958	0.1849258557909679	0	0	6.442176870748299	12.297522293260638	PCK1
										Withdrawal Symptoms	2/73	0.014376533555205991	0.06796153286628041	0	0	11.666079812206572	49.48935398933624	ADH4;UGT2B7		positive regulation of endocytosis (GO:0045807)	1/64	0.14824219418025958	0.1849258557909679	0	0	6.442176870748299	12.297522293260638	TF
										Secondary Peritonitis	1/6	0.014908284799373634	0.06796153286628041	0	0	81.40816326530613	342.3895623444841	C5		negative regulation of cell adhesion (GO:0007162)	1/65	0.15037842149138922	0.18695695644875415	0	0	6.341198979591836	12.01403781811508	PLG
										carotid disease	1/6	0.014908284799373634	0.06796153286628041	0	0	81.40816326530613	342.3895623444841	HP		purine ribonucleotide metabolic process (GO:0009150)	1/66	0.15250939797562668	0.18896787358596168	0	0	6.243328100470958	11.740759916332207	SULT2A1
										Central nervous system depression (disorder)	1/6	0.014908284799373634	0.06796153286628041	0	0	81.40816326530613	342.3895623444841	UGT2B7		positive regulation of endothelial cell proliferation (GO:0001938)	1/67	0.15463513630999146	0.19032016776614333	0	0	6.148423005565863	11.477180657220888	ANG
										Meningitis, Meningococcal, Serogroup A	1/6	0.014908284799373634	0.06796153286628041	0	0	81.40816326530613	342.3895623444841	C9		negative regulation of protein binding (GO:0032091)	1/67	0.15463513630999146	0.19032016776614333	0	0	6.148423005565863	11.477180657220888	CFHR1
										Meningitis, Meningococcal, Serogroup B	1/6	0.014908284799373634	0.06796153286628041	0	0	81.40816326530613	342.3895623444841	C9		regulation of endopeptidase activity (GO:0052548)	1/68	0.15675564908065587	0.19164810253050285	0	0	6.0563508985683825	11.222824361971771	SERPINA7
										Meningitis, Meningococcal, Serogroup C	1/6	0.014908284799373634	0.06796153286628041	0	0	81.40816326530613	342.3895623444841	C9		monocarboxylic acid biosynthetic process (GO:0072330)	1/68	0.15675564908065587	0.19164810253050285	0	0	6.0563508985683825	11.222824361971771	SLC27A2
										Meningitis, Meningococcal, Serogroup W-135	1/6	0.014908284799373634	0.06796153286628041	0	0	81.40816326530613	342.3895623444841	C9		phospholipid metabolic process (GO:0006644)	1/70	0.16098104828531062	0.19616233698342486	0	0	5.880212954747116	10.740024519792764	ANGPTL3
										Meningitis, Meningococcal, Serogroup Y	1/6	0.014908284799373634	0.06796153286628041	0	0	81.40816326530613	342.3895623444841	C9		positive regulation of MAPK cascade (GO:0043410)	2/289	0.16281350734103944	0.19741984607224378	0	0	2.8546747967479673	5.181662557463129	FGB;FGA
										Mineralocorticoid Excess Syndrome, Apparent	1/6	0.014908284799373634	0.06796153286628041	0	0	81.40816326530613	342.3895623444841	HSD11B1		response to insulin (GO:0032868)	1/71	0.16308595979881008	0.19741984607224378	0	0	5.795918367346939	10.51076961698872	PCK1
										Headache associated with sexual activity	1/6	0.014908284799373634	0.06796153286628041	0	0	81.40816326530613	342.3895623444841	ALB		cell-cell junction organization (GO:0045216)	1/72	0.16518569591012358	0.19930601998336223	0	0	5.713998275366484	10.289111031016239	ANG
										Childhood Hepatocellular Carcinoma	1/6	0.014908284799373634	0.06796153286628041	0	0	81.40816326530613	342.3895623444841	HULC		glucose homeostasis (GO:0042593)	1/74	0.16936969182663447	0.20368642677190027	0	0	5.556891249650545	9.867213018330611	PCK1
										HEPATIC LIPASE DEFICIENCY (disorder)	1/6	0.014908284799373634	0.06796153286628041	0	0	81.40816326530613	342.3895623444841	APOB		negative regulation of cellular amide metabolic process (GO:0034249)	1/75	0.1714539764404576	0.20552137892536937	0	0	5.4815223386651954	9.666337985731483	RIDA
										Hepatoid adenocarcinoma	1/6	0.014908284799373634	0.06796153286628041	0	0	81.40816326530613	342.3895623444841	ALB		negative regulation of inflammatory response (GO:0050728)	1/78	0.17767612543797884	0.21228835766615653	0	0	5.267161410018553	9.10056411919043	APCS
										Hereditary Factor V Deficiency	1/6	0.014908284799373634	0.06796153286628041	0	0	81.40816326530613	342.3895623444841	FGA		regulation of endothelial cell proliferation (GO:0001936)	1/79	0.17973998119355442	0.21336875186847748	0	0	5.199372056514914	8.923391206941128	ANG
										HMG CoA lyase deficiency	1/6	0.014908284799373634	0.06796153286628041	0	0	81.40816326530613	342.3895623444841	APOB		cation transport (GO:0006812)	1/79	0.17973998119355442	0.21336875186847748	0	0	5.199372056514914	8.923391206941128	SLC22A1
										Temporal Arteritis	1/6	0.014908284799373634	0.06796153286628041	0	0	81.40816326530613	342.3895623444841	PLG		negative regulation of cell death (GO:0060548)	1/81	0.18385247549919195	0.21754890991544257	0	0	5.0688775510204085	8.584760541358477	ALB
										Osteoblastic Osteosarcoma	1/6	0.014908284799373634	0.06796153286628041	0	0	81.40816326530613	342.3895623444841	ALB		negative regulation of binding (GO:0051100)	1/82	0.1859011384602527	0.21926800946593908	0	0	5.00604686318972	8.422875391899517	CFHR1
										Hypertriglyceridemic Waist	1/6	0.014908284799373634	0.06796153286628041	0	0	81.40816326530613	342.3895623444841	APOB		negative regulation of endopeptidase activity (GO:0010951)	1/83	0.18794476153579323	0.2209701988663639	0	0	4.944748631159781	8.265677319811374	SERPINA7
										Transferrin measurement	1/6	0.014908284799373634	0.06796153286628041	0	0	81.40816326530613	342.3895623444841	TF		protein transport (GO:0015031)	2/326	0.19595661906357978	0.2290585013110996	0	0	2.5239197530864197	4.113640834913461	TF;AFM
										Triple vessel disease	1/6	0.014908284799373634	0.06796153286628041	0	0	81.40816326530613	342.3895623444841	APOB		organic substance transport (GO:0071702)	1/87	0.19606909758966404	0.2290585013110996	0	0	4.713811105837684	7.6801565438185	SLC22A1
										Cortisone reductase deficiency	1/6	0.014908284799373634	0.06796153286628041	0	0	81.40816326530613	342.3895623444841	HSD11B1		negative regulation of translation (GO:0017148)	1/88	0.19808770290364253	0.2306844135080394	0	0	4.659394792399718	7.5437717166037235	RIDA
										Impetigo	1/6	0.014908284799373634	0.06796153286628041	0	0	81.40816326530613	342.3895623444841	PLG		negative regulation of cellular protein metabolic process (GO:0032269)	1/89	0.20010134077429026	0.2322943009619521	0	0	4.6062152133580705	7.411084001248333	RIDA
										Acute and subacute liver necrosis (disorder)	1/6	0.014908284799373634	0.06796153286628041	0	0	81.40816326530613	342.3895623444841	TF		positive regulation of response to external stimulus (GO:0032103)	1/90	0.20211002319239676	0.2338883287257925	0	0	4.55423068103646	7.281955543769811	PLG
										Acute postoperative pain	1/6	0.014908284799373634	0.06796153286628041	0	0	81.40816326530613	342.3895623444841	UGT2B7		lipid transport (GO:0006869)	1/91	0.20411376209311863	0.2354666597187074	0	0	4.503401360544218	7.156255051106618	ALB
										Intestinal malabsorption of fat	1/6	0.014908284799373634	0.06796153286628041	0	0	81.40816326530613	342.3895623444841	MTTP		cellular transition metal ion homeostasis (GO:0046916)	1/93	0.2081064570390282	0.2393224255948824	0	0	4.40505767524401	6.914643337844717	TF
										Protein-Energy Malnutrition	1/6	0.014908284799373634	0.06796153286628041	0	0	81.40816326530613	342.3895623444841	ALB		regulation of cell death (GO:0010941)	1/96	0.2140587201245348	0.24540065110850096	0	0	4.26530612244898	6.5749903239841245	HPR
										Localized amyloidosis	1/6	0.014908284799373634	0.06796153286628041	0	0	81.40816326530613	342.3895623444841	APCS		cellular response to metal ion (GO:0071248)	1/100	0.22192691156038513	0.2536307560690116	0	0	4.092145949288806	6.1603458876211565	TF
										edema disease	1/6	0.014908284799373634	0.06796153286628041	0	0	81.40816326530613	342.3895623444841	SULT2A1		protein processing (GO:0016485)	1/101	0.22388186624120487	0.2550728383181529	0	0	4.051020408163265	6.062906014187368	KLKB1
										Arcus juvenilis	1/6	0.014908284799373634	0.06796153286628041	0	0	81.40816326530613	342.3895623444841	APOB		positive regulation of angiogenesis (GO:0045766)	1/103	0.2277773453985499	0.25871007131687146	0	0	3.971188475390156	5.874923343943355	ANGPTL3
										Central Nervous System Neoplasms	2/75	0.015132735762129949	0.06877246375589517	0	0	11.345319634703197	47.54704276850611	TF;ALB		positive regulation of vasculature development (GO:1904018)	1/104	0.22971789307458146	0.2587120370014468	0	0	3.932435109966317	5.78423168094792	ANGPTL3
										Recurrent otitis media	2/77	0.01590577711096841	0.07147092513111253	0	0	11.041666666666666	45.72434655376785	CFI;PLG		peptide metabolic process (GO:0006518)	1/104	0.22971789307458146	0.2587120370014468	0	0	3.932435109966317	5.78423168094792	GSTA2
										Epithelial ovarian cancer	8/1329	0.016483353599365227	0.07147092513111253	0	0	2.686132439349699	11.027659613411016	ADH4;ADH1A;ALB;ANG;HSD17B13;PLG;HPR;SERPINA7		negative regulation of cell proliferation (GO:0008285)	2/363	0.22988814157465515	0.2587120370014468	0	0	2.2609649122807016	3.3239856680929836	ANG;PLG
										Restenosis	3/215	0.016574156104610556	0.07147092513111253	0	0	5.942794058611	24.364924698932942	FGB;HP;PLG		negative regulation of response to external stimulus (GO:0032102)	1/107	0.23551090700841826	0.26263034478514524	0	0	3.8205621871390067	5.524525481436682	APCS
										Polyendocrinopathies, Autoimmune	2/79	0.016695477638347864	0.07147092513111253	0	0	10.753787878787879	44.01113934918422	CPB2;PLG		positive regulation of epithelial cell proliferation (GO:0050679)	1/107	0.23551090700841826	0.26263034478514524	0	0	3.8205621871390067	5.524525481436682	ANG
										Dementia, Vascular	2/80	0.01709651921653639	0.07147092513111253	0	0	10.615384615384615	43.192730302148284	PLG;APOB		cellular response to starvation (GO:0009267)	1/107	0.23551090700841826	0.26263034478514524	0	0	3.8205621871390067	5.524525481436682	ALB
										Endotoxic shock	1/7	0.017371741450283952	0.07147092513111253	0	0	67.83673469387755	274.9362107684438	GC		negative regulation of hydrolase activity (GO:0051346)	1/108	0.23743240698267418	0.2639731896363266	0	0	3.7846652679763495	5.441865346754643	APCS
										asthma with copd	1/7	0.017371741450283952	0.07147092513111253	0	0	67.83673469387755	274.9362107684438	GC		negative regulation of cytokine production (GO:0001818)	1/110	0.24126121869049608	0.26582074394641486	0	0	3.714847406852649	5.282048795926194	ORM1
										Refsum Disease	1/7	0.017371741450283952	0.07147092513111253	0	0	67.83673469387755	274.9362107684438	ALB		cellular response to peptide hormone stimulus (GO:0071375)	1/110	0.24126121869049608	0.26582074394641486	0	0	3.714847406852649	5.282048795926194	PCK1
										Malattia Leventinese	1/7	0.017371741450283952	0.07147092513111253	0	0	67.83673469387755	274.9362107684438	CFI		cellular response to insulin stimulus (GO:0032869)	1/110	0.24126121869049608	0.26582074394641486	0	0	3.714847406852649	5.282048795926194	PCK1
										Extravascular Hemolysis	1/7	0.017371741450283952	0.07147092513111253	0	0	67.83673469387755	274.9362107684438	HP		regulation of protein binding (GO:0043393)	1/111	0.24316855322710132	0.2671224704106665	0	0	3.6808905380333954	5.20478084558139	CFHR1
										Memory performance	1/7	0.017371741450283952	0.07147092513111253	0	0	67.83673469387755	274.9362107684438	GC		epithelium development (GO:0060429)	1/115	0.25075101413858825	0.2746320631041681	0	0	3.5510204081632653	4.9121080927455	GSTA2
										Microalbuminuric diabetic nephropathy	1/7	0.017371741450283952	0.07147092513111253	0	0	67.83673469387755	274.9362107684438	ALB		activation of MAPK activity (GO:0000187)	1/117	0.25451427641186886	0.2779265689007945	0	0	3.4894440534834623	4.774949480472317	C5
										Serum Sickness	1/7	0.017371741450283952	0.07147092513111253	0	0	67.83673469387755	274.9362107684438	ALB		regulation of phosphorylation (GO:0042325)	1/119	0.25825901303237825	0.28118141063880236	0	0	3.429955032860602	4.6434466139665425	ANG
										Generalized amyloid deposition	1/7	0.017371741450283952	0.07147092513111253	0	0	67.83673469387755	274.9362107684438	FGA		sulfur compound biosynthetic process (GO:0044272)	1/122	0.26384157776351647	0.2864120962152627	0	0	3.3444088379153314	4.456111874258477	GSTA2
										Myocardial steatosis	1/7	0.017371741450283952	0.07147092513111253	0	0	67.83673469387755	274.9362107684438	APOB		complement activation, classical pathway (GO:0006958)	1/123	0.26569326637698776	0.2875738883139161	0	0	3.3168283706925394	4.396166676729281	APCS
										Membranoproliferative Glomerulonephritis, Type III	1/7	0.017371741450283952	0.07147092513111253	0	0	67.83673469387755	274.9362107684438	ALB		humoral immune response mediated by circulating immunoglobulin (GO:0002455)	1/125	0.2693829605231016	0.2907124031451654	0	0	3.263001974983542	4.279822783786303	APCS
										Cerebral artery atherosclerosis	1/7	0.017371741450283952	0.07147092513111253	0	0	67.83673469387755	274.9362107684438	APOB		response to lipid (GO:0033993)	1/140	0.2964824884084789	0.31902209279041005	0	0	2.9086771399207163	3.5362740390257685	PCK1
										Cholangiolocellular Carcinoma	1/7	0.017371741450283952	0.07147092513111253	0	0	67.83673469387755	274.9362107684438	ALB		protein stabilization (GO:0050821)	1/152	0.31745063788071526	0.3405884394755196	0	0	2.6759021489390458	3.0704182805545575	AFM
										Hemolysis (disorder)	1/7	0.017371741450283952	0.07147092513111253	0	0	67.83673469387755	274.9362107684438	HP		positive regulation of MAP kinase activity (GO:0043406)	1/177	0.359186378521905	0.38313213709003197	0	0	2.2929035250463823	2.3477357103628296	C5
										Chronic intestinal pseudo-obstruction	1/7	0.017371741450283952	0.07147092513111253	0	0	67.83673469387755	274.9362107684438	APOB		regulation of angiogenesis (GO:0045765)	1/177	0.359186378521905	0.38313213709003197	0	0	2.2929035250463823	2.3477357103628296	ANGPTL3
										Chronic synovitis	1/7	0.017371741450283952	0.07147092513111253	0	0	67.83673469387755	274.9362107684438	ANG		positive regulation of cell motility (GO:2000147)	1/179	0.3624150547196057	0.3854587865225864	0	0	2.266911258885577	2.300835957547096	ANGPTL3
										Chylomicron retention disease	1/7	0.017371741450283952	0.07147092513111253	0	0	67.83673469387755	274.9362107684438	APOB		organonitrogen compound biosynthetic process (GO:1901566)	1/181	0.36562778723674233	0.387755117300061	0	0	2.241496598639456	2.2552581276159067	GSTA2
										Histiocytoid Cardiomyopathy	1/7	0.017371741450283952	0.07147092513111253	0	0	67.83673469387755	274.9362107684438	HSD17B6		phosphate-containing compound metabolic process (GO:0006796)	1/183	0.3688246532278824	0.3900214723789101	0	0	2.216640502354788	2.2109524751177334	ANGPTL3
										Opioid-Related Disorders	1/7	0.017371741450283952	0.07147092513111253	0	0	67.83673469387755	274.9362107684438	C9		positive regulation of cellular process (GO:0048522)	2/519	0.373790931027467	0.3941405805676443	0	0	1.5661669890393295	1.5412001663600712	CFHR1;HPR
										3 beta-Hydroxysteroid dehydrogenase deficiency	1/7	0.017371741450283952	0.07147092513111253	0	0	67.83673469387755	274.9362107684438	GLYAT		protein homooligomerization (GO:0051260)	1/190	0.3798898404314479	0.3994270322250652	0	0	2.133786848072562	2.065236730473686	C9
										Hypertyrosinemia	1/7	0.017371741450283952	0.07147092513111253	0	0	67.83673469387755	274.9362107684438	GLYAT		positive regulation of cell differentiation (GO:0045597)	1/194	0.3861272144560919	0.4048285325351619	0	0	2.089140319340171	1.988001678572607	APOB
										Pancreatic Pseudocyst	1/7	0.017371741450283952	0.07147092513111253	0	0	67.83673469387755	274.9362107684438	ALB		rRNA metabolic process (GO:0016072)	1/200	0.39536815575105444	0.4133394355579205	0	0	2.025535842477695	1.8795714928238214	ANG
										Abnormality of internal carotid artery	1/7	0.017371741450283952	0.07147092513111253	0	0	67.83673469387755	274.9362107684438	APOB		positive regulation of phosphorylation (GO:0042327)	1/208	0.4074776246816245	0.4247925379117219	0	0	1.9464655427388347	1.7474769232350262	ANG
										Hypotriglyceridemia	1/7	0.017371741450283952	0.07147092513111253	0	0	67.83673469387755	274.9362107684438	ANGPTL3		regulation of translation (GO:0006417)	1/213	0.4149250068698648	0.4313344704183905	0	0	1.9000770119368502	1.6714169588215044	RIDA
										Periodontal infection	1/7	0.017371741450283952	0.07147092513111253	0	0	67.83673469387755	274.9362107684438	FGB		protein oligomerization (GO:0051259)	1/217	0.42081679423930846	0.43622698670440985	0	0	1.8645124716553287	1.613843141672166	C9
										Philadelphia chromosome negative chronic myelogenous leukemia	1/7	0.017371741450283952	0.07147092513111253	0	0	67.83673469387755	274.9362107684438	MTTP		positive regulation of cytokine production (GO:0001819)	1/220	0.42519743882549876	0.43952993676343693	0	0	1.8386916410399776	1.572452136273942	C5
										Postpartum Amenorrhea	1/7	0.017371741450283952	0.07147092513111253	0	0	67.83673469387755	274.9362107684438	CPB2		positive regulation of cell migration (GO:0030335)	1/221	0.4266504252883283	0.439796516823823	0	0	1.8302411873840445	1.5589816483293069	ANGPTL3
										Primary Hyperoxaluria	1/7	0.017371741450283952	0.07147092513111253	0	0	67.83673469387755	274.9362107684438	HPR		regulation of programmed cell death (GO:0043067)	1/268	0.4910275855522238	0.504743439897258	0	0	1.504471451501949	1.0700627976731167	ALB
										Arcus Senilis	1/7	0.017371741450283952	0.07147092513111253	0	0	67.83673469387755	274.9362107684438	APOB		regulation of cell migration (GO:0030334)	1/316	0.5494520719577651	0.5632266364358149	0	0	1.272108843537415	0.761781683906121	ANGPTL3
										Endometrial Carcinoma	6/840	0.017774671486188776	0.07292552718083561	0	0	3.1255722694571615	12.59599618883286	ANG;PLG;HSD17B6;HPR;UGT2B7;SULT2A1		transmembrane transport (GO:0055085)	1/378	0.615274113971147	0.6289468720593946	0	0	1.0595463649650843	0.5146083156852507	SLC22A1
										Cholecystolithiasis	2/82	0.017910873954623378	0.07328077792514882	0	0	10.348958333333334	41.62710426921145	APOB;SULT2A1		negative regulation of programmed cell death (GO:0043069)	1/408	0.643643262264238	0.6561238795380597	0	0	0.9799428370856942	0.4317732474155183	ALB
										Dermatologic disorders	4/406	0.01849387968958507	0.07545707265612472	0	0	4.228423101881895	16.872741944723884	HSD11B1;PLG;KLKB1;SULT2A1		negative regulation of apoptotic process (GO:0043066)	1/485	0.7074048097353064	0.7191297513331292	0	0	0.8207960870298533	0.2841203737887477	ALB
										Malnutrition	3/225	0.018681598748238135	0.07548368933866084	0	0	5.672225416906268	22.576683856024196	ALB;PLG;APOB		negative regulation of cellular macromolecule biosynthetic process (GO:2000113)	1/512	0.7269983543914988	0.7370121058293982	0	0	0.7763488957226726	0.2475241452439199	RIDA
										Retinitis Pigmentosa	4/410	0.01909764383732585	0.07548368933866084	0	0	4.185907046476761	16.568616713446424	HSD11B1;MTTP;HSD17B6;APOB		negative regulation of cellular process (GO:0048523)	1/534	0.7420076098422348	0.7501615396207209	0	0	0.7434621128000919	0.2218459570607908	PLG
										Hypogammaglobulinemia	2/85	0.019162754331397695	0.07548368933866084	0	0	9.973393574297189	39.44264488506008	APCS;SERPINA7		negative regulation of gene expression (GO:0010629)	1/618	0.7922302274664492	0.7987417087880914	0	0	0.6394668077928092	0.14893389023379447	RIDA
										Cervix carcinoma	7/1105	0.019292897612041417	0.07548368933866084	0	0	2.795018426737832	11.034783758338547	ADH1C;ALB;MTTP;HP;GGH;HSD17B13;PLG		cytokine-mediated signaling pathway (GO:0019221)	1/633	0.8001291946515976	0.8045014853327539	0	0	0.6238052182898476	0.1390973794988029	GSTA2
										Drug abuse	3/229	0.0195644856434964	0.07548368933866084	0	0	5.570702315948032	21.915361913574387	ADH1C;ALB;PLG		regulation of cell proliferation (GO:0042127)	1/740	0.8485413348078578	0.8508534365375794	0	0	0.5305293971445141	0.08713228090432418	PLG
										Muscle Cramp	2/86	0.019588053045278837	0.07548368933866084	0	0	9.854166666666666	38.754815869716495	PON3;ANG		regulation of apoptotic process (GO:0042981)	1/815	0.8754157758680097	0.8754157758680097	0	0	0.4797673369101941	0.06383608257248163	ALB
										Aseptic Meningitis	1/8	0.01982916145118511	0.07548368933866084	0	0	58.142857142857146	227.9549801512961	ALB
										Amyloidosis, familial visceral	1/8	0.01982916145118511	0.07548368933866084	0	0	58.142857142857146	227.9549801512961	FGA
										Avitaminosis	1/8	0.01982916145118511	0.07548368933866084	0	0	58.142857142857146	227.9549801512961	APOB
										Caroli Disease	1/8	0.01982916145118511	0.07548368933866084	0	0	58.142857142857146	227.9549801512961	PLG
										Membranoproliferative Glomerulonephritis, Type I	1/8	0.01982916145118511	0.07548368933866084	0	0	58.142857142857146	227.9549801512961	ALB
										Rhinitis, Allergic, Perennial	1/8	0.01982916145118511	0.07548368933866084	0	0	58.142857142857146	227.9549801512961	ALB
										HYPERALPHALIPOPROTEINEMIA 1	1/8	0.01982916145118511	0.07548368933866084	0	0	58.142857142857146	227.9549801512961	APOB
										Abnormality of the larynx	1/8	0.01982916145118511	0.07548368933866084	0	0	58.142857142857146	227.9549801512961	PLG
										Immune Complex Diseases	1/8	0.01982916145118511	0.07548368933866084	0	0	58.142857142857146	227.9549801512961	C5
										Vitamin D measurement	1/8	0.01982916145118511	0.07548368933866084	0	0	58.142857142857146	227.9549801512961	GC
										Vitamin Deficiency	1/8	0.01982916145118511	0.07548368933866084	0	0	58.142857142857146	227.9549801512961	APOB
										Deficiency of lyase	1/8	0.01982916145118511	0.07548368933866084	0	0	58.142857142857146	227.9549801512961	HSD17B6
										Intractable diarrhea	1/8	0.01982916145118511	0.07548368933866084	0	0	58.142857142857146	227.9549801512961	C5
										Xanthelasma of periocular region	1/8	0.01982916145118511	0.07548368933866084	0	0	58.142857142857146	227.9549801512961	APOB
										Xanthoma of periocular region	1/8	0.01982916145118511	0.07548368933866084	0	0	58.142857142857146	227.9549801512961	APOB
										Precocious atherosclerosis	1/8	0.01982916145118511	0.07548368933866084	0	0	58.142857142857146	227.9549801512961	APOB
										Premature plaque build-up in arteries	1/8	0.01982916145118511	0.07548368933866084	0	0	58.142857142857146	227.9549801512961	APOB
										Alkaptonuria	1/8	0.01982916145118511	0.07548368933866084	0	0	58.142857142857146	227.9549801512961	APCS
										Amyloid Neuropathies	1/8	0.01982916145118511	0.07548368933866084	0	0	58.142857142857146	227.9549801512961	APCS
										Leukocytoclastic vasculitis	1/8	0.01982916145118511	0.07548368933866084	0	0	58.142857142857146	227.9549801512961	CFI
										Generalized muscle weakness	2/87	0.020017318109897504	0.07580917653415029	0	0	9.737745098039216	38.08585452607372	PON3;ANG
										Chronic active hepatitis	2/87	0.020017318109897504	0.07580917653415029	0	0	9.737745098039216	38.08585452607372	HSD17B6;SERPINA7
										Hypoglycemia	3/232	0.02024165428659951	0.07646271964528766	0	0	5.496887484901979	21.43793102563893	HMGCS2;HSD17B6;PCK1
										Iron Overload	2/88	0.020450527887125446	0.0770546675747048	0	0	9.624031007751938	37.43504172973695	TF;HP
										Metabolic Diseases	4/421	0.020820993313521108	0.07816718723440715	0	0	4.073193619017829	15.77056460829363	HSD11B1;FGA;SLC22A1;HSD17B6
										Retinal Degeneration	2/89	0.020887660803435404	0.07816718723440715	0	0	9.512931034482758	36.80169347929862	MTTP;APOB
										Hepatoblastoma	3/235	0.020931697049044674	0.07816718723440715	0	0	5.424981658107117	20.975640931696432	ALB;APOB;SERPINA7
										Kidney Diseases	5/639	0.021271843522554616	0.07816718723440715	0	0	3.3852085524009814	13.034308775127169	FGA;ALB;PLG;APOB;CYP3A5
										Virus Diseases	6/875	0.021277320287794093	0.07816718723440715	0	0	2.9941939533424	11.527986707389452	APCS;C5;C9;ALB;MTTP;APOB
										Periodontitis, Juvenile	2/90	0.021328695384006162	0.07816718723440715	0	0	9.40435606060606	36.18515879365064	PLG;GC
										Myeloid Leukemia, Chronic	6/876	0.021383844268313423	0.07816718723440715	0	0	2.9905956112852663	11.499197749184551	ORM1;HULC;MTTP;SLC22A1;HP;CYP3A5
										Hepatitis B, Chronic	3/238	0.021634623803612182	0.07816718723440715	0	0	5.354911724762336	20.527841473575418	C9;ALB;HP
										Overweight	3/238	0.021634623803612182	0.07816718723440715	0	0	5.354911724762336	20.527841473575418	ALB;APOB;SLC27A2
										Acute Cerebrovascular Accidents	2/91	0.02177361021578966	0.07816718723440715	0	0	9.298220973782772	35.5848177883064	FGA;ALB
										Prolactinoma	2/91	0.02177361021578966	0.07816718723440715	0	0	9.298220973782772	35.5848177883064	APCS;SULT2A1
										Allergic disposition	3/240	0.022110403168695048	0.07816718723440715	0	0	5.3091839482897925	20.237053883333374	ALB;HP;GC
										Adrenal Cortical Adenoma	2/92	0.022222383975626977	0.07816718723440715	0	0	9.194444444444445	35.00007985571613	HSD17B13;SULT2A1
										Renal medullary carcinoma	1/9	0.022280559123686802	0.07816718723440715	0	0	50.87244897959184	193.52086993316271	MTTP
										eyelids (symptom)	1/9	0.022280559123686802	0.07816718723440715	0	0	50.87244897959184	193.52086993316271	APOB
										Factor XII Deficiency	1/9	0.022280559123686802	0.07816718723440715	0	0	50.87244897959184	193.52086993316271	PLG
										Cleft lip, isolated	1/9	0.022280559123686802	0.07816718723440715	0	0	50.87244897959184	193.52086993316271	ADH1C
										Bone marrow toxicity	1/9	0.022280559123686802	0.07816718723440715	0	0	50.87244897959184	193.52086993316271	GGH
										Lymphoproliferative Syndrome, X-Linked, 2	1/9	0.022280559123686802	0.07816718723440715	0	0	50.87244897959184	193.52086993316271	APCS
										Glycogen storage disease type Ia	1/9	0.022280559123686802	0.07816718723440715	0	0	50.87244897959184	193.52086993316271	APOB
										Specific granule deficiency	1/9	0.022280559123686802	0.07816718723440715	0	0	50.87244897959184	193.52086993316271	HP
										PEROXISOME BIOGENESIS DISORDER, COMPLEMENTATION GROUP A	1/9	0.022280559123686802	0.07816718723440715	0	0	50.87244897959184	193.52086993316271	GLYAT
										Peroxisome Biogenesis Disorder, Complementation Group C	1/9	0.022280559123686802	0.07816718723440715	0	0	50.87244897959184	193.52086993316271	SLC22A1
										Cutaneous Candidiasis	1/9	0.022280559123686802	0.07816718723440715	0	0	50.87244897959184	193.52086993316271	APCS
										Acute inflammatory demyelinating polyneuropathy	1/9	0.022280559123686802	0.07816718723440715	0	0	50.87244897959184	193.52086993316271	ALB
										Premature hardening of arteries	1/9	0.022280559123686802	0.07816718723440715	0	0	50.87244897959184	193.52086993316271	APOB
										Dysgammaglobulinemia	1/9	0.022280559123686802	0.07816718723440715	0	0	50.87244897959184	193.52086993316271	APCS
										pseudohermaphrodite (non-specific)	1/9	0.022280559123686802	0.07816718723440715	0	0	50.87244897959184	193.52086993316271	HSD17B13
										Anuria	1/9	0.022280559123686802	0.07816718723440715	0	0	50.87244897959184	193.52086993316271	ALB
										Liver Cirrhosis, Alcoholic	2/93	0.022674995409076425	0.0789881325924667	0	0	9.092948717948717	34.43038199107018	ADH1C;APOB
										PARKINSON DISEASE, LATE-ONSET	2/93	0.022674995409076425	0.0789881325924667	0	0	9.092948717948717	34.43038199107018	ADH1C;ALB
										Edema	2/93	0.022674995409076425	0.0789881325924667	0	0	9.092948717948717	34.43038199107018	FGA;KLKB1
										Membranous glomerulonephritis	2/95	0.023591646713008625	0.08061860133132481	0	0	8.896505376344086	33.333983109146935	ALB;PLG
										Polyneuropathy	2/95	0.023591646713008625	0.08061860133132481	0	0	8.896505376344086	33.333983109146935	ALB;SERPINA7
										Diabetic Retinopathy	3/247	0.023820769977796415	0.08061860133132481	0	0	5.1550401116149285	19.265402454250758	ALB;HP;PLG
										Malignant neoplasm of prostate	14/3239	0.024413880724569657	0.08061860133132481	0	0	2.016795865633075	7.487563240857898	MTTP;UGT2B15;SLC22A1;HP;HSD17B13;PLG;HSD17B6;HPR;CYP3A5;TF;HAO1;ANG;GC;SULT2A1
										Adult Hepatocellular Carcinoma	2/97	0.024523395696302068	0.08061860133132481	0	0	8.708333333333334	32.29161197321332	HULC;GC
										Childhood Acute Lymphoblastic Leukemia	4/443	0.02454914828034287	0.08061860133132481	0	0	3.8647122907794396	14.326790367865748	MTTP;GGH;HSD17B6;CYP3A5
										Immune System Diseases	3/250	0.024575282725466056	0.08061860133132481	0	0	5.091653027823241	18.869737956283668	APCS;ALB;MTTP
										B Acute Lymphoblastic Leukemia with t(9;22)(q34.1;q11.2); BCR-ABL1	1/10	0.02472594881725805	0.08061860133132481	0	0	45.21768707482993	167.3010120823387	MTTP
										Rickettsia Infections	1/10	0.02472594881725805	0.08061860133132481	0	0	45.21768707482993	167.3010120823387	ANG
										Bile Duct Neoplasms	1/10	0.02472594881725805	0.08061860133132481	0	0	45.21768707482993	167.3010120823387	APOB
										FRAXE Syndrome	1/10	0.02472594881725805	0.08061860133132481	0	0	45.21768707482993	167.3010120823387	AFM
										Pancreatitis, Acute Necrotizing	1/10	0.02472594881725805	0.08061860133132481	0	0	45.21768707482993	167.3010120823387	PLG
										Hereditary systemic amyloidosis	1/10	0.02472594881725805	0.08061860133132481	0	0	45.21768707482993	167.3010120823387	FGA
										Spondyloepiphyseal dysplasia, congenita	1/10	0.02472594881725805	0.08061860133132481	0	0	45.21768707482993	167.3010120823387	SULT2A1
										Vasculitis, Leukocytoclastic, Cutaneous	1/10	0.02472594881725805	0.08061860133132481	0	0	45.21768707482993	167.3010120823387	CFI
										Hypochromic anemia	1/10	0.02472594881725805	0.08061860133132481	0	0	45.21768707482993	167.3010120823387	TF
										Paranoid ideation	1/10	0.02472594881725805	0.08061860133132481	0	0	45.21768707482993	167.3010120823387	SULT2A1
										Unconjugated hyperbilirubinemia	1/10	0.02472594881725805	0.08061860133132481	0	0	45.21768707482993	167.3010120823387	HP
										Platelet thrombus	1/10	0.02472594881725805	0.08061860133132481	0	0	45.21768707482993	167.3010120823387	PLG
										Intestinal carcinoma	1/10	0.02472594881725805	0.08061860133132481	0	0	45.21768707482993	167.3010120823387	SULT2A1
										Poor wound healing	1/10	0.02472594881725805	0.08061860133132481	0	0	45.21768707482993	167.3010120823387	PLG
										Xanthoma tendinosum	1/10	0.02472594881725805	0.08061860133132481	0	0	45.21768707482993	167.3010120823387	ADH1A
										Xerocytosis	1/10	0.02472594881725805	0.08061860133132481	0	0	45.21768707482993	167.3010120823387	ALB
										Adult onset autosomal dominant leukodystrophy	1/10	0.02472594881725805	0.08061860133132481	0	0	45.21768707482993	167.3010120823387	SLC22A1
										Premature arteriosclerosis	1/10	0.02472594881725805	0.08061860133132481	0	0	45.21768707482993	167.3010120823387	APOB
										Dysfibrinogenemia	1/10	0.02472594881725805	0.08061860133132481	0	0	45.21768707482993	167.3010120823387	FGA
										Anterior myocardial infarction	1/10	0.02472594881725805	0.08061860133132481	0	0	45.21768707482993	167.3010120823387	FGB
										Quebec platelet disorder	1/10	0.02472594881725805	0.08061860133132481	0	0	45.21768707482993	167.3010120823387	PLG
										Arthus Reaction	1/10	0.02472594881725805	0.08061860133132481	0	0	45.21768707482993	167.3010120823387	C5
										Chronic Obstructive Airway Disease	5/669	0.02532896227300315	0.08226627935495412	0	0	3.2272423025435075	11.862719149643656	HSD11B1;ALB;GC;KLKB1;CYP3A5
										Alzheimer Disease, Late Onset	3/253	0.025342692692284445	0.08226627935495412	0	0	5.029787234042553	18.48580021023989	TF;PLG;PCK1
										Mood swings	2/100	0.025948961945953097	0.08404959823283492	0	0	8.44047619047619	30.82144266223132	PON3;ANG
										Epilepsy	7/1177	0.02621578117506558	0.08472802799906316	0	0	2.6129994036970783	9.514959604927798	ALB;HP;PLG;HMGCS2;PCK1;CYP3A5;UGT2B7
										Eyelid Xanthoma	1/11	0.027165344857992397	0.08482709166015807	0	0	40.69387755102041	146.73452100035948	APOB
										Colitis, Ischemic	1/11	0.027165344857992397	0.08482709166015807	0	0	40.69387755102041	146.73452100035948	PLG
										Gastrooesophageal cancer	1/11	0.027165344857992397	0.08482709166015807	0	0	40.69387755102041	146.73452100035948	UGT2B7
										Sjogren-Larsson Syndrome	1/11	0.027165344857992397	0.08482709166015807	0	0	40.69387755102041	146.73452100035948	HSD17B6
										Splanchnic vein thrombosis	1/11	0.027165344857992397	0.08482709166015807	0	0	40.69387755102041	146.73452100035948	CPB2
										Chills	1/11	0.027165344857992397	0.08482709166015807	0	0	40.69387755102041	146.73452100035948	MTTP
										Chronic cough	1/11	0.027165344857992397	0.08482709166015807	0	0	40.69387755102041	146.73452100035948	CYP3A5
										Supraventricular tachycardia	1/11	0.027165344857992397	0.08482709166015807	0	0	40.69387755102041	146.73452100035948	CPB2
										HFE-Associated Hereditary Hemochromatosis	1/11	0.027165344857992397	0.08482709166015807	0	0	40.69387755102041	146.73452100035948	TF
										Plasma cell inflammation	1/11	0.027165344857992397	0.08482709166015807	0	0	40.69387755102041	146.73452100035948	ALB
										Dengue Shock Syndrome	1/11	0.027165344857992397	0.08482709166015807	0	0	40.69387755102041	146.73452100035948	PLG
										Yersinia infections	1/11	0.027165344857992397	0.08482709166015807	0	0	40.69387755102041	146.73452100035948	CPB2
										Akathisia	1/11	0.027165344857992397	0.08482709166015807	0	0	40.69387755102041	146.73452100035948	FGA
										LACTASE PERSISTENCE	1/11	0.027165344857992397	0.08482709166015807	0	0	40.69387755102041	146.73452100035948	SLC22A1
										Apparent mineralocorticoid excess	1/11	0.027165344857992397	0.08482709166015807	0	0	40.69387755102041	146.73452100035948	HSD11B1
										Arterial aneurysm	1/11	0.027165344857992397	0.08482709166015807	0	0	40.69387755102041	146.73452100035948	PLG
										HIV Coinfection	2/103	0.02740756305932927	0.08536168492777285	0	0	8.188531353135314	29.45362550083794	ALB;HP
										Hepatitis A	3/261	0.02745213293208673	0.08536168492777285	0	0	4.871845620979713	17.515802156668258	ALB;APOB;SERPINA7
										Endothelial dysfunction	3/262	0.027722252261853892	0.08602051804781134	0	0	4.852788959171938	17.399771177530027	FGB;ALB;HP
										Refractory anemias	3/266	0.028817021895385514	0.08923006570122517	0	0	4.77801148774371	16.94659872229953	ALB;SLC22A1;GGH
										Chronic graft-versus-host disease	2/106	0.028898646186160913	0.08929560756686122	0	0	7.951121794871795	28.178461808105727	TF;HP
										Adenocarcinoma of colon	3/267	0.02909428493815266	0.0894015763543472	0	0	4.759671179883946	16.83597323857966	ALB;ANG;HSD17B13
										Pleural effusion disorder	2/107	0.029402797443948955	0.0894015763543472	0	0	7.875	27.772490481823702	HSD11B1;PLG
										Endotoxemia	1/12	0.029598761568907096	0.0894015763543472	0	0	36.99257884972171	130.2147194065139	PLG
										Retinal Pigment Epithelial Detachment	1/12	0.029598761568907096	0.0894015763543472	0	0	36.99257884972171	130.2147194065139	HP
										Miosis disorder	1/12	0.029598761568907096	0.0894015763543472	0	0	36.99257884972171	130.2147194065139	SLC22A1
										Chronic calcifying pancreatitis	1/12	0.029598761568907096	0.0894015763543472	0	0	36.99257884972171	130.2147194065139	RIDA
										Thrombophilia, hereditary	1/12	0.029598761568907096	0.0894015763543472	0	0	36.99257884972171	130.2147194065139	PLG
										Abdominal obesity metabolic syndrome	1/12	0.029598761568907096	0.0894015763543472	0	0	36.99257884972171	130.2147194065139	MTTP
										Cystic renal dysplasia	1/12	0.029598761568907096	0.0894015763543472	0	0	36.99257884972171	130.2147194065139	HSD17B6
										Activated Partial Thromboplastin Time measurement	1/12	0.029598761568907096	0.0894015763543472	0	0	36.99257884972171	130.2147194065139	KLKB1
										Acute viral hepatitis	1/12	0.029598761568907096	0.0894015763543472	0	0	36.99257884972171	130.2147194065139	ALB
										Plasmacytoma	2/111	0.03145448478079644	0.09149461696019921	0	0	7.584480122324159	26.23633758944092	ALB;MTTP
										Glomerulosclerosis (disorder)	2/112	0.03197607762407203	0.09149461696019921	0	0	7.515151515151516	25.872917364872013	ALB;PLG
										Synovitis	2/112	0.03197607762407203	0.09149461696019921	0	0	7.515151515151516	25.872917364872013	CPB2;PLG
										Infectious disease of lung	2/112	0.03197607762407203	0.09149461696019921	0	0	7.515151515151516	25.872917364872013	HP;PLG
										Adenocarcinoma, intestinal type	1/13	0.03202621324876303	0.09149461696019921	0	0	33.90816326530612	116.6847899929619	SLC22A1
										Ataxia with vitamin E deficiency	1/13	0.03202621324876303	0.09149461696019921	0	0	33.90816326530612	116.6847899929619	APOB
										Macrophage Activation Syndrome	1/13	0.03202621324876303	0.09149461696019921	0	0	33.90816326530612	116.6847899929619	PLG
										Relapsing Fever	1/13	0.03202621324876303	0.09149461696019921	0	0	33.90816326530612	116.6847899929619	PLG
										Antley-Bixler Syndrome, Autosomal Dominant	1/13	0.03202621324876303	0.09149461696019921	0	0	33.90816326530612	116.6847899929619	HSD17B6
										Eye Color	1/13	0.03202621324876303	0.09149461696019921	0	0	33.90816326530612	116.6847899929619	AFM
										Schizophrenia and related disorders	1/13	0.03202621324876303	0.09149461696019921	0	0	33.90816326530612	116.6847899929619	CYP3A5
										Hypoalphalipoproteinemia, Familial	1/13	0.03202621324876303	0.09149461696019921	0	0	33.90816326530612	116.6847899929619	APOB
										Multiple Acyl Coenzyme A Dehydrogenase Deficiency	1/13	0.03202621324876303	0.09149461696019921	0	0	33.90816326530612	116.6847899929619	HSD17B6
										Cerebral metastasis	1/13	0.03202621324876303	0.09149461696019921	0	0	33.90816326530612	116.6847899929619	SLC22A1
										Hepatic infection	1/13	0.03202621324876303	0.09149461696019921	0	0	33.90816326530612	116.6847899929619	ALB
										Non-toxic nodular goiter	1/13	0.03202621324876303	0.09149461696019921	0	0	33.90816326530612	116.6847899929619	SERPINA7
										Heymann Nephritis	1/13	0.03202621324876303	0.09149461696019921	0	0	33.90816326530612	116.6847899929619	ALB
										obsolete Combined hyperlipidemia	1/13	0.03202621324876303	0.09149461696019921	0	0	33.90816326530612	116.6847899929619	ANGPTL3
										Occupational Diseases	1/13	0.03202621324876303	0.09149461696019921	0	0	33.90816326530612	116.6847899929619	ALB
										Opioid abuse	1/13	0.03202621324876303	0.09149461696019921	0	0	33.90816326530612	116.6847899929619	C9
										Coffin-Lowry syndrome	1/13	0.03202621324876303	0.09149461696019921	0	0	33.90816326530612	116.6847899929619	HSD17B6
										Urolithiasis	1/13	0.03202621324876303	0.09149461696019921	0	0	33.90816326530612	116.6847899929619	ALB
										Diarrheal disorder	1/13	0.03202621324876303	0.09149461696019921	0	0	33.90816326530612	116.6847899929619	PLG
										Keratoconjunctivitis	1/13	0.03202621324876303	0.09149461696019921	0	0	33.90816326530612	116.6847899929619	PLG
										Diffuse panbronchiolitis	1/13	0.03202621324876303	0.09149461696019921	0	0	33.90816326530612	116.6847899929619	GC
										Lentivirus Infections	1/13	0.03202621324876303	0.09149461696019921	0	0	33.90816326530612	116.6847899929619	APOB
										Low density lipoprotein increased	1/13	0.03202621324876303	0.09149461696019921	0	0	33.90816326530612	116.6847899929619	APOB
										Arterial disease of legs	1/13	0.03202621324876303	0.09149461696019921	0	0	33.90816326530612	116.6847899929619	APOB
										cervical cancer	6/965	0.03238540814782474	0.09234217728636514	0	0	2.7003981420039813	9.262493419194657	ALB;SLC22A1;GGH;ANG;HSD17B13;PLG
										Dermatitis, Atopic	4/484	0.03252330153650689	0.09255667893915352	0	0	3.527173913043478	12.083387016571503	ORM1;ALB;HSD17B6;GLYAT
										Pain	4/485	0.03273475576459731	0.09297929666213507	0	0	3.5196601283557807	12.034836872128919	PON3;ALB;ANG;UGT2B7
										Gingival Diseases	2/114	0.03302953017935412	0.0936364991840807	0	0	7.380208333333333	25.169117576656426	FGB;PLG
										Methemoglobinemia	1/14	0.034447714169871156	0.09404671687412144	0	0	31.298273155416013	105.4223689491126	HSD17B6
										First myocardial infarction	1/14	0.034447714169871156	0.09404671687412144	0	0	31.298273155416013	105.4223689491126	CPB2
										Serum iron measurement	1/14	0.034447714169871156	0.09404671687412144	0	0	31.298273155416013	105.4223689491126	TF
										Fulminant Hepatic Failure with Cerebral Edema	1/14	0.034447714169871156	0.09404671687412144	0	0	31.298273155416013	105.4223689491126	GC
										Cancer Relapse	1/14	0.034447714169871156	0.09404671687412144	0	0	31.298273155416013	105.4223689491126	PLG
										Gastrointestinal symptom	1/14	0.034447714169871156	0.09404671687412144	0	0	31.298273155416013	105.4223689491126	ADH1C
										Genital ulcers	1/14	0.034447714169871156	0.09404671687412144	0	0	31.298273155416013	105.4223689491126	SULT2A1
										Hemophagocytic Syndrome	1/14	0.034447714169871156	0.09404671687412144	0	0	31.298273155416013	105.4223689491126	APCS
										Hepatic Stupor	1/14	0.034447714169871156	0.09404671687412144	0	0	31.298273155416013	105.4223689491126	GC
										Stickler syndrome (disorder)	1/14	0.034447714169871156	0.09404671687412144	0	0	31.298273155416013	105.4223689491126	SULT2A1
										Oral Mucositis	1/14	0.034447714169871156	0.09404671687412144	0	0	31.298273155416013	105.4223689491126	ALB
										hypertensive nephropathy	1/14	0.034447714169871156	0.09404671687412144	0	0	31.298273155416013	105.4223689491126	CYP3A5
										Pachyonychia Congenita	1/14	0.034447714169871156	0.09404671687412144	0	0	31.298273155416013	105.4223689491126	KLKB1
										Partial thromboplastin time increased (finding)	1/14	0.034447714169871156	0.09404671687412144	0	0	31.298273155416013	105.4223689491126	KLKB1
										Peripheral arterial stenosis	1/14	0.034447714169871156	0.09404671687412144	0	0	31.298273155416013	105.4223689491126	APOB
										Peritoneal Surface Malignancy	1/14	0.034447714169871156	0.09404671687412144	0	0	31.298273155416013	105.4223689491126	HP
										Intravascular hemolysis	1/14	0.034447714169871156	0.09404671687412144	0	0	31.298273155416013	105.4223689491126	HP
										Angioedema	1/14	0.034447714169871156	0.09404671687412144	0	0	31.298273155416013	105.4223689491126	ALB
										Dysferlinopathy	1/14	0.034447714169871156	0.09404671687412144	0	0	31.298273155416013	105.4223689491126	ALB
										Antibiotic-associated diarrhea	1/14	0.034447714169871156	0.09404671687412144	0	0	31.298273155416013	105.4223689491126	CPB2
										Hyperhomocysteinemia	2/117	0.03463508247104127	0.0943837948518966	0	0	7.186594202898551	24.167712601380277	HSD11B1;CPB2
										Muscle Rigidity	2/119	0.03572213956233325	0.09716685107470756	0	0	7.063034188034188	23.533921331722766	FGB;FGA
										Aspergillosis	1/15	0.03686327859360632	0.09740082733945714	0	0	29.06122448979592	95.91771596133705	PLG
										Adenocarcinoma, metastatic	1/15	0.03686327859360632	0.09740082733945714	0	0	29.06122448979592	95.91771596133705	ALB
										Erythrophagocytosis	1/15	0.03686327859360632	0.09740082733945714	0	0	29.06122448979592	95.91771596133705	TF
										Autonomic neuropathy	1/15	0.03686327859360632	0.09740082733945714	0	0	29.06122448979592	95.91771596133705	ALB
										Esophageal Varices	1/15	0.03686327859360632	0.09740082733945714	0	0	29.06122448979592	95.91771596133705	ALB
										Excessive tearing	1/15	0.03686327859360632	0.09740082733945714	0	0	29.06122448979592	95.91771596133705	PLG
										Meleda Disease	1/15	0.03686327859360632	0.09740082733945714	0	0	29.06122448979592	95.91771596133705	KLKB1
										Glucocorticoid deficiency	1/15	0.03686327859360632	0.09740082733945714	0	0	29.06122448979592	95.91771596133705	HSD17B6
										Group B streptococcal pneumonia	1/15	0.03686327859360632	0.09740082733945714	0	0	29.06122448979592	95.91771596133705	ALB
										Hepatic Coma	1/15	0.03686327859360632	0.09740082733945714	0	0	29.06122448979592	95.91771596133705	GC
										Thanatophoric Dysplasia	1/15	0.03686327859360632	0.09740082733945714	0	0	29.06122448979592	95.91771596133705	HP
										Total iron binding capacity function	1/15	0.03686327859360632	0.09740082733945714	0	0	29.06122448979592	95.91771596133705	TF
										Plasmacytosis	1/15	0.03686327859360632	0.09740082733945714	0	0	29.06122448979592	95.91771596133705	ALB
										Iron binding capacity total measurement	1/15	0.03686327859360632	0.09740082733945714	0	0	29.06122448979592	95.91771596133705	TF
										Duchenne and Becker Muscular Dystrophy	1/15	0.03686327859360632	0.09740082733945714	0	0	29.06122448979592	95.91771596133705	ALB
										Pseudotumor Cerebri	1/15	0.03686327859360632	0.09740082733945714	0	0	29.06122448979592	95.91771596133705	HSD11B1
										Astrocytoma	5/741	0.03701902292985615	0.0976376729774956	0	0	2.9006642512077296	9.561527345913742	ADH4;ADH1C;ADH1A;PLG;SULT2A1
										Waist-Hip Ratio	2/122	0.037377373487394706	0.09840709561654543	0	0	6.885416666666667	22.630228345687478	KLKB1;UGT2B7
										Fibrosarcoma	3/298	0.03839361281906877	0.09983838885508632	0	0	4.252794807068157	13.863533397167735	GGH;ANG;PLG
										Amyloidosis, Familial	1/16	0.039272920734465235	0.09983838885508632	0	0	27.122448979591837	87.80133530116419	FGA
										Balkan Nephropathy	1/16	0.039272920734465235	0.09983838885508632	0	0	27.122448979591837	87.80133530116419	ALB
										Crigler Najjar syndrome, type 1	1/16	0.039272920734465235	0.09983838885508632	0	0	27.122448979591837	87.80133530116419	ALB
										Focal Nodular Hyperplasia	1/16	0.039272920734465235	0.09983838885508632	0	0	27.122448979591837	87.80133530116419	ALB
										Mucolipidosis Type IV	1/16	0.039272920734465235	0.09983838885508632	0	0	27.122448979591837	87.80133530116419	APOB
										Cancer Pain	1/16	0.039272920734465235	0.09983838885508632	0	0	27.122448979591837	87.80133530116419	CYP3A5
										Carotid Artery Thrombosis	1/16	0.039272920734465235	0.09983838885508632	0	0	27.122448979591837	87.80133530116419	KLKB1
										NEPHROLITHIASIS, CALCIUM OXALATE	1/16	0.039272920734465235	0.09983838885508632	0	0	27.122448979591837	87.80133530116419	HAO1
										Nuchal bleb, familial	1/16	0.039272920734465235	0.09983838885508632	0	0	27.122448979591837	87.80133530116419	APOB
										Primary hyperoxaluria, type I	1/16	0.039272920734465235	0.09983838885508632	0	0	27.122448979591837	87.80133530116419	HAO1
										Homozygous alpha thalassemia	1/16	0.039272920734465235	0.09983838885508632	0	0	27.122448979591837	87.80133530116419	HP
										Hyperoxaluria	1/16	0.039272920734465235	0.09983838885508632	0	0	27.122448979591837	87.80133530116419	HAO1
										Transferrin saturation measurement	1/16	0.039272920734465235	0.09983838885508632	0	0	27.122448979591837	87.80133530116419	TF
										Congenital heart block	1/16	0.039272920734465235	0.09983838885508632	0	0	27.122448979591837	87.80133530116419	PLG
										Unsaturated iron binding capacity measurement	1/16	0.039272920734465235	0.09983838885508632	0	0	27.122448979591837	87.80133530116419	TF
										Pleuropulmonary blastoma	1/16	0.039272920734465235	0.09983838885508632	0	0	27.122448979591837	87.80133530116419	ALB
										alpha^0^ Thalassemia	1/16	0.039272920734465235	0.09983838885508632	0	0	27.122448979591837	87.80133530116419	GLYAT
										Lateral Sclerosis	1/16	0.039272920734465235	0.09983838885508632	0	0	27.122448979591837	87.80133530116419	ANG
										Pyruvate Dehydrogenase Complex Deficiency Disease	1/16	0.039272920734465235	0.09983838885508632	0	0	27.122448979591837	87.80133530116419	HSD17B6
										Pancreatitis, Chronic	3/302	0.039692114219031294	0.10073067474486119	0	0	4.195047320856757	13.53575120214285	ADH4;ADH1C;ANG
										Pancreatic carcinoma	9/1869	0.040180553472131085	0.10179533015152249	0	0	2.1349331235247835	6.8624695634260915	TF;ADH1C;ADH1A;ALB;HP;ANG;PLG;GLYAT;GC
										Biliary Tract Cancer	2/128	0.04077469393263689	0.10293715573018704	0	0	6.555555555555555	20.975769396496517	ALB;SLC22A1
										Squamous cell carcinoma	9/1876	0.04100657271159415	0.10293715573018704	0	0	2.1261055299358564	6.790829782508801	ADH4;ORM1;ADH1C;ADH1A;SLC22A1;GGH;PLG;HSD17B6;CYP3A5
										Squamous cell carcinoma of esophagus	6/1023	0.041267078478817554	0.10293715573018704	0	0	2.5386162510056316	8.092322216370476	ADH4;ADH1C;HULC;PLG;HMGCS2;CYP3A5
										Serum total cholesterol measurement	3/307	0.041346581108351266	0.10293715573018704	0	0	4.125	13.141282863686461	SLC22A1;HPR;APOB
										Affective Disorders, Psychotic	1/17	0.04167665479123348	0.10293715573018704	0	0	25.426020408163264	80.79916728086499	HP
										Macroangiopathy	1/17	0.04167665479123348	0.10293715573018704	0	0	25.426020408163264	80.79916728086499	APOB
										Ethylmalonic encephalopathy	1/17	0.04167665479123348	0.10293715573018704	0	0	25.426020408163264	80.79916728086499	HSD17B6
										Metastatic hepatocellular carcinoma	1/17	0.04167665479123348	0.10293715573018704	0	0	25.426020408163264	80.79916728086499	ALB
										HYPERCHOLESTEROLEMIA, AUTOSOMAL RECESSIVE	1/17	0.04167665479123348	0.10293715573018704	0	0	25.426020408163264	80.79916728086499	APOB
										Keratoconjunctivitis, Vernal	1/17	0.04167665479123348	0.10293715573018704	0	0	25.426020408163264	80.79916728086499	PLG
										Occlusive vascular disease	1/17	0.04167665479123348	0.10293715573018704	0	0	25.426020408163264	80.79916728086499	APOB
										Hyperkeratosis lenticularis perstans	1/17	0.04167665479123348	0.10293715573018704	0	0	25.426020408163264	80.79916728086499	APOB
										Complement deficiency disease	1/17	0.04167665479123348	0.10293715573018704	0	0	25.426020408163264	80.79916728086499	C5
										Hypertrophy of kidney	1/17	0.04167665479123348	0.10293715573018704	0	0	25.426020408163264	80.79916728086499	HP
										Poisoning	1/17	0.04167665479123348	0.10293715573018704	0	0	25.426020408163264	80.79916728086499	ALB
										Primary sclerosing cholangitis	2/130	0.04193231755364056	0.10339571456882655	0	0	6.452473958333333	20.46530163526616	HP;SULT2A1
										Celiac Disease	3/312	0.04303570813232823	0.10585045368147981	0	0	4.05721958273084	12.762897421682569	PON3;HP;APOB
										Erythroid hyperplasia	1/18	0.04407449493169267	0.10585045368147981	0	0	23.92917166866747	74.70385911458476	APOB
										Mitochondrial encephalopathy	1/18	0.04407449493169267	0.10585045368147981	0	0	23.92917166866747	74.70385911458476	HSD17B6
										Infarction, Lacunar	1/18	0.04407449493169267	0.10585045368147981	0	0	23.92917166866747	74.70385911458476	HP
										Smoldering myeloma	1/18	0.04407449493169267	0.10585045368147981	0	0	23.92917166866747	74.70385911458476	ALB
										Nail-Patella Syndrome	1/18	0.04407449493169267	0.10585045368147981	0	0	23.92917166866747	74.70385911458476	MTTP
										Heart murmur	1/18	0.04407449493169267	0.10585045368147981	0	0	23.92917166866747	74.70385911458476	APOB
										Stenosis	1/18	0.04407449493169267	0.10585045368147981	0	0	23.92917166866747	74.70385911458476	FGB
										Chronic Neutrophilic Leukemia	1/18	0.04407449493169267	0.10585045368147981	0	0	23.92917166866747	74.70385911458476	MTTP
										Hyperlipoproteinemia Type I	1/18	0.04407449493169267	0.10585045368147981	0	0	23.92917166866747	74.70385911458476	APOB
										Hyperlipoproteinemia Type III	1/18	0.04407449493169267	0.10585045368147981	0	0	23.92917166866747	74.70385911458476	APOB
										Tooth Loss	1/18	0.04407449493169267	0.10585045368147981	0	0	23.92917166866747	74.70385911458476	ORM1
										Pleocytosis	1/18	0.04407449493169267	0.10585045368147981	0	0	23.92917166866747	74.70385911458476	ALB
										Invasive Fungal Infections	1/18	0.04407449493169267	0.10585045368147981	0	0	23.92917166866747	74.70385911458476	PLG
										Adrenomyeloneuropathy	1/18	0.04407449493169267	0.10585045368147981	0	0	23.92917166866747	74.70385911458476	SLC27A2
										Disease due to Papilloma virus	1/18	0.04407449493169267	0.10585045368147981	0	0	23.92917166866747	74.70385911458476	SULT2A1
										Motor Neuron Disease	2/135	0.04488006324931198	0.10761015165460032	0	0	6.208333333333333	19.26918665258641	HP;ANG
										Cholelithiasis	2/136	0.045478669821700686	0.1080802432615352	0	0	6.161691542288557	19.042780777221534	APOB;SULT2A1
										Periodontal Diseases	2/137	0.046080253337353536	0.1080802432615352	0	0	6.1157407407407405	18.820401760879264	FGB;PLG
										Research-Related Injuries	1/19	0.04646645529524364	0.1080802432615352	0	0	22.598639455782312	69.35578082800635	GC
										Massive Osteolyses	1/19	0.04646645529524364	0.1080802432615352	0	0	22.598639455782312	69.35578082800635	APOB
										CADASIL Syndrome	1/19	0.04646645529524364	0.1080802432615352	0	0	22.598639455782312	69.35578082800635	APCS
										Hyperkeratosis, Epidermolytic	1/19	0.04646645529524364	0.1080802432615352	0	0	22.598639455782312	69.35578082800635	KLKB1
										Classical phenylketonuria	1/19	0.04646645529524364	0.1080802432615352	0	0	22.598639455782312	69.35578082800635	HSD17B6
										THANATOPHORIC DYSPLASIA, TYPE I (disorder)	1/19	0.04646645529524364	0.1080802432615352	0	0	22.598639455782312	69.35578082800635	HP
										Thyrotoxicosis	1/19	0.04646645529524364	0.1080802432615352	0	0	22.598639455782312	69.35578082800635	SERPINA7
										Congenital absence of spleen	1/19	0.04646645529524364	0.1080802432615352	0	0	22.598639455782312	69.35578082800635	HP
										Traumatic injury	1/19	0.04646645529524364	0.1080802432615352	0	0	22.598639455782312	69.35578082800635	GC
										Peri-Implantitis	1/19	0.04646645529524364	0.1080802432615352	0	0	22.598639455782312	69.35578082800635	PLG
										Injury wounds	1/19	0.04646645529524364	0.1080802432615352	0	0	22.598639455782312	69.35578082800635	GC
										Intestinal Volvulus	1/19	0.04646645529524364	0.1080802432615352	0	0	22.598639455782312	69.35578082800635	PLG
										Wounds and Injuries	1/19	0.04646645529524364	0.1080802432615352	0	0	22.598639455782312	69.35578082800635	GC
										Dent's disease	1/19	0.04646645529524364	0.1080802432615352	0	0	22.598639455782312	69.35578082800635	ALB
										Distal Renal Tubular Acidosis	1/19	0.04646645529524364	0.1080802432615352	0	0	22.598639455782312	69.35578082800635	ALB
										Legg-Calve-Perthes Disease	1/19	0.04646645529524364	0.1080802432615352	0	0	22.598639455782312	69.35578082800635	FGB
										Lipidemias	1/19	0.04646645529524364	0.1080802432615352	0	0	22.598639455782312	69.35578082800635	APOB
										Spontaneous abortion	2/138	0.04668479582524246	0.10824716394644132	0	0	6.07046568627451	18.60195102232164	FGB;FGA
										Ureteral obstruction	2/138	0.04668479582524246	0.10824716394644132	0	0	6.07046568627451	18.60195102232164	ALB;HSD17B6
										Heart Diseases	3/325	0.04758828795451827	0.11016912430850075	0	0	3.890841813135985	11.84826931457884	FGB;ALB;APOB
										Substance Dependence	2/140	0.04790268623376828	0.11049803418599541	0	0	5.981884057971015	18.176455370515885	ADH4;ADH1A
										46, XY Disorders of Sex Development	1/20	0.04885254998202776	0.11049803418599541	0	0	21.408163265306122	64.63014669364038	HSD17B13
										Atrophy of testis	1/20	0.04885254998202776	0.11049803418599541	0	0	21.408163265306122	64.63014669364038	ADH4
										Candidiasis of vagina	1/20	0.04885254998202776	0.11049803418599541	0	0	21.408163265306122	64.63014669364038	APCS
										Jaundice, Obstructive	1/20	0.04885254998202776	0.11049803418599541	0	0	21.408163265306122	64.63014669364038	ALB
										Glycogen Storage Disease Type I	1/20	0.04885254998202776	0.11049803418599541	0	0	21.408163265306122	64.63014669364038	APOB
										Cholesteryl Ester Transfer Protein Deficiency	1/20	0.04885254998202776	0.11049803418599541	0	0	21.408163265306122	64.63014669364038	APOB
										Hereditary Motor and Sensory Neuropathy Type I	1/20	0.04885254998202776	0.11049803418599541	0	0	21.408163265306122	64.63014669364038	ALB
										Overnutrition	1/20	0.04885254998202776	0.11049803418599541	0	0	21.408163265306122	64.63014669364038	PCK1
										Idiopathic Nephrotic Syndrome	1/20	0.04885254998202776	0.11049803418599541	0	0	21.408163265306122	64.63014669364038	PLG
										Acral pseudolymphomatous angiokeratoma of children (APACHE)	1/20	0.04885254998202776	0.11049803418599541	0	0	21.408163265306122	64.63014669364038	ALB
										Acute Kidney Tubular Necrosis	1/20	0.04885254998202776	0.11049803418599541	0	0	21.408163265306122	64.63014669364038	PLG
										Pregnancy associated hypertension	1/20	0.04885254998202776	0.11049803418599541	0	0	21.408163265306122	64.63014669364038	HP
										Alveolar Soft Part Sarcoma	1/20	0.04885254998202776	0.11049803418599541	0	0	21.408163265306122	64.63014669364038	ANG
										Early onset periodontitis	1/20	0.04885254998202776	0.11049803418599541	0	0	21.408163265306122	64.63014669364038	GC
										Primary biliary cirrhosis	3/329	0.04903541645891017	0.11074206438808919	0	0	3.8423182352173346	11.585405806889046	SLC22A1;UGT2B4;SULT2A1
										Fatigue	3/330	0.04940057954398417	0.11122660973546436	0	0	3.830372828420847	11.520969052606693	PON3;ALB;ANG
										Secondary malignant neoplasm of bone	3/330	0.04940057954398417	0.11122660973546436	0	0	3.830372828420847	11.520969052606693	MTTP;PLG;HSD17B6
										Nerve Degeneration	2/145	0.05099795041423388	0.11327969365310994	0	0	5.771270396270396	17.175126609053667	PON3;ANG
										Microcytic hypochromic anemia (disorder)	1/21	0.0512327930672156	0.11327969365310994	0	0	20.336734693877553	60.42807445408675	TF
										Glucose measurement	1/21	0.0512327930672156	0.11327969365310994	0	0	20.336734693877553	60.42807445408675	HMGCS2
										Oncocytoma, renal	1/21	0.0512327930672156	0.11327969365310994	0	0	20.336734693877553	60.42807445408675	HSD17B6
										Nodular Goiter	1/21	0.0512327930672156	0.11327969365310994	0	0	20.336734693877553	60.42807445408675	SERPINA7
										Xanthomatosis, Cerebrotendinous	1/21	0.0512327930672156	0.11327969365310994	0	0	20.336734693877553	60.42807445408675	HSD11B1
										Hypoalphalipoproteinemias	1/21	0.0512327930672156	0.11327969365310994	0	0	20.336734693877553	60.42807445408675	ANGPTL3
										inflammatory joint disease	1/21	0.0512327930672156	0.11327969365310994	0	0	20.336734693877553	60.42807445408675	ANG
										Xanthoma	1/21	0.0512327930672156	0.11327969365310994	0	0	20.336734693877553	60.42807445408675	APOB
										Premature tooth loss	1/21	0.0512327930672156	0.11327969365310994	0	0	20.336734693877553	60.42807445408675	PLG
										Allergic Conjunctivitis	1/21	0.0512327930672156	0.11327969365310994	0	0	20.336734693877553	60.42807445408675	PLG
										Early tooth exfoliation	1/21	0.0512327930672156	0.11327969365310994	0	0	20.336734693877553	60.42807445408675	PLG
										Neoplasm Metastasis	15/3920	0.05198878390202921	0.11477942275530215	0	0	1.760929211633437	5.206587434413202	APCS;HULC;MTTP;UGT2B15;HP;PLG;HSD17B6;HPR;SERPINA7;CYP3A5;HSD11B1;TF;ALB;ANG;HMGCS2
										Renal Artery Stenosis	1/22	0.05360719859925478	0.11678146361519072	0	0	19.367346938775512	56.67024999786951	APOB
										CATARACT, MARNER TYPE	1/22	0.05360719859925478	0.11678146361519072	0	0	19.367346938775512	56.67024999786951	HP
										Gastrointestinal inflammation	1/22	0.05360719859925478	0.11678146361519072	0	0	19.367346938775512	56.67024999786951	PLG
										Nephrosclerosis	1/22	0.05360719859925478	0.11678146361519072	0	0	19.367346938775512	56.67024999786951	ALB
										Cluster Headache	1/22	0.05360719859925478	0.11678146361519072	0	0	19.367346938775512	56.67024999786951	ADH4
										Impaired left ventricular function	1/22	0.05360719859925478	0.11678146361519072	0	0	19.367346938775512	56.67024999786951	APOB
										Peritoneal adhesion	1/22	0.05360719859925478	0.11678146361519072	0	0	19.367346938775512	56.67024999786951	PLG
										XX males	1/22	0.05360719859925478	0.11678146361519072	0	0	19.367346938775512	56.67024999786951	KLKB1
										Kashin-Beck Disease	1/22	0.05360719859925478	0.11678146361519072	0	0	19.367346938775512	56.67024999786951	C5
										Pre-Eclampsia	2/152	0.0554491879134877	0.11999452529506247	0	0	5.5	15.907585158720506	CPB2;HP
										Aneurysm	2/152	0.0554491879134877	0.11999452529506247	0	0	5.5	15.907585158720506	HP;PLG
										Malignant neoplasm of endometrium	4/577	0.05569936081231788	0.11999452529506247	0	0	2.9405872979740497	8.491788617734604	PLG;HSD17B6;HPR;UGT2B7
										Retinal Vein Occlusion	1/23	0.05597578058787951	0.11999452529506247	0	0	18.4860853432282	53.29235549319145	CPB2
										beta^0^ Thalassemia	1/23	0.05597578058787951	0.11999452529506247	0	0	18.4860853432282	53.29235549319145	APOB
										Ferritin measurement	1/23	0.05597578058787951	0.11999452529506247	0	0	18.4860853432282	53.29235549319145	TF
										Osteophyte	1/23	0.05597578058787951	0.11999452529506247	0	0	18.4860853432282	53.29235549319145	CPB2
										Decreased Concentration	1/23	0.05597578058787951	0.11999452529506247	0	0	18.4860853432282	53.29235549319145	ALB
										Leukemia secondary	1/23	0.05597578058787951	0.11999452529506247	0	0	18.4860853432282	53.29235549319145	MTTP
										Lipids measurement	1/23	0.05597578058787951	0.11999452529506247	0	0	18.4860853432282	53.29235549319145	APOB
										Antithrombin III Deficiency	1/23	0.05597578058787951	0.11999452529506247	0	0	18.4860853432282	53.29235549319145	PLG
										Ankylosing spondylitis	3/348	0.05620231075446129	0.12028848512928929	0	0	3.6271970397779834	10.4419654302531	HP;GC;CYP3A5
										Uterine Corpus Cancer	4/579	0.056275790944034454	0.12028848512928929	0	0	2.9300567107750473	8.431211338046522	PLG;HSD17B6;HPR;UGT2B7
										Solid Neoplasm	5/840	0.05783916071010001	0.12256905092491566	0	0	2.543579507651364	7.249428514065683	ALB;MTTP;CFI;ANG;PLG
										Mucocutaneous Lymph Node Syndrome	2/156	0.05805247754891302	0.12256905092491566	0	0	5.356060606060606	15.245533180091437	ALB;HP
										Asymptomatic human immunodeficiency virus infection	1/24	0.05833855301300996	0.12256905092491566	0	0	17.68145519077196	50.24171555062859	ALB
										Asthma, Occupational	1/24	0.05833855301300996	0.12256905092491566	0	0	17.68145519077196	50.24171555062859	GC
										Basophilic leukemia	1/24	0.05833855301300996	0.12256905092491566	0	0	17.68145519077196	50.24171555062859	C5
										CONSTRICTING BANDS, CONGENITAL	1/24	0.05833855301300996	0.12256905092491566	0	0	17.68145519077196	50.24171555062859	HSD17B6
										Focal Segmental Glomerulosclerosis, Not Otherwise Specified	1/24	0.05833855301300996	0.12256905092491566	0	0	17.68145519077196	50.24171555062859	ALB
										Norrie disease	1/24	0.05833855301300996	0.12256905092491566	0	0	17.68145519077196	50.24171555062859	C9
										Chronic thromboembolic pulmonary hypertension	1/24	0.05833855301300996	0.12256905092491566	0	0	17.68145519077196	50.24171555062859	CPB2
										Hyperlipoproteinemia Type IIb	1/24	0.05833855301300996	0.12256905092491566	0	0	17.68145519077196	50.24171555062859	APOB
										Peripheral demyelination	1/24	0.05833855301300996	0.12256905092491566	0	0	17.68145519077196	50.24171555062859	MTTP
										POLYCYSTIC KIDNEY DISEASE 1	1/24	0.05833855301300996	0.12256905092491566	0	0	17.68145519077196	50.24171555062859	ALB
										Anxiety disease	2/157	0.05870991797905501	0.12317407507821627	0	0	5.321236559139785	15.086485770152207	PON3;ANG
										Influenza	4/589	0.059206849670106275	0.12404044959254888	0	0	2.878483835005574	8.136662183966259	APCS;ALB;HP;PLG
										Lymphoma, Follicular	3/359	0.060569136779150726	0.1259091257729032	0	0	3.5131484580444656	9.850762213401959	CFHR1;ALB;MTTP
										Adenocarcinoma	8/1712	0.060583058332274564	0.1259091257729032	0	0	2.039570757880617	5.718426097256152	HSD11B1;ORM1;CPB2;ADH1C;ALB;GGH;ANG;PLG
										Enterocolitis	1/25	0.06069552982417541	0.1259091257729032	0	0	16.943877551020407	47.47480020477031	KLKB1
										Abnormality of the liver	1/25	0.06069552982417541	0.1259091257729032	0	0	16.943877551020407	47.47480020477031	TF
										Cyanosis	1/25	0.06069552982417541	0.1259091257729032	0	0	16.943877551020407	47.47480020477031	PCK1
										Insulin-resistant diabetes mellitus	1/25	0.06069552982417541	0.1259091257729032	0	0	16.943877551020407	47.47480020477031	ALB
										Adrenal hypertrophy or hyperplasia	1/25	0.06069552982417541	0.1259091257729032	0	0	16.943877551020407	47.47480020477031	SULT2A1
										Familial multiple trichoepitheliomata	2/161	0.06136565266642165	0.12712071386859014	0	0	5.186320754716981	14.474528542436863	C9;APOB
										Presenile dementia	3/362	0.06178729148322113	0.12781488728391824	0	0	3.483257274936289	9.697588802292039	TF;ALB;APOB
										Spondyloepiphyseal Dysplasia	1/26	0.06304672495404354	0.12915397053692415	0	0	16.26530612244898	44.95534064809558	SULT2A1
										Tangier Disease	1/26	0.06304672495404354	0.12915397053692415	0	0	16.26530612244898	44.95534064809558	APOB
										Human anaplasmosis due to Anaplasma phagocytophilum	1/26	0.06304672495404354	0.12915397053692415	0	0	16.26530612244898	44.95534064809558	TF
										AA amyloidosis	1/26	0.06304672495404354	0.12915397053692415	0	0	16.26530612244898	44.95534064809558	APCS
										Dermatitis Herpetiformis	1/26	0.06304672495404354	0.12915397053692415	0	0	16.26530612244898	44.95534064809558	PLG
										Amino acids measurement	1/26	0.06304672495404354	0.12915397053692415	0	0	16.26530612244898	44.95534064809558	KLKB1
										ANONYCHIA	1/26	0.06304672495404354	0.12915397053692415	0	0	16.26530612244898	44.95534064809558	KLKB1
										Precursor B-cell lymphoblastic leukemia	3/367	0.063843172282071	0.13060438429448595	0	0	3.434533551554828	9.449520207888682	MTTP;ANG;GC
										Malignant neoplasm of urinary bladder	6/1144	0.06445764981624373	0.13076220693814683	0	0	2.254193960696597	6.180429219944721	ADH1C;GGH;PLG;HPR;GLYAT;UGT2B7
										Recurrent skin infections	1/27	0.06539215225886762	0.13076220693814683	0	0	15.638932496075354	42.652889831563165	CFI
										Respiratory Distress Syndrome	1/27	0.06539215225886762	0.13076220693814683	0	0	15.638932496075354	42.652889831563165	CYP3A5
										Autosomal Recessive Primary Microcephaly	1/27	0.06539215225886762	0.13076220693814683	0	0	15.638932496075354	42.652889831563165	ALB
										Failure to thrive in infant	1/27	0.06539215225886762	0.13076220693814683	0	0	15.638932496075354	42.652889831563165	APOB
										Encephalopathy, Toxic	1/27	0.06539215225886762	0.13076220693814683	0	0	15.638932496075354	42.652889831563165	CYP3A5
										Mumps	1/27	0.06539215225886762	0.13076220693814683	0	0	15.638932496075354	42.652889831563165	ALB
										Streptococcal Infections	1/27	0.06539215225886762	0.13076220693814683	0	0	15.638932496075354	42.652889831563165	PLG
										Toxic Encephalitis	1/27	0.06539215225886762	0.13076220693814683	0	0	15.638932496075354	42.652889831563165	CYP3A5
										Congenital vascular anomaly	1/27	0.06539215225886762	0.13076220693814683	0	0	15.638932496075354	42.652889831563165	PLG
										Decreased albumin	1/27	0.06539215225886762	0.13076220693814683	0	0	15.638932496075354	42.652889831563165	ALB
										Primary amyloidosis	1/27	0.06539215225886762	0.13076220693814683	0	0	15.638932496075354	42.652889831563165	FGA
										Primary Malignant Liver Neoplasm	1/27	0.06539215225886762	0.13076220693814683	0	0	15.638932496075354	42.652889831563165	CYP3A5
										Leg Ulcer	1/27	0.06539215225886762	0.13076220693814683	0	0	15.638932496075354	42.652889831563165	PLG
										Protein S Deficiency	1/27	0.06539215225886762	0.13076220693814683	0	0	15.638932496075354	42.652889831563165	PLG
										Reactive systemic amyloidosis	1/27	0.06539215225886762	0.13076220693814683	0	0	15.638932496075354	42.652889831563165	APCS
										Hereditary hemochromatosis	2/167	0.06542536961901863	0.13076220693814683	0	0	4.996212121212121	13.623896946353439	TF;HP
										Childhood Leukemia	2/168	0.06611066112640171	0.13195330605904773	0	0	4.965863453815261	13.48939691018369	MTTP;GGH
										Stomach Carcinoma	10/2378	0.06706540749477109	0.13320892999657474	0	0	1.8562077702702702	5.0156347081337085	ADH1C;ADH1A;ALB;SLC22A1;HP;ANG;PLG;HSD17B6;GLYAT;SULT2A1
										Sarcopenia	1/28	0.0677318256109869	0.13320892999657474	0	0	15.058956916099774	40.541710435272364	HSD11B1
										Febrile Neutropenia	1/28	0.0677318256109869	0.13320892999657474	0	0	15.058956916099774	40.541710435272364	CYP3A5
										Hyperglycemia, Postprandial	1/28	0.0677318256109869	0.13320892999657474	0	0	15.058956916099774	40.541710435272364	HSD11B1
										Pain, Postoperative	1/28	0.0677318256109869	0.13320892999657474	0	0	15.058956916099774	40.541710435272364	UGT2B7
										Condylomata Acuminata	1/28	0.0677318256109869	0.13320892999657474	0	0	15.058956916099774	40.541710435272364	SULT2A1
										Congenital Hyperinsulinism	1/28	0.0677318256109869	0.13320892999657474	0	0	15.058956916099774	40.541710435272364	HAO1
										Tumor Expansion	1/28	0.0677318256109869	0.13320892999657474	0	0	15.058956916099774	40.541710435272364	PLG
										Paratuberculosis	1/28	0.0677318256109869	0.13320892999657474	0	0	15.058956916099774	40.541710435272364	TF
										Philadelphia chromosome positive chronic myelogenous leukemia	1/28	0.0677318256109869	0.13320892999657474	0	0	15.058956916099774	40.541710435272364	MTTP
										Agammaglobulinemia	1/28	0.0677318256109869	0.13320892999657474	0	0	15.058956916099774	40.541710435272364	APCS
										Hyperinsulinism	3/377	0.06804997217107978	0.13365666076686814	0	0	3.3409944248492436	8.978965812170731	ALB;MTTP;ANGPTL3
										Keloid	2/171	0.06818108212725724	0.13373633240631996	0	0	4.876972386587771	13.097539204308811	ALB;PLG
										Aspartate aminotransferase measurement	1/29	0.07006575883720893	0.13580987638130917	0	0	14.520408163265307	38.5999069065122	APOB
										Gall Bladder Diseases	1/29	0.07006575883720893	0.13580987638130917	0	0	14.520408163265307	38.5999069065122	APOB
										Cholesterol gallstones	1/29	0.07006575883720893	0.13580987638130917	0	0	14.520408163265307	38.5999069065122	APOB
										Staphylococcus aureus infection	1/29	0.07006575883720893	0.13580987638130917	0	0	14.520408163265307	38.5999069065122	APOB
										Chronic Kidney Insufficiency	1/29	0.07006575883720893	0.13580987638130917	0	0	14.520408163265307	38.5999069065122	HSD17B6
										Oral candidiasis	1/29	0.07006575883720893	0.13580987638130917	0	0	14.520408163265307	38.5999069065122	APCS
										Trachoma	1/29	0.07006575883720893	0.13580987638130917	0	0	14.520408163265307	38.5999069065122	HP
										Coronary Aneurysm	1/29	0.07006575883720893	0.13580987638130917	0	0	14.520408163265307	38.5999069065122	ALB
										Juvenile Neuronal Ceroid Lipofuscinosis	1/29	0.07006575883720893	0.13580987638130917	0	0	14.520408163265307	38.5999069065122	HP
										Increase in blood pressure	2/174	0.07027299113062949	0.13603303787672313	0	0	4.791182170542636	12.722350612514175	FGA;APOB
										Huntington Disease	4/627	0.07108183191818243	0.13741867243868514	0	0	2.6976062530532485	7.132264575373929	C5;ALB;HP;HSD17B6
										Invasive carcinoma of breast	3/385	0.07150532283813611	0.13805668213323796	0	0	3.2696892057480227	8.625385804646402	ITIH2;GGH;PLG
										Liver Failure	2/176	0.07167932615047058	0.13821196439196481	0	0	4.735632183908046	12.48100918849243	ORM1;PCK1
										Refractory cancer	2/177	0.0723859658020668	0.13850503543033701	0	0	4.708333333333333	12.362872542539025	MTTP;GGH
										Intrahepatic Cholangiocarcinoma	2/177	0.0723859658020668	0.13850503543033701	0	0	4.708333333333333	12.362872542539025	ALB;PLG
										Recurrent bronchitis	1/30	0.0723939657090184	0.13850503543033701	0	0	14.019000703729768	36.80874147674154	PLG
										Serum cholesterol raised	1/30	0.0723939657090184	0.13850503543033701	0	0	14.019000703729768	36.80874147674154	APOB
										Optic Atrophy, Autosomal Dominant	1/30	0.0723939657090184	0.13850503543033701	0	0	14.019000703729768	36.80874147674154	AFM
										Dysequilibrium syndrome	1/30	0.0723939657090184	0.13850503543033701	0	0	14.019000703729768	36.80874147674154	ADH1C
										Neutropenia	2/178	0.07309489966453807	0.13966515757376807	0	0	4.681344696969697	12.246382216533686	C5;CYP3A5
										Carcinoma breast stage IV	3/392	0.07459322861560068	0.13986845554357544	0	0	3.2097030027894764	8.331443882529186	ALB;MTTP;HSD17B6
										Adenomatous Polyposis Coli	3/392	0.07459322861560068	0.13986845554357544	0	0	3.2097030027894764	8.331443882529186	ORM1;ALB;PLG
										Recurrent upper respiratory tract infection	1/31	0.07471646000262763	0.13986845554357544	0	0	13.551020408163266	35.15209038871121	PLG
										Atherosclerosis of aorta	1/31	0.07471646000262763	0.13986845554357544	0	0	13.551020408163266	35.15209038871121	APOB
										Male Pseudohermaphroditism	1/31	0.07471646000262763	0.13986845554357544	0	0	13.551020408163266	35.15209038871121	HSD17B13
										Bright Disease	1/31	0.07471646000262763	0.13986845554357544	0	0	13.551020408163266	35.15209038871121	ALB
										Bulimia	1/31	0.07471646000262763	0.13986845554357544	0	0	13.551020408163266	35.15209038871121	APOB
										Mycoplasma-Induced Stevens-Johnson Syndrome	1/31	0.07471646000262763	0.13986845554357544	0	0	13.551020408163266	35.15209038871121	ALB
										Histiocytic sarcoma	1/31	0.07471646000262763	0.13986845554357544	0	0	13.551020408163266	35.15209038871121	PLG
										Hyperdiploid B Acute Lymphoblastic Leukemia	1/31	0.07471646000262763	0.13986845554357544	0	0	13.551020408163266	35.15209038871121	GGH
										21-hydroxylase deficiency	1/31	0.07471646000262763	0.13986845554357544	0	0	13.551020408163266	35.15209038871121	HSD17B6
										Invasive aspergillosis	1/31	0.07471646000262763	0.13986845554357544	0	0	13.551020408163266	35.15209038871121	PLG
										Progressive intrahepatic cholestasis (disorder)	1/31	0.07471646000262763	0.13986845554357544	0	0	13.551020408163266	35.15209038871121	HSD17B6
										Drug-Induced Stevens Johnson Syndrome	1/31	0.07471646000262763	0.13986845554357544	0	0	13.551020408163266	35.15209038871121	ALB
										Protein C Deficiency	1/31	0.07471646000262763	0.13986845554357544	0	0	13.551020408163266	35.15209038871121	PLG
										Endocrine Gland Neoplasms	1/31	0.07471646000262763	0.13986845554357544	0	0	13.551020408163266	35.15209038871121	SLC22A1
										Hepatitis, Chronic	2/183	0.07667344723251522	0.14240064865356278	0	0	4.550874769797422	11.687555766796065	TF;ALB
										Rhabdomyosarcoma	3/397	0.07683520644682904	0.14240064865356278	0	0	3.1681607084998378	8.129792883495478	CFHR1;HP;PLG
										Lymphoproliferative Disorder of the Skin	1/32	0.07703325543276686	0.14240064865356278	0	0	13.113232389730086	33.61600807740255	ALB
										Folic Acid Deficiency	1/32	0.07703325543276686	0.14240064865356278	0	0	13.113232389730086	33.61600807740255	C5
										Neurotoxicity Syndromes	1/32	0.07703325543276686	0.14240064865356278	0	0	13.113232389730086	33.61600807740255	CYP3A5
										Chronic Persistent Hepatitis	1/32	0.07703325543276686	0.14240064865356278	0	0	13.113232389730086	33.61600807740255	TF
										Complete hydatidiform mole	1/32	0.07703325543276686	0.14240064865356278	0	0	13.113232389730086	33.61600807740255	APOB
										Periodic Fever Syndrome	1/32	0.07703325543276686	0.14240064865356278	0	0	13.113232389730086	33.61600807740255	FGA
										Adrenal hyperplasia	1/32	0.07703325543276686	0.14240064865356278	0	0	13.113232389730086	33.61600807740255	SULT2A1
										Lipid Metabolism Disorders	1/32	0.07703325543276686	0.14240064865356278	0	0	13.113232389730086	33.61600807740255	APOB
										Brain Neoplasms	4/646	0.0774504455623402	0.1429928851194706	0	0	2.615197074360016	6.689979987656282	TF;ALB;PLG;HSD17B6
										Carcinoma, Transitional Cell	3/399	0.07774038955477829	0.14334900795556496	0	0	3.1518375241779495	8.050991814751255	GGH;PLG;UGT2B7
										Respiratory Failure	2/185	0.07812039335831501	0.14369093523067406	0	0	4.5006830601092895	11.474510084124315	PON3;ANG
										Hypersensitivity	2/185	0.07812039335831501	0.14369093523067406	0	0	4.5006830601092895	11.474510084124315	ALB;HP
										Recurrent sinus disease	1/33	0.0793443657059371	0.14397005914947064	0	0	12.70280612244898	32.18837516559274	CFI
										Recurrent sinusitis	1/33	0.0793443657059371	0.14397005914947064	0	0	12.70280612244898	32.18837516559274	CFI
										Meniere Disease	1/33	0.0793443657059371	0.14397005914947064	0	0	12.70280612244898	32.18837516559274	GC
										Metabolic Bone Disorder	1/33	0.0793443657059371	0.14397005914947064	0	0	12.70280612244898	32.18837516559274	GC
										Gerstmann-Straussler-Scheinker Disease	1/33	0.0793443657059371	0.14397005914947064	0	0	12.70280612244898	32.18837516559274	APOB
										Nephritis, Interstitial	1/33	0.0793443657059371	0.14397005914947064	0	0	12.70280612244898	32.18837516559274	ALB
										Stevens-Johnson Syndrome Toxic Epidermal Necrolysis Spectrum	1/33	0.0793443657059371	0.14397005914947064	0	0	12.70280612244898	32.18837516559274	ALB
										Stickler syndrome, type 1	1/33	0.0793443657059371	0.14397005914947064	0	0	12.70280612244898	32.18837516559274	SULT2A1
										Congenital adrenal hyperplasia due to 21 hydroxylase deficiency	1/33	0.0793443657059371	0.14397005914947064	0	0	12.70280612244898	32.18837516559274	HSD17B6
										Acute biphenotypic leukemia	1/33	0.0793443657059371	0.14397005914947064	0	0	12.70280612244898	32.18837516559274	MTTP
										Pleural Tuberculosis	1/33	0.0793443657059371	0.14397005914947064	0	0	12.70280612244898	32.18837516559274	HSD11B1
										melanoma	10/2454	0.07945804057457477	0.1439994183173582	0	0	1.7907119476268412	4.535024902829587	UGT2B10;TF;ADH1A;UGT2B15;HP;ANG;PLG;HSD17B6;HPR;GC
										Carcinoma, Ehrlich Tumor	1/34	0.0816498044624026	0.1470692209645959	0	0	12.317254174397032	30.85861216573232	GC
										Monocytosis	1/34	0.0816498044624026	0.1470692209645959	0	0	12.317254174397032	30.85861216573232	MTTP
										Parathyroid Gland Adenocarcinoma	1/34	0.0816498044624026	0.1470692209645959	0	0	12.317254174397032	30.85861216573232	APOB
										Infective endocarditis	1/34	0.0816498044624026	0.1470692209645959	0	0	12.317254174397032	30.85861216573232	PLG
										Anti-Neutrophil Cytoplasmic Antibody-Associated Vasculitis	1/34	0.0816498044624026	0.1470692209645959	0	0	12.317254174397032	30.85861216573232	C5
										Coagulation factor measurement	1/35	0.08394958536129378	0.15047759414882392	0	0	11.95438175270108	29.617445035780882	ORM1
										Deficiency of glucose-6-phosphate dehydrogenase	1/35	0.08394958536129378	0.15047759414882392	0	0	11.95438175270108	29.617445035780882	HP
										Intracranial Hypertension	1/35	0.08394958536129378	0.15047759414882392	0	0	11.95438175270108	29.617445035780882	HSD11B1
										Intrahepatic Cholestasis	1/35	0.08394958536129378	0.15047759414882392	0	0	11.95438175270108	29.617445035780882	SLC22A1
										Eclampsia	2/194	0.08473751621985892	0.15170583206876562	0	0	4.287760416666667	10.58303673172677	CPB2;PLG
										Myopathy	3/415	0.08515153745482046	0.15226249494039928	0	0	3.02695724023962	7.456372833531698	ALB;HSD17B6;CYP3A5
										Malignant neoplasm of pancreas	8/1846	0.08590718641841259	0.1529448902277557	0	0	1.8769884449971501	4.607045226236198	TF;ADH1C;ADH1A;ALB;HP;ANG;PLG;GC
										Metastatic melanoma	3/417	0.08609881437050883	0.1529448902277557	0	0	3.012025901942646	7.386269548006634	UGT2B15;PLG;UGT2B7
										Spinal Muscular Atrophy	2/196	0.08623081580636444	0.1529448902277557	0	0	4.243127147766323	10.398749122125208	ALB;ANG
										Hepatic Encephalopathy	1/36	0.08624372197430759	0.1529448902277557	0	0	11.612244897959183	28.456712045041098	GC
										Hepatitis E	1/36	0.08624372197430759	0.1529448902277557	0	0	11.612244897959183	28.456712045041098	ALB
										Parvovirus B19 (disease)	1/36	0.08624372197430759	0.1529448902277557	0	0	11.612244897959183	28.456712045041098	ALB
										Impaired cognition	4/671	0.08625801865925559	0.1529448902277557	0	0	2.513916954566195	6.1601329196294055	HSD11B1;ALB;HP;HSD17B6
										Small cell carcinoma of lung	4/673	0.08698330074042471	0.1540459654599608	0	0	2.5061415480600506	6.120095711305717	CPB2;PLG;HPR;CYP3A5
										Escherichia coli Infections	1/37	0.08853222789026767	0.1549313988079684	0	0	11.289115646258503	27.36920368672352	APCS
										Malignant neoplasm of oropharynx	1/37	0.08853222789026767	0.1549313988079684	0	0	11.289115646258503	27.36920368672352	ADH1C
										Bacterial Endocarditis	1/37	0.08853222789026767	0.1549313988079684	0	0	11.289115646258503	27.36920368672352	PLG
										Sessile Serrated Adenoma/Polyp	1/37	0.08853222789026767	0.1549313988079684	0	0	11.289115646258503	27.36920368672352	HP
										Meningitis, Bacterial	1/37	0.08853222789026767	0.1549313988079684	0	0	11.289115646258503	27.36920368672352	CPB2
										Hemorrhage	1/37	0.08853222789026767	0.1549313988079684	0	0	11.289115646258503	27.36920368672352	CPB2
										Chronic leukemia (category)	1/37	0.08853222789026767	0.1549313988079684	0	0	11.289115646258503	27.36920368672352	CYP3A5
										Corpus Luteum Cyst	1/37	0.08853222789026767	0.1549313988079684	0	0	11.289115646258503	27.36920368672352	ANG
										ACTH-Secreting Pituitary Adenoma	1/37	0.08853222789026767	0.1549313988079684	0	0	11.289115646258503	27.36920368672352	HSD11B1
										X-linked Adrenal Hypoplasia	1/37	0.08853222789026767	0.1549313988079684	0	0	11.289115646258503	27.36920368672352	HSD17B6
										Diabetes Mellitus, Insulin-Dependent	5/956	0.08940437413768303	0.1562724977530862	0	0	2.219768664563617	5.3598216088030135	FGB;ORM1;ALB;HP;GC
										Arthritis, Psoriatic	2/201	0.08999903939460847	0.15688178627427102	0	0	4.135469011725293	9.958028586222369	CPB2;PLG
										Prostatic Neoplasms	7/1554	0.0903041138286222	0.15688178627427102	0	0	1.9365463537830159	4.6565656468637915	UGT2B15;HAO1;ANG;PLG;GC;CYP3A5;SULT2A1
										Bacterial Vaginosis	1/38	0.09081511663134849	0.15688178627427102	0	0	10.983452840595698	26.34852930034076	SULT2A1
										Bladder neck obstruction	1/38	0.09081511663134849	0.15688178627427102	0	0	10.983452840595698	26.34852930034076	SLC22A1
										Nephritis, Tubulointerstitial	1/38	0.09081511663134849	0.15688178627427102	0	0	10.983452840595698	26.34852930034076	ALB
										Idiopathic Membranous Glomerulonephritis	1/38	0.09081511663134849	0.15688178627427102	0	0	10.983452840595698	26.34852930034076	ALB
										Pituitary dwarfism	1/38	0.09081511663134849	0.15688178627427102	0	0	10.983452840595698	26.34852930034076	ALB
										Vitamin D Deficiency	1/38	0.09081511663134849	0.15688178627427102	0	0	10.983452840595698	26.34852930034076	GC
										Infectious Mononucleosis	1/38	0.09081511663134849	0.15688178627427102	0	0	10.983452840595698	26.34852930034076	APCS
										End Stage Liver Disease	1/38	0.09081511663134849	0.15688178627427102	0	0	10.983452840595698	26.34852930034076	ALB
										Recurrent pulmonary infections	1/39	0.09309240170465724	0.15914059874742909	0	0	10.693877551020408	25.38900533231373	PLG
										Malignant neoplasm of adrenal cortex	1/39	0.09309240170465724	0.15914059874742909	0	0	10.693877551020408	25.38900533231373	ALB
										Multiple pulmonary infections	1/39	0.09309240170465724	0.15914059874742909	0	0	10.693877551020408	25.38900533231373	PLG
										heavy drinking	1/39	0.09309240170465724	0.15914059874742909	0	0	10.693877551020408	25.38900533231373	ADH1C
										Obesity, Abdominal	1/39	0.09309240170465724	0.15914059874742909	0	0	10.693877551020408	25.38900533231373	HSD11B1
										Streptococcal pneumonia	1/39	0.09309240170465724	0.15914059874742909	0	0	10.693877551020408	25.38900533231373	PLG
										Sweet Syndrome	1/39	0.09309240170465724	0.15914059874742909	0	0	10.693877551020408	25.38900533231373	ALB
										Alcohol consumption	1/39	0.09309240170465724	0.15914059874742909	0	0	10.693877551020408	25.38900533231373	TF
										Pyelonephritis	1/39	0.09309240170465724	0.15914059874742909	0	0	10.693877551020408	25.38900533231373	CFI
										Colorectal cancer metastatic	2/208	0.09535573569552278	0.1617138583720478	0	0	3.9935275080906147	9.385351911212885	CYP3A5;UGT2B7
										Depression, Neurotic	1/40	0.09536409657552716	0.1617138583720478	0	0	10.419152276295133	24.485561288951835	ALB
										Dermatomyositis, Childhood Type	1/40	0.09536409657552716	0.1617138583720478	0	0	10.419152276295133	24.485561288951835	C9
										Mitochondrial Respiratory Chain Deficiencies	1/40	0.09536409657552716	0.1617138583720478	0	0	10.419152276295133	24.485561288951835	HSD17B6
										stage, ovarian epithelial cancer	1/40	0.09536409657552716	0.1617138583720478	0	0	10.419152276295133	24.485561288951835	HPR
										X-Linked Lymphoproliferative Disorder	1/40	0.09536409657552716	0.1617138583720478	0	0	10.419152276295133	24.485561288951835	APCS
										Anthrax disease	1/40	0.09536409657552716	0.1617138583720478	0	0	10.419152276295133	24.485561288951835	PLG
										Degenerative polyarthritis	5/976	0.09561640736973542	0.16195577257465507	0	0	2.1717587824693902	5.098010126172755	CPB2;HP;ANG;PLG;GC
										Myxoid cyst	2/209	0.09612846963546558	0.16245051447549502	0	0	3.9740338164251208	9.30746441383207	MTTP;APOB
										Nonalcoholic Steatohepatitis	2/209	0.09612846963546558	0.16245051447549502	0	0	3.9740338164251208	9.30746441383207	HSD11B1;MTTP
										Malignant Meningioma	1/41	0.09763021468476817	0.1629376577281385	0	0	10.158163265306122	23.633660200289185	PLG
										Conjunctivitis, recurrent	1/41	0.09763021468476817	0.1629376577281385	0	0	10.158163265306122	23.633660200289185	PLG
										MELAS Syndrome	1/41	0.09763021468476817	0.1629376577281385	0	0	10.158163265306122	23.633660200289185	HSD17B6
										Gastrointestinal mucositis	1/41	0.09763021468476817	0.1629376577281385	0	0	10.158163265306122	23.633660200289185	PLG
										Growth Hormone-Secreting Pituitary Adenoma	1/41	0.09763021468476817	0.1629376577281385	0	0	10.158163265306122	23.633660200289185	APCS
										Hemophilia B	1/41	0.09763021468476817	0.1629376577281385	0	0	10.158163265306122	23.633660200289185	ALB
										AIDS related complex	1/41	0.09763021468476817	0.1629376577281385	0	0	10.158163265306122	23.633660200289185	GC
										Alcoholic Intoxication	1/41	0.09763021468476817	0.1629376577281385	0	0	10.158163265306122	23.633660200289185	ADH1C
										alpha 1-Antitrypsin Deficiency	1/41	0.09763021468476817	0.1629376577281385	0	0	10.158163265306122	23.633660200289185	GC
										Laryngeal neoplasm	1/41	0.09763021468476817	0.1629376577281385	0	0	10.158163265306122	23.633660200289185	ADH1C
										Arterial Occlusive Diseases	1/41	0.09763021468476817	0.1629376577281385	0	0	10.158163265306122	23.633660200289185	APOB
										Congenital contractural arachnodactyly	2/212	0.09845760892281058	0.16413305686116392	0	0	3.9166666666666665	9.079339326341122	SLC22A1;PLG
										Melancholia	1/42	0.09989076947033614	0.16540209249740637	0	0	9.909905425584869	22.829231064333683	ALB
										High urine occult blood	1/42	0.09989076947033614	0.16540209249740637	0	0	9.909905425584869	22.829231064333683	FGA
										Vertical Talus	1/42	0.09989076947033614	0.16540209249740637	0	0	9.909905425584869	22.829231064333683	CPB2
										Infection by Cryptococcus neoformans	1/42	0.09989076947033614	0.16540209249740637	0	0	9.909905425584869	22.829231064333683	PCK1
										Aortic aneurysm without mention of rupture NOS	1/42	0.09989076947033614	0.16540209249740637	0	0	9.909905425584869	22.829231064333683	HP
										Rat Adrenal Gland Pheochromocytoma	1/42	0.09989076947033614	0.16540209249740637	0	0	9.909905425584869	22.829231064333683	CFHR1
										Skeletal muscle atrophy	2/215	0.10080287202747078	0.16653897313710778	0	0	3.8609154929577465	8.859212024810814	PON3;ANG
										Neurogenic muscle atrophy, especially in the lower limbs	2/215	0.10080287202747078	0.16653897313710778	0	0	3.8609154929577465	8.859212024810814	PON3;ANG
										Respiratory syncytial virus (RSV) infection in conditions classified elsewhere and of unspecified site	2/216	0.10158814721552166	0.1674617114255865	0	0	3.8426791277258565	8.78754780712842	ALB;GC
										Adenocarcinoma of prostate	2/216	0.10158814721552166	0.1674617114255865	0	0	3.8426791277258565	8.78754780712842	RIDA;ANG
										Acute intermittent porphyria	1/43	0.10214577427941592	0.16781903071267776	0	0	9.673469387755102	22.068611238785657	GC
										Depressive Syndrome	1/43	0.10214577427941592	0.16781903071267776	0	0	9.673469387755102	22.068611238785657	ALB
										Proliferative retinopathy	1/43	0.10214577427941592	0.16781903071267776	0	0	9.673469387755102	22.068611238785657	ALB
										Schizophrenia	8/1923	0.10297723516347074	0.16869997059133118	0	0	1.793858013179162	4.077882944259802	FGA;TF;MTTP;HP;PLG;PCK1;GC;CYP3A5
										Adenoma	5/1000	0.10336068197068972	0.16869997059133118	0	0	2.1166945840312676	4.80390321600452	HSD11B1;TF;ADH1C;ALB;SULT2A1
										AMYLOIDOSIS, HEREDITARY, TRANSTHYRETIN-RELATED	1/44	0.10439524246477773	0.16869997059133118	0	0	9.448030374940673	21.34849709415977	ALB
										Arthritis, Adjuvant-Induced	1/44	0.10439524246477773	0.16869997059133118	0	0	9.448030374940673	21.34849709415977	ALB
										Arthritis, Collagen-Induced	1/44	0.10439524246477773	0.16869997059133118	0	0	9.448030374940673	21.34849709415977	ALB
										Arthritis, Experimental	1/44	0.10439524246477773	0.16869997059133118	0	0	9.448030374940673	21.34849709415977	ALB
										Brittle diabetes	1/44	0.10439524246477773	0.16869997059133118	0	0	9.448030374940673	21.34849709415977	HP
										Mitochondrial Encephalomyopathies	1/44	0.10439524246477773	0.16869997059133118	0	0	9.448030374940673	21.34849709415977	HSD17B6
										Sickle Cell Trait	1/44	0.10439524246477773	0.16869997059133118	0	0	9.448030374940673	21.34849709415977	HP
										Multiple Sclerosis, Acute Fulminating	1/44	0.10439524246477773	0.16869997059133118	0	0	9.448030374940673	21.34849709415977	GC
										HELLP Syndrome	1/44	0.10439524246477773	0.16869997059133118	0	0	9.448030374940673	21.34849709415977	CFI
										Strawberry nevus of skin	1/44	0.10439524246477773	0.16869997059133118	0	0	9.448030374940673	21.34849709415977	ANG
										Toxic Shock Syndrome	1/44	0.10439524246477773	0.16869997059133118	0	0	9.448030374940673	21.34849709415977	GC
										Conjunctivitis	1/44	0.10439524246477773	0.16869997059133118	0	0	9.448030374940673	21.34849709415977	PLG
										Peripheral motor neuropathy	1/44	0.10439524246477773	0.16869997059133118	0	0	9.448030374940673	21.34849709415977	ALB
										Neoplasm, Residual	2/220	0.10474650016810533	0.16908260191070118	0	0	3.771406727828746	8.509093614113079	ALB;MTTP
										Glioblastoma	8/1937	0.10627806955314445	0.17046112523840312	0	0	1.779456417092498	3.98900090542401	TF;CPB2;MTTP;HP;GGH;ANG;PLG;HPR
										Enteritis	1/45	0.10663918735293466	0.17046112523840312	0	0	9.232838589981448	20.665901611884028	CPB2
										Bronchogenic Carcinoma	1/45	0.10663918735293466	0.17046112523840312	0	0	9.232838589981448	20.665901611884028	ALB
										gallbladder neoplasm	1/45	0.10663918735293466	0.17046112523840312	0	0	9.232838589981448	20.665901611884028	APOB
										HYDATIDIFORM MOLE, RECURRENT, 1	1/45	0.10663918735293466	0.17046112523840312	0	0	9.232838589981448	20.665901611884028	APOB
										Cerebral Amyloid Angiopathy	1/45	0.10663918735293466	0.17046112523840312	0	0	9.232838589981448	20.665901611884028	APCS
										Nicotinamide adenine dinucleotide coenzyme Q reductase deficiency	1/45	0.10663918735293466	0.17046112523840312	0	0	9.232838589981448	20.665901611884028	HSD17B6
										Delirium	1/45	0.10663918735293466	0.17046112523840312	0	0	9.232838589981448	20.665901611884028	CYP3A5
										Young onset Parkinson disease	1/45	0.10663918735293466	0.17046112523840312	0	0	9.232838589981448	20.665901611884028	HSD17B13
										Exanthema	2/225	0.10873228209474609	0.17254533047430703	0	0	3.685911808669656	8.178546402117632	FGA;SLC22A1
										Basal Cell Nevus Syndrome	1/46	0.10887762220856746	0.17254533047430703	0	0	9.02721088435374	20.018117808730278	GC
										Diabetes Mellitus, Ketosis-Prone	1/46	0.10887762220856746	0.17254533047430703	0	0	9.02721088435374	20.018117808730278	HP
										Single tumor	1/46	0.10887762220856746	0.17254533047430703	0	0	9.02721088435374	20.018117808730278	ALB
										Obstructive nephropathy	1/46	0.10887762220856746	0.17254533047430703	0	0	9.02721088435374	20.018117808730278	PLG
										Systemic candidiasis	1/46	0.10887762220856746	0.17254533047430703	0	0	9.02721088435374	20.018117808730278	APCS
										Hypoalbuminemia	1/46	0.10887762220856746	0.17254533047430703	0	0	9.02721088435374	20.018117808730278	ALB
										Acute periodontitis	1/46	0.10887762220856746	0.17254533047430703	0	0	9.02721088435374	20.018117808730278	PLG
										Hemangioblastoma	1/47	0.11111056030365549	0.17538320251516215	0	0	8.830523513753327	19.402687070536402	ALB
										Kidney damage	1/47	0.11111056030365549	0.17538320251516215	0	0	8.830523513753327	19.402687070536402	FGA
										Protein measurement	1/47	0.11111056030365549	0.17538320251516215	0	0	8.830523513753327	19.402687070536402	KLKB1
										Neurogenic Muscular Atrophy	2/228	0.11114331587961529	0.17538320251516215	0	0	3.6364306784660765	7.989001019548246	PON3;ANG
										Malignant Head and Neck Neoplasm	3/470	0.11279433784882847	0.17779854536042652	0	0	2.6629459200874757	5.811051660707814	ADH1C;GSTA2;HP
										Renal tubular disorder	1/48	0.11333801483691312	0.178085370121405	0	0	8.642205818497612	18.81737166641443	ALB
										Synovial Cyst	1/48	0.11333801483691312	0.178085370121405	0	0	8.642205818497612	18.81737166641443	MTTP
										Cutis marmorata	1/48	0.11333801483691312	0.178085370121405	0	0	8.642205818497612	18.81737166641443	PLG
										Neurodegenerative Disorders	4/745	0.11505156227164012	0.17985470869952525	0	0	2.254180602006689	4.874383516711042	PON3;C9;ANG;HSD17B6
										Down Syndrome	3/475	0.11546265761136379	0.17985470869952525	0	0	2.6340605842048324	5.686431356735092	C9;ALB;HSD17B6
										cardiac event	1/49	0.11555999902224065	0.17985470869952525	0	0	8.46173469387755	18.260130793597916	HP
										Gingival Overgrowth	1/49	0.11555999902224065	0.17985470869952525	0	0	8.46173469387755	18.260130793597916	PLG
										Central nervous system demyelination	1/49	0.11555999902224065	0.17985470869952525	0	0	8.46173469387755	18.260130793597916	MTTP
										Oral soft tissue hyperplasia	1/49	0.11555999902224065	0.17985470869952525	0	0	8.46173469387755	18.260130793597916	PLG
										Abnormality of vision	1/49	0.11555999902224065	0.17985470869952525	0	0	8.46173469387755	18.260130793597916	PLG
										Polyarthritis	1/49	0.11555999902224065	0.17985470869952525	0	0	8.46173469387755	18.260130793597916	HP
										Endogenous depression	1/49	0.11555999902224065	0.17985470869952525	0	0	8.46173469387755	18.260130793597916	ALB
										Encephalopathies	2/234	0.11600781317535346	0.18036162111578638	0	0	3.5413074712643677	7.628322403441009	ALB;HSD17B6
										Sarcoidosis	2/236	0.11764151962207144	0.1812040926124674	0	0	3.5106837606837606	7.51326082513572	ALB;HP
										Candidiasis	1/50	0.1177765260040411	0.1812040926124674	0	0	8.28862973760933	17.7290996615035	APCS
										Carcinosarcoma	1/50	0.1177765260040411	0.1812040926124674	0	0	8.28862973760933	17.7290996615035	ANG
										Chronic inflammatory disorder	1/50	0.1177765260040411	0.1812040926124674	0	0	8.28862973760933	17.7290996615035	PLG
										Sudden Cardiac Death	1/50	0.1177765260040411	0.1812040926124674	0	0	8.28862973760933	17.7290996615035	APOB
										Opiate Addiction	1/50	0.1177765260040411	0.1812040926124674	0	0	8.28862973760933	17.7290996615035	C9
										stage, prostate cancer	1/50	0.1177765260040411	0.1812040926124674	0	0	8.28862973760933	17.7290996615035	CYP3A5
										Hypercalciuria	1/50	0.1177765260040411	0.1812040926124674	0	0	8.28862973760933	17.7290996615035	ADH1A
										Idiopathic generalized epilepsy	1/50	0.1177765260040411	0.1812040926124674	0	0	8.28862973760933	17.7290996615035	HP
										Varicella zoster	1/50	0.1177765260040411	0.1812040926124674	0	0	8.28862973760933	17.7290996615035	ALB
										Cardiomyopathies	3/480	0.11815522707906394	0.18152186412529536	0	0	2.6057808109193097	5.565312093553977	APCS;HSD17B6;APOB
										Renal Cell Carcinoma	6/1348	0.11822886478573741	0.18152186412529536	0	0	1.8908007045115838	4.037110982323492	ALB;HP;ANG;PLG;GC;CYP3A5
										Gingival Hyperplasia	1/51	0.11998760892209076	0.18213946390331764	0	0	8.122448979591837	17.22257115519733	PLG
										Hematuria	1/51	0.11998760892209076	0.18213946390331764	0	0	8.122448979591837	17.22257115519733	FGA
										Pain, Crushing	1/51	0.11998760892209076	0.18213946390331764	0	0	8.122448979591837	17.22257115519733	ALB
										Pain, Migratory	1/51	0.11998760892209076	0.18213946390331764	0	0	8.122448979591837	17.22257115519733	ALB
										Pain, Splitting	1/51	0.11998760892209076	0.18213946390331764	0	0	8.122448979591837	17.22257115519733	ALB
										Suffering, Physical	1/51	0.11998760892209076	0.18213946390331764	0	0	8.122448979591837	17.22257115519733	ALB
										Ache	1/51	0.11998760892209076	0.18213946390331764	0	0	8.122448979591837	17.22257115519733	ALB
										Adrenal Cushing's syndrome	1/51	0.11998760892209076	0.18213946390331764	0	0	8.122448979591837	17.22257115519733	HSD11B1
										Premature coronary artery disease	1/51	0.11998760892209076	0.18213946390331764	0	0	8.122448979591837	17.22257115519733	APOB
										Albinism	1/51	0.11998760892209076	0.18213946390331764	0	0	8.122448979591837	17.22257115519733	HSD17B6
										Radiating pain	1/51	0.11998760892209076	0.18213946390331764	0	0	8.122448979591837	17.22257115519733	ALB
										Meningioma, benign, no ICD-O subtype	2/241	0.12175156238673833	0.18416270031239926	0	0	3.4363668061366806	7.236207353791985	ANG;PLG
										Carcinomatosis of peritoneal cavity	1/52	0.12219326087078625	0.18416270031239926	0	0	7.9627851140456185	16.738979733033663	HP
										Gingival Hypertrophy	1/52	0.12219326087078625	0.18416270031239926	0	0	7.9627851140456185	16.738979733033663	PLG
										Hereditary Breast and Ovarian Cancer Syndrome	1/52	0.12219326087078625	0.18416270031239926	0	0	7.9627851140456185	16.738979733033663	HSD17B13
										Hypocalcemia	1/52	0.12219326087078625	0.18416270031239926	0	0	7.9627851140456185	16.738979733033663	ADH1A
										Coronary Stenosis	1/52	0.12219326087078625	0.18416270031239926	0	0	7.9627851140456185	16.738979733033663	HP
										Allergic sensitization	1/52	0.12219326087078625	0.18416270031239926	0	0	7.9627851140456185	16.738979733033663	C5
										Anemia	3/490	0.12361156821940765	0.18611038354746695	0	0	2.5509633448381317	5.333072397496033	TF;ALB;HP
										Hyperparathyroidism, Primary	1/53	0.12439349491287167	0.1863379229070096	0	0	7.8092621664050235	16.276887238960814	ALB
										Pain, Burning	1/53	0.12439349491287167	0.1863379229070096	0	0	7.8092621664050235	16.276887238960814	ALB
										Stevens-Johnson Syndrome	1/53	0.12439349491287167	0.1863379229070096	0	0	7.8092621664050235	16.276887238960814	ALB
										Nodular glomerulosclerosis	1/53	0.12439349491287167	0.1863379229070096	0	0	7.8092621664050235	16.276887238960814	ALB
										Tumor-Associated Vasculature	1/53	0.12439349491287167	0.1863379229070096	0	0	7.8092621664050235	16.276887238960814	PLG
										Kidney Neoplasm	2/246	0.12589722864430564	0.1883993988932517	0	0	3.3650956284153004	6.973451834282437	HSD17B6;UGT2B7
										Pancreatic Diseases	1/54	0.1265883240687765	0.18905051026247005	0	0	7.661532537543319	15.834970375184442	ALB
										Congenital ichthyosis	1/54	0.1265883240687765	0.18905051026247005	0	0	7.661532537543319	15.834970375184442	HSD17B6
										Pneumonia	3/497	0.12748613675143794	0.1901990141231049	0	0	2.513911620294599	5.178023556374065	CFHR1;HP;PLG
										Malignant neoplasm of ovary	8/2026	0.12866015991939592	0.19060840676371668	0	0	1.6925763367785172	3.4707644880207322	ADH4;ALB;HP;AFM;HSD17B13;PLG;HPR;CYP3A5
										Atherogenesis	1/55	0.12877776139221664	0.19060840676371668	0	0	7.519274376417234	15.412009607623004	HP
										Epilepsy, Generalized	1/55	0.12877776139221664	0.19060840676371668	0	0	7.519274376417234	15.412009607623004	HP
										Gingivitis	1/55	0.12877776139221664	0.19060840676371668	0	0	7.519274376417234	15.412009607623004	PLG
										Hantavirus Infections	1/55	0.12877776139221664	0.19060840676371668	0	0	7.519274376417234	15.412009607623004	APCS
										Osteoporosis, Postmenopausal	1/55	0.12877776139221664	0.19060840676371668	0	0	7.519274376417234	15.412009607623004	HP
										Insulin Sensitivity	1/55	0.12877776139221664	0.19060840676371668	0	0	7.519274376417234	15.412009607623004	HSD11B1
										Colorectal Neoplasms	5/1073	0.12879295189586273	0.19060840676371668	0	0	1.9644194756554307	4.026174341446023	HSD11B1;ADH1C;GGH;ANG;PLG
										Autoimmune arthritis	1/56	0.13096181981447472	0.19304451882832252	0	0	7.382189239332097	15.00687933540933	CPB2
										Gastrointestinal Diseases	1/56	0.13096181981447472	0.19304451882832252	0	0	7.382189239332097	15.00687933540933	PON3
										Glucocorticoid Receptor Deficiency	1/56	0.13096181981447472	0.19304451882832252	0	0	7.382189239332097	15.00687933540933	CYP3A5
										Gonorrhea	1/56	0.13096181981447472	0.19304451882832252	0	0	7.382189239332097	15.00687933540933	SULT2A1
										Respiratory Distress Syndrome, Newborn	1/57	0.13314051228520932	0.19586507633989458	0	0	7.25	14.618539131965724	CYP3A5
										Pneumocystis jiroveci pneumonia	1/57	0.13314051228520932	0.19586507633989458	0	0	7.25	14.618539131965724	ALB
										Respiratory Tract Diseases	1/58	0.13531385173981347	0.19807587613449404	0	0	7.122448979591836	14.246025949065045	ALB
										Mycoplasma Infections	1/58	0.13531385173981347	0.19807587613449404	0	0	7.122448979591836	14.246025949065045	PLG
										Nausea	1/58	0.13531385173981347	0.19807587613449404	0	0	7.122448979591836	14.246025949065045	UGT2B7
										Large cell carcinoma of lung	1/58	0.13531385173981347	0.19807587613449404	0	0	7.122448979591836	14.246025949065045	PLG
										Ambiguous Genitalia	1/58	0.13531385173981347	0.19807587613449404	0	0	7.122448979591836	14.246025949065045	HSD17B6
										Behcet Syndrome	2/258	0.1359834100026853	0.1986622122393335	0	0	3.2054036458333335	6.395493110208526	CPB2;APOB
										Adenoma of large intestine	2/258	0.1359834100026853	0.1986622122393335	0	0	3.2054036458333335	6.395493110208526	ADH1C;PLG
										Muscle degeneration	2/259	0.13683218269178193	0.19927447889483996	0	0	3.192769130998703	6.350417954383351	PON3;ANG
										Body fluid retention	1/59	0.1374818510452552	0.19927447889483996	0	0	6.9992962702322306	13.8884471557023	FGA
										Skin Abnormalities	1/59	0.1374818510452552	0.19927447889483996	0	0	6.9992962702322306	13.8884471557023	PLG
										Hemorrhagic Disorders	1/59	0.1374818510452552	0.19927447889483996	0	0	6.9992962702322306	13.8884471557023	PLG
										Chronic lung disease	1/59	0.1374818510452552	0.19927447889483996	0	0	6.9992962702322306	13.8884471557023	ALB
										SVEINSSON CHORIORETINAL ATROPHY	1/59	0.1374818510452552	0.19927447889483996	0	0	6.9992962702322306	13.8884471557023	APOB
										Progeria	1/59	0.1374818510452552	0.19927447889483996	0	0	6.9992962702322306	13.8884471557023	PLG
										Angina Pectoris	1/59	0.1374818510452552	0.19927447889483996	0	0	6.9992962702322306	13.8884471557023	APOB
										Unipolar Depression	3/517	0.1387960718062914	0.20098215495871802	0	0	2.4136103982117727	4.766276005306298	ALB;HP;PLG
										Bullous pemphigoid	1/60	0.13964452305344063	0.2016177522482227	0	0	6.88031822898651	13.544974303558986	PLG
										Cavernous Hemangioma of Brain	1/60	0.13964452305344063	0.2016177522482227	0	0	6.88031822898651	13.544974303558986	HP
										Oropharyngeal Carcinoma	1/60	0.13964452305344063	0.2016177522482227	0	0	6.88031822898651	13.544974303558986	ADH1C
										Malignant neoplasm of liver	4/805	0.14115804242073096	0.20360393423380824	0	0	2.078814525321609	4.070059296585807	APCS;ADH1C;HULC;UGT2B7
										Aura	1/61	0.1418018805927374	0.20373674867263925	0	0	6.76530612244898	13.214837540593157	ALB
										Awakening Epilepsy	1/61	0.1418018805927374	0.20373674867263925	0	0	6.76530612244898	13.214837540593157	ALB
										Bile duct carcinoma	1/61	0.1418018805927374	0.20373674867263925	0	0	6.76530612244898	13.214837540593157	APOB
										Hemorrhagic Fever, Ebola	1/61	0.1418018805927374	0.20373674867263925	0	0	6.76530612244898	13.214837540593157	ALB
										Reticulosarcoma	1/62	0.14395393646955568	0.20622692935551284	0	0	6.654064904650385	12.897320592663672	PLG
										Pemphigus Vulgaris	1/62	0.14395393646955568	0.20622692935551284	0	0	6.654064904650385	12.897320592663672	PLG
										Leber Congenital Amaurosis	1/62	0.14395393646955568	0.20622692935551284	0	0	6.654064904650385	12.897320592663672	HSD17B6
										Myopia	2/269	0.14538509430512528	0.20769079782799188	0	0	3.071629213483146	5.923235274252741	CFI;GC
										Lymphangioleiomyomatosis	1/63	0.1461007034145454	0.20769079782799188	0	0	6.54641211323239	12.591756250239605	PLG
										Bulbo-Spinal Atrophy, X-Linked	1/63	0.1461007034145454	0.20769079782799188	0	0	6.54641211323239	12.591756250239605	ALB
										Rheumatic Fever	1/63	0.1461007034145454	0.20769079782799188	0	0	6.54641211323239	12.591756250239605	GC
										Epilepsy, Cryptogenic	1/63	0.1461007034145454	0.20769079782799188	0	0	6.54641211323239	12.591756250239605	ALB
										Brain Edema	1/63	0.1461007034145454	0.20769079782799188	0	0	6.54641211323239	12.591756250239605	C5
										Monocytic leukemia	1/63	0.1461007034145454	0.20769079782799188	0	0	6.54641211323239	12.591756250239605	PLG
										Viral hepatitis	1/63	0.1461007034145454	0.20769079782799188	0	0	6.54641211323239	12.591756250239605	ADH1C
										Psoriasis	4/818	0.14711173737515018	0.20892695779143924	0	0	2.0442260442260443	3.91788771942717	HP;GGH;PLG;APOB
										Mitral Valve Prolapse Syndrome	1/64	0.14824219418025958	0.21033018328937886	0	0	6.442176870748299	12.297522293260638	PLG
										Lymphocytosis	1/65	0.15037842149138922	0.21254442922754244	0	0	6.341198979591836	12.01403781811508	ANG
										Mammary Ductal Carcinoma	1/65	0.15037842149138922	0.21254442922754244	0	0	6.341198979591836	12.01403781811508	PLG
										Hepatic methionine adenosyltransferase deficiency	1/65	0.15037842149138922	0.21254442922754244	0	0	6.341198979591836	12.01403781811508	ADH1A
										Adult Liver Carcinoma	1/65	0.15037842149138922	0.21254442922754244	0	0	6.341198979591836	12.01403781811508	UGT2B7
										Cerebral Ischemia	2/275	0.15057079552019578	0.21261287283301067	0	0	3.003205128205128	5.686034049243727	ALB;PLG
										Bronchiolitis	1/66	0.15250939797562668	0.2145298864857149	0	0	6.243328100470958	11.740759916332207	GC
										Hypertrophic disorder of skin, unspecified	1/66	0.15250939797562668	0.2145298864857149	0	0	6.243328100470958	11.740759916332207	ANG
										Glycogen storage disease type II	1/66	0.15250939797562668	0.2145298864857149	0	0	6.243328100470958	11.740759916332207	GLYAT
										Dentatorubral-Pallidoluysian Atrophy	1/66	0.15250939797562668	0.2145298864857149	0	0	6.243328100470958	11.740759916332207	ALB
										Metastatic Renal Cell Cancer	1/67	0.15463513630999146	0.21607956133382913	0	0	6.148423005565863	11.477180657220888	CYP3A5
										Multiple Chronic Conditions	1/67	0.15463513630999146	0.21607956133382913	0	0	6.148423005565863	11.477180657220888	ALB
										Gestational Diabetes	1/67	0.15463513630999146	0.21607956133382913	0	0	6.148423005565863	11.477180657220888	HP
										Cerebral Hemorrhage	1/67	0.15463513630999146	0.21607956133382913	0	0	6.148423005565863	11.477180657220888	APOB
										Congenital Hypothyroidism	1/67	0.15463513630999146	0.21607956133382913	0	0	6.148423005565863	11.477180657220888	ALB
										Cushing Syndrome	1/67	0.15463513630999146	0.21607956133382913	0	0	6.148423005565863	11.477180657220888	HSD11B1
										Arteriopathic disease	1/67	0.15463513630999146	0.21607956133382913	0	0	6.148423005565863	11.477180657220888	CPB2
										Stomach Neoplasms	4/835	0.15504680685202007	0.21645003187186543	0	0	2.0006278449223043	3.7292267765762115	ALB;CFI;SLC22A1;HSD17B6
										Bipolar Disorder	4/837	0.15599119775867681	0.2175627942299959	0	0	1.9956156375593717	3.707765444718355	HSD17B6;GLYAT;APOB;SULT2A1
										Restless Legs Syndrome	1/68	0.15675564908065587	0.2182168649313183	0	0	6.0563508985683825	11.222824361971771	TF
										Persistent infection	1/68	0.15675564908065587	0.2182168649313183	0	0	6.0563508985683825	11.222824361971771	MTTP
										Lupus Vulgaris	2/284	0.15841931421733033	0.21991789268738746	0	0	2.9060283687943262	5.354385963176766	APCS;CFHR1
										Optic Atrophy, Hereditary, Leber	1/69	0.15887094888113906	0.21991789268738746	0	0	5.966986794717887	10.977245117600177	HSD17B6
										Hepatolenticular Degeneration	1/69	0.15887094888113906	0.21991789268738746	0	0	5.966986794717887	10.977245117600177	ALB
										hiv-infection/aids	1/69	0.15887094888113906	0.21991789268738746	0	0	5.966986794717887	10.977245117600177	UGT2B7
										Diphtheria	1/69	0.15887094888113906	0.21991789268738746	0	0	5.966986794717887	10.977245117600177	ALB
										Progressive supranuclear palsy	1/69	0.15887094888113906	0.21991789268738746	0	0	5.966986794717887	10.977245117600177	RIDA
										polyps	2/285	0.15929628213280486	0.22030019542149137	0	0	2.8956124852767964	5.319209445191497	ADH1C;SLC22A1
										Respiratory Tract Infections	1/70	0.16098104828531062	0.2209749147931262	0	0	5.880212954747116	10.740024519792764	PLG
										Brain Injuries, Focal	1/70	0.16098104828531062	0.2209749147931262	0	0	5.880212954747116	10.740024519792764	ALB
										Brain Injuries	1/70	0.16098104828531062	0.2209749147931262	0	0	5.880212954747116	10.740024519792764	ALB
										Brain Lacerations	1/70	0.16098104828531062	0.2209749147931262	0	0	5.880212954747116	10.740024519792764	ALB
										Injuries, Acute Brain	1/70	0.16098104828531062	0.2209749147931262	0	0	5.880212954747116	10.740024519792764	ALB
										Hereditary pancreatitis	1/70	0.16098104828531062	0.2209749147931262	0	0	5.880212954747116	10.740024519792764	HP
										Philadelphia chromosome-positive acute lymphoblastic leukemia	1/70	0.16098104828531062	0.2209749147931262	0	0	5.880212954747116	10.740024519792764	MTTP
										alpha-Thalassemia	1/70	0.16098104828531062	0.2209749147931262	0	0	5.880212954747116	10.740024519792764	HP
										Atrial Fibrillation	2/288	0.1619328177282459	0.22186899052376546	0	0	2.8648018648018647	5.215583031452717	PLG;CYP3A5
										Aortic Aneurysm, Abdominal	2/288	0.1619328177282459	0.22186899052376546	0	0	2.8648018648018647	5.215583031452717	HP;PLG
										Essential Tremor	1/71	0.16308595979881008	0.2228288275881984	0	0	5.795918367346939	10.51076961698872	APOB
										Gout	1/71	0.16308595979881008	0.2228288275881984	0	0	5.795918367346939	10.51076961698872	SLC22A1
										Pterygium	1/71	0.16308595979881008	0.2228288275881984	0	0	5.795918367346939	10.51076961698872	ANG
										Carcinoma of bladder	5/1162	0.16335025679714113	0.22298366847447085	0	0	1.804763276673389	3.26997580762134	ADH1C;PLG;HPR;GLYAT;UGT2B7
										Isolated somatotropin deficiency	1/72	0.16518569591012358	0.2248656892712005	0	0	5.713998275366484	10.289111031016239	ALB
										alpha^+^ Thalassemia	1/72	0.16518569591012358	0.2248656892712005	0	0	5.713998275366484	10.289111031016239	HP
										Rectal Neoplasms	1/72	0.16518569591012358	0.2248656892712005	0	0	5.713998275366484	10.289111031016239	HMGCS2
										Pituitary Adenoma	2/294	0.16723034908925283	0.22708911534459897	0	0	2.805079908675799	5.016557449841448	APCS;SULT2A1
										Failure to Thrive	1/73	0.1672802691231711	0.22708911534459897	0	0	5.634353741496598	10.074701240888364	APOB
										Hepatitis, Alcoholic	1/73	0.1672802691231711	0.22708911534459897	0	0	5.634353741496598	10.074701240888364	GC
										Seizures	5/1174	0.1682832967024774	0.22824098184532518	0	0	1.7850964737192283	3.1812319037598	ALB;PLG;HMGCS2;PCK1;GC
										Pituitary Neoplasms	2/296	0.16900315600367763	0.22900702882333196	0	0	2.7857142857142856	4.952548406897344	HSD11B1;SLC22A1
										Chronic heart failure	1/74	0.16936969182663447	0.22908336522705047	0	0	5.556891249650545	9.867213018330611	HSD17B6
										DiGeorge Syndrome	1/74	0.16936969182663447	0.22908336522705047	0	0	5.556891249650545	9.867213018330611	ALB
										Ewing Sarcoma/Peripheral Primitive Neuroectodermal Tumor	1/75	0.1714539764404576	0.23084550884462704	0	0	5.4815223386651954	9.666337985731483	HPR
										Ovarian Cysts	1/75	0.1714539764404576	0.23084550884462704	0	0	5.4815223386651954	9.666337985731483	ANG
										Polycythemia	1/75	0.1714539764404576	0.23084550884462704	0	0	5.4815223386651954	9.666337985731483	APOB
										Proliferative diabetic retinopathy	1/75	0.1714539764404576	0.23084550884462704	0	0	5.4815223386651954	9.666337985731483	C5
										Apnea	1/75	0.1714539764404576	0.23084550884462704	0	0	5.4815223386651954	9.666337985731483	PCK1
										Choriocarcinoma	2/300	0.17255875666095588	0.2321213876031255	0	0	2.7477628635346756	4.8278673881252745	ANG;HSD17B13
										Cutaneous Melanoma	2/301	0.17344968250857176	0.2330076735749909	0	0	2.7384336677814938	4.797373589810018	PLG;GC
										Chest Pain	1/76	0.17353313536390655	0.2330076735749909	0	0	5.408163265306122	9.4717853003048	ALB
										PANIC DISORDER 1	1/77	0.1756071809118701	0.23515122956195117	0	0	5.336734693877551	9.283280446293812	HP
										aggressive cancer	1/77	0.1756071809118701	0.23515122956195117	0	0	5.336734693877551	9.283280446293812	PLG
										Distal amyotrophy	1/77	0.1756071809118701	0.23515122956195117	0	0	5.336734693877551	9.283280446293812	ANG
										Lupus Erythematosus	2/304	0.17612717286358667	0.23563390789811367	0	0	2.7108167770419427	4.707466086871535	APCS;CFHR1
										Sicca Syndrome	1/78	0.17767612543797884	0.2372763447304654	0	0	5.267161410018553	9.10056411919043	ALB
										Pulmonary Edema	1/78	0.17767612543797884	0.2372763447304654	0	0	5.267161410018553	9.10056411919043	ALB
										Malignant tumor of cervix	4/884	0.17880579946365935	0.23856925547228983	0	0	1.884387351778656	3.243887993398604	ALB;GGH;HSD17B13;PLG
										Chronic granulomatous disease	1/79	0.17973998119355442	0.23959923485819484	0	0	5.199372056514914	8.923391206941128	HSD17B6
										Ovarian Carcinoma	8/2203	0.18002342582708838	0.23976068525393104	0	0	1.5407310988176592	2.641842763298833	ADH4;ALB;HP;AFM;HSD17B13;PLG;HPR;CYP3A5
										Lupus Erythematosus, Discoid	2/309	0.18060481525491018	0.24031829921756967	0	0	2.6659880564603693	4.562689198820268	APCS;CFHR1
										Dandy-Walker Syndrome	1/80	0.181798760490535	0.24125495888995524	0	0	5.133298889175924	8.751529842637671	PLG
										Intestinal Diseases	1/80	0.181798760490535	0.24125495888995524	0	0	5.133298889175924	8.751529842637671	PLG
										Prion Diseases	1/80	0.181798760490535	0.24125495888995524	0	0	5.133298889175924	8.751529842637671	APCS
										Granulocyte count	1/81	0.18385247549919195	0.24267212360349105	0	0	5.0688775510204085	8.584760541358477	GC
										Congenital ear anomaly NOS (disorder)	1/81	0.18385247549919195	0.24267212360349105	0	0	5.0688775510204085	8.584760541358477	PLG
										Connective Tissue Diseases	1/81	0.18385247549919195	0.24267212360349105	0	0	5.0688775510204085	8.584760541358477	CYP3A5
										Vascular lesions	1/81	0.18385247549919195	0.24267212360349105	0	0	5.0688775510204085	8.584760541358477	PLG
										Insulin Resistance	1/81	0.18385247549919195	0.24267212360349105	0	0	5.0688775510204085	8.584760541358477	HSD11B1
										Lobar Pneumonia	1/81	0.18385247549919195	0.24267212360349105	0	0	5.0688775510204085	8.584760541358477	PLG
										Hydatidiform Mole	1/83	0.18794476153579323	0.2476310551189711	0	0	4.944748631159781	8.265677319811374	APOB
										Paraganglioma	1/83	0.18794476153579323	0.2476310551189711	0	0	4.944748631159781	8.265677319811374	HSD17B6
										Chronic sinusitis	1/84	0.1899833569114356	0.2498712539253699	0	0	4.884927464961889	8.112979399077096	HSD11B1
										Distal muscle weakness	1/84	0.1899833569114356	0.2498712539253699	0	0	4.884927464961889	8.112979399077096	ANG
										Acute lymphocytic leukemia	4/907	0.1903764504314612	0.2501654958071781	0	0	1.83417593528817	3.0424427240196845	MTTP;GGH;HPR;CYP3A5
										Alzheimer's Disease, Focal Onset	1/85	0.19201693664513086	0.2516495256653578	0	0	4.826530612244898	7.964604221414354	TF
										Acute Confusional Senile Dementia	1/85	0.19201693664513086	0.2516495256653578	0	0	4.826530612244898	7.964604221414354	TF
										Alcoholic Liver Diseases	1/85	0.19201693664513086	0.2516495256653578	0	0	4.826530612244898	7.964604221414354	ADH1C
										Crohn Disease	4/912	0.19292450908250422	0.25207143578416574	0	0	1.8235970120666538	3.000649212671708	ALB;SLC22A1;HP;PLG
										Barrett Esophagus	2/323	0.19323428250209382	0.25207143578416574	0	0	2.5478971962616823	4.188365716592005	C9;APOB
										Congenital Abnormality	3/607	0.193477076878925	0.25207143578416574	0	0	2.0444554036917006	3.358214757463123	ADH1C;PLG;HSD17B6
										Recurrent urinary tract infection	1/86	0.19404551285483848	0.25207143578416574	0	0	4.769507803121249	7.820383303288144	CFI
										Myocardial Reperfusion Injury	1/86	0.19404551285483848	0.25207143578416574	0	0	4.769507803121249	7.820383303288144	ALB
										Malaria, Cerebral	1/86	0.19404551285483848	0.25207143578416574	0	0	4.769507803121249	7.820383303288144	SLC22A1
										Chronic gastritis	1/86	0.19404551285483848	0.25207143578416574	0	0	4.769507803121249	7.820383303288144	SLC22A1
										Acquired Hypogammaglobulinemia	1/86	0.19404551285483848	0.25207143578416574	0	0	4.769507803121249	7.820383303288144	APCS
										Diabetic Neuropathies	1/86	0.19404551285483848	0.25207143578416574	0	0	4.769507803121249	7.820383303288144	ALB
										Distal limb muscle weakness due to peripheral neuropathy	1/86	0.19404551285483848	0.25207143578416574	0	0	4.769507803121249	7.820383303288144	ANG
										Adrenal Gland Neoplasms	1/87	0.19606909758966404	0.25425290354691293	0	0	4.713811105837684	7.6801565438185	HSD11B1
										Adult type dermatomyositis	1/87	0.19606909758966404	0.25425290354691293	0	0	4.713811105837684	7.6801565438185	C9
										Retroviridae Infections	1/88	0.19808770290364253	0.2566452080602456	0	0	4.659394792399718	7.5437717166037235	MTTP
										Malaria, Falciparum	1/89	0.20010134077429026	0.25812199154901894	0	0	4.6062152133580705	7.411084001248333	HP
										Cerebral Palsy	1/89	0.20010134077429026	0.25812199154901894	0	0	4.6062152133580705	7.411084001248333	MTTP
										Hemophilia A	1/89	0.20010134077429026	0.25812199154901894	0	0	4.6062152133580705	7.411084001248333	ALB
										Hypotension	1/89	0.20010134077429026	0.25812199154901894	0	0	4.6062152133580705	7.411084001248333	ALB
										Creutzfeldt-Jakob disease	1/89	0.20010134077429026	0.25812199154901894	0	0	4.6062152133580705	7.411084001248333	ALB
										Precursor Cell Lymphoblastic Leukemia Lymphoma	3/618	0.2005148902642696	0.25842974949417646	0	0	2.006746237675143	3.2245738438099596	MTTP;GGH;CYP3A5
										Bacteremia	1/90	0.20211002319239676	0.2598054867320888	0	0	4.55423068103646	7.281955543769811	PLG
										Gaucher Disease	1/90	0.20211002319239676	0.2598054867320888	0	0	4.55423068103646	7.281955543769811	APCS
										Adenovirus Infections	1/90	0.20211002319239676	0.2598054867320888	0	0	4.55423068103646	7.281955543769811	APOB
										Meningitis	1/91	0.20411376209311863	0.2617490341346014	0	0	4.503401360544218	7.156255051106618	C8A
										Ichthyoses	1/91	0.20411376209311863	0.2617490341346014	0	0	4.503401360544218	7.156255051106618	HSD17B6
										Malignant mesothelioma	2/335	0.20415361362427947	0.2617490341346014	0	0	2.4545795795795797	3.9000386874614628	TF;C9
										Mood Disorders	2/336	0.20506698990683503	0.26269205905671755	0	0	2.4471057884231535	3.8772398617417148	ORM1;HP
										Premature aging syndrome	1/92	0.20611256943631576	0.26380265602897607	0	0	4.453689167974883	7.03385741012878	PLG
										Pneumonitis	2/339	0.2078100287036983	0.26497692848848675	0	0	2.424950544015826	3.8099148280484836	CFHR1;HP
										Manic	1/93	0.2081064570390282	0.26497692848848675	0	0	4.40505767524401	6.914643337844717	SULT2A1
										Subarachnoid Hemorrhage	1/93	0.2081064570390282	0.26497692848848675	0	0	4.40505767524401	6.914643337844717	HP
										Panic Disorder	1/93	0.2081064570390282	0.26497692848848675	0	0	4.40505767524401	6.914643337844717	HP
										Intraepithelial Neoplasia	1/93	0.2081064570390282	0.26497692848848675	0	0	4.40505767524401	6.914643337844717	PLG
										Pregnancy Complications	1/93	0.2081064570390282	0.26497692848848675	0	0	4.40505767524401	6.914643337844717	PLG
										Rheumatism	1/95	0.2120795205832498	0.269570956885938	0	0	4.310898827616153	6.685315939697291	CFHR1
										Fragile X Syndrome	1/95	0.2120795205832498	0.269570956885938	0	0	4.310898827616153	6.685315939697291	ANG
										Renal failure in adulthood	1/96	0.2140587201245348	0.27045742482800506	0	0	4.26530612244898	6.5749903239841245	CFI
										Retinal Detachment	1/96	0.2140587201245348	0.27045742482800506	0	0	4.26530612244898	6.5749903239841245	HP
										Cardiac fibrosis	1/96	0.2140587201245348	0.27045742482800506	0	0	4.26530612244898	6.5749903239841245	PLG
										Idiopathic pulmonary hypertension	1/96	0.2140587201245348	0.27045742482800506	0	0	4.26530612244898	6.5749903239841245	PLG
										IMMUNE SUPPRESSION	1/96	0.2140587201245348	0.27045742482800506	0	0	4.26530612244898	6.5749903239841245	ALB
										Werner Syndrome	1/96	0.2140587201245348	0.27045742482800506	0	0	4.26530612244898	6.5749903239841245	PLG
										Aortic Aneurysm	1/96	0.2140587201245348	0.27045742482800506	0	0	4.26530612244898	6.5749903239841245	HP
										Hemoglobin measurement	1/97	0.2160330472811356	0.27271864173866434	0	0	4.220663265306122	6.46742313757927	HPR
										Myelofibrosis	1/98	0.21800251374840374	0.2749698657612231	0	0	4.176940879444562	6.362519703204576	HP
										Aortic Aneurysm, Thoracic	1/99	0.2199671313012003	0.27673888665406543	0	0	4.134110787172012	6.26018948804807	PLG
										Palmoplantar Keratosis	1/99	0.2199671313012003	0.27673888665406543	0	0	4.134110787172012	6.26018948804807	KLKB1
										Leigh Disease	1/99	0.2199671313012003	0.27673888665406543	0	0	4.134110787172012	6.26018948804807	HSD17B6
										Muscle Spasticity	2/353	0.2206630197577599	0.2773781107933714	0	0	2.3265669515669516	3.5157184518704945	PON3;ANG
										Mean corpuscular hemoglobin concentration determination	1/101	0.22388186624120487	0.2807075691326482	0	0	4.051020408163265	6.062906014187368	TF
										Hemangioma	1/101	0.22388186624120487	0.2807075691326482	0	0	4.051020408163265	6.062906014187368	ANG
										Neuromuscular Diseases	1/101	0.22388186624120487	0.2807075691326482	0	0	4.051020408163265	6.062906014187368	HSD17B6
										Sarcoma	3/658	0.22661077861992754	0.28374471057868267	0	0	1.880298846840994	2.7913438103335486	MTTP;GGH;PLG
										Lymphoma	5/1307	0.2266883943688866	0.28374471057868267	0	0	1.5913978494623655	2.361919136037871	APCS;MTTP;ANG;PLG;GC
										Central neuroblastoma	6/1655	0.2302693268357741	0.2879828922408454	0	0	1.513396548872595	2.2224314112920394	FGA;ADH1A;ALB;ANG;HSD17B6;HPR
										M5b Acute differentiated monocytic leukemia	1/105	0.23165366154685363	0.28922439400228467	0	0	3.8944270015698588	5.6956456810845415	PLG
										Premature Obstetric Labor	1/105	0.23165366154685363	0.28922439400228467	0	0	3.8944270015698588	5.6956456810845415	ITIH2
										Atrial Premature Complexes	1/106	0.2335846623503299	0.29114307703918757	0	0	3.857142857142857	5.6090983677319475	PLG
										Malignant Testicular Germ Cell Tumor	1/106	0.2335846623503299	0.29114307703918757	0	0	3.857142857142857	5.6090983677319475	CYP3A5
										Dermatitis, Allergic Contact	1/107	0.23551090700841826	0.2930493762859594	0	0	3.8205621871390067	5.524525481436682	HSD11B1
										White Blood Cell Count procedure	1/107	0.23551090700841826	0.2930493762859594	0	0	3.8205621871390067	5.524525481436682	GC
										Red cell distribution width determination	1/108	0.23743240698267418	0.29420106133675317	0	0	3.7846652679763495	5.441865346754643	TF
										Malabsorption	1/108	0.23743240698267418	0.29420106133675317	0	0	3.7846652679763495	5.441865346754643	MTTP
										Secondary Neoplasm	1/108	0.23743240698267418	0.29420106133675317	0	0	3.7846652679763495	5.441865346754643	CYP3A5
										Leukemia, Myelomonocytic, Chronic	1/108	0.23743240698267418	0.29420106133675317	0	0	3.7846652679763495	5.441865346754643	MTTP
										RDW - Red blood cell distribution width result	1/108	0.23743240698267418	0.29420106133675317	0	0	3.7846652679763495	5.441865346754643	TF
										Hepatomegaly	2/373	0.23914205305357317	0.29583157289855627	0	0	2.1988993710691824	3.1459599195201573	FGA;HMGCS2
										Autistic Disorder	3/677	0.2392444537575667	0.29583157289855627	0	0	1.8254940337142496	2.610948312354631	TF;HSD17B6;GC
										Schizoaffective Disorder	1/109	0.23934917373986106	0.29583157289855627	0	0	3.749433106575964	5.361058744932435	TF
										Reperfusion Injury	1/110	0.24126121869049608	0.2974480968329405	0	0	3.714847406852649	5.282048795926194	CYP3A5
										Neutrophil count (procedure)	1/110	0.24126121869049608	0.2974480968329405	0	0	3.714847406852649	5.282048795926194	GC
										Hyperplastic Polyp	1/110	0.24126121869049608	0.2974480968329405	0	0	3.714847406852649	5.282048795926194	HP
										Diabetes, Autoimmune	1/111	0.24316855322710132	0.2990507519703819	0	0	3.6808905380333954	5.20478084558139	HP
										Multiple Endocrine Neoplasia Type 1	1/111	0.24316855322710132	0.2990507519703819	0	0	3.6808905380333954	5.20478084558139	ALB
										Congenital cataract	1/111	0.24316855322710132	0.2990507519703819	0	0	3.6808905380333954	5.20478084558139	HP
										Bronchiectasis	1/112	0.24507118869589983	0.30088956417609647	0	0	3.647545504688362	5.129202360192396	CFI
										Cholera	1/112	0.24507118869589983	0.30088956417609647	0	0	3.647545504688362	5.129202360192396	APOB
										Malignant neoplasm of stomach	8/2398	0.245828166890988	0.3015682744999911	0	0	1.3994819685196254	1.9636446323476882	ADH1C;ADH1A;ALB;HP;ANG;PLG;HSD17B6;SULT2A1
										Adenocarcinoma, Clear Cell	1/113	0.2469691364760274	0.30196474716481164	0	0	3.614795918367347	5.055262825364014	SERPINA7
										Erythema	1/113	0.2469691364760274	0.30196474716481164	0	0	3.614795918367347	5.055262825364014	C9
										Paresis	1/113	0.2469691364760274	0.30196474716481164	0	0	3.614795918367347	5.055262825364014	HSD17B6
										Lipodystrophy	1/113	0.2469691364760274	0.30196474716481164	0	0	3.614795918367347	5.055262825364014	ALB
										Neuroblastoma	6/1698	0.24830024886728863	0.30327539307548523	0	0	1.4714700193423598	2.0499292870751398	FGA;ADH1A;ALB;ANG;HSD17B6;HPR
										Neuroectodermal Tumor, Primitive	1/114	0.24886240785882746	0.30327539307548523	0	0	3.582625970742279	4.982913653406146	ALB
										Urticaria	1/114	0.24886240785882746	0.30327539307548523	0	0	3.582625970742279	4.982913653406146	ALB
										Dermatomyositis	1/114	0.24886240785882746	0.30327539307548523	0	0	3.582625970742279	4.982913653406146	C9
										Mitochondrial Diseases	2/384	0.24934638200449158	0.30361467948939325	0	0	2.1343804537521813	2.9644671728961822	ALB;HSD17B6
										Spastic Paraplegia	1/115	0.25075101413858825	0.3050735155541144	0	0	3.5510204081632653	4.9121080927455	HSD17B6
										Alzheimer Disease, Early Onset	1/116	0.25263496658997786	0.3066079257628573	0	0	3.5199645075421473	4.8428011439058265	TF
										Experimental Hepatoma	1/116	0.25263496658997786	0.3066079257628573	0	0	3.5199645075421473	4.8428011439058265	CYP3A5
										Liver Neoplasms, Experimental	1/116	0.25263496658997786	0.3066079257628573	0	0	3.5199645075421473	4.8428011439058265	CYP3A5
										Carcinoma, Small Cell	1/117	0.25451427641186886	0.30838194114875334	0	0	3.4894440534834623	4.774949480472317	CPB2
										Leukemia, B-Cell	1/117	0.25451427641186886	0.30838194114875334	0	0	3.4894440534834623	4.774949480472317	MTTP
										Convulsions	1/118	0.2563889548341396	0.3101445424160722	0	0	3.4594453165881736	4.708511372057024	ALB
										Anorexia	1/118	0.2563889548341396	0.3101445424160722	0	0	3.4594453165881736	4.708511372057024	ALB
										Lung diseases	2/393	0.2577089557179681	0.3114861927949582	0	0	2.084292412617221	2.8261429586629503	PLG;GC
										Hepatoma, Novikoff	1/119	0.25825901303237825	0.31164098222943026	0	0	3.429955032860602	4.6434466139665425	CYP3A5
										Infarction, Middle Cerebral Artery	1/119	0.25825901303237825	0.31164098222943026	0	0	3.429955032860602	4.6434466139665425	HP
										Hepatoma, Morris	1/121	0.26198531339212133	0.31562178456783296	0	0	3.372448979591837	4.517283552621874	CYP3A5
										Adult Acute Lymphocytic Leukemia	1/121	0.26198531339212133	0.31562178456783296	0	0	3.372448979591837	4.517283552621874	MTTP
										Hyperammonemia	1/122	0.26384157776351647	0.31734039931328484	0	0	3.3444088379153314	4.456111874258477	HMGCS2
										Acute Megakaryocytic Leukemias	1/122	0.26384157776351647	0.31734039931328484	0	0	3.3444088379153314	4.456111874258477	APCS
										Nicotine Dependence	1/124	0.2675403902734135	0.3212659808405136	0	0	3.2896963663514187	4.337414433160371	ADH1C
										CNS disorder	1/124	0.2675403902734135	0.3212659808405136	0	0	3.2896963663514187	4.337414433160371	C5
										Myotonic Dystrophy	1/125	0.2693829605231016	0.32321578610286034	0	0	3.263001974983542	4.279822783786303	ALB
										Burkitt Lymphoma	2/407	0.27073028211374894	0.32456869048864223	0	0	2.0108024691358026	2.6273792995859906	APCS;MTTP
										Precursor T-Cell Lymphoblastic Leukemia-Lymphoma	2/408	0.2716606168083876	0.32541989539820637	0	0	2.0057471264367814	2.6138931132295458	TF;MTTP
										Autoimmune Diseases	4/1060	0.27262445488794856	0.32630982161223665	0	0	1.5558300395256917	2.0220501531168575	PON3;APCS;HP;PLG
										Hyperkeratosis	1/127	0.2730544838638846	0.3265598968963219	0	0	3.2108843537414966	4.167997377843627	KLKB1
										Hereditary Nonpolyposis Colorectal Cancer	1/128	0.27488345891042104	0.3282157387313597	0	0	3.1854411055760887	4.113704308580095	GLYAT
										Peritonitis	1/128	0.27488345891042104	0.3282157387313597	0	0	3.1854411055760887	4.113704308580095	C5
										Cleft palate, isolated	1/129	0.2767079241059198	0.32959484185842225	0	0	3.1603954081632653	4.060453122404681	MTTP
										tumor vasculature	1/129	0.2767079241059198	0.32959484185842225	0	0	3.1603954081632653	4.060453122404681	PLG
										liposarcoma	1/129	0.2767079241059198	0.32959484185842225	0	0	3.1603954081632653	4.060453122404681	APCS
										Lyme Disease	1/130	0.2785278903472666	0.33122841710379447	0	0	3.135738016136687	4.008216604624779	PLG
										Aortic Valve Stenosis	1/130	0.2785278903472666	0.33122841710379447	0	0	3.135738016136687	4.008216604624779	APOB
										Sleep Apnea, Obstructive	1/132	0.28215436939905053	0.33527112116041646	0	0	3.087552578283222	3.906683206158155	HP
										Benign Prostatic Hyperplasia	2/420	0.2828230936231133	0.335795586239018	0	0	1.946969696969697	2.4588936191845474	HP;CYP3A5
										PACHYONYCHIA CONGENITA 3	1/133	0.28396090387727224	0.33687570684878004	0	0	3.0640074211502784	3.857336278341556	ANG
										Skin Carcinogenesis	1/134	0.285762982719773	0.3387415132240006	0	0	3.0408163265306123	3.80890385676326	GC
										Hormone refractory prostate cancer	1/135	0.2875606166970605	0.34059906243910054	0	0	3.0179713676515383	3.7613629045399737	UGT2B15
										Melanoma, B16	1/136	0.289353816496661	0.3421742089396063	0	0	2.99546485260771	3.7146911242229477	HPR
										Vasculitis	1/136	0.289353816496661	0.3421742089396063	0	0	2.99546485260771	3.7146911242229477	CFI
										Thyroid Diseases	1/140	0.2964824884084789	0.35032370830345866	0	0	2.9086771399207163	3.5362740390257685	ALB
										Osteosarcoma	4/1103	0.2969246543763925	0.35056571903591666	0	0	1.4915535862641927	1.8111590072378236	HSD11B1;ALB;PLG;GC
										Dementia	2/436	0.29769015847522656	0.3511887891916211	0	0	1.8736559139784945	2.2703127495070006	ALB;APOB
										Electroencephalogram abnormal	1/141	0.29825367779529566	0.3515727710324435	0	0	2.8877551020408165	3.4936375609484274	PCK1
										Meningioma	2/438	0.2995462909698279	0.3528148897627079	0	0	1.8648700305810397	2.2480752965236217	ANG;PLG
										Vascular inflammations	1/142	0.30002049698269956	0.353091851827448	0	0	2.8671298306556667	3.4517504575709377	CPB2
										Substance Use Disorders	1/143	0.3017829564686885	0.3543190991289769	0	0	2.8467950560505892	3.410594866305226	ALB
										Supratentorial atrophy	1/143	0.3017829564686885	0.3543190991289769	0	0	2.8467950560505892	3.410594866305226	PCK1
										Leprosy	1/143	0.3017829564686885	0.3543190991289769	0	0	2.8467950560505892	3.410594866305226	HP
										Cerebellar Hypoplasia	1/144	0.30354106685611854	0.3561002031346204	0	0	2.826744683887541	3.370153465117457	PLG
										Mammary Carcinoma, Animal	1/145	0.3052948386142571	0.3575895928891814	0	0	2.806972789115646	3.330409454829651	TF
										Animal Mammary Neoplasms	1/145	0.3052948386142571	0.3575895928891814	0	0	2.806972789115646	3.330409454829651	TF
										Monosomy	1/147	0.30878940825208556	0.36111002057666697	0	0	2.7682415431926195	3.252948903166252	MTTP
										Hematological Disease	1/147	0.30878940825208556	0.36111002057666697	0	0	2.7682415431926195	3.252948903166252	MTTP
										Eczema	2/454	0.3143692458880609	0.36734444317774206	0	0	1.797382005899705	2.0799071660929362	ORM1;ALB
										Primary Sj??gren's syndrome	1/151	0.3157269440683073	0.3683481014130252	0	0	2.693877551020408	3.1057109240692493	SLC22A1
										Pulmonary Hypertension	1/151	0.3157269440683073	0.3683481014130252	0	0	2.693877551020408	3.1057109240692493	FGA
										Common Variable Immunodeficiency	1/152	0.31745063788071526	0.3700667657062482	0	0	2.6759021489390458	3.0704182805545575	APCS
										Cachexia	1/153	0.3191700762858281	0.37177776236133137	0	0	2.6581632653061225	3.0357052873752	ALB
										Invasive Carcinoma	1/154	0.32088526962227143	0.3734811215382939	0	0	2.640656262505002	3.0015590720273457	PLG
										Focal glomerulosclerosis	1/155	0.3225962281219006	0.37458697243399935	0	0	2.6233766233766236	2.9679671260643183	ALB
										Substance abuse problem	1/155	0.3225962281219006	0.37458697243399935	0	0	2.6233766233766236	2.9679671260643183	PLG
										Abnormality of metabolism/homeostasis	1/155	0.3225962281219006	0.37458697243399935	0	0	2.6233766233766236	2.9679671260643183	PLG
										Anxiety	2/464	0.3236043277850015	0.37546236617317136	0	0	1.7575757575757576	1.982956235178162	PON3;ANG
										Blindness, Legal	1/158	0.3277037968552589	0.3799203359146134	0	0	2.5728584427401535	2.8703970097526006	PLG
										Sporadic Breast Carcinoma	1/159	0.32939791820297204	0.3815848824986586	0	0	2.5564453629553086	2.8389038953772054	HSD17B13
										Mammary Neoplasms, Experimental	1/160	0.33108785567924015	0.38324197714595426	0	0	2.540238737004236	2.8079075381643523	TF
										Polycystic Kidney, Autosomal Dominant	1/161	0.33277361941321715	0.3848916490785605	0	0	2.524234693877551	2.7773973646136283	HP
										Acute Promyelocytic Leukemia	2/475	0.3337305522763588	0.3856964207450562	0	0	1.7157329105003523	1.8828819119512192	TF;PLG
										Nephritis	1/162	0.3344552195120095	0.3862317116647679	0	0	2.5084294587400175	2.747363087126053	ALB
										Metastatic malignant neoplasm to brain	1/163	0.33613266608727643	0.38726048971209615	0	0	2.492819349962207	2.717794694415788	PLG
										Neural Tube Defects	1/163	0.33613266608727643	0.38726048971209615	0	0	2.492819349962207	2.717794694415788	C5
										Inflammatory dermatosis	1/163	0.33613266608727643	0.38726048971209615	0	0	2.492819349962207	2.717794694415788	PLG
										Blindness	1/164	0.33780596912127225	0.38888496990812094	0	0	2.4774007762614247	2.6886824434754057	PLG
										invasive cancer	1/166	0.34114018472714763	0.3924174866370694	0	0	2.4471243042671613	2.6317886779390967	ANG
										Ataxias, Hereditary	1/167	0.34280111726084433	0.3927984873500908	0	0	2.432259650848291	2.603988937414043	MTTP
										Retinal pigment epithelial abnormality	1/167	0.34280111726084433	0.3927984873500908	0	0	2.432259650848291	2.603988937414043	MTTP
										Follicular thyroid carcinoma	1/167	0.34280111726084433	0.3927984873500908	0	0	2.432259650848291	2.603988937414043	PLG
										Abnormality of retinal pigmentation	1/167	0.34280111726084433	0.3927984873500908	0	0	2.432259650848291	2.603988937414043	MTTP
										Degenerative brain disorder	1/167	0.34280111726084433	0.3927984873500908	0	0	2.432259650848291	2.603988937414043	PCK1
										Movement Disorders	1/169	0.34611068164657255	0.3959763569264041	0	0	2.4030612244897958	2.5496399471999527	MTTP
										Tuberculosis, Pulmonary	1/169	0.34611068164657255	0.3959763569264041	0	0	2.4030612244897958	2.5496399471999527	HSD11B1
										Complete atrioventricular block	1/170	0.34775933332180137	0.397247127081439	0	0	2.388721168940949	2.523073857975914	ALB
										Developmental Disabilities	1/170	0.34775933332180137	0.397247127081439	0	0	2.388721168940949	2.523073857975914	PLG
										Infection	2/492	0.3493009226573802	0.39850932572516845	0	0	1.6547619047619047	1.7405141251894558	APCS;APOB
										Coinfection	1/171	0.3494039111808349	0.39850932572516845	0	0	2.3745498199279713	2.4969025061029213	ALB
										Congenital chromosomal disease	2/497	0.3538597493772377	0.40317468759951414	0	0	1.6376262626262625	1.701255629317352	ALB;MTTP
										Azoospermia	1/174	0.3543133002736421	0.40317468759951414	0	0	2.333018756635602	2.4206789693623425	ALB
										Prostatic Intraepithelial Neoplasias	1/174	0.3543133002736421	0.40317468759951414	0	0	2.333018756635602	2.4206789693623425	ANG
										Drug Dependence	1/175	0.3559416811668189	0.40469351507763607	0	0	2.319493314567206	2.396009637948729	ADH4
										Adult T-Cell Lymphoma/Leukemia	2/500	0.3565901556321914	0.40469351507763607	0	0	1.6275100401606426	1.678236566248315	MTTP;APOB
										Myeloid Leukemia	2/501	0.35749945444271564	0.40469351507763607	0	0	1.6241649966599867	1.6706509423454343	PLG;CYP3A5
										Multiple malignancy	1/176	0.35756603735701764	0.40469351507763607	0	0	2.306122448979592	2.3716975343886144	APOB
										Carcinomatosis	1/176	0.35756603735701764	0.40469351507763607	0	0	2.306122448979592	2.3716975343886144	TF
										Well Differentiated Oligodendroglioma	1/176	0.35756603735701764	0.40469351507763607	0	0	2.306122448979592	2.3716975343886144	SULT2A1
										Anaplastic thyroid carcinoma	1/176	0.35756603735701764	0.40469351507763607	0	0	2.306122448979592	2.3716975343886144	ANG
										Hemoglobin low	1/177	0.359186378521905	0.40605269903923924	0	0	2.2929035250463823	2.3477357103628296	TF
										Herpes Simplex Infections	2/503	0.35931677565625303	0.40605269903923924	0	0	1.6175149700598803	1.6556088970950078	ALB;SLC22A1
										Retinal Dystrophies	1/178	0.3608027143922477	0.4074201904872706	0	0	2.279833967485299	2.3241173885161555	HSD17B6
										Secondary malignant neoplasm of liver	2/508	0.36385246974973406	0.4104294467886998	0	0	1.6011198945981555	1.6187430952710242	ALB;HP
										Penile hypospadias	1/180	0.3640234091355428	0.4104294467886998	0	0	2.2541329380914377	2.2778849681371156	HSD17B13
										Tumor Angiogenesis	2/511	0.36656853045539467	0.41298376772129514	0	0	1.591437459070072	1.5971185548456277	ANG;PLG
										Primary Myelofibrosis	1/182	0.36722819876446505	0.4134116231517644	0	0	2.2289998872477166	2.2329492942532405	HP
										Major Depressive Disorder	2/513	0.36837694945386096	0.41426160670538575	0	0	1.5850456621004567	1.5829035456449114	HP;PLG
										Acidosis, Lactic	1/183	0.3688246532278824	0.41426160670538575	0	0	2.216640502354788	2.2109524751177334	HSD17B6
										oligodendroglioma	1/183	0.3688246532278824	0.41426160670538575	0	0	2.216640502354788	2.2109524751177334	SULT2A1
										Ulcer	1/184	0.37041716031963706	0.415734153337465	0	0	2.204416192706591	2.189261819239239	PLG
										Malignant neoplasm of testis	1/185	0.37200572947785576	0.4165674468830879	0	0	2.192324755989352	2.1678716160963645	CYP3A5
										MIXED LINEAGE LEUKEMIA	1/185	0.37200572947785576	0.4165674468830879	0	0	2.192324755989352	2.1678716160963645	AFM
										Adrenocortical carcinoma	1/185	0.37200572947785576	0.4165674468830879	0	0	2.192324755989352	2.1678716160963645	ALB
										Vomiting	1/187	0.3751710923855061	0.41979371473741856	0	0	2.1685319289005927	2.125970392786596	HMGCS2
										Carcinoma, Spindle-Cell	1/188	0.37674790511840417	0.4206021586242502	0	0	2.1568263669104004	2.105448610107896	TF
										Familial Alzheimer Disease (FAD)	1/188	0.37674790511840417	0.4206021586242502	0	0	2.1568263669104004	2.105448610107896	TF
										Acquired Immunodeficiency Syndrome	1/188	0.37674790511840417	0.4206021586242502	0	0	2.1568263669104004	2.105448610107896	GC
										Dermatitis	1/190	0.3798898404314479	0.42378949721846565	0	0	2.133786848072562	2.065236730473686	PLG
										Platelet Count measurement	1/191	0.3814549819175133	0.42521434588088086	0	0	2.122448979591837	2.045536603225051	HSD17B6
										Hematopoietic Neoplasms	1/192	0.38301625183987076	0.42631123132440774	0	0	2.111229832247035	2.02610052252205	MTTP
										Inflammatory disorder	1/192	0.38301625183987076	0.42631123132440774	0	0	2.111229832247035	2.02610052252205	HP
										Malignant tumor of colon	6/2001	0.3843154496157946	0.4274351800320246	0	0	1.2272727272727273	1.1736305757647234	ALB;SLC22A1;ANG;PLG;HMGCS2;GC
										Mean Corpuscular Volume (result)	1/194	0.3861272144560919	0.429127084839464	0	0	2.089140319340171	1.988001678572607	TF
										Hypospadias	1/195	0.38767692585652636	0.430201968061675	0	0	2.0782663580896275	1.9693297696753347	HSD17B13
										Disseminated Malignant Neoplasm	1/195	0.38767692585652636	0.430201968061675	0	0	2.0782663580896275	1.9693297696753347	PLG
										Allergic asthma	1/197	0.3907648554462843	0.43330307169231375	0	0	2.056851311953353	1.9327188803146698	ORM1
										Aplasia Cutis Congenita	1/199	0.3938375225272607	0.43638261123238115	0	0	2.03586889301175	1.897056906545971	GLYAT
										Eosinophil count procedure	1/201	0.39689500106482833	0.43911154799457036	0	0	2.0153061224489797	1.8623111638641865	GC
										Eosinophil count result	1/201	0.39689500106482833	0.43911154799457036	0	0	2.0153061224489797	1.8623111638641865	GC
										Malignant neoplasm of gallbladder	1/203	0.3999373645428959	0.4418156226102149	0	0	1.9951505354617094	1.8284503867148747	APOB
										Left Ventricular Hypertrophy	1/203	0.3999373645428959	0.4418156226102149	0	0	1.9951505354617094	1.8284503867148747	HSD11B1
										Papilloma	1/204	0.4014529010595411	0.4428274345518613	0	0	1.9852216748768472	1.8118424588650803	SULT2A1
										Anaplastic carcinoma	1/204	0.4014529010595411	0.4428274345518613	0	0	1.9852216748768472	1.8118424588650803	TF
										Cervical Intraepithelial Neoplasia	1/205	0.40296468626852044	0.4435013722940422	0	0	1.975390156062425	1.7954446526222325	SLC22A1
										Squamous cell carcinoma of skin	1/205	0.40296468626852044	0.4435013722940422	0	0	1.975390156062425	1.7954446526222325	KLKB1
										Embryonal Carcinoma	1/205	0.40296468626852044	0.4435013722940422	0	0	1.975390156062425	1.7954446526222325	SLC22A1
										Ataxia	1/208	0.4074776246816245	0.448134364597736	0	0	1.9464655427388347	1.7474769232350262	APOB
										Trisomy	1/209	0.4089744952578169	0.44944592968437164	0	0	1.9370094191522762	1.731884932549588	ALB
										Germ cell tumor	1/210	0.41046765980788213	0.4500822075250497	0	0	1.927643784786642	1.716486090768287	ALB
										Neurofibromatosis 1	1/210	0.41046765980788213	0.4500822075250497	0	0	1.927643784786642	1.716486090768287	APOB
										Lupus Nephritis	1/210	0.41046765980788213	0.4500822075250497	0	0	1.927643784786642	1.716486090768287	FGB
										Systemic Scleroderma	2/562	0.4120411074115402	0.4514723409843063	0	0	1.4427083333333333	1.279151604879852	HP;PLG
										Cerebellar Ataxia	2/565	0.41467030200524235	0.45362267590436	0	0	1.434798697454115	1.2630124410570323	MTTP;APOB
										Big calvaria	1/213	0.4149250068698648	0.45362267590436	0	0	1.9000770119368502	1.6714169588215044	PLG
										Increased size of skull	1/213	0.4149250068698648	0.45362267590436	0	0	1.9000770119368502	1.6714169588215044	PLG
										Squamous cell carcinoma of the head and neck	3/934	0.4154117394034187	0.4538188898660129	0	0	1.303951367781155	1.1455018574470344	ADH1C;HP;SERPINA7
										Blast Phase	1/214	0.41640343681233905	0.45389511156592227	0	0	1.8910606496119575	1.6567595373915587	MTTP
										Parkinsonian Disorders	1/214	0.41640343681233905	0.45389511156592227	0	0	1.8910606496119575	1.6567595373915587	ANG
										Craniosynostosis	1/214	0.41640343681233905	0.45389511156592227	0	0	1.8910606496119575	1.6567595373915587	HSD11B1
										Multiple Myeloma	4/1312	0.4173589211135488	0.45460112572618844	0	0	1.2393298763462306	1.082937234686413	ALB;MTTP;ANG;PLG
										Increased head circumference	1/215	0.41787820546444665	0.4548313260655768	0	0	1.8821285523555216	1.6422799960427914	PLG
										Carcinoma	1/216	0.41934932166703004	0.4557608153805764	0	0	1.8732795443758898	1.627975467192003	TF
										Alopecia	1/216	0.41934932166703004	0.4557608153805764	0	0	1.8732795443758898	1.627975467192003	CYP3A5
										Autism Spectrum Disorders	2/572	0.420783487183661	0.4563483150451238	0	0	1.4166666666666667	1.226318884734091	PLG;HSD17B6
										Severe Combined Immunodeficiency	1/217	0.42081679423930846	0.4563483150451238	0	0	1.8645124716553287	1.613843141672166	ALB
										synovial sarcoma	1/217	0.42081679423930846	0.4563483150451238	0	0	1.8645124716553287	1.613843141672166	ALB
										Invasive Ductal Breast Carcinoma	1/218	0.4222806321196029	0.45759977523158724	0	0	1.8558262014483213	1.5998802666710514	HSD17B13
										Leukemia, Myelocytic, Acute	5/1703	0.4235274878941555	0.4586144425364132	0	0	1.1943462897526502	1.0261069217478087	CFHR1;MTTP;SLC22A1;ANG;HPR
										Nonorganic psychosis	1/220	0.42519743882549876	0.4600854338060525	0	0	1.8386916410399776	1.572452136273942	PLG
										Colon Carcinoma	6/2091	0.4260019316136167	0.4606184868179443	0	0	1.1684107259646828	0.9970181905004277	ALB;ANG;PLG;HMGCS2;GLYAT;GC
										Status Epilepticus	1/221	0.4266504252883283	0.46098220786456545	0	0	1.8302411873840445	1.5589816483293069	HSD11B1
										Blood basophil count (lab test)	1/224	0.43098782200971697	0.46532822595639767	0	0	1.805344559348403	1.519514184420898	GC
										Graft-vs-Host Disease	1/226	0.43386153803933075	0.4680887448386351	0	0	1.7891156462585034	1.493964938526657	HP
										Seminoma	1/229	0.4381454626971515	0.47236558277641805	0	0	1.7653061224489797	1.4567382332945362	PLG
										Gallbladder Carcinoma	1/233	0.4438079780756616	0.47742489702676777	0	0	1.7345179451090782	1.4090587077635532	APOB
										Chronic myeloproliferative disorder	1/233	0.4438079780756616	0.47742489702676777	0	0	1.7345179451090782	1.4090587077635532	MTTP
										Promyelocytic leukemia	1/233	0.4438079780756616	0.47742489702676777	0	0	1.7345179451090782	1.4090587077635532	TF
										Epstein-Barr Virus Infections	1/234	0.4452148453049061	0.47858975728918945	0	0	1.7269860733993168	1.3974742204290327	APCS
										Undifferentiated carcinoma	1/237	0.4494145550532631	0.4824021059692366	0	0	1.704773434797648	1.3634940430667308	TF
										Periodontitis	1/237	0.4494145550532631	0.4824021059692366	0	0	1.704773434797648	1.3634940430667308	PLG
										Colitis	2/608	0.4517182701151402	0.4845227922731025	0	0	1.33003300330033	1.0569726918915126	C5;HP
										Leukopenia	1/246	0.4618276248188864	0.49500682282837094	0	0	1.641399416909621	1.2680853834334544	CYP3A5
										Splenomegaly	1/247	0.46318980775559543	0.49610684993112	0	0	1.6346441015430562	1.2580521076231914	FGA
										Brain Diseases	1/250	0.4672561148958767	0.5000994794936303	0	0	1.6147037128104254	1.2285921210452875	ALB
										Hydrocephalus	1/253	0.47129223129503817	0.5040540373807179	0	0	1.5952380952380953	1.2000608149186214	PLG
										Neuroendocrine Tumors	1/257	0.4766271360567566	0.5090226174662542	0	0	1.5699936224489797	1.163397897422231	GGH
										Urothelial Carcinoma	1/257	0.4766271360567566	0.5090226174662542	0	0	1.5699936224489797	1.163397897422231	UGT2B7
										Narcolepsy	1/258	0.47795259753714564	0.5100693544525752	0	0	1.5638052886524259	1.154469433244659	TF
										Sjogren's Syndrome	1/260	0.4805936590136502	0.5125175699373007	0	0	1.5515719801434087	1.1368882239388218	SLC22A1
										Male infertility	1/263	0.48453071721033647	0.5159710665606828	0	0	1.5335722075089577	1.111187238555016	APOB
										Malignant neoplasm of gastrointestinal tract	1/263	0.48453071721033647	0.5159710665606828	0	0	1.5335722075089577	1.111187238555016	CYP3A5
										Myeloproliferative disease	1/264	0.4858365593693822	0.516988903594076	0	0	1.5276635368976488	1.102794351116128	MTTP
										Osteosarcoma of bone	3/1042	0.4870581449026404	0.517915680360835	0	0	1.1617758482993057	0.8357487471444942	HSD11B1;ALB;PLG
										Trichohepatoenteric Syndrome	1/267	0.48973466462870263	0.5203871220551034	0	0	1.510204081632653	1.0781219104526054	MTTP
										Amyotrophic Lateral Sclerosis	2/660	0.49477199398607163	0.5253617793798906	0	0	1.2216312056737588	0.8596108650181642	PON3;ANG
										Non-Small Cell Lung Carcinoma	6/2243	0.49563802374796506	0.5259032766348739	0	0	1.079753728613809	0.7578893020728145	ADH1A;ALB;CFI;SLC22A1;PLG;CYP3A5
										Pancreatic Neoplasm	2/665	0.49880322319337694	0.5288818095165957	0	0	1.21210407239819	0.8430712340926604	HP;PLG
										Dwarfism	1/277	0.5025203266713362	0.5324408339265162	0	0	1.4547471162377994	1.0010394055052982	SERPINA7
										Pheochromocytoma	1/280	0.5062944242282998	0.5360551000610745	0	0	1.4388852315119596	0.9793584019206893	HSD17B13
										Squamous cell carcinoma of lung	1/283	0.5100404581381273	0.5392482152254932	0	0	1.4233608336951802	0.9582993544129655	PLG
										Anaplasia	1/283	0.5100404581381273	0.5392482152254932	0	0	1.4233608336951802	0.9582993544129655	ALB
										Neuropathy	1/284	0.5112829350478788	0.5401751752973655	0	0	1.4182591764621042	0.9514138569552275	CYP3A5
										MYELODYSPLASTIC SYNDROME	2/683	0.5131513818562945	0.5417616804873102	0	0	1.178964757709251	0.786586877993128	MTTP;ANG
										Noninfiltrating Intraductal Carcinoma	1/287	0.51499186851511	0.543316421283441	0	0	1.4031682603111175	0.9311483055746663	PLG
										Anoxia	1/288	0.5162220388029869	0.5442255184239911	0	0	1.39820806371329	0.9245207565559944	ANG
										Migraine Disorders	1/290	0.518673213066125	0.546419640298621	0	0	1.388390650377798	0.91145241770647	GC
										Idiopathic pulmonary arterial hypertension	1/297	0.5271568537690461	0.5546431843757047	0	0	1.3550744622173194	0.8675960989751744	PLG
										Pancreatic Ductal Adenocarcinoma	2/701	0.5272378734653986	0.5546431843757047	0	0	1.1475321888412018	0.7345393239410096	RIDA;CYP3A5
										Multiple Sclerosis	3/1106	0.527624713583896	0.5546431843757047	0	0	1.0906618313689938	0.6973364744488166	PLG;PCK1;GC
										Epithelioma	1/298	0.5283567775332543	0.5546431843757047	0	0	1.3504432075860646	0.8615604955292901	SLC22A1
										Charcot-Marie-Tooth Disease	1/298	0.5283567775332543	0.5546431843757047	0	0	1.3504432075860646	0.8615604955292901	MTTP
										Hereditary Diffuse Gastric Cancer	1/300	0.5307476794848257	0.5567573313913975	0	0	1.341273633199099	0.8496546643160489	ALB
										Malignant neoplasm of skin	1/307	0.5390226676158546	0.5650365365994444	0	0	1.3101240496198479	0.8096535891291086	PLG
										Peripheral Neuropathy	1/309	0.5413605673797975	0.5670847929219581	0	0	1.3014842300556586	0.7986814877643065	CYP3A5
										Psychotic Disorders	1/317	0.5505965210056286	0.5763508586288544	0	0	1.2680185998450013	0.7566939096567765	PLG
										Gastrointestinal Stromal Tumors	1/323	0.5574036279487686	0.5826505014015083	0	0	1.2440106477373558	0.7270814983759607	MTTP
										Kaposi Sarcoma	1/323	0.5574036279487686	0.5826505014015083	0	0	1.2440106477373558	0.7270814983759607	ALB
										High density lipoprotein measurement	1/324	0.5585282789793011	0.5830008961501256	0	0	1.240096038415366	0.7222939722371359	APOB
										T-Cell Lymphoma	1/324	0.5585282789793011	0.5830008961501256	0	0	1.240096038415366	0.7222939722371359	TF
										Juvenile arthritis	1/326	0.5607691855668304	0.5849266151710512	0	0	1.2323390894819466	0.7128414839220155	C5
										Osteopenia	1/329	0.5641096589005535	0.5879957418462368	0	0	1.2208810353409656	0.6989624697257846	GC
										Graves Disease	1/335	0.5707160845076258	0.5944623813947555	0	0	1.1985824269827692	0.6722410367689661	GC
										Triglycerides measurement	1/336	0.5718075736459911	0.5951795534003728	0	0	1.1949436491014316	0.6679170434332091	APOB
										Cerebral atrophy	1/338	0.5739823990689481	0.5970225376231242	0	0	1.187730878701629	0.6593765731188134	PCK1
										Muscle Weakness	1/339	0.5750657486272724	0.5977284382283472	0	0	1.1841565028378216	0.655159333216886	HSD17B6
										Adenocarcinoma of lung (disorder)	3/1187	0.5764679281120004	0.5987645076100032	0	0	1.0116805635422657	0.5572696428004089	TF;ALB;ANG
										Recurrent tumor	1/347	0.5836358976883843	0.6057837110932843	0	0	1.1563052966851481	0.6226449097224772	APCS
										Colonic Neoplasms	2/778	0.5844381242823277	0.606031428733326	0	0	1.0295317869415808	0.5529660162717467	SLC22A1;HMGCS2
										Encephalomyelitis	1/348	0.5846951834427824	0.606031428733326	0	0	1.1529141916132448	0.6187282582525966	ALB
										Ewings sarcoma	1/352	0.5889059788512274	0.6099678336348267	0	0	1.139542996685854	0.6033751815122705	HPR
										Adenocarcinoma of pancreas	1/354	0.5909956578792304	0.6117032842940598	0	0	1.1329710354396716	0.5958822738188654	PLG
										Optic Atrophy	1/363	0.6002711098005166	0.6208686478819069	0	0	1.1042958619912053	0.5636037595028264	PCK1
										Neoplasms	3/1236	0.6045202502199911	0.6248260388907816	0	0	0.9689392762851374	0.48768662347695924	GGH;PLG;UGT2B7
										Nephroblastoma	1/370	0.6073425345029576	0.6273041422803275	0	0	1.0829600132736021	0.5400313741618465	MTTP
										Tumor Progression	5/2090	0.6096720627325738	0.6292701863424259	0	0	0.9520383693045563	0.47110101960570283	ADH1A;UGT2B15;SLC22A1;ANG;PLG
										Idiopathic Pulmonary Fibrosis	1/379	0.6162544539128882	0.6356199919199274	0	0	1.056689342403628	0.5115383719098227	PLG
										Mesothelioma	1/383	0.6201513913557086	0.6387472838440598	0	0	1.0454108344908644	0.49948856873522335	PLG
										Gastric Adenocarcinoma	1/383	0.6201513913557086	0.6387472838440598	0	0	1.0454108344908644	0.49948856873522335	ANG
										Secondary malignant neoplasm of lymph node	3/1271	0.6238288260977841	0.6413793240702845	0	0	0.94043224377475	0.44377047634669736	ALB;UGT2B15;ANG
										Erythrocyte Mean Corpuscular Hemoglobin Test	1/387	0.6240095387197013	0.6413793240702845	0	0	1.0343660780374326	0.4877963101507843	TF
										Finding of Mean Corpuscular Hemoglobin	1/387	0.6240095387197013	0.6413793240702845	0	0	1.0343660780374326	0.4877963101507843	TF
										Glioblastoma Multiforme	2/854	0.6359022228614061	0.6531485279320561	0	0	0.9339788732394366	0.42282201009794473	MTTP;HP
										Attention deficit hyperactivity disorder	1/412	0.6472674014199032	0.6643599387749807	0	0	0.9702070609265604	0.4220359729135286	HSD17B6
										Malignant neoplasm of kidney	1/421	0.6552901594958751	0.672127476094033	0	0	0.9489795918367347	0.40111198913571716	UGT2B7
										Glioma	5/2211	0.6609423760656795	0.6774544687363002	0	0	0.8937241865619019	0.37008101492724876	CPB2;HP;PLG;HPR;SULT2A1
										Pulmonary Fibrosis	1/432	0.6648531872166317	0.6809904004985887	0	0	0.924238837066149	0.3772641579048882	PLG
										nervous system disorder	1/436	0.6682657856072469	0.684011479793419	0	0	0.9155524278676987	0.3690310779848153	PLG
										Ulcerative Colitis	2/915	0.6736091252721084	0.68900323963082	0	0	0.8687933552391384	0.3432648324371762	ALB;CYP3A5
										Precancerous Conditions	1/446	0.6766489941965897	0.6916336086009433	0	0	0.8945196055950471	0.34940169524135606	HPR
										ovarian neoplasm	2/938	0.6870071468135105	0.7017355157977558	0	0	0.8464209401709402	0.31775537936039056	ITIH2;PLG
										Muscle hypotonia	1/460	0.6880376502552851	0.7023024253124092	0	0	0.8666133119914633	0.3240368726211791	MTTP
										Mammary Neoplasms, Human	1/476	0.7005723564445423	0.7141099865207654	0	0	0.8367346938775511	0.2977584217303729	HP
										Thyroid Neoplasm	1/476	0.7005723564445423	0.7141099865207654	0	0	0.8367346938775511	0.2977584217303729	TF
										Cognitive delay	2/966	0.7027234610069165	0.715808656487735	0	0	0.8206258644536653	0.28951010407289507	PLG;PCK1
										Carcinogenesis	9/4065	0.7125367293414361	0.7253044446845631	0	0	0.8601890604704864	0.2915385607615098	CPB2;ADH1C;ALB;GGH;PLG;HSD17B6;HPR;CYP3A5;UGT2B7
										Renal carcinoma	1/500	0.7184542048692922	0.7308242841542317	0	0	0.7955093861191771	0.26303781374717605	UGT2B7
										Malignant Glioma	1/504	0.7213309728856137	0.7332455932223341	0	0	0.789020976183714	0.25773938284428166	PLG
										Malignant neoplasm of thyroid	1/505	0.7220456518080314	0.7334672817884885	0	0	0.7874149659863946	0.25643500077963827	PLG
										Malignant neoplasm of large intestine	1/516	0.7297895308514654	0.7408241491873637	0	0	0.7701604913810184	0.24259986188105806	HMGCS2
										Mental and motor retardation	2/1021	0.7317384121099224	0.7419107257693015	0	0	0.774084069349035	0.2417713721554806	PLG;PCK1
										Cataract	1/519	0.7318645412632853	0.7419107257693015	0	0	0.7655819084390513	0.2389839222664994	HP
										Hepatocarcinogenesis	1/527	0.7373218586913198	0.7469303054095195	0	0	0.7536276868161713	0.229653543399674	ALB
										Retinoblastoma	1/539	0.7453043226197379	0.7539825236365431	0	0	0.7363629466656552	0.2164632085189683	MTTP
										Lymphoma, Non-Hodgkin	1/539	0.7453043226197379	0.7539825236365431	0	0	0.7363629466656552	0.2164632085189683	ANG
										Pediatric failure to thrive	1/543	0.7479119361508614	0.756102621283246	0	0	0.7307779200240982	0.21226909192162324	APOB
										Metastatic Neoplasm	1/544	0.7485597405541811	0.756239902050975	0	0	0.7293945202390348	0.21123576364275354	HMGCS2
										Hematologic Neoplasms	1/557	0.7568341869798493	0.7640766193911397	0	0	0.7118631625311995	0.19833297106998524	MTTP
										Papillary thyroid carcinoma	1/571	0.7654467425515686	0.7722437423146632	0	0	0.6938775510204082	0.18547044297998616	PLG
										Diffuse Large B-Cell Lymphoma	1/575	0.7678520735178173	0.7741416468162567	0	0	0.6888999502239921	0.18197855498219573	PLG
										Global developmental delay	2/1102	0.770181362289849	0.775960349319309	0	0	0.7140151515151515	0.1864502455928792	PLG;PCK1
										Medulloblastoma	1/590	0.77665866186046	0.7819528586011584	0	0	0.6708360763660303	0.16955672151975473	TF
										Chronic Lymphocytic Leukemia	2/1120	0.7780628898913027	0.7828330302244237	0	0	0.7018485390578414	0.17612743295107597	TF;ANG
										Liver and Intrahepatic Biliary Tract Carcinoma	1/607	0.7862440159600111	0.790525807741958	0	0	0.6514447363103657	0.156664695071849	UGT2B7
										Conventional (Clear Cell) Renal Cell Carcinoma	1/631	0.7990932555290777	0.8028733843826221	0	0	0.6258503401360545	0.14036422771659723	PLG
										Triple Negative Breast Neoplasms	1/632	0.799611881128529	0.8028733843826221	0	0	0.6248261586726608	0.13972913508588897	MTTP
										Secondary malignant neoplasm of lung	1/683	0.8243917253328744	0.8271919689651193	0	0	0.5765754982344844	0.11134218727359212	PLG
										Hyperactive behavior	1/709	0.8358423470009694	0.8381121157640405	0	0	0.5546523694223452	0.09945763595317929	APOB
										Thyroid carcinoma	1/721	0.840877280653759	0.8425886998138412	0	0	0.5450680272108843	0.0944654947340393	PLG
										B-Cell Lymphomas	1/730	0.8445538555200462	0.8451260464790706	0	0	0.5380868396741413	0.09090803498959947	SLC22A1
										Leukemogenesis	1/730	0.8445538555200462	0.8451260464790706	0	0	0.5380868396741413	0.09090803498959947	MTTP
										Intellectual Disability	2/2503	0.9898761794411892	0.9898761794411892	0	0	0.2907003865120618	0.002957997058040017	MTTP;HMGCS2
[truncated: 9 more columns]

## Sheet: (b2) Enrichr
Bioplanet										DisGeNET										Biological Process										Molecular Function										KEGG
Term	Overlap	P-value	Adjusted P-value	Old P-value	Old Adjusted P-value	Odds Ratio	Combined Score	Genes		Term	Overlap	P-value	Adjusted P-value	Old P-value	Old Adjusted P-value	Odds Ratio	Combined Score	Genes		Term	Overlap	P-value	Adjusted P-value	Old P-value	Old Adjusted P-value	Odds Ratio	Combined Score	Genes		Term	Overlap	P-value	Adjusted P-value	Old P-value	Old Adjusted P-value	Odds Ratio	Combined Score	Genes		Term	Overlap	P-value	Adjusted P-value	Old P-value	Old Adjusted P-value	Odds Ratio	Combined Score	Genes
ECM-receptor interaction	8/84	3.2013801870967746E-11	7.299146826580646E-9	0	0	49.80952380952381	1203.6398705495067	COL1A1;COL3A1;TNXB;COL1A2;LAMC3;COL6A2;SPP1;HSPG2		Neoplasm Metastasis	30/3920	3.906759901033755E-10	6.30115503677476E-7	0	0	6.19280205655527	134.15555385456244	CXCL6;GSTP1;TACSTD2;HBB;PRSS22;AQP1;EFEMP1;SPP1;PMEPA1;CLIC1;MUC6;CAVIN1;SPHK1;BGN;LIF;KRT7;INHBA;HSPG2;COL1A1;PER1;CLDN4;KRT19;COL3A1;IL6;COL1A2;SPINT1;SFRP5;COL6A2;CLDN7;CD24		extracellular matrix organization (GO:0030198)	8/229	9.276134080379253E-8	6.0294871522465146E-5	0	0	17.004093945270416	275.3513040133821	COL1A1;COL3A1;COL1A2;LAMC3;COL6A2;BGN;SPP1;HSPG2		platelet-derived growth factor binding (GO:0048407)	3/11	2.3916814733302466E-6	2.4873487322634564E-4	0	0	159.11170212765958	2059.464527197914	COL1A1;COL3A1;COL1A2		ECM-receptor interaction	7/82	1.299221742466932E-9	1.416151699288956E-7	0	0	43.13953488372093	882.6996107703416	COL1A1;TNXB;COL1A2;LAMC3;COL6A2;SPP1;HSPG2
Vitamin B12 metabolism	5/52	1.8913492944398176E-7	2.156138195661392E-5	0	0	47.05200945626478	728.4029909764832	IL6;HBB;HBA2;HBA1;NFKB2		Ovarian Carcinoma	23/2203	4.596028473212808E-10	6.30115503677476E-7	0	0	6.943764865783215	149.29551621384616	TNXB;SPHK1;GSTP1;TACSTD2;LIF;HBB;HBA2;HBA1;AEBP1;INHBA;PRSS22;AQP1;CLDN4;IL6;EFEMP1;SPINT1;SFRP5;CLDN7;SPP1;PMEPA1;EMILIN1;CD24;MUC6		gas transport (GO:0015669)	3/10	1.7424677736230126E-6	5.663020264274791E-4	0	0	181.85106382978722	2411.382965740782	HBB;HBA1;AQP1		cytokine activity (GO:0005125)	4/155	6.05645352340058E-4	0.021145054770149697	0	0	11.401670025914195	84.47743564487912	CXCL6;IL6;LIF;INHBA		African trypanosomiasis	4/37	2.1475080278170994E-6	1.0821528090277537E-4	0	0	52.48221343873518	684.9559923443245	IL6;HBB;HBA2;HBA1
Selenium pathway	5/60	3.9153553392430127E-7	2.4025077384730088E-5	0	0	40.19191919191919	592.9590027029255	IL6;HBB;HBA2;HBA1;NFKB2		Pain	12/485	1.899622837823406E-9	1.6456575505718503E-6	0	0	13.00344942695004	261.13020624791994	COL1A1;IL6;GSTP1;BGN;SPP1;LIF;HBB;KRT7;HBA2;HBA1;HSPG2;AQP1		odontogenesis (GO:0042476)	4/41	3.2687509994704287E-6	6.449230555194317E-4	0	0	46.79905992949471	591.1237277106106	COL1A1;COL1A2;INHBA;AQP1		growth factor activity (GO:0008083)	3/69	6.858216610371124E-4	0.021145054770149697	0	0	19.230174081237912	140.08975927188362	IL6;LIF;INHBA		Protein digestion and absorption	5/90	2.9784022266818907E-6	1.0821528090277537E-4	0	0	25.96732026143791	330.4113917046364	COL1A1;COL3A1;COL1A2;COL6A2;FXYD2
Folate metabolism	5/63	5.010714271942492E-7	2.4025077384730088E-5	0	0	38.10727969348659	552.8039074336782	IL6;HBB;HBA2;HBA1;NFKB2		Ehlers-Danlos Syndrome, Type IV	4/8	2.4006674698349384E-9	1.6456575505718503E-6	0	0	433.60869565217394	8606.056836720716	COL1A1;COL3A1;COL1A2;TNXB		response to hydrogen peroxide (GO:0042542)	4/43	3.968757264734964E-6	6.449230555194317E-4	0	0	44.39464882943144	552.1388021294391	IL6;HBB;HBA1;AQP1		monovalent inorganic cation transmembrane transporter activity (GO:0015077)	2/17	8.132713373134499E-4	0.021145054770149697	0	0	55.375	393.96243373102385	SLC12A2;AQP1		Amoebiasis	5/96	4.095992102721715E-6	1.1161578479916673E-4	0	0	24.247863247863247	300.8069062761304	COL1A1;COL3A1;IL6;COL1A2;LAMC3
Interleukin-1 regulation of extracellular matrix	6/120	5.268657321212738E-7	2.4025077384730088E-5	0	0	23.727272727272727	343.00904961282737	CXCL6;IL6;COL1A2;SPP1;LIF;INHBA		Thalassemia trait	4/9	4.313296878154184E-9	1.997686830655425E-6	0	0	346.8695652173913	6681.250083226537	IL6;HBB;HBA2;HBA1		collagen fibril organization (GO:0030199)	3/29	5.1313052371625945E-5	0.006670696808311373	0	0	48.91325695581015	483.1438947992733	COL1A1;COL3A1;COL1A2		ammonium transmembrane transporter activity (GO:0008519)	2/24	0.001632124977335775	0.02631528659333201	0	0	37.74242424242424	242.22606459531664	SLC12A2;AQP1		Malaria	4/49	6.73900499395603E-6	1.4691030886824146E-4	0	0	38.46376811594203	458.01109871151647	IL6;HBB;HBA2;HBA1
Beta-1 integrin cell surface interactions	5/66	6.335210667793749E-7	2.4073800537616246E-5	0	0	36.22768670309654	517.0405513776681	COL1A1;COL3A1;COL1A2;COL6A2;SPP1		Malignant neoplasm of ovary	21/2026	4.3713059751759846E-9	1.997686830655425E-6	0	0	6.481124774271218	124.7500119493566	SPHK1;GSTP1;TACSTD2;LIF;HBB;HBA2;HBA1;AEBP1;INHBA;PRSS22;AQP1;CLDN4;IL6;EFEMP1;SPINT1;SFRP5;CLDN7;SPP1;PMEPA1;EMILIN1;CD24		cellular response to lipid (GO:0071396)	5/178	8.085978967167354E-5	0.00829197261285787	0	0	12.70199100834939	119.68824332650917	CXCL6;IL6;GSTP1;SPP1;AQP1		integrin binding (GO:0005178)	3/94	0.0016793598271121666	0.02631528659333201	0	0	13.92962356792144	89.00113745221904	COL3A1;TNXB;EMILIN1		Focal adhesion	6/199	9.93194445793529E-6	1.804303243191578E-4	0	0	13.959255770136599	160.80719643948825	COL1A1;TNXB;COL1A2;LAMC3;COL6A2;SPP1
Oxygen/carbon dioxide exchange in erythrocytes	3/8	8.160167950922518E-7	2.657883275443334E-5	0	0	254.61702127659575	3569.432965531479	HBB;HBA1;AQP1		Secondary malignant neoplasm of lymph node	17/1271	5.360476509058186E-9	2.099775226833935E-6	0	0	7.680440771349862	146.26794971366843	SPHK1;GSTP1;BGN;TACSTD2;KRT7;PER1;CLDN4;KRT19;IL6;EFEMP1;SPINT1;SFRP5;CLDN7;SPP1;CD24;CLIC1;MUC6		skin development (GO:0043588)	4/94	8.929816660000783E-5	0.00829197261285787	0	0	19.18840579710145	178.9036694469556	COL1A1;CLDN4;COL3A1;COL1A2		metal ion transmembrane transporter activity (GO:0046873)	2/25	0.0017712212130127313	0.02631528659333201	0	0	36.09963768115942	228.73040961874747	SLC12A2;AQP1		Human papillomavirus infection	7/330	1.6970733796840154E-5	2.642585691222252E-4	0	0	9.891928864569083	108.6531468494504	COL1A1;TNXB;COL1A2;LAMC3;COL6A2;SPP1;HES4
Integrins in angiogenesis	5/74	1.1249185680238612E-6	3.206017918868004E-5	0	0	32.01449275362319	438.5281159242684	COL1A1;COL3A1;COL1A2;COL6A2;SPP1		Ehlers-Danlos Syndrome	7/105	7.448361927522314E-9	2.5529260506582733E-6	0	0	32.97674418604651	617.1687273627957	COL1A1;COL3A1;TNXB;COL1A2;COL6A2;BGN;AEBP1		oxygen transport (GO:0015671)	2/7	1.2760097078443218E-4	0.008858460554346144	0	0	166.20833333333334	1490.3240703269437	HBB;HBA1		protease binding (GO:0002020)	3/118	0.0032065354536986983	0.04168496089808308	0	0	11.009250693802036	63.22132915202483	COL1A1;COL3A1;COL1A2		PI3K-Akt signaling pathway	7/354	2.6626351706250253E-5	3.627840419976597E-4	0	0	9.196501574961463	96.87235329354836	COL1A1;IL6;TNXB;COL1A2;LAMC3;COL6A2;SPP1
Focal adhesion	7/233	1.7358803935868898E-6	4.397563663753454E-5	0	0	14.207450092611648	188.44755895102563	COL1A1;COL3A1;TNXB;COL1A2;LAMC3;COL6A2;SPP1		Adenocarcinoma	19/1712	1.0804632058923809E-8	3.2918112339521205E-6	0	0	6.609435436236495	121.23879689443257	SLC12A2;SPHK1;GSTP1;TACSTD2;KRT23;KRT7;INHBA;AQP1;CLDN4;KRT19;IL6;EFEMP1;SPINT1;SFRP5;CLDN7;SPP1;PMEPA1;CD24;MUC6		positive regulation of epithelial cell differentiation involved in kidney development (GO:2000698)	2/7	1.2760097078443218E-4	0.008858460554346144	0	0	166.20833333333334	1490.3240703269437	LIF;CD24		potassium ion transmembrane transporter activity (GO:0015079)	2/38	0.0040654672914765	0.04697873314595066	0	0	23.04861111111111	126.88782669928547	SLC12A2;AQP1		AGE-RAGE signaling pathway in diabetic complications	4/100	1.1356720906997502E-4	0.001375425087625253	0	0	17.983695652173914	163.34798914770596	COL1A1;COL3A1;IL6;COL1A2
Beta-3 integrin cell surface interactions	4/43	3.968757264734964E-6	8.279467814920086E-5	0	0	44.39464882943144	552.1388021294391	COL1A1;COL1A2;SPHK1;SPP1		Fibroid Tumor	9/310	6.595161873053104E-8	1.6799004877421295E-5	0	0	14.329551900170165	236.9297464052351	COL1A1;COL3A1;IL6;EFEMP1;SPINT1;SPHK1;LIF;INHBA;CD24		bicarbonate transport (GO:0015701)	3/41	1.4657115641659294E-4	0.008858460554346144	0	0	33.4468085106383	295.2684100827493	HBB;HBA1;AQP1		cytokine receptor binding (GO:0005126)	3/137	0.004871849321860696	0.050667232947351246	0	0	9.439187043505875	50.256890616051635	IL6;LIF;INHBA		Proximal tubule bicarbonate reclamation	2/23	0.0014985033958486917	0.016333687014750742	0	0	39.541666666666664	257.15086234948103	FXYD2;AQP1
Alpha-hemoglobin stabilizing enzyme (AHSP) pathway	3/13	4.131015408372114E-6	8.279467814920086E-5	0	0	127.27659574468085	1577.8463435310857	HBB;HBA2;HBA1		Increased tendency to bruise	6/85	6.739206916543918E-8	1.6799004877421295E-5	0	0	34.29976985040276	566.3831299482074	COL1A1;COL3A1;TNXB;COL1A2;HBA2;HBA1		regulation of MAPK cascade (GO:0043408)	5/203	1.4991240938124243E-4	0.008858460554346144	0	0	11.084175084175085	97.60125337455574	IL6;GSTP1;LIF;INHBA;CD24		chloride transmembrane transporter activity (GO:0015108)	2/56	0.008654668543521428	0.08182595713874806	0	0	15.351851851851851	72.91602120992282	CLDN4;CLIC1		Platelet activation	3/124	0.003686751554553751	0.03653235631330535	0	0	10.460172322841569	58.60844537950275	COL1A1;COL3A1;COL1A2
NCAM1 interactions	4/44	4.357614639431624E-6	8.279467814920086E-5	0	0	43.28260869565217	534.2625919775811	COL1A1;COL3A1;COL1A2;COL6A2		Acute Erythroblastic Leukemia	8/224	7.825843209481972E-8	1.7882051733666307E-5	0	0	17.402116402116402	284.75516825116097	IL6;GSTP1;HBB;KRT7;HBA2;HBA1;INHBA;AQP1		protein complex subunit organization (GO:0071822)	3/45	1.9374001249454245E-4	0.00944868642692157	0	0	30.25531914893617	258.65252491347	COL1A1;COL3A1;COL1A2		chloride channel activity (GO:0005254)	2/61	0.010203187898195867	0.08842762845103085	0	0	14.04731638418079	64.40771918587598	CLDN4;CLIC1		Relaxin signaling pathway	3/130	0.0042087165784917896	0.03822917558796709	0	0	9.962975372759256	54.503428450512054	COL1A1;COL3A1;COL1A2
Syndecan 1 pathway	4/46	5.219023612482669E-6	9.153364489584989E-5	0	0	41.21739130434783	501.3353830213611	COL1A1;COL3A1;COL1A2;COL6A2		Adenoma	14/1000	9.668121540330267E-8	2.039229943352738E-5	0	0	7.479603335587108	120.80940652641092	SPHK1;GSTP1;LIF;KRT7;CLDN4;KRT19;IL6;EFEMP1;COL1A2;SPINT1;CLDN7;SPP1;PMEPA1;MUC6		regulation of fibroblast proliferation (GO:0048145)	3/46	2.068927342806532E-4	0.00944868642692157	0	0	29.55022266204849	250.683702096932	GSTP1;SPHK1;AQP1		anion channel activity (GO:0005253)	2/66	0.011865063410712947	0.0926871259545371	0	0	12.946614583333334	57.4073222604629	CLDN4;CLIC1		Sphingolipid metabolism	2/47	0.00616259351355971	0.048240501403261284	0	0	18.430555555555557	93.79784429037069	SPHK1;PLPP2
Amoebiasis	5/105	6.362390389933551E-6	1.036160720646321E-4	0	0	22.055555555555557	263.8970690160722	COL1A1;COL3A1;IL6;COL1A2;LAMC3		delta-Thalassemia	3/5	1.4648687711442908E-7	2.4268115046584705E-5	0	0	636.6382978723404	10018.350338643862	HBB;HBA2;HBA1		myeloid leukocyte mediated immunity (GO:0002444)	2/9	2.1804660985203623E-4	0.00944868642692157	0	0	118.70833333333333	1000.8064198202925	CXCL6;IL6		JUN kinase binding (GO:0008432)	1/6	0.014908284799373634	0.0926871259545371	0	0	81.40816326530613	342.3895623444841	GSTP1		Cytokine-cytokine receptor interaction	4/294	0.006196027703171174	0.048240501403261284	0	0	5.895052473763118	29.969544157417683	CXCL6;IL6;LIF;INHBA
Malaria	4/51	7.919243262969169E-6	1.2037249759713137E-4	0	0	36.82331174838113	432.53453328480714	IL6;HBB;HBA2;HBA1		Malignant neoplasm of prostate	24/3239	1.5517482753367419E-7	2.4268115046584705E-5	0	0	4.804880966622802	75.33435177014651	SLC12A2;CAVIN1;SPHK1;GSTP1;BGN;TACSTD2;LIF;KRT7;INHBA;HSPG2;AQP1;NFKB2;PER1;CLDN4;KRT19;IL6;EFEMP1;SPINT1;SFRP5;CLDN7;SPP1;PMEPA1;CD24;MUC6		regulation of nephron tubule epithelial cell differentiation (GO:0072182)	2/9	2.1804660985203623E-4	0.00944868642692157	0	0	118.70833333333333	1000.8064198202925	LIF;CD24		protein binding involved in cell-matrix adhesion (GO:0098634)	1/7	0.017371741450283952	0.0926871259545371	0	0	67.83673469387755	274.9362107684438	EMILIN1		Legionellosis	2/55	0.008358830212753155	0.06012868847065466	0	0	15.642295597484276	74.83957451132376	IL6;NFKB2
Signaling by PDGF	5/122	1.3229905589209163E-5	1.8852615464623056E-4	0	0	18.834757834757834	211.5714132858245	COL1A1;COL3A1;COL1A2;COL6A2;SPP1		Osteosarcoma of bone	14/1042	1.6039153442316938E-7	2.4268115046584705E-5	0	0	7.158127972330307	111.99355002723321	CXCL6;SPHK1;GSTP1;BGN;LIF;AQP1;COL1A1;KRT19;IL6;EFEMP1;COL1A2;SPP1;EMILIN1;HES4		protein heterooligomerization (GO:0051291)	3/49	2.497855682645102E-4	0.010147538710745727	0	0	27.618871415356153	229.09599013803128	COL6A2;HBB;HBA1		interleukin-6 receptor binding (GO:0005138)	1/7	0.017371741450283952	0.0926871259545371	0	0	67.83673469387755	274.9362107684438	IL6		Tight junction	3/170	0.008826229500279583	0.06012868847065466	0	0	7.5613453943177475	35.76537063679844	CLDN4;TUBA1A;CLDN7
Collagen biosynthesis and modifying enzymes	4/64	1.9659499977716905E-5	2.636685879364385E-4	0	0	28.82608695652174	312.3868594993703	COL1A1;COL3A1;COL1A2;COL6A2		Soft skin	4/20	1.6254056935979228E-7	2.4268115046584705E-5	0	0	108.33695652173913	1693.55994485308	COL1A1;COL3A1;TNXB;COL1A2		collagen metabolic process (GO:0032963)	2/12	3.9784050239185316E-4	0.0145298082393632	0	0	83.08333333333333	650.4975835514635	COL1A1;TNXB		intracellular cGMP activated cation channel activity (GO:0005223)	1/7	0.017371741450283952	0.0926871259545371	0	0	67.83673469387755	274.9362107684438	AQP1		Bile secretion	2/72	0.014004803729585262	0.08979550626616432	0	0	11.833333333333334	50.50886613536219	FXYD2;AQP1
NCAM signaling for neurite out-growth	4/70	2.8059102879129766E-5	3.5351936343579014E-4	0	0	26.197628458498023	274.5825167346738	COL1A1;COL3A1;COL1A2;COL6A2		Velvety skin	4/20	1.6254056935979228E-7	2.4268115046584705E-5	0	0	108.33695652173913	1693.55994485308	COL1A1;COL3A1;TNXB;COL1A2		response to reactive oxygen species (GO:0000302)	3/60	4.55062391672894E-4	0.0145298082393632	0	0	22.27659574468085	171.42009780807578	GSTP1;HBB;HBA1		bioactive lipid receptor activity (GO:0045125)	1/8	0.01982916145118511	0.0926871259545371	0	0	58.142857142857146	227.9549801512961	SPHK1		Pertussis	2/76	0.015517162822490733	0.09396504153619388	0	0	11.191441441441441	46.62140287744705	CXCL6;IL6
Interleukin-5 regulation of apoptosis	5/144	2.9459946952982513E-5	3.5351936343579014E-4	0	0	15.836131095123902	165.21010426094875	CXCL6;IL6;INHBA;CD24;NFKB2		Aortic Aneurysm, Thoracic	6/99	1.6815980520974084E-7	2.4268115046584705E-5	0	0	29.1158357771261	454.15902867743614	COL1A1;COL3A1;COL1A2;BGN;SPP1;EMILIN1		regulation of macrophage differentiation (GO:0045649)	2/13	4.6942457388711873E-4	0.0145298082393632	0	0	75.52651515151516	578.8354329773197	LIF;INHBA		activin receptor binding (GO:0070697)	1/8	0.01982916145118511	0.0926871259545371	0	0	58.142857142857146	227.9549801512961	INHBA		Salivary secretion	2/90	0.021328695384006162	0.10897767471956875	0	0	9.40435606060606	36.18515879365064	SLC12A2;FXYD2
TWEAK regulation of gene expression	3/27	4.122055222407173E-5	4.699142953544177E-4	0	0	52.994680851063826	535.0646948580581	COL1A1;IL6;SPP1		Cystic Fibrosis	11/594	1.8867897745218636E-7	2.586788780869475E-5	0	0	9.369617803580068	145.07184250671722	SLC12A2;CXCL6;KRT19;IL6;COL1A2;GSTP1;HBB;HBA2;HBA1;HSPG2;MUC6		negative regulation of chemokine production (GO:0032682)	2/13	4.6942457388711873E-4	0.0145298082393632	0	0	75.52651515151516	578.8354329773197	IL6;GSTP1		growth factor receptor binding (GO:0070851)	2/92	0.022222383975626977	0.0926871259545371	0	0	9.194444444444445	35.00007985571613	IL6;EFEMP1		Fc gamma R-mediated phagocytosis	2/91	0.02177361021578966	0.10897767471956875	0	0	9.298220973782772	35.5848177883064	SPHK1;PLPP2
Inflammatory response pathway	3/30	5.691425903052129E-5	6.179262409028026E-4	0	0	47.09929078014184	460.34680313226556	COL1A1;COL3A1;COL1A2		Fibrosis	7/169	1.9978083056528027E-7	2.608566844809517E-5	0	0	19.88458225667528	306.74045907611674	COL1A1;COL3A1;IL6;COL1A2;SPHK1;GSTP1;SPP1		renal absorption (GO:0070293)	2/13	4.6942457388711873E-4	0.0145298082393632	0	0	75.52651515151516	578.8354329773197	CLDN4;HBB		serine-type exopeptidase activity (GO:0070008)	1/9	0.022280559123686802	0.0926871259545371	0	0	50.87244897959184	193.52086993316271	AEBP1		Rheumatoid arthritis	2/91	0.02177361021578966	0.10897767471956875	0	0	9.298220973782772	35.5848177883064	CXCL6;IL6
Integrin cell surface interactions	4/85	6.027933795542898E-5	6.247131388108094E-4	0	0	21.33011272141707	207.25449175404972	COL1A1;COL1A2;LAMC3;SPP1		Keloid	7/171	2.164353399396991E-7	2.6975713732484317E-5	0	0	19.640102098695404	301.396496063731	COL1A1;COL3A1;IL6;COL1A2;BGN;INHBA;CLIC1		hydrogen peroxide catabolic process (GO:0042744)	2/14	5.467878206419364E-4	0.016155094700784484	0	0	69.22916666666667	520.0114050756229	HBB;HBA1		potassium ion symporter activity (GO:0022820)	1/9	0.022280559123686802	0.0926871259545371	0	0	50.87244897959184	193.52086993316271	SLC12A2		IL-17 signaling pathway	2/93	0.022674995409076425	0.10897767471956875	0	0	9.092948717948717	34.43038199107018	CXCL6;IL6
TGF-beta regulation of extracellular matrix	8/565	7.283511759382732E-5	7.220176874518534E-4	0	0	6.631785928015731	63.18309587202007	COL1A1;CXCL6;IL6;EFEMP1;COL1A2;TACSTD2;AEBP1;INHBA		Colorectal Neoplasms	14/1073	2.295855712585242E-7	2.7370592886559713E-5	0	0	6.937204910292729	106.04898221248621	GSTP1;BGN;TACSTD2;PER1;CLDN4;KRT19;IL6;EFEMP1;COL1A2;SPINT1;SFRP5;CLDN7;CD24;CLIC1		positive regulation of secretion (GO:0051047)	2/16	7.187392304892979E-4	0.020312195644262766	0	0	59.333333333333336	429.45537567816734	SPP1;AQP1		potassium:chloride symporter activity (GO:0015379)	1/9	0.022280559123686802	0.0926871259545371	0	0	50.87244897959184	193.52086993316271	SLC12A2		Hematopoietic cell lineage	2/97	0.024523395696302068	0.10897767471956875	0	0	8.708333333333334	32.29161197321332	IL6;CD24
Extracellular matrix organization	4/93	8.565533047784326E-5	8.137256395395109E-4	0	0	19.40498290180752	181.73114029905219	COL1A1;COL3A1;COL1A2;COL6A2		Scoliosis, unspecified	5/55	2.517410708630117E-7	2.8761417346099087E-5	0	0	44.22222222222222	671.9506866833592	COL1A1;COL3A1;IL6;TUBA1A;COL1A2		nitrogen compound transport (GO:0071705)	3/74	8.41115699760175E-4	0.022780216868504736	0	0	17.87144141444411	126.54376876875219	SLC12A2;HBB;AQP1		cation:chloride symporter activity (GO:0015377)	1/9	0.022280559123686802	0.0926871259545371	0	0	50.87244897959184	193.52086993316271	SLC12A2		Prostate cancer	2/97	0.024523395696302068	0.10897767471956875	0	0	8.708333333333334	32.29161197321332	SPINT1;GSTP1
FRA pathway	3/37	1.0758892051640563E-4	9.812109551096192E-4	0	0	37.3892365456821	341.6326661301949	IL6;COL1A2;LIF		Hemoglobin E disease	3/6	2.9246034188983885E-7	3.0003053928006548E-5	0	0	424.40425531914894	6385.135183118324	HBB;HBA2;HBA1		negative regulation of transmembrane receptor protein serine/threonine kinase signaling pathway (GO:0090101)	3/77	9.441676964961806E-4	0.02296854230934098	0	0	17.14433582518689	119.41384383677425	ADAMTSL2;PMEPA1;FSTL3		serine-type carboxypeptidase activity (GO:0004185)	1/9	0.022280559123686802	0.0926871259545371	0	0	50.87244897959184	193.52086993316271	AEBP1		Pancreatic secretion	2/98	0.02499487952283687	0.10897767471956875	0	0	8.6171875	31.789531066243494	SLC12A2;FXYD2
Oncostatin M	6/311	1.2038700017159285E-4	0.001055701386120122	0	0	8.783159463487332	79.26624876852995	COL1A1;CXCL6;CLDN4;IL6;COL1A2;KRT7		Dominant beta-thalassemia	3/6	2.9246034188983885E-7	3.0003053928006548E-5	0	0	424.40425531914894	6385.135183118324	HBB;HBA2;HBA1		visual perception (GO:0007601)	3/78	9.802139911592198E-4	0.02296854230934098	0	0	16.914893617021278	117.18197921679685	COL1A1;EFEMP1;SFRP5		cation transmembrane transporter activity (GO:0008324)	2/97	0.024523395696302068	0.09516360508203872	0	0	8.708333333333334	32.29161197321332	SLC12A2;AQP1		Toll-like receptor signaling pathway	2/104	0.0279010087799889	0.11263740581551075	0	0	8.107843137254902	29.018720027145317	IL6;SPP1
Leptin influence on immune response	4/110	1.6416405485274464E-4	0.0013862742409787325	0	0	16.278917145200985	141.86497243916284	COL1A1;IL6;COL1A2;LIF		beta^0^ Thalassemia	4/23	2.954348855055349E-7	3.0003053928006548E-5	0	0	91.21739130434783	1371.4368199585128	IL6;HBB;HBA2;HBA1		regulation of angiogenesis (GO:0045765)	4/177	9.940674450903916E-4	0.02296854230934098	0	0	9.940688615229957	68.72699356687879	IL6;SPHK1;HSPG2;AQP1		activin binding (GO:0048185)	1/10	0.02472594881725805	0.09516360508203872	0	0	45.21768707482993	167.3010120823387	FSTL3		C-type lectin receptor signaling pathway	2/104	0.0279010087799889	0.11263740581551075	0	0	8.107843137254902	29.018720027145317	IL6;NFKB2
Nitric oxide effects	2/9	2.1804660985203623E-4	0.0017755223945094378	0	0	118.70833333333333	1000.8064198202925	HBA2;HBA1		Osteosarcoma	14/1103	3.2118845303332114E-7	3.117613753336658E-5	0	0	6.735384144475054	100.70233005194096	CXCL6;SPHK1;GSTP1;BGN;LIF;AQP1;COL1A1;KRT19;IL6;EFEMP1;COL1A2;SPP1;EMILIN1;HES4		organonitrogen compound biosynthetic process (GO:1901566)	4/181	0.001079913030441522	0.02296854230934098	0	0	9.714075165806927	66.35563094900988	SPHK1;GSTP1;INHBA;PLPP2		intracellular cyclic nucleotide activated cation channel activity (GO:0005221)	1/11	0.027165344857992397	0.09516360508203872	0	0	40.69387755102041	146.73452100035948	AQP1		TNF signaling pathway	2/110	0.03093634050099251	0.12018594693185694	0	0	7.655092592592593	26.607752397672005	IL6;LIF
TNF-alpha effects on cytokine activity, cell motility, and apoptosis	4/135	3.594242355042837E-4	0.0028258181274129894	0	0	13.155658811815467	104.33762413438907	IL6;SPHK1;INHBA;NFKB2		Congenital aneurysm of ascending aorta	5/58	3.297257434236436E-7	3.117613753336658E-5	0	0	41.712788259958074	622.5635570157278	COL1A1;COL3A1;TNXB;COL1A2;BGN		sensory perception of light stimulus (GO:0050953)	3/81	0.0010935526678219588	0.02296854230934098	0	0	16.261865793780686	110.87866258284605	COL1A1;EFEMP1;SFRP5		lipid phosphatase activity (GO:0042577)	1/11	0.027165344857992397	0.09516360508203872	0	0	40.69387755102041	146.73452100035948	PLPP2		Leukocyte transendothelial migration	2/112	0.03197607762407203	0.12018594693185694	0	0	7.515151515151516	25.872917364872013	CLDN4;CLDN7
Platelet adhesion to exposed collagen	2/13	4.6942457388711873E-4	0.0035676267615421023	0	0	75.52651515151516	578.8354329773197	COL1A1;COL1A2		Carcinoma, Endometrioid	6/114	3.8905532541225136E-7	3.515336131344785E-5	0	0	25.053030303030305	369.77131007395985	IL6;SFRP5;CLDN7;SPP1;CD24;AQP1		hydrogen peroxide metabolic process (GO:0042743)	2/20	0.0011307590059983252	0.02296854230934098	0	0	46.138888888888886	313.0461870363529	HBB;HBA1		protein tyrosine kinase activator activity (GO:0030296)	1/12	0.029598761568907096	0.09516360508203872	0	0	36.99257884972171	130.2147194065139	CD24		Selenocompound metabolism	1/17	0.04167665479123348	0.15142517907481498	0	0	25.426020408163264	80.79916728086499	INMT
Axon guidance	5/325	0.0012788706234666282	0.009405887166141652	0	0	6.815972222222222	45.40649322569792	COL1A1;COL3A1;COL1A2;COL6A2;CD24		Stomach Carcinoma	20/2378	3.974304160163688E-7	3.515336131344785E-5	0	0	4.973706530958439	73.30371024691567	SPHK1;GSTP1;BGN;TACSTD2;HBB;INHBA;HSPG2;NFKB2;COL1A1;CLDN4;KRT19;IL6;COL1A2;SPINT1;SFRP5;CLDN7;SPP1;CD24;CLIC1;MUC6		negative regulation of macromolecule biosynthetic process (GO:0010558)	2/20	0.0011307590059983252	0.02296854230934098	0	0	46.138888888888886	313.0461870363529	IL6;GSTP1		transcription corepressor binding (GO:0001222)	1/12	0.029598761568907096	0.09516360508203872	0	0	36.99257884972171	130.2147194065139	PER1		Pathways in cancer	4/530	0.04309775255048276	0.15153725896782647	0	0	3.2111092742602083	10.096640888409121	IL6;LAMC3;GSTP1;NFKB2
Thymic stromal lymphopoietin (TSLP) pathway	3/90	0.0014821871128384563	0.010353296189500052	0	0	14.573000733675716	94.93197333904209	CLDN4;IL6;CLDN7		Mammary Neoplasms	20/2387	4.2263963979840414E-7	3.621493413522576E-5	0	0	4.952260245035911	72.68306542711046	SPHK1;GSTP1;LIF;AQP1;FSTL3;NFKB2;COL1A1;PER1;CLDN4;KRT19;IL6;EFEMP1;COL1A2;SPINT1;SFRP5;CLDN7;SPP1;PMEPA1;CD24;CLIC1		calcium-independent cell-cell adhesion via plasma membrane cell-adhesion molecules (GO:0016338)	2/20	0.0011307590059983252	0.02296854230934098	0	0	46.138888888888886	313.0461870363529	CLDN4;CLDN7		symporter activity (GO:0015293)	1/12	0.029598761568907096	0.09516360508203872	0	0	36.99257884972171	130.2147194065139	SLC12A2		Apelin signaling pathway	2/137	0.046080253337353536	0.15161348394096932	0	0	6.1157407407407405	18.820401760879264	SPHK1;SPP1
Proximal tubule bicarbonate reclamation	2/23	0.0014985033958486917	0.010353296189500052	0	0	39.541666666666664	257.15086234948103	FXYD2;AQP1		Liver neoplasms	15/1321	4.580506313434048E-7	3.776847737176527E-5	0	0	6.1181360752570555	89.30206461532849	SLC12A2;SPHK1;BGN;LIF;HBB;PRSS22;HSPG2;FSTL3;KRT19;IL6;SPINT1;SFRP5;CLDN7;SPP1;CD24		cellular response to molecule of bacterial origin (GO:0071219)	3/84	0.001214856619110629	0.023854867518743984	0	0	15.657210401891254	105.10887662312086	CXCL6;IL6;GSTP1		phosphatidate phosphatase activity (GO:0008195)	1/13	0.03202621324876303	0.09516360508203872	0	0	33.90816326530612	116.6847899929619	PLPP2		Estrogen signaling pathway	2/137	0.046080253337353536	0.15161348394096932	0	0	6.1157407407407405	18.820401760879264	KRT19;KRT23
Tetrasaccharide linker sequence formation in glycosaminoglycan biosynthesis	2/26	0.0019157650058532817	0.012689454793165394	0	0	34.59375	216.47517339281177	BGN;HSPG2		Liver Cirrhosis, Experimental	12/801	4.683181001604738E-7	3.776847737176527E-5	0	0	7.6690014008405045	111.76893190039274	COL1A1;KRT19;COL3A1;COL1A2;COL6A2;FXYD2;BGN;PMEPA1;CD24;CLIC1;PLPP2;INMT		negative regulation of cytokine biosynthetic process (GO:0042036)	2/21	0.0012477930702112238	0.023854867518743984	0	0	43.708333333333336	292.25047477799524	IL6;INHBA		water transmembrane transporter activity (GO:0005372)	1/13	0.03202621324876303	0.09516360508203872	0	0	33.90816326530612	116.6847899929619	AQP1		Signaling pathways regulating pluripotency of stem cells	2/139	0.04729227939443079	0.15161348394096932	0	0	6.025851581508515	18.3873330672393	LIF;INHBA
Senescence and autophagy	3/99	0.0019479426217578455	0.012689454793165394	0	0	13.200797872340425	82.3859356912581	COL1A1;IL6;INHBA		Hemoglobin M Disease	3/7	5.109076037011196E-7	3.891412914856861E-5	0	0	318.28723404255317	4611.051692443593	HBB;HBA2;HBA1		regulation of bone resorption (GO:0045124)	2/22	0.001370383663162003	0.02474303836264728	0	0	41.520833333333336	273.7329252658829	IL6;SPP1		water channel activity (GO:0015250)	1/13	0.03202621324876303	0.09516360508203872	0	0	33.90816326530612	116.6847899929619	AQP1		Cell adhesion molecules (CAMs)	2/145	0.05099795041423388	0.1588221884328998	0	0	5.771270396270396	17.175126609053667	CLDN4;CLDN7
Tight junction interactions	2/30	0.002547877166796628	0.01613655538971198	0	0	29.645833333333332	177.0595839464994	CLDN4;CLDN7		Ehlers-Danlos syndrome type 1	3/7	5.109076037011196E-7	3.891412914856861E-5	0	0	318.28723404255317	4611.051692443593	COL1A1;COL3A1;COL1A2		hematopoietic progenitor cell differentiation (GO:0002244)	2/22	0.001370383663162003	0.02474303836264728	0	0	41.520833333333336	273.7329252658829	INHBA;FSTL3		CXCR chemokine receptor binding (GO:0045236)	1/17	0.04167665479123348	0.12039922495245228	0	0	25.426020408163264	80.79916728086499	CXCL6		Phospholipase D signaling pathway	2/148	0.052889062238365064	0.16013632733282754	0	0	5.651826484018265	16.61387585032132	SPHK1;PLPP2
Glycoprotein VI-mediated activation cascade	2/33	0.003077847146316263	0.018966193225948863	0	0	26.772849462365592	154.84144163978604	COL1A1;COL1A2		Carcinoma, Papillary	7/196	5.452834128443861E-7	4.0409922108629917E-5	0	0	17.020671834625322	245.47145099124901	CLDN4;KRT19;IL6;GSTP1;BGN;TACSTD2;HSPG2		ammonium transport (GO:0015696)	2/23	0.0014985033958486917	0.026171628101990453	0	0	39.541666666666664	257.15086234948103	SLC12A2;AQP1		R-SMAD binding (GO:0070412)	1/19	0.04646645529524364	0.12701662995327218	0	0	22.598639455782312	69.35578082800635	PMEPA1		Hepatitis C	2/155	0.057397667593508755	0.16909042615385012	0	0	5.391339869281046	15.407110195493528	CLDN4;CLDN7
Developmental biology	5/420	0.003887982121815759	0.023327892730894556	0	0	5.230254350736279	29.027205513570667	COL1A1;COL3A1;COL1A2;COL6A2;CD24		Pancreatic Neoplasm	11/665	5.796142842022942E-7	4.1823746507439234E-5	0	0	8.321806633733239	119.50865770094245	PER1;CLDN4;IL6;EFEMP1;SFRP5;GSTP1;CLDN7;BGN;TACSTD2;SPP1;CD24		cellular response to lipopolysaccharide (GO:0071222)	3/91	0.0015300336428855958	0.026171628101990453	0	0	14.406673114119922	93.39076222450518	CXCL6;IL6;GSTP1		cadherin binding involved in cell-cell adhesion (GO:0098641)	1/19	0.04646645529524364	0.12701662995327218	0	0	22.598639455782312	69.35578082800635	TACSTD2		JAK-STAT signaling pathway	2/162	0.062035997186313606	0.175263261304052	0	0	5.153645833333333	14.327343946785978	IL6;LIF
BDNF signaling pathway	4/261	0.004076213034781023	0.023830168511027518	0	0	6.663170360345119	36.66467393290241	KRT19;IL6;SPP1;CLIC1		Thin skin	5/68	7.361800479386748E-7	5.1688746915665924E-5	0	0	35.074074074074076	495.3087477237293	COL1A1;COL3A1;TNXB;COL1A2;CAVIN1		positive regulation of transcription, DNA-templated (GO:0045893)	9/1120	0.0016441545968928907	0.02740257661488151	0	0	3.722223441856381	23.861421131383533	COL1A1;PER1;IL6;MYRF;SPP1;LIF;INHBA;FSTL3;NFKB2		protein phosphatase 2A binding (GO:0051721)	1/20	0.04885254998202776	0.12701662995327218	0	0	21.408163265306122	64.63014669364038	SPHK1		Hepatitis B	2/163	0.06270887331062412	0.175263261304052	0	0	5.121376811594203	14.182384623506447	IL6;HSPG2
Cytokine-cytokine receptor interaction	4/265	0.004301940858631077	0.024521062894197136	0	0	6.559720139930035	35.74187494093898	CXCL6;IL6;LIF;INHBA		Liver Cirrhosis	11/683	7.540298601847691E-7	5.1688746915665924E-5	0	0	8.091346153846153	114.07045384018929	COL1A1;KRT19;COL3A1;IL6;COL1A2;SPINT1;SPHK1;GSTP1;SPP1;HSPG2;AQP1		positive regulation of cellular process (GO:0048522)	6/519	0.0017903895157295921	0.02909382963060587	0	0	5.166666666666667	32.68083072728909	IL6;MYRF;SPHK1;LIF;HBB;HBA1		low-density lipoprotein particle receptor binding (GO:0050750)	1/20	0.04885254998202776	0.12701662995327218	0	0	21.408163265306122	64.63014669364038	HSPG2		Tuberculosis	2/179	0.07380611238780652	0.19863644244601006	0	0	4.654661016949152	12.131506903576025	IL6;SPHK1
TWEAK signaling pathway	2/42	0.0049475924537835565	0.027513440962503678	0	0	20.739583333333332	110.1034239545967	IL6;NFKB2		delta beta^0^ Thalassemia	3/8	8.160167950922518E-7	5.457361102787693E-5	0	0	254.61702127659575	3569.432965531479	HBB;HBA2;HBA1		response to molecule of bacterial origin (GO:0002237)	3/98	0.0018922236540246308	0.029998667685756344	0	0	13.340425531914894	83.64450283646559	CXCL6;IL6;CD24		protein binding involved in cell-cell adhesion (GO:0098632)	1/21	0.0512327930672156	0.12995635314610787	0	0	20.336734693877553	60.42807445408675	TACSTD2		Circadian rhythm	1/31	0.07471646000262763	0.19863644244601006	0	0	13.551020408163266	35.15209038871121	PER1
Toll-like receptor signaling pathway regulation	3/142	0.00538205391237852	0.02921686409576911	0	0	9.097351905709475	47.53079994795231	IL6;SPP1;NFKB2		Pulmonary Fibrosis	9/432	1.0764984029496613E-6	6.967781844278093E-5	0	0	10.133367929423976	139.25068504996057	COL1A1;COL3A1;IL6;COL1A2;SPINT1;SPHK1;BGN;SPP1;AEBP1		negative regulation of myeloid leukocyte differentiation (GO:0002762)	2/27	0.002065729354554346	0.031384930007050366	0	0	33.208333333333336	205.3029465636782	INHBA;FSTL3		Wnt-activated receptor activity (GO:0042813)	1/22	0.05360719859925478	0.1327416346267261	0	0	19.367346938775512	56.67024999786951	SFRP5		Transcriptional misregulation in cancer	2/186	0.07884713359091254	0.20462708479546352	0	0	4.475996376811594	11.37012436768999	IL6;SPINT1
Chondroitin sulfate/dermatan sulfate metabolism	2/48	0.0064203200925442745	0.032913612729939735	0	0	18.028985507246375	91.01549863791358	BGN;HSPG2		Cirrhosis	9/433	1.097297814616024E-6	6.967781844278093E-5	0	0	10.108950759318914	138.72169354505507	COL1A1;KRT19;COL3A1;IL6;COL1A2;SPHK1;GSTP1;HSPG2;AQP1		cellular response to ketone (GO:1901655)	2/28	0.002221087354345103	0.031384930007050366	0	0	31.92948717948718	195.08145262248803	SPP1;AQP1		epidermal growth factor receptor binding (GO:0005154)	1/25	0.06069552982417541	0.1402741133714276	0	0	16.943877551020407	47.47480020477031	EFEMP1		Prion diseases	1/35	0.08394958536129378	0.21280243731118656	0	0	11.95438175270108	29.617445035780882	IL6
Diurnally regulated genes with circadian orthologs	2/48	0.0064203200925442745	0.032913612729939735	0	0	18.028985507246375	91.01549863791358	PER1;GSTP1		Liver carcinoma	24/3593	1.1180977430643183E-6	6.967781844278093E-5	0	0	4.2367394443606265	58.059776394889106	SLC12A2;CXCL6;SPHK1;GSTP1;BGN;TACSTD2;LIF;HBB;KRT7;INHBA;PRSS22;HSPG2;COL1A1;PER1;CLDN4;KRT19;IL6;EFEMP1;COL1A2;SFRP5;CLDN7;SPP1;CD24;CLIC1		cellular response to hydrogen peroxide (GO:0070301)	2/28	0.002221087354345103	0.031384930007050366	0	0	31.92948717948718	195.08145262248803	IL6;AQP1		lipoprotein particle receptor binding (GO:0070325)	1/25	0.06069552982417541	0.1402741133714276	0	0	16.943877551020407	47.47480020477031	HSPG2		Aldosterone-regulated sodium reabsorption	1/37	0.08853222789026767	0.21799767320027386	0	0	11.289115646258503	27.36920368672352	FXYD2
EGFR1 pathway	3/152	0.006496107775646001	0.032913612729939735	0	0	8.482507496787091	42.72259082051396	CLDN4;SPP1;LIF		Malignant neoplasm of pancreas	17/1846	1.210141793358206E-6	7.373797327529334E-5	0	0	5.103915038852163	69.53968392092865	SPHK1;GSTP1;BGN;TACSTD2;LIF;KRT23;HSPG2;PER1;CLDN4;KRT19;IL6;EFEMP1;SPINT1;CLDN7;SPP1;CD24;MUC6		negative regulation of JNK cascade (GO:0046329)	2/28	0.002221087354345103	0.031384930007050366	0	0	31.92948717948718	195.08145262248803	PER1;GSTP1		transcription cofactor binding (GO:0001221)	1/25	0.06069552982417541	0.1402741133714276	0	0	16.943877551020407	47.47480020477031	PER1		Epstein-Barr virus infection	2/201	0.08999903939460847	0.21799767320027386	0	0	4.135469011725293	9.958028586222369	IL6;NFKB2
Heparan sulfate/heparin glycosaminoglycan (HS-GAG) metabolism	2/52	0.007499481830469069	0.03717134472493364	0	0	16.583333333333332	81.14094572244915	BGN;HSPG2		Congenital pectus carinatum	5/76	1.2853194932735223E-6	7.661621849034779E-5	0	0	31.109546165884193	421.9855396881322	COL1A1;BGN;HBA2;HBA1;HSPG2		positive regulation of fibroblast proliferation (GO:0048146)	2/28	0.002221087354345103	0.031384930007050366	0	0	31.92948717948718	195.08145262248803	SPHK1;AQP1		substrate-specific channel activity (GO:0022838)	1/27	0.06539215225886762	0.14784312684613546	0	0	15.638932496075354	42.652889831563165	AQP1		Fat digestion and absorption	1/41	0.09763021468476817	0.22641900852424957	0	0	10.158163265306122	23.633660200289185	PLPP2
Protein folding	2/53	0.0077812124839393305	0.03774715843272697	0	0	16.25735294117647	78.94640668269977	TUBA1A;SPHK1		Tumor Progression	18/2090	1.386134444186959E-6	7.973774426119079E-5	0	0	4.853462837837838	65.4683197432823	CXCL6;TNXB;SPHK1;GSTP1;BGN;TACSTD2;LIF;INHBA;HSPG2;PER1;CLDN4;KRT19;IL6;EFEMP1;SPINT1;CLDN7;SPP1;CD24		regulation of leukocyte chemotaxis (GO:0002688)	2/30	0.002547877166796628	0.03379837057995527	0	0	29.645833333333332	177.0595839464994	CXCL6;IL6		metallocarboxypeptidase activity (GO:0004181)	1/28	0.0677318256109869	0.1498746779477157	0	0	15.058956916099774	40.541710435272364	AEBP1		Graft-versus-host disease	1/41	0.09763021468476817	0.22641900852424957	0	0	10.158163265306122	23.633660200289185	IL6
Pathways in cancer	4/325	0.008762511469999651	0.04162192948249834	0	0	5.317350670459163	25.18974026126524	IL6;LAMC3;GSTP1;NFKB2		Colon Carcinoma	18/2091	1.3958467266729242E-6	7.973774426119079E-5	0	0	4.8508502170767	65.39920800293076	SPHK1;GSTP1;BGN;TACSTD2;LIF;KRT23;PRSS22;HSPG2;AQP1;NFKB2;PER1;KRT19;IL6;SPINT1;CLDN7;SPP1;PMEPA1;CLIC1		negative regulation of stress-activated MAPK cascade (GO:0032873)	2/30	0.002547877166796628	0.03379837057995527	0	0	29.645833333333332	177.0595839464994	PER1;GSTP1		WW domain binding (GO:0050699)	1/29	0.07006575883720893	0.15180914414728602	0	0	14.520408163265307	38.5999069065122	PMEPA1		Tryptophan metabolism	1/42	0.09989076947033614	0.226835289005555	0	0	9.909905425584869	22.829231064333683	INMT
TGF-beta signaling pathway	3/185	0.011098011202850406	0.0510122641706693	0	0	6.932896890343699	31.20489512099179	SPP1;LIF;INHBA		Pancreatic carcinoma	17/1869	1.438068597579989E-6	8.047314478702715E-5	0	0	5.034131814909353	67.72019630976439	SPHK1;GSTP1;BGN;TACSTD2;LIF;KRT23;HSPG2;PER1;CLDN4;KRT19;IL6;EFEMP1;SPINT1;CLDN7;SPP1;CD24;MUC6		aminoglycan metabolic process (GO:0006022)	2/30	0.002547877166796628	0.03379837057995527	0	0	29.645833333333332	177.0595839464994	BGN;HSPG2		glutathione transferase activity (GO:0004364)	1/30	0.0723939657090184	0.15365249864771255	0	0	14.019000703729768	36.80874147674154	GSTP1		Human T-cell leukemia virus 1 infection	2/219	0.10395435029691961	0.22758162857321546	0	0	3.788978494623656	8.577502457974575	IL6;NFKB2
Endothelins	2/64	0.01118690003742748	0.0510122641706693	0	0	13.365591397849462	60.051760195429935	COL3A1;COL1A2		Squamous cell carcinoma	17/1876	1.5148164040210258E-6	8.307253159651306E-5	0	0	5.013236181068349	67.17844924851399	SLC12A2;SPHK1;GSTP1;TACSTD2;LIF;KRT7;INHBA;AQP1;NFKB2;CLDN4;KRT19;IL6;SPINT1;SFRP5;CLDN7;SPP1;CD24		protein trimerization (GO:0070206)	2/32	0.0028959211173454295	0.03764697452549058	0	0	27.666666666666668	161.69650653172428	COL6A2;EMILIN1		E-box binding (GO:0070888)	1/34	0.0816498044624026	0.1698315932817974	0	0	12.317254174397032	30.85861216573232	PER1		Carbohydrate digestion and absorption	1/44	0.10439524246477773	0.22758162857321546	0	0	9.448030374940673	21.34849709415977	FXYD2
AP-1 transcription factor network	2/70	0.013274200561286012	0.05934348486221982	0	0	12.182598039215685	52.65237170003471	IL6;COL1A2		Cholangiocarcinoma	9/455	1.6518073764034243E-6	8.880893776663116E-5	0	0	9.599475008202997	127.80395915103183	KRT19;IL6;SPHK1;GSTP1;SPP1;LIF;CD24;AQP1;MUC6		platelet aggregation (GO:0070527)	2/33	0.003077847146316263	0.039227463629520995	0	0	26.772849462365592	154.84144163978604	HBB;CLIC1		kinase binding (GO:0019900)	3/418	0.08657416684172164	0.1765433990497853	0	0	3.0046142014867985	7.351551251928837	SLC12A2;PER1;CD24		Ether lipid metabolism	1/47	0.11111056030365549	0.23309138900421758	0	0	8.830523513753327	19.402687070536402	PLPP2
Alternative NF-kappaB pathway	1/6	0.014908284799373634	0.06180161698649434	0	0	81.40816326530613	342.3895623444841	NFKB2		Severe beta thalassemia	3/10	1.7424677736230126E-6	8.966835449533018E-5	0	0	181.85106382978722	2411.382965740782	HBB;HBA2;HBA1		positive regulation of leukocyte migration (GO:0002687)	2/34	0.003265007400933762	0.040812592511672026	0	0	25.934895833333332	148.46413612460563	CXCL6;IL6		carboxypeptidase activity (GO:0004180)	1/39	0.09309240170465724	0.18618480340931448	0	0	10.693877551020408	25.38900533231373	AEBP1		Endocrine and other factor-regulated calcium reabsorption	1/48	0.11333801483691312	0.23309138900421758	0	0	8.642205818497612	18.81737166641443	FXYD2
Small leucine-rich proteoglycan (SLRP) molecules	1/6	0.014908284799373634	0.06180161698649434	0	0	81.40816326530613	342.3895623444841	BGN		Abnormal hemoglobin finding	3/10	1.7424677736230126E-6	8.966835449533018E-5	0	0	181.85106382978722	2411.382965740782	HBB;HBA2;HBA1		inflammatory response (GO:0006954)	4/252	0.003598013122623987	0.044126576032180974	0	0	6.9081346423562415	38.87465379499725	CXCL6;IL6;HSPG2;NFKB2		rRNA binding (GO:0019843)	1/43	0.10214577427941592	0.19865390718756168	0	0	9.673469387755102	22.068611238785657	CAVIN1		Intestinal immune network for IgA production	1/48	0.11333801483691312	0.23309138900421758	0	0	8.642205818497612	18.81737166641443	IL6
Low-density lipoprotein (LDL) pathway during atherogenesis	1/6	0.014908284799373634	0.06180161698649434	0	0	81.40816326530613	342.3895623444841	IL6		Connective Tissue Diseases	5/81	1.7658975721180999E-6	8.966835449533018E-5	0	0	29.055555555555557	384.89462845661075	COL1A1;COL3A1;TNXB;COL1A2;EMILIN1		organic anion transport (GO:0015711)	3/124	0.003686751554553751	0.04437756500851737	0	0	10.460172322841569	58.60844537950275	HBB;HBA1;AQP1		transforming growth factor beta receptor binding (GO:0005160)	1/44	0.10439524246477773	0.19865390718756168	0	0	9.448030374940673	21.34849709415977	INHBA		Vibrio cholerae infection	1/50	0.1177765260040411	0.23773409878593482	0	0	8.28862973760933	17.7290996615035	SLC12A2
Multi-drug resistance factors	1/6	0.014908284799373634	0.06180161698649434	0	0	81.40816326530613	342.3895623444841	GSTP1		Prostate carcinoma	22/3145	1.9328344657461987E-6	9.636058372865594E-5	0	0	4.2334980101550705	55.69811392977978	CAVIN1;SPHK1;GSTP1;BGN;TACSTD2;LIF;KRT7;INHBA;HSPG2;AQP1;NFKB2;PER1;CLDN4;KRT19;IL6;EFEMP1;SPINT1;SFRP5;SPP1;PMEPA1;CD24;MUC6		homotypic cell-cell adhesion (GO:0034109)	2/38	0.0040654672914765	0.04804643162654045	0	0	23.04861111111111	126.88782669928547	HBB;CLIC1		exopeptidase activity (GO:0008238)	1/45	0.10663918735293466	0.19865390718756168	0	0	9.232838589981448	20.665901611884028	AEBP1		Mineral absorption	1/51	0.11998760892209076	0.23779362495468898	0	0	8.122448979591837	17.22257115519733	FXYD2
Arachidonate epoxygenase/epoxide hydrolase pathway	1/7	0.017371741450283952	0.06828891466663346	0	0	67.83673469387755	274.9362107684438	GSTP1		Pre-Eclampsia	6/152	2.1046659143065444E-6	1.0305346316122402E-4	0	0	18.496886674968867	241.77935018540649	IL6;GSTP1;HBA2;HBA1;INHBA;CD24		negative regulation of cytokine-mediated signaling pathway (GO:0001960)	2/40	0.004496424806807151	0.052190645079011576	0	0	21.833333333333332	117.99765363023795	IL6;GSTP1		RNA polymerase II regulatory region sequence-specific DNA binding (GO:0000977)	3/460	0.10753198322812434	0.19865390718756168	0	0	2.7226127845802877	6.071336547036081	PER1;AEBP1;NFKB2		Pathogenic Escherichia coli infection	1/55	0.12877776139221664	0.25043576069785517	0	0	7.519274376417234	15.412009607623004	TUBA1A
Interleukin-1 processing	1/7	0.017371741450283952	0.06828891466663346	0	0	67.83673469387755	274.9362107684438	NFKB2		Malignant neoplasm of stomach	19/2398	2.2136704118831598E-6	1.0648919770848464E-4	0	0	4.526827482406541	58.943180555978984	SPHK1;GSTP1;BGN;TACSTD2;HBB;INHBA;NFKB2;COL1A1;CLDN4;KRT19;IL6;COL1A2;SPINT1;SFRP5;CLDN7;SPP1;CD24;CLIC1;MUC6		regulation of stress-activated MAPK cascade (GO:0032872)	2/41	0.004719495169738577	0.0538188045671943	0	0	21.272435897435898	113.93630347986566	PER1;GSTP1		chemokine activity (GO:0008009)	1/46	0.10887762220856746	0.19865390718756168	0	0	9.02721088435374	20.018117808730278	CXCL6		Glutathione metabolism	1/56	0.13096181981447472	0.25043576069785517	0	0	7.382189239332097	15.00687933540933	GSTP1
Cation-coupled chloride cotransporters	1/7	0.017371741450283952	0.06828891466663346	0	0	67.83673469387755	274.9362107684438	SLC12A2		Thyroid Neoplasm	9/476	2.3922762543099438E-6	1.1309692222961837E-4	0	0	9.157935969081318	118.53359427688865	CLDN4;KRT19;IL6;GSTP1;CLDN7;TACSTD2;SPP1;HBB;HSPG2		cellular response to oxygen-containing compound (GO:1901701)	4/274	0.004840473035938835	0.0542466805751766	0	0	6.338164251207729	33.78712362691089	CXCL6;IL6;GSTP1;AQP1		S-adenosylmethionine-dependent methyltransferase activity (GO:0008757)	1/47	0.11111056030365549	0.19923272882034776	0	0	8.830523513753327	19.402687070536402	INMT		VEGF signaling pathway	1/59	0.1374818510452552	0.2583710648953934	0	0	6.9992962702322306	13.8884471557023	SPHK1
Cell junction organization	2/84	0.018741443695737853	0.07242456207844458	0	0	10.095528455284553	40.15009805248223	CLDN4;CLDN7		Hypotrophic malar bone	6/160	2.834491157859084E-6	1.2953624591416013E-4	0	0	17.52892561983471	223.90832783601417	COL1A1;COL1A2;BGN;HBA2;HBA1;HSPG2		transmembrane receptor protein serine/threonine kinase signaling pathway (GO:0007178)	3/144	0.005594801308547839	0.06163764153484908	0	0	8.967406066093256	46.504227600937675	COL3A1;COL1A2;INHBA		chemokine receptor binding (GO:0042379)	1/49	0.11555999902224065	0.20369898132733943	0	0	8.46173469387755	18.260130793597916	CXCL6		Glycerolipid metabolism	1/61	0.1418018805927374	0.26197296584081997	0	0	6.76530612244898	13.214837540593157	PLPP2
Hematopoietic cell lineage	2/88	0.020450527887125446	0.07771200597107669	0	0	9.624031007751938	37.43504172973695	IL6;CD24		Malar flattening	6/160	2.834491157859084E-6	1.2953624591416013E-4	0	0	17.52892561983471	223.90832783601417	COL1A1;COL1A2;BGN;HBA2;HBA1;HSPG2		skeletal system development (GO:0001501)	3/146	0.005812549340703525	0.06296928452428818	0	0	8.841095075137629	45.5116235690624	COL1A1;COL1A2;AEBP1		protein kinase binding (GO:0019901)	3/495	0.12637456247198883	0.2158227164451271	0	0	2.524390243902439	5.221714002489316	SLC12A2;GSTP1;CD24		Cytosolic DNA-sensing pathway	1/63	0.1461007034145454	0.26541627786975747	0	0	6.54641211323239	12.591756250239605	IL6
Salivary secretion	2/89	0.020887660803435404	0.07807191251120119	0	0	9.512931034482758	36.80169347929862	SLC12A2;FXYD2		Aplasia/Hypoplasia of the earlobes	3/12	3.183301843206519E-6	1.407840911947141E-4	0	0	141.4255319148936	1790.1066225817303	COL3A1;HBA2;HBA1		negative regulation of I-kappaB kinase/NF-kappaB signaling (GO:0043124)	2/47	0.00616259351355971	0.0656669800625215	0	0	18.430555555555557	93.79784429037069	PER1;GSTP1		metalloexopeptidase activity (GO:0008235)	1/54	0.1265883240687765	0.2158227164451271	0	0	7.661532537543319	15.834970375184442	AEBP1		Inflammatory bowel disease (IBD)	1/65	0.15037842149138922	0.26870898266494136	0	0	6.341198979591836	12.01403781811508	IL6
Cell surface interactions at the vascular wall	2/94	0.023131423352716708	0.08506394394224853	0	0	8.993659420289855	33.87518721331595	COL1A1;COL1A2		Delta-Beta Thalassemia	3/12	3.183301843206519E-6	1.407840911947141E-4	0	0	141.4255319148936	1790.1066225817303	HBB;HBA2;HBA1		positive regulation of chemotaxis (GO:0050921)	2/48	0.0064203200925442745	0.06730980742183514	0	0	18.028985507246375	91.01549863791358	CXCL6;IL6		protein kinase activator activity (GO:0030295)	1/55	0.12877776139221664	0.21601430943210534	0	0	7.519274376417234	15.412009607623004	CD24		Renin secretion	1/69	0.15887094888113906	0.27930537787167997	0	0	5.966986794717887	10.977245117600177	AQP1
Dermatan sulfate biosynthesis	1/10	0.02472594881725805	0.08948438619579104	0	0	45.21768707482993	167.3010120823387	BGN		Joint laxity	5/93	3.502294834838377E-6	1.4982097510830012E-4	0	0	25.078282828282827	315.0356995323513	COL1A1;COL3A1;TNXB;COL1A2;COL6A2		response to lipopolysaccharide (GO:0032496)	3/155	0.00685512285061963	0.0707274579825835	0	0	8.313829787234043	41.42581056937343	CXCL6;IL6;GSTP1		phosphoric ester hydrolase activity (GO:0042578)	1/56	0.13096181981447472	0.216190940646117	0	0	7.382189239332097	15.00687933540933	PLPP2		Thyroid hormone synthesis	1/74	0.16936969182663447	0.2884577563922368	0	0	5.556891249650545	9.867213018330611	FXYD2
Pancreatic secretion	2/101	0.02643151920502357	0.09108380334738628	0	0	8.35479797979798	30.35463590957481	SLC12A2;FXYD2		Renal Cell Carcinoma	14/1348	3.509801939309484E-6	1.4982097510830012E-4	0	0	5.426953190071631	68.16226587321466	SPHK1;GSTP1;LIF;KRT7;INHBA;AQP1;NFKB2;KRT19;COL3A1;IL6;SPINT1;SFRP5;CLDN7;CD24		negative regulation of intracellular signal transduction (GO:1902532)	3/161	0.007608098362526996	0.07663315325091764	0	0	7.99569081605171	39.00731366496807	PER1;SFRP5;GSTP1		kinase inhibitor activity (GO:0019210)	1/59	0.1374818510452552	0.22301722385599396	0	0	6.9992962702322306	13.8884471557023	BGN		Metabolism of xenobiotics by cytochrome P450	1/74	0.16936969182663447	0.2884577563922368	0	0	5.556891249650545	9.867213018330611	GSTP1
TNF-alpha signaling pathway	2/101	0.02643151920502357	0.09108380334738628	0	0	8.35479797979798	30.35463590957481	IL6;NFKB2		Malignant Pleural Mesothelioma	7/260	3.587792936756116E-6	1.4982097510830012E-4	0	0	12.673867083371633	158.9046074205629	KRT19;IL6;COL1A2;SPHK1;SFRP5;SPP1;AQP1		negative regulation of cellular response to transforming growth factor beta stimulus (GO:1903845)	2/53	0.0077812124839393305	0.07663315325091764	0	0	16.25735294117647	78.94640668269977	ADAMTSL2;PMEPA1		RNA polymerase II core promoter proximal region sequence-specific DNA binding (GO:0000978)	2/262	0.1393857649099962	0.22301722385599396	0	0	3.155448717948718	6.217842946268273	PER1;NFKB2		Cardiac muscle contraction	1/78	0.17767612543797884	0.29794919496522604	0	0	5.267161410018553	9.10056411919043	FXYD2
Passive transport by aquaporins	1/11	0.027165344857992397	0.09108380334738628	0	0	40.69387755102041	146.73452100035948	AQP1		Hyperextensible skin	4/42	3.606194149215101E-6	1.4982097510830012E-4	0	0	45.56521739130435	571.0623808062053	COL1A1;COL3A1;TNXB;COL1A2		positive regulation of tyrosine phosphorylation of STAT protein (GO:0042531)	2/53	0.0077812124839393305	0.07663315325091764	0	0	16.25735294117647	78.94640668269977	IL6;LIF		transmembrane receptor protein tyrosine kinase activity (GO:0004714)	1/61	0.1418018805927374	0.22344538760067711	0	0	6.76530612244898	13.214837540593157	EFEMP1		Chemical carcinogenesis	1/82	0.1859011384602527	0.30653566523445497	0	0	5.00604686318972	8.422875391899517	GSTP1
Bone mineralization regulation	1/11	0.027165344857992397	0.09108380334738628	0	0	40.69387755102041	146.73452100035948	SPP1		Cyst	6/169	3.889661913134588E-6	1.5918586516141853E-4	0	0	16.553541550474066	206.21058438935654	SLC12A2;CLDN4;KRT19;SFRP5;CLDN7;LIF		positive regulation of nucleic acid-templated transcription (GO:1903508)	5/502	0.008173201436595511	0.07929225274309078	0	0	4.348982785602504	20.905101842207475	COL1A1;IL6;MYRF;SPP1;INHBA		core promoter proximal region sequence-specific DNA binding (GO:0000987)	2/278	0.15317791740726527	0.2365007967093987	0	0	2.970108695652174	5.572384797626887	PER1;NFKB2		Hypertrophic cardiomyopathy (HCM)	1/85	0.19201693664513086	0.30653566523445497	0	0	4.826530612244898	7.964604221414354	IL6
Osteopontin signaling	1/11	0.027165344857992397	0.09108380334738628	0	0	40.69387755102041	146.73452100035948	SPP1		Nonspherocytic hemolytic anemia	3/13	4.131015408372114E-6	1.6657712131994612E-4	0	0	127.27659574468085	1577.8463435310857	HBB;HBA2;HBA1		negative regulation of transforming growth factor beta receptor signaling pathway (GO:0030512)	2/55	0.008358830212753155	0.0799005829160228	0	0	15.642295597484276	74.83957451132376	ADAMTSL2;PMEPA1		protein kinase inhibitor activity (GO:0004860)	1/67	0.15463513630999146	0.2365007967093987	0	0	6.148423005565863	11.477180657220888	BGN		Insulin secretion	1/86	0.19404551285483848	0.30653566523445497	0	0	4.769507803121249	7.820383303288144	FXYD2
Interleukin-4 signaling pathway	2/104	0.0279010087799889	0.09219463770778942	0	0	8.107843137254902	29.018720027145317	COL1A1;COL1A2		Sarcoma	10/658	4.338916323649017E-6	1.7242476173109572E-4	0	0	7.4467592592592595	91.95173392650315	COL1A1;IL6;GSTP1;SPP1;KRT7;EMILIN1;CD24;CLIC1;PLPP2;MUC6		regulation of tumor necrosis factor-mediated signaling pathway (GO:0010803)	2/56	0.008654668543521428	0.08036477933269898	0	0	15.351851851851851	72.91602120992282	SPHK1;GSTP1		sodium ion transmembrane transporter activity (GO:0015081)	1/71	0.16308595979881008	0.2458107220155978	0	0	5.795918367346939	10.51076961698872	SLC12A2		Salmonella infection	1/86	0.19404551285483848	0.30653566523445497	0	0	4.769507803121249	7.820383303288144	IL6
Interleukin-4 regulation of apoptosis	3/267	0.02909428493815266	0.09476424236998296	0	0	4.759671179883946	16.83597323857966	IL6;SPP1;INHBA		Hemoglobin H Disease	3/15	6.548973936635469E-6	2.529195286514712E-4	0	0	106.05319148936171	1265.8723345480742	HBB;HBA2;HBA1		glycosaminoglycan catabolic process (GO:0006027)	2/56	0.008654668543521428	0.08036477933269898	0	0	15.351851851851851	72.91602120992282	BGN;HSPG2		transcription regulatory region sequence-specific DNA binding (GO:0000976)	2/292	0.16546097243591418	0.24582773047621537	0	0	2.824712643678161	5.081714337051701	PER1;AEBP1		Gap junction	1/88	0.19808770290364253	0.30845085166424335	0	0	4.659394792399718	7.5437717166037235	TUBA1A
Peptide hormone biosynthesis	1/12	0.029598761568907096	0.09504954419311011	0	0	36.99257884972171	130.2147194065139	INHBA		Thalassemia Minor	3/15	6.548973936635469E-6	2.529195286514712E-4	0	0	106.05319148936171	1265.8723345480742	HBB;HBA2;HBA1		positive regulation of cell death (GO:0010942)	2/57	0.008955160836496808	0.08198386681299893	0	0	15.071969696969697	71.07225417227201	HBB;HBA1		cadherin binding (GO:0045296)	2/313	0.18419991998734078	0.2698139673054006	0	0	2.6311629153269025	4.451226683411255	TACSTD2;CLIC1		TGF-beta signaling pathway	1/90	0.20211002319239676	0.3102815849010035	0	0	4.55423068103646	7.281955543769811	INHBA
Signaling by interleukins	2/109	0.030421664588174364	0.09633527119588549	0	0	7.72702492211838	26.987409356009476	IL6;NFKB2		Carcinoma, Spindle-Cell	6/188	7.176833470268544E-6	2.733177413260604E-4	0	0	14.811188811188812	175.4333815150427	SLC12A2;EFEMP1;GSTP1;KRT7;HBA1;AQP1		regulation of pathway-restricted SMAD protein phosphorylation (GO:0060393)	2/59	0.009570010787955807	0.08395028017502928	0	0	14.541666666666666	67.6059670933825	PMEPA1;INHBA		hormone activity (GO:0005179)	1/83	0.18794476153579323	0.2714757666628124	0	0	4.944748631159781	8.265677319811374	INHBA		Small cell lung cancer	1/93	0.2081064570390282	0.3139680287152504	0	0	4.40505767524401	6.914643337844717	LAMC3
Glycosaminoglycan metabolism	2/110	0.03093634050099251	0.09662309087981223	0	0	7.655092592592593	26.607752397672005	BGN;HSPG2		Hereditary persistence of fetal hemoglobin thalassemia	3/16	8.046099028490012E-6	3.022247059742413E-4	0	0	97.89034369885434	1148.2853674678522	HBB;HBA2;HBA1		membrane lipid biosynthetic process (GO:0046467)	2/60	0.009884320404054672	0.08395028017502928	0	0	14.290229885057471	65.97521300057967	SPHK1;PLPP2		protein phosphatase binding (GO:0019903)	1/92	0.20611256943631576	0.2936398249503676	0	0	4.453689167974883	7.03385741012878	SPHK1		NF-kappa B signaling pathway	1/95	0.2120795205832498	0.3139680287152504	0	0	4.310898827616153	6.685315939697291	NFKB2
Chondroitin sulfate/dermatan sulfate degradation	1/13	0.03202621324876303	0.09867535973943203	0	0	33.90816326530612	116.6847899929619	BGN		Range of joint movement increased	4/52	8.563425546229254E-6	3.1730963307784616E-4	0	0	36.05434782608695	420.6825006129661	COL1A1;COL3A1;TNXB;BGN		negative regulation of protein phosphorylation (GO:0001933)	3/178	0.009999859714763084	0.08395028017502928	0	0	7.212765957446808	33.21611593091175	GSTP1;BGN;PMEPA1		potassium channel activity (GO:0005267)	1/100	0.22192691156038513	0.31189728111189263	0	0	4.092145949288806	6.1603458876211565	AQP1		Circadian entrainment	1/97	0.2160330472811356	0.3139680287152504	0	0	4.220663265306122	6.46742313757927	PER1
Osteoblast signaling	1/14	0.034447714169871156	0.10390524741312382	0	0	31.298273155416013	105.4223689491126	COL1A1		Congestive heart failure	11/884	9.06921745815196E-6	3.315705902700357E-4	0	0	6.163450524275267	71.56151012765852	COL1A1;COL3A1;IL6;COL1A2;ADAMTSL2;SPP1;LIF;HBA2;HBA1;HSPG2;FSTL3		positive regulation of cell motility (GO:2000147)	3/179	0.010152646987386734	0.08395028017502928	0	0	7.17142166344294	32.916974748208716	COL1A1;CAVIN1;SPHK1		phosphatase activity (GO:0016791)	1/104	0.22971789307458146	0.31854214506341966	0	0	3.932435109966317	5.78423168094792	PLPP2		Glycerophospholipid metabolism	1/97	0.2160330472811356	0.3139680287152504	0	0	4.220663265306122	6.46742313757927	PLPP2
Leukocyte transendothelial migration	2/117	0.03463508247104127	0.10390524741312382	0	0	7.186594202898551	24.167712601380277	CLDN4;CLDN7		Congenital clubfoot	6/198	9.650698447773819E-6	3.4818704136573437E-4	0	0	14.032670454545455	162.05601784078792	COL1A1;COL3A1;COL6A2;HBA2;HBA1;HSPG2		positive regulation of T cell proliferation (GO:0042102)	2/61	0.010203187898195867	0.08395028017502928	0	0	14.04731638418079	64.40771918587598	IL6;CD24		protein kinase regulator activity (GO:0019887)	1/107	0.23551090700841826	0.3222780832746776	0	0	3.8205621871390067	5.524525481436682	BGN		Choline metabolism in cancer	1/99	0.2199671313012003	0.31415627740366203	0	0	4.134110787172012	6.26018948804807	PLPP2
Hematopoiesis regulation by cytokines	1/15	0.03686327859360632	0.10639022176382584	0	0	29.06122448979592	95.91771596133705	IL6		Steatohepatitis	9/569	1.0144033265714778E-5	3.612329768128561E-4	0	0	7.600609756097561	87.39656045167176	COL1A1;COL3A1;IL6;SPINT1;CAVIN1;SFRP5;SPP1;KRT23;FSTL3		positive regulation of leukocyte chemotaxis (GO:0002690)	2/61	0.010203187898195867	0.08395028017502928	0	0	14.04731638418079	64.40771918587598	CXCL6;IL6		sequence-specific double-stranded DNA binding (GO:1990837)	1/112	0.24507118869589983	0.3310052418749816	0	0	3.647545504688362	5.129202360192396	PER1		HIF-1 signaling pathway	1/100	0.22192691156038513	0.31415627740366203	0	0	4.092145949288806	6.1603458876211565	IL6
Interleukin-17 signaling pathway	1/15	0.03686327859360632	0.10639022176382584	0	0	29.06122448979592	95.91771596133705	IL6		Carcinogenesis	24/4065	1.070012114627572E-5	3.7529587668176E-4	0	0	3.6340585917423334	41.592729064396345	TNXB;SPHK1;GSTP1;BGN;TACSTD2;LIF;KRT7;HBA2;PRSS22;HSPG2;AQP1;NFKB2;PER1;CLDN4;KRT19;IL6;EFEMP1;COL1A2;SFRP5;CLDN7;SPP1;PMEPA1;CD24;MUC6		glycosaminoglycan metabolic process (GO:0030203)	2/61	0.010203187898195867	0.08395028017502928	0	0	14.04731638418079	64.40771918587598	BGN;HSPG2		purine ribonucleoside triphosphate binding (GO:0035639)	2/396	0.2604983217413004	0.34733109565506715	0	0	2.0681049069373945	2.781929639516687	TUBA1A;SPHK1		Chagas disease (American trypanosomiasis)	1/103	0.2277773453985499	0.318304239082589	0	0	3.971188475390156	5.874923343943355	IL6
Erythrocyte differentiation pathway	1/15	0.03686327859360632	0.10639022176382584	0	0	29.06122448979592	95.91771596133705	IL6		Colorectal Carcinoma	20/2931	1.0812682077993816E-5	3.7529587668176E-4	0	0	3.9022100080155733	44.62095527985944	CXCL6;SPHK1;GSTP1;BGN;TACSTD2;KRT23;HSPG2;AQP1;PER1;CLDN4;KRT19;COL3A1;IL6;EFEMP1;SPINT1;SFRP5;CLDN7;SPP1;CD24;MUC6		regulation of tyrosine phosphorylation of STAT protein (GO:0042509)	2/61	0.010203187898195867	0.08395028017502928	0	0	14.04731638418079	64.40771918587598	IL6;LIF		magnesium ion binding (GO:0000287)	1/127	0.2730544838638846	0.3594641306562531	0	0	3.2108843537414966	4.167997377843627	SPHK1		Th17 cell differentiation	1/107	0.23551090700841826	0.3195078069273023	0	0	3.8205621871390067	5.524525481436682	IL6
Interleukin-10 anti-inflammatory signaling pathway	1/16	0.039272920734465235	0.11049159642327015	0	0	27.122448979591837	87.80133530116419	IL6		Osteogenesis Imperfecta	6/204	1.1439654433229159E-5	3.920941556989294E-4	0	0	13.603305785123966	154.7841916265899	COL1A1;COL3A1;TNXB;COL1A2;BGN;HSPG2		positive regulation of JAK-STAT cascade (GO:0046427)	2/64	0.01118690003742748	0.0882805133100707	0	0	13.365591397849462	60.051760195429935	IL6;LIF		phosphoprotein phosphatase activity (GO:0004721)	1/136	0.289353816496661	0.3761599614456593	0	0	2.99546485260771	3.7146911242229477	PLPP2		Drug metabolism	1/108	0.23743240698267418	0.3195078069273023	0	0	3.7846652679763495	5.441865346754643	GSTP1
Signal transduction	6/1020	0.04077304121601149	0.11049159642327015	0	0	2.5465303926842386	8.148220313627458	COL1A1;CXCL6;COL3A1;COL1A2;LAMC3;COL6A2		Ulcerative Colitis	11/915	1.254168417697441E-5	4.245592347316523E-4	0	0	5.94242114817336	67.06885537512264	CXCL6;CLDN4;IL6;MYRF;SPHK1;GSTP1;CLDN7;SPP1;KRT7;CD24;NFKB2		regulation of JAK-STAT cascade (GO:0046425)	2/65	0.011523761866123172	0.0882805133100707	0	0	13.152777777777779	58.70537343689256	IL6;BGN		cation channel activity (GO:0005261)	1/146	0.307044282279795	0.3916353470514256	0	0	2.7874736101337088	3.291346538126983	AQP1		Insulin resistance	1/108	0.23743240698267418	0.3195078069273023	0	0	3.7846652679763495	5.441865346754643	IL6
Cell-cell communication	2/129	0.041351953471259945	0.11049159642327015	0	0	6.5036089238845145	20.718128222258283	CLDN4;CLDN7		Cervix carcinoma	12/1105	1.3110740663527553E-5	4.332718771466105E-4	0	0	5.44816295083546	61.24867702171911	KRT19;IL6;EFEMP1;CAVIN1;SPHK1;SFRP5;TACSTD2;SPP1;HBB;HBA1;AQP1;NFKB2		cellular response to reactive oxygen species (GO:0034614)	2/65	0.011523761866123172	0.0882805133100707	0	0	13.152777777777779	58.70537343689256	IL6;AQP1		GTP binding (GO:0005525)	1/147	0.30878940825208556	0.3916353470514256	0	0	2.7682415431926195	3.252948903166252	TUBA1A		Toxoplasmosis	1/113	0.2469691364760274	0.32828824238886567	0	0	3.614795918367347	5.055262825364014	LAMC3
Post-chaperonin tubulin folding pathway	1/17	0.04167665479123348	0.11049159642327015	0	0	25.426020408163264	80.79916728086499	TUBA1A		Nonalcoholic Steatohepatitis	6/209	1.3127626393507064E-5	4.332718771466105E-4	0	0	13.264890282131661	149.10786809841503	COL1A1;IL6;GSTP1;SPP1;LIF;HBA1		receptor-mediated endocytosis (GO:0006898)	3/188	0.011589204116295293	0.0882805133100707	0	0	6.81943645773433	30.398874332245907	HBB;HBA1;HSPG2		transcriptional repressor activity, RNA polymerase II transcription regulatory region sequence-specific binding (GO:0001227)	1/159	0.32939791820297204	0.40782599396558444	0	0	2.5564453629553086	2.8389038953772054	AEBP1		Thyroid hormone signaling pathway	1/116	0.25263496658997786	0.33177363082298295	0	0	3.5199645075421473	4.8428011439058265	FXYD2
Cells and molecules involved in local acute inflammatory response	1/17	0.04167665479123348	0.11049159642327015	0	0	25.426020408163264	80.79916728086499	IL6		Heart valve disease	4/58	1.3273099081077783E-5	4.332718771466105E-4	0	0	32.03864734299517	359.78667910682793	COL1A1;COL1A2;ADAMTSL2;SPP1		sphingolipid biosynthetic process (GO:0030148)	2/66	0.011865063410712947	0.0882805133100707	0	0	12.946614583333334	57.4073222604629	SPHK1;PLPP2		purine ribonucleoside binding (GO:0032550)	1/159	0.32939791820297204	0.40782599396558444	0	0	2.5564453629553086	2.8389038953772054	TUBA1A		Sphingolipid signaling pathway	1/119	0.25825901303237825	0.33512181453010986	0	0	3.429955032860602	4.6434466139665425	SPHK1
Chylomicron-mediated lipid transport	1/17	0.04167665479123348	0.11049159642327015	0	0	25.426020408163264	80.79916728086499	HSPG2		Hypertensive disease	13/1310	1.3934090675184155E-5	4.494973721335877E-4	0	0	5.053012148617391	56.49859872944194	SLC12A2;TNXB;SPHK1;GSTP1;BGN;HSPG2;AQP1;COL1A1;COL3A1;IL6;FXYD2;SPP1;EMILIN1		positive regulation of cell differentiation (GO:0045597)	3/194	0.012608886419547886	0.0882805133100707	0	0	6.603208198730088	28.878163305605018	COL1A1;IL6;TACSTD2		guanyl ribonucleotide binding (GO:0032561)	1/170	0.34775933332180137	0.42549377253490994	0	0	2.388721168940949	2.523073857975914	TUBA1A		Osteoclast differentiation	1/127	0.2730544838638846	0.3501522204842756	0	0	3.2108843537414966	4.167997377843627	NFKB2
Osteoclast signaling	1/17	0.04167665479123348	0.11049159642327015	0	0	25.426020408163264	80.79916728086499	SPP1		Congenital contractural arachnodactyly	6/212	1.4233504112830499E-5	4.512061307388646E-4	0	0	13.06972639011474	145.85699543556507	COL1A1;IL6;COL1A2;SPHK1;SPP1;NFKB2		negative regulation of cell proliferation (GO:0008285)	4/363	0.012752949839579796	0.0882805133100707	0	0	4.745307012232045	20.698994424044894	IL6;SFRP5;GSTP1;INHBA		transcriptional activator activity, RNA polymerase II core promoter proximal region sequence-specific binding (GO:0001077)	1/175	0.3559416811668189	0.43044110280638564	0	0	2.319493314567206	2.396009637948729	NFKB2		FoxO signaling pathway	1/132	0.28215436939905053	0.3576142588894943	0	0	3.087552578283222	3.906683206158155	IL6
Adipogenesis	2/133	0.04369185304054307	0.1116553871602881	0	0	6.303753180661578	19.734489511742076	IL6;LIF		Hernia, Inguinal	5/124	1.4316168261955223E-5	4.512061307388646E-4	0	0	18.516339869281047	206.5334955959104	COL1A1;COL3A1;EFEMP1;COL1A2;HSPG2		chloride transport (GO:0006821)	2/73	0.014376533555205991	0.0882805133100707	0	0	11.666079812206572	49.48935398933624	SLC12A2;CLIC1		peptidase activity, acting on L-amino acid peptides (GO:0070011)	1/185	0.37200572947785576	0.44469650420341383	0	0	2.192324755989352	2.1678716160963645	PRSS22		Measles	1/138	0.29292695661244944	0.3650347055303981	0	0	2.9514375093102934	3.6238694077781934	IL6
Cell adhesion molecules (CAMs)	2/133	0.04369185304054307	0.1116553871602881	0	0	6.303753180661578	19.734489511742076	CLDN4;CLDN7		Renal glomerular disease	5/127	1.607470566574612E-5	4.900834852616231E-4	0	0	18.058287795992715	199.33214082199027	BGN;SPP1;HBB;HBA2;HBA1		regulation of saliva secretion (GO:0046877)	1/6	0.014908284799373634	0.0882805133100707	0	0	81.40816326530613	342.3895623444841	AQP1		RNA polymerase II regulatory region DNA binding (GO:0001012)	1/201	0.39689500106482833	0.4690577285311608	0	0	2.0153061224489797	1.8623111638641865	AEBP1		Fluid shear stress and atherosclerosis	1/139	0.29470691822637646	0.3650347055303981	0	0	2.929902395740905	3.579678317757992	GSTP1
Tight junction	2/133	0.04369185304054307	0.1116553871602881	0	0	6.303753180661578	19.734489511742076	CLDN4;CLDN7		Cholestasis, Extrahepatic	4/61	1.6236244442281695E-5	4.900834852616231E-4	0	0	30.347826086956523	334.68385319402523	COL1A1;COL3A1;IL6;MUC6		glomerular epithelial cell differentiation (GO:0072311)	1/6	0.014908284799373634	0.0882805133100707	0	0	81.40816326530613	342.3895623444841	CD24		serine-type peptidase activity (GO:0008236)	1/220	0.42519743882549876	0.49685992851518956	0	0	1.8386916410399776	1.572452136273942	PRSS22		Apoptosis	1/143	0.3017829564686885	0.3695993511807534	0	0	2.8467950560505892	3.410594866305226	TUBA1A
Downregulation of MTA-3 in ER-negative breast tumors	1/18	0.04407449493169267	0.1116553871602881	0	0	23.92917166866747	74.70385911458476	TUBA1A		Epithelial ovarian cancer	13/1329	1.6250066528672818E-5	4.900834852616231E-4	0	0	4.974985623921794	54.861223905785884	SPHK1;GSTP1;TACSTD2;HSPG2;AQP1;CLDN4;IL6;EFEMP1;CLDN7;SPP1;CD24;CLIC1;MUC6		regulation of biosynthetic process (GO:0009889)	1/6	0.014908284799373634	0.0882805133100707	0	0	81.40816326530613	342.3895623444841	GSTP1		phosphotransferase activity, alcohol group as acceptor (GO:0016773)	1/254	0.47263093247194377	0.5416757846771861	0	0	1.5888521416471728	1.190750087334849	SPHK1		Adrenergic signaling in cardiomyocytes	1/145	0.3052948386142571	0.36974597121060027	0	0	2.806972789115646	3.330409454829651	FXYD2
Metabolism	8/1615	0.04564914190386089	0.11437367422066246	0	0	2.1741784454914512	6.71118982075892	SPHK1;GSTP1;BGN;HBB;HBA1;INHBA;HSPG2;AQP1		Beta thalassemia intermedia	3/20	1.626462332560456E-5	4.900834852616231E-4	0	0	74.84230287859825	825.2500115945311	HBB;HBA2;HBA1		renal filtration cell differentiation (GO:0061318)	1/6	0.014908284799373634	0.0882805133100707	0	0	81.40816326530613	342.3895623444841	CD24		ATP binding (GO:0005524)	1/255	0.4739663115925379	0.5416757846771861	0	0	1.5825164711553912	1.1815369164549292	SPHK1		Breast cancer	1/147	0.30878940825208556	0.36986863186238816	0	0	2.7682415431926195	3.252948903166252	NFKB2
STAT3 pathway	1/19	0.04646645529524364	0.1151559979056038	0	0	22.598639455782312	69.35578082800635	IL6		Invasive Ductal Breast Carcinoma	6/218	1.6671495592189395E-5	4.968830534106882E-4	0	0	12.695969125214408	139.67864195588396	CLDN4;GSTP1;CLDN7;TACSTD2;SPP1;MUC6		negative regulation of transforming growth factor beta production (GO:0071635)	1/6	0.014908284799373634	0.0882805133100707	0	0	81.40816326530613	342.3895623444841	CD24		G-protein coupled receptor activity (GO:0004930)	1/267	0.48973466462870263	0.5481796417008185	0	0	1.510204081632653	1.0781219104526054	SFRP5		Non-alcoholic fatty liver disease (NAFLD)	1/149	0.3122667490151626	0.3699682135070948	0	0	2.7305570876999448	3.1780885451938787	IL6
p53 signaling pathway	2/139	0.04729227939443079	0.11594236238634646	0	0	6.025851581508515	18.3873330672393	SPP1;LIF		Malignant tumor of colon	16/2001	1.705600003751823E-5	5.01194080672166E-4	0	0	4.259001333530893	46.75961187548686	SPHK1;GSTP1;BGN;TACSTD2;KRT23;PRSS22;AQP1;NFKB2;PER1;KRT19;IL6;SPINT1;CLDN7;SPP1;PMEPA1;CLIC1		T-helper 17 cell lineage commitment (GO:0072540)	1/6	0.014908284799373634	0.0882805133100707	0	0	81.40816326530613	342.3895623444841	IL6		adenyl ribonucleotide binding (GO:0032559)	1/279	0.505039520072624	0.5481796417008185	0	0	1.4441344883277052	0.986515122945121	SPHK1		Phagosome	1/152	0.31745063788071526	0.3720658013870749	0	0	2.6759021489390458	3.0704182805545575	TUBA1A
Heparan sulfate/heparin glycosaminoglycan (HS-GAG) degradation	1/20	0.04885254998202776	0.11724611995686662	0	0	21.408163265306122	64.63014669364038	HSPG2		Colorectal Cancer	21/3298	1.7181708090147193E-5	5.01194080672166E-4	0	0	3.6843307061757495	40.423243079625294	MYRF;CAVIN1;SPHK1;GSTP1;BGN;TACSTD2;KRT23;INHBA;HSPG2;PER1;CLDN4;KRT19;COL3A1;IL6;EFEMP1;SPINT1;SFRP5;CLDN7;SPP1;CD24;MUC6		positive regulation of myelination (GO:0031643)	1/6	0.014908284799373634	0.0882805133100707	0	0	81.40816326530613	342.3895623444841	MYRF		transcription factor activity, RNA polymerase II core promoter proximal region sequence-specific binding (GO:0000982)	1/280	0.5062944242282998	0.5481796417008185	0	0	1.4388852315119596	0.9793584019206893	NFKB2		Wnt signaling pathway	1/158	0.3277037968552589	0.37987975020039133	0	0	2.5728584427401535	2.8703970097526006	SFRP5
Chondroitin sulfate biosynthesis	1/20	0.04885254998202776	0.11724611995686662	0	0	21.408163265306122	64.63014669364038	BGN		Microcytic hypochromic anemia (disorder)	3/21	1.8942018936649912E-5	5.467264834136216E-4	0	0	70.68085106382979	768.592613095972	HBB;HBA2;HBA1		cellular hyperosmotic response (GO:0071474)	1/6	0.014908284799373634	0.0882805133100707	0	0	81.40816326530613	342.3895623444841	AQP1		kinase activity (GO:0016301)	1/280	0.5062944242282998	0.5481796417008185	0	0	1.4388852315119596	0.9793584019206893	SPHK1		Cellular senescence	1/160	0.33108785567924015	0.37987975020039133	0	0	2.540238737004236	2.8079075381643523	IL6
Prion pathway	1/21	0.0512327930672156	0.11799067494267836	0	0	20.336734693877553	60.42807445408675	LAMC3		Mitral Valve Prolapse Syndrome	4/64	1.9659499977716905E-5	5.615244681135391E-4	0	0	28.82608695652174	312.3868594993703	COL1A1;COL3A1;TNXB;COL1A2		negative regulation of stress-activated protein kinase signaling cascade (GO:0070303)	1/6	0.014908284799373634	0.0882805133100707	0	0	81.40816326530613	342.3895623444841	GSTP1		ubiquitin protein ligase binding (GO:0031625)	1/284	0.5112829350478788	0.5481796417008185	0	0	1.4182591764621042	0.9514138569552275	PER1		cGMP-PKG signaling pathway	1/166	0.34114018472714763	0.38707130041891635	0	0	2.4471243042671613	2.6317886779390967	FXYD2
S1P/S1P1 pathway	1/21	0.0512327930672156	0.11799067494267836	0	0	20.336734693877553	60.42807445408675	SPHK1		Hemoglobin F Disease	3/22	2.1894288219208913E-5	6.125932479292943E-4	0	0	66.95744680851064	718.4055140842808	HBB;HBA2;HBA1		negative regulation of acute inflammatory response (GO:0002674)	1/6	0.014908284799373634	0.0882805133100707	0	0	81.40816326530613	342.3895623444841	GSTP1		transcriptional activator activity, RNA polymerase II transcription regulatory region sequence-specific binding (GO:0001228)	1/284	0.5112829350478788	0.5481796417008185	0	0	1.4182591764621042	0.9514138569552275	NFKB2		Hepatocellular carcinoma	1/168	0.34445794624435677	0.38707130041891635	0	0	2.4175730172308443	2.5766088705447237	GSTP1
Cytosolic sensors of pathogen-associated DNA	1/21	0.0512327930672156	0.11799067494267836	0	0	20.336734693877553	60.42807445408675	NFKB2		Disorder of Achilles tendon	3/22	2.1894288219208913E-5	6.125932479292943E-4	0	0	66.95744680851064	718.4055140842808	COL1A1;IL6;BGN		negative regulation of lymphocyte differentiation (GO:0045620)	1/6	0.014908284799373634	0.0882805133100707	0	0	81.40816326530613	342.3895623444841	INHBA		transcription coactivator activity (GO:0003713)	1/291	0.5198942318742421	0.5517244909685834	0	0	1.3835327234342012	0.9050101058907942	NFKB2		Influenza A	1/171	0.3494039111808349	0.3886227175378674	0	0	2.3745498199279713	2.4969025061029213	IL6
Oxidative stress-induced gene expression via Nrf2	1/21	0.0512327930672156	0.11799067494267836	0	0	20.336734693877553	60.42807445408675	FXYD2		Degenerative polyarthritis	11/976	2.288024252587852E-5	6.337133838985748E-4	0	0	5.548957087817191	59.2919204297626	COL1A1;CXCL6;COL3A1;IL6;TNXB;COL1A2;COL6A2;SPP1;LIF;INHBA;CLIC1		negative regulation of bone resorption (GO:0045779)	1/6	0.014908284799373634	0.0882805133100707	0	0	81.40816326530613	342.3895623444841	IL6		ubiquitin-like protein ligase binding (GO:0044389)	1/297	0.5271568537690461	0.5537809372927354	0	0	1.3550744622173194	0.8675960989751744	PER1		NOD-like receptor signaling pathway	1/178	0.3608027143922477	0.39724743301772725	0	0	2.279833967485299	2.3241173885161555	IL6
TRAF6 mediated NF-kB activation	1/22	0.05360719859925478	0.1210142701052484	0	0	19.367346938775512	56.67024999786951	NFKB2		Anemia, Sickle Cell	6/231	2.3118189376923375E-5	6.33900752715239E-4	0	0	11.954545454545455	127.61346766596769	IL6;SPHK1;HBB;HBA2;HBA1;CD24		amine metabolic process (GO:0009308)	1/6	0.014908284799373634	0.0882805133100707	0	0	81.40816326530613	342.3895623444841	INMT		transcription regulatory region DNA binding (GO:0044212)	1/374	0.6113281515010356	0.635781277561077	0	0	1.0711276467691635	0.5271248276266439	PER1		Kaposi sarcoma-associated herpesvirus infection	1/186	0.3735903703808139	0.4059607118336061	0	0	2.1803640375068944	2.146776288649915	IL6
Epstein-Barr virus LMP1 signaling	1/22	0.05360719859925478	0.1210142701052484	0	0	19.367346938775512	56.67024999786951	NFKB2		Uterine Fibroids	7/349	2.431085141700302E-5	6.600035107467553E-4	0	0	9.333333333333334	99.16281897130641	COL1A1;EFEMP1;SPINT1;SPHK1;LIF;INHBA;CD24		negative regulation of glucocorticoid receptor signaling pathway (GO:2000323)	1/6	0.014908284799373634	0.0882805133100707	0	0	81.40816326530613	342.3895623444841	PER1		sequence-specific DNA binding (GO:0043565)	1/394	0.6306690941455706	0.6494018395162311	0	0	1.015578750584203	0.46815536746631664	MYRF		Calcium signaling pathway	1/188	0.37674790511840417	0.4059607118336061	0	0	2.1568263669104004	2.105448610107896	SPHK1
Signal transduction of S1P receptor	1/24	0.05833855301300996	0.12789605852852184	0	0	17.68145519077196	50.24171555062859	SPHK1		Cooley's anemia	4/70	2.8059102879129766E-5	7.417426353053134E-4	0	0	26.197628458498023	274.5825167346738	HBB;HBA2;HBA1;CD24		carbohydrate transport (GO:0008643)	1/6	0.014908284799373634	0.0882805133100707	0	0	81.40816326530613	342.3895623444841	AQP1		DNA binding (GO:0003677)	2/893	0.6603761233282688	0.6733246747660779	0	0	0.8912738496071829	0.36983027142878927	MYRF;SPHK1		Chemokine signaling pathway	1/190	0.3798898404314479	0.4059607118336061	0	0	2.133786848072562	2.065236730473686	CXCL6
TAK1 activates NF-kappaB by phosphorylation and activation of IKK complex	1/24	0.05833855301300996	0.12789605852852184	0	0	17.68145519077196	50.24171555062859	NFKB2		Pulmonary arterial hypertension	4/70	2.8059102879129766E-5	7.417426353053134E-4	0	0	26.197628458498023	274.5825167346738	COL1A1;COL1A2;SPHK1;AQP1		collagen biosynthetic process (GO:0032964)	1/6	0.014908284799373634	0.0882805133100707	0	0	81.40816326530613	342.3895623444841	COL1A1		metal ion binding (GO:0046872)	1/442	0.6733209237771354	0.6798580201244862	0	0	0.902818270165209	0.3570946061508405	SPHK1		Viral carcinogenesis	1/201	0.39689500106482833	0.4159764915006374	0	0	2.0153061224489797	1.8623111638641865	NFKB2
Endogenous Toll-like receptor signaling	1/24	0.05833855301300996	0.12789605852852184	0	0	17.68145519077196	50.24171555062859	BGN		Spinal rigidity	3/24	2.867422295491E-5	7.417426353053134E-4	0	0	60.57446808510638	633.5793754459056	CAVIN1;COL6A2;HSPG2		transforming growth factor beta receptor signaling pathway (GO:0007179)	2/76	0.015517162822490733	0.0882805133100707	0	0	11.191441441441441	46.62140287744705	COL3A1;COL1A2		RNA binding (GO:0003723)	1/1387	0.9726243906917206	0.9726243906917206	0	0	0.2733457019171305	0.007587339609298069	CAVIN1		Proteoglycans in cancer	1/201	0.39689500106482833	0.4159764915006374	0	0	2.0153061224489797	1.8623111638641865	HSPG2
Glutathione conjugation	1/25	0.06069552982417541	0.13055264905577352	0	0	16.943877551020407	47.47480020477031	GSTP1		Uterine Neoplasms	3/24	2.867422295491E-5	7.417426353053134E-4	0	0	60.57446808510638	633.5793754459056	LIF;KRT7;INHBA		hemopoiesis (GO:0030097)	2/76	0.015517162822490733	0.0882805133100707	0	0	11.191441441441441	46.62140287744705	INHBA;FSTL3												cAMP signaling pathway	1/212	0.41344290663735483	0.4291931126044922	0	0	1.909178837411742	1.6862551884518757	FXYD2
Alpha-9 beta-1 integrin pathway	1/25	0.06069552982417541	0.13055264905577352	0	0	16.943877551020407	47.47480020477031	SPP1		POLYCYSTIC KIDNEY DISEASE 1	3/24	2.867422295491E-5	7.417426353053134E-4	0	0	60.57446808510638	633.5793754459056	IL6;HBA2;HBA1		extracellular matrix disassembly (GO:0022617)	2/78	0.0162985561731684	0.0882805133100707	0	0	10.895833333333334	44.85464558420347	SPP1;HSPG2												Human cytomegalovirus infection	1/225	0.4324264624271356	0.4446649472128093	0	0	1.7971938775510203	1.5066648999451786	IL6
ALK1 pathway	1/26	0.06304672495404354	0.13067866626838115	0	0	16.26530612244898	44.95534064809558	INHBA		Renal carcinoma	8/500	3.077353212331205E-5	7.886077110478659E-4	0	0	7.533101045296167	78.26029885986742	COL1A1;KRT19;IL6;SPHK1;SFRP5;GSTP1;LIF;CD24		regulation of transcription, DNA-templated (GO:0006355)	9/1598	0.016400545175420233	0.0882805133100707	0	0	2.536477919845278	10.426042082219366	COL1A1;PER1;IL6;EFEMP1;MYRF;SPP1;INHBA;FSTL3;NFKB2												MAPK signaling pathway	1/295	0.5247480242056516	0.5344569921481115	0	0	1.3644314868804666	0.8798360233634043	NFKB2
Interleukin-27-mediated signaling events	1/26	0.06304672495404354	0.13067866626838115	0	0	16.26530612244898	44.95534064809558	IL6		Breast Carcinoma	26/4963	3.2335370957468486E-5	8.182490320511607E-4	0	0	3.29432516372966	34.061177095807615	TNXB;GSTP1;TACSTD2;HBB;AQP1;FSTL3;EFEMP1;SPP1;PMEPA1;CLIC1;MUC6;SPHK1;BGN;LIF;KRT7;HSPG2;NFKB2;COL1A1;PER1;CLDN4;KRT19;IL6;SPINT1;SFRP5;CLDN7;CD24		positive regulation of sequence-specific DNA binding transcription factor activity (GO:0051091)	3/215	0.016574156104610556	0.0882805133100707	0	0	5.942794058611	24.364924698932942	IL6;SPHK1;NFKB2												MicroRNAs in cancer	1/299	0.5295537169907893	0.5344569921481115	0	0	1.3458430352006574	0.8555802368160503	TNXB
Termination of O-glycan biosynthesis	1/26	0.06304672495404354	0.13067866626838115	0	0	16.26530612244898	44.95534064809558	MUC6		Familial erythrocytosis	3/25	3.252704029670916E-5	8.182490320511607E-4	0	0	57.81818181818182	597.4606436592223	HBB;HBA2;HBA1		cation transport (GO:0006812)	2/79	0.016695477638347864	0.0882805133100707	0	0	10.753787878787879	44.01113934918422	SLC12A2;AQP1												Herpes simplex virus 1 infection	1/492	0.7126130875096094	0.7126130875096094	0	0	0.808803358410574	0.2740360525922702	IL6
ERBB2 role in signal transduction and oncology	1/26	0.06304672495404354	0.13067866626838115	0	0	16.26530612244898	44.95534064809558	IL6		Marfan Syndrome	4/73	3.312541129342562E-5	8.257261615143003E-4	0	0	25.054820415879018	258.4457305274999	COL1A1;COL3A1;COL1A2;BGN		regulation of transforming growth factor beta receptor signaling pathway (GO:0017015)	2/79	0.016695477638347864	0.0882805133100707	0	0	10.753787878787879	44.01113934918422	ADAMTSL2;PMEPA1
Cooperation of prefoldin and TriC/CCT in actin and tubulin folding	1/27	0.06539215225886762	0.13431901545064698	0	0	15.638932496075354	42.652889831563165	TUBA1A		Acoustic Neuroma	4/74	3.4954026436736424E-5	8.634589233291105E-4	0	0	24.695652173913043	253.41386407327417	SLC12A2;GSTP1;SPP1;AQP1		central nervous system development (GO:0007417)	3/217	0.01698426579297892	0.0882805133100707	0	0	5.886657387154504	23.99088324962961	MYRF;GSTP1;HSPG2
TGF-beta receptor activation of SMADs	1/28	0.0677318256109869	0.13788264499379474	0	0	15.058956916099774	40.541710435272364	PMEPA1		Endometrial Carcinoma	10/840	3.609213252254105E-5	8.836127444357818E-4	0	0	5.759036144578313	58.91168965873955	PER1;CLDN4;KRT19;IL6;EFEMP1;GSTP1;BGN;SPP1;CD24;AQP1		forebrain neuron differentiation (GO:0021879)	1/7	0.017371741450283952	0.0882805133100707	0	0	67.83673469387755	274.9362107684438	INHBA
Association of TriC/CCT with target proteins during biosynthesis	1/29	0.07006575883720893	0.14013151767441787	0	0	14.520408163265307	38.5999069065122	SPHK1		Beta thalassemia trait	3/26	3.6705035971544355E-5	8.906655631325188E-4	0	0	55.30157261794635	564.7726520715403	HBB;HBA2;HBA1		regulation of chemokine biosynthetic process (GO:0045073)	1/7	0.017371741450283952	0.0882805133100707	0	0	67.83673469387755	274.9362107684438	IL6
Lipoprotein metabolism	1/29	0.07006575883720893	0.14013151767441787	0	0	14.520408163265307	38.5999069065122	HSPG2		Aneurysm	5/152	3.817232757406669E-5	9.181449316499198E-4	0	0	14.968253968253968	152.2780306384961	COL1A1;COL3A1;IL6;COL1A2;BGN		positive regulation of lipid transport (GO:0032370)	1/7	0.017371741450283952	0.0882805133100707	0	0	67.83673469387755	274.9362107684438	SPP1
Heparan sulfate/heparin glycosaminoglycan (HS-GAG) biosynthesis	1/30	0.0723939657090184	0.14229158777289824	0	0	14.019000703729768	36.80874147674154	HSPG2		Platyspondyly	4/76	3.88316462511635E-5	9.258815132233939E-4	0	0	24.007246376811594	243.82419664570162	COL1A1;COL1A2;BGN;HSPG2		tooth mineralization (GO:0034505)	1/7	0.017371741450283952	0.0882805133100707	0	0	67.83673469387755	274.9362107684438	COL1A1
Tumor necrosis factor (TNF) pathway	1/30	0.0723939657090184	0.14229158777289824	0	0	14.019000703729768	36.80874147674154	NFKB2		Drug-Induced Liver Disease	7/377	3.975336052260671E-5	9.39687194422307E-4	0	0	8.614707730986801	87.29124987379721	COL3A1;IL6;GSTP1;SPP1;HBA2;HBA1;HSPG2		regulation of monocyte chemotactic protein-1 production (GO:0071637)	1/7	0.017371741450283952	0.0882805133100707	0	0	67.83673469387755	274.9362107684438	GSTP1
Alpha-V beta-3 integrin/OPN pathway	1/31	0.07471646000262763	0.1443673972932127	0	0	13.551020408163266	35.15209038871121	SPP1		Leg Ulcer	3/27	4.122055222407173E-5	9.660406341743989E-4	0	0	52.994680851063826	535.0646948580581	IL6;HBA2;HBA1		regulation of glucocorticoid receptor signaling pathway (GO:2000322)	1/7	0.017371741450283952	0.0882805133100707	0	0	67.83673469387755	274.9362107684438	PER1
Stathmin and breast cancer resistance to antimicrotubule agents	1/31	0.07471646000262763	0.1443673972932127	0	0	13.551020408163266	35.15209038871121	TUBA1A		Secondary malignant neoplasm of lung	9/683	4.2830663097655914E-5	9.82895717985853E-4	0	0	6.277918506188029	63.144913267646565	CLDN4;KRT19;IL6;SPINT1;SPHK1;CLDN7;SPP1;INHBA;CD24		elastic fiber assembly (GO:0048251)	1/7	0.017371741450283952	0.0882805133100707	0	0	67.83673469387755	274.9362107684438	TNXB
Sphingolipid de novo biosynthesis	1/32	0.07703325543276686	0.1475931280560575	0	0	13.113232389730086	33.61600807740255	SPHK1		Cerebral arterial aneurysm	4/78	4.301512988997168E-5	9.82895717985853E-4	0	0	23.356051703877792	234.82077797050783	COL3A1;IL6;COL1A2;HSPG2		hyperosmotic response (GO:0006972)	1/7	0.017371741450283952	0.0882805133100707	0	0	67.83673469387755	274.9362107684438	AQP1
Prion diseases	1/35	0.08394958536129378	0.15818599555681803	0	0	11.95438175270108	29.617445035780882	IL6		Pulmonary Edema	4/78	4.301512988997168E-5	9.82895717985853E-4	0	0	23.356051703877792	234.82077797050783	CLDN4;IL6;SPHK1;AQP1		positive regulation of neurological system process (GO:0031646)	1/7	0.017371741450283952	0.0882805133100707	0	0	67.83673469387755	274.9362107684438	MYRF
Cytokines and inflammatory response	1/35	0.08394958536129378	0.15818599555681803	0	0	11.95438175270108	29.617445035780882	IL6		Hyperkyphosis	5/157	4.4554251379025696E-5	0.0010096508866222187	0	0	14.472222222222221	144.9943431158942	COL1A1;COL1A2;COL6A2;BGN;HSPG2		positive regulation of peptidyl-serine phosphorylation (GO:0033138)	2/83	0.018324142941730272	0.0882805133100707	0	0	10.220679012345679	40.877971632620635	IL6;LIF
Phospholipids as signaling intermediaries	1/36	0.08624372197430759	0.15986641146457017	0	0	11.612244897959183	28.456712045041098	SPHK1		Malignant neoplasm of breast	26/5054	4.530467792313543E-5	0.001018241203813421	0	0	3.215095465393795	32.15770720768686	GSTP1;TACSTD2;HBB;AQP1;FSTL3;EFEMP1;SPP1;PMEPA1;CLIC1;MUC6;CAVIN1;SPHK1;BGN;LIF;KRT7;HSPG2;NFKB2;COL1A1;PER1;CLDN4;KRT19;IL6;SPINT1;SFRP5;CLDN7;CD24		positive regulation of homeostatic process (GO:0032846)	2/83	0.018324142941730272	0.0882805133100707	0	0	10.220679012345679	40.877971632620635	SPP1;INHBA
Ion transport by P-type ATPases	1/36	0.08624372197430759	0.15986641146457017	0	0	11.612244897959183	28.456712045041098	FXYD2		Aortic valve disorder	3/28	4.6085838596253206E-5	0.0010273769872433032	0	0	50.87234042553192	507.9605655722774	IL6;SPP1;BGN		positive regulation of transcription from RNA polymerase II promoter (GO:0045944)	6/848	0.01853715064129225	0.0882805133100707	0	0	3.0945800043187215	12.34111826921971	PER1;IL6;LIF;INHBA;FSTL3;NFKB2
Jak-STAT signaling pathway	2/199	0.08848582523399792	0.16148278367184823	0	0	4.177876480541455	10.130986600028606	IL6;LIF		Paroxysmal kinesigenic choreoathetosis	4/80	4.751910548580115E-5	0.0010507853809844092	0	0	22.73913043478261	226.3539158165837	SLC12A2;CAVIN1;SPHK1;HSPG2		negative regulation of programmed cell death (GO:0043069)	4/408	0.018794243470219688	0.0882805133100707	0	0	4.207059836418424	16.719716783347426	IL6;SPHK1;GSTP1;AQP1
Interleukin-23-mediated signaling events	1/37	0.08853222789026767	0.16148278367184823	0	0	11.289115646258503	27.36920368672352	IL6		Mammary Neoplasms, Experimental	5/160	4.8761711620640096E-5	0.0010696369061103611	0	0	14.189964157706093	140.885983630153	SLC12A2;EFEMP1;SPP1;HBA1;AQP1		regulation of peptidyl-tyrosine phosphorylation (GO:0050730)	2/85	0.019162754331397695	0.0882805133100707	0	0	9.973393574297189	39.44264488506008	IL6;LIF
BMAL1-CLOCK/NPAS2 activates circadian expression	1/38	0.09081511663134849	0.1617644264995895	0	0	10.983452840595698	26.34852930034076	PER1		Trichohepatoenteric Syndrome	6/267	5.196123219387214E-5	0.0011261927766740626	0	0	10.286833855799372	101.47974613818316	COL1A1;COL3A1;IL6;TNXB;COL1A2;LIF		positive regulation of protein phosphorylation (GO:0001934)	4/412	0.019404089200043106	0.0882805133100707	0	0	4.164961636828645	16.419409357950414	IL6;SPHK1;LIF;INHBA
Signal transduction through IL-1R	1/38	0.09081511663134849	0.1617644264995895	0	0	10.983452840595698	26.34852930034076	IL6		Retrusion of lower jaw	7/395	5.339353062276737E-5	0.0011261927766740626	0	0	8.207504195636538	80.74395687672074	COL1A1;COL3A1;COL1A2;COL6A2;HBA2;HBA1;HSPG2		regulation of peptidyl-serine phosphorylation (GO:0033135)	2/86	0.019588053045278837	0.0882805133100707	0	0	9.854166666666666	38.754815869716495	IL6;LIF
p38 alpha/beta MAPK downstream pathway	1/38	0.09081511663134849	0.1617644264995895	0	0	10.983452840595698	26.34852930034076	KRT19		Hypoplastic mandible condyle	7/395	5.339353062276737E-5	0.0011261927766740626	0	0	8.207504195636538	80.74395687672074	COL1A1;COL3A1;COL1A2;COL6A2;HBA2;HBA1;HSPG2		biomineral tissue development (GO:0031214)	1/8	0.01982916145118511	0.0882805133100707	0	0	58.142857142857146	227.9549801512961	COL1A1
Platelet activation, signaling and aggregation	2/205	0.09304866144027284	0.16371698330938456	0	0	4.05316091954023	9.62476838242684	COL1A1;COL1A2		Decreased projection of lower jaw	7/395	5.339353062276737E-5	0.0011261927766740626	0	0	8.207504195636538	80.74395687672074	COL1A1;COL3A1;COL1A2;COL6A2;HBA2;HBA1;HSPG2		regulation of stress-activated protein kinase signaling cascade (GO:0070302)	1/8	0.01982916145118511	0.0882805133100707	0	0	58.142857142857146	227.9549801512961	GSTP1
Transmembrane transport of small molecules	3/432	0.09334740276412277	0.16371698330938456	0	0	2.904478500223181	6.887759410014668	SLC12A2;FXYD2;AQP1		Decreased projection of mandible	7/395	5.339353062276737E-5	0.0011261927766740626	0	0	8.207504195636538	80.74395687672074	COL1A1;COL3A1;COL1A2;COL6A2;HBA2;HBA1;HSPG2		positive regulation of macrophage differentiation (GO:0045651)	1/8	0.01982916145118511	0.0882805133100707	0	0	58.142857142857146	227.9549801512961	LIF
Alpha-M beta-2 integrin signaling	1/41	0.09763021468476817	0.16854473676287443	0	0	10.158163265306122	23.633660200289185	IL6		Aplasia/Hypoplasia of the mandible	7/397	5.5120937793026314E-5	0.0011537527589960165	0	0	8.164579606440071	80.061711822137	COL1A1;COL3A1;COL1A2;COL6A2;HBA2;HBA1;HSPG2		cellular response to nitric oxide (GO:0071732)	1/8	0.01982916145118511	0.0882805133100707	0	0	58.142857142857146	227.9549801512961	AQP1
Graft-versus-host disease	1/41	0.09763021468476817	0.16854473676287443	0	0	10.158163265306122	23.633660200289185	IL6		Fibrosis, Liver	8/545	5.658883252115244E-5	0.00117337517489992	0	0	6.885873902633679	67.34177341392697	COL1A1;COL3A1;IL6;COL1A2;SPINT1;SPP1;HBB;HSPG2		T-helper cell lineage commitment (GO:0002295)	1/8	0.01982916145118511	0.0882805133100707	0	0	58.142857142857146	227.9549801512961	IL6
Protein metabolism	3/442	0.09831776311167675	0.16854473676287443	0	0	2.8368632772742695	6.58024781787016	TUBA1A;SPHK1;MUC6		Acute Chest Syndrome	3/30	5.691425903052129E-5	0.00117337517489992	0	0	47.09929078014184	460.34680313226556	IL6;HBA2;HBA1		polyol transport (GO:0015791)	1/8	0.01982916145118511	0.0882805133100707	0	0	58.142857142857146	227.9549801512961	AQP1
Aldosterone-regulated sodium reabsorption	1/42	0.09989076947033614	0.16996339880027342	0	0	9.909905425584869	22.829231064333683	FXYD2		Micrognathism	7/400	5.779787042981993E-5	0.001179972486941418	0	0	8.101011894194922	79.05419950541462	COL1A1;COL3A1;COL1A2;COL6A2;HBA2;HBA1;HSPG2		central nervous system myelination (GO:0022010)	1/8	0.01982916145118511	0.0882805133100707	0	0	58.142857142857146	227.9549801512961	MYRF
Cell differentiation by G alpha (i/o) pathway inferred from mouse Neuro2A model	1/43	0.10214577427941592	0.17251286322745799	0	0	9.673469387755102	22.068611238785657	HSPG2		Contracture	5/166	5.809492550586851E-5	0.001179972486941418	0	0	13.657004830917874	133.20267120074823	COL1A2;CAVIN1;COL6A2;ADAMTSL2;BGN		myelin maintenance (GO:0043217)	1/8	0.01982916145118511	0.0882805133100707	0	0	58.142857142857146	227.9549801512961	MYRF
Alpha-6 beta-1 and alpha-6 beta-4 integrin signaling	1/46	0.10887762220856746	0.18253013134965723	0	0	9.02721088435374	20.018117808730278	LAMC3		Diabetes Mellitus	13/1507	6.0746666919775336E-5	0.0012247600051031174	0	0	4.340388581352437	42.139957465598854	CAVIN1;LAMC3;GSTP1;LIF;HBA1;AQP1;COL1A1;PER1;IL6;EFEMP1;SFRP5;FXYD2;SPP1		negative regulation of interleukin-1 production (GO:0032692)	1/8	0.01982916145118511	0.0882805133100707	0	0	58.142857142857146	227.9549801512961	GSTP1
Agrin in postsynaptic differentiation	1/47	0.11111056030365549	0.18364285108799683	0	0	8.830523513753327	19.402687070536402	LAMC3		Kyphosis deformity of spine	5/168	6.149424779739756E-5	0.0012307826821931686	0	0	13.488070892978868	130.78798202570573	COL1A1;COL1A2;COL6A2;BGN;HSPG2		T-helper 17 cell differentiation (GO:0072539)	1/8	0.01982916145118511	0.0882805133100707	0	0	58.142857142857146	227.9549801512961	IL6
Hemostasis pathway	3/468	0.11173388603700889	0.18364285108799683	0	0	2.6746739876458476	5.861909800062403	COL1A1;COL1A2;HBB		Iron deficiency anemia	3/32	6.928645627860575E-5	0.0013672088542900375	0	0	43.84666177549523	419.9309284926422	HBB;HBA2;HBA1		positive regulation of metanephros development (GO:0072216)	1/8	0.01982916145118511	0.0882805133100707	0	0	58.142857142857146	227.9549801512961	LIF
Intestinal immune network for IgA production	1/48	0.11333801483691312	0.18364285108799683	0	0	8.642205818497612	18.81737166641443	IL6		Diabetic Nephropathy	8/561	6.930781573534472E-5	0.0013672088542900375	0	0	6.681133212778782	63.98489794343421	IL6;COL1A2;SPHK1;BGN;SPP1;HBA1;HSPG2;AQP1		cellular response to reactive nitrogen species (GO:1902170)	1/8	0.01982916145118511	0.0882805133100707	0	0	58.142857142857146	227.9549801512961	AQP1
Lipid digestion, mobilization, and transport	1/48	0.11333801483691312	0.18364285108799683	0	0	8.642205818497612	18.81737166641443	HSPG2		Non-Small Cell Lung Carcinoma	16/2243	6.985323442504139E-5	0.0013676226668869545	0	0	3.7450540162180723	35.83684944665137	SLC12A2;CAVIN1;SPHK1;GSTP1;KRT7;INHBA;AQP1;PER1;KRT19;IL6;EFEMP1;SPINT1;SFRP5;CLDN7;SPP1;CD24		regulation of T-helper 2 cell cytokine production (GO:2000551)	1/8	0.01982916145118511	0.0882805133100707	0	0	58.142857142857146	227.9549801512961	IL6
Wnt signaling pathway	2/231	0.11356860527810331	0.18364285108799683	0	0	3.5882459970887917	7.805684373606142	SFRP5;INHBA		Experimental Organism Basal Cell Carcinoma	6/282	7.032632969768803E-5	0.0013676226668869545	0	0	9.720355731225297	92.94958258744843	IL6;COL1A2;SFRP5;GSTP1;BGN;CD24		negative regulation of biosynthetic process (GO:0009890)	1/8	0.01982916145118511	0.0882805133100707	0	0	58.142857142857146	227.9549801512961	GSTP1
Interleukin-5 signaling pathway	1/49	0.11555999902224065	0.18554704068359767	0	0	8.46173469387755	18.260130793597916	IL6		Osteoarthrosis Deformans	4/89	7.21571171107513E-5	0.0013933437684343667	0	0	20.32225063938619	193.80648896314605	CXCL6;COL1A2;COL6A2;CLIC1		diol biosynthetic process (GO:0034312)	1/8	0.01982916145118511	0.0882805133100707	0	0	58.142857142857146	227.9549801512961	SPHK1
Carbohydrate metabolism	2/235	0.11682391778751072	0.18626470808078632	0	0	3.5259298998569384	7.5704798515734515	BGN;HSPG2		Skin carcinoma	4/90	7.537475624460895E-5	0.0014106577922332654	0	0	20.084934277047523	190.66704706762619	COL1A1;KRT19;GSTP1;KRT7		response to vitamin D (GO:0033280)	1/8	0.01982916145118511	0.0882805133100707	0	0	58.142857142857146	227.9549801512961	SPP1
Aquaporin-mediated transport	1/50	0.1177765260040411	0.1864794995063984	0	0	8.28862973760933	17.7290996615035	AQP1		Fibrous Dysplasia	3/33	7.608112255540456E-5	0.0014106577922332654	0	0	42.38297872340426	401.9478954622147	COL1A1;IL6;SPP1		negative regulation of bone remodeling (GO:0046851)	1/8	0.01982916145118511	0.0882805133100707	0	0	58.142857142857146	227.9549801512961	IL6
Glutathione metabolism	1/51	0.11998760892209076	0.187377909823539	0	0	8.122448979591837	17.22257115519733	GSTP1		Thalassemia Intermedia	3/33	7.608112255540456E-5	0.0014106577922332654	0	0	42.38297872340426	401.9478954622147	HBB;HBA2;HBA1		transepithelial transport (GO:0070633)	1/8	0.01982916145118511	0.0882805133100707	0	0	58.142857142857146	227.9549801512961	SLC12A2
Amyloids	1/51	0.11998760892209076	0.187377909823539	0	0	8.122448979591837	17.22257115519733	HSPG2		Iron-Refractory Iron Deficiency Anemia	3/33	7.608112255540456E-5	0.0014106577922332654	0	0	42.38297872340426	401.9478954622147	HBB;HBA2;HBA1		sphingosine biosynthetic process (GO:0046512)	1/8	0.01982916145118511	0.0882805133100707	0	0	58.142857142857146	227.9549801512961	SPHK1
RANKL signaling pathway	1/54	0.1265883240687765	0.19501444518703406	0	0	7.661532537543319	15.834970375184442	NFKB2		Disproportionate short-limb short stature	3/33	7.608112255540456E-5	0.0014106577922332654	0	0	42.38297872340426	401.9478954622147	COL1A1;COL1A2;HSPG2		regulation of MAP kinase activity (GO:0043405)	2/87	0.020017318109897504	0.08830709408778306	0	0	9.737745098039216	38.08585452607372	GSTP1;CD24
Binding of chemokines to chemokine receptors	1/54	0.1265883240687765	0.19501444518703406	0	0	7.661532537543319	15.834970375184442	CXCL6		Acquired scoliosis	7/418	7.619470217739237E-5	0.0014106577922332654	0	0	7.739093532507215	73.38377681845759	COL1A1;COL3A1;TUBA1A;COL1A2;CAVIN1;COL6A2;HSPG2		cytokine-mediated signaling pathway (GO:0019221)	5/633	0.020515475155090685	0.08830709408778306	0	0	3.41861288039632	13.286698063189709	CXCL6;IL6;COL1A2;BGN;LIF
Vibrio cholerae infection	1/55	0.12877776139221664	0.19705590333842546	0	0	7.519274376417234	15.412009607623004	SLC12A2		Carcinomatosis	5/176	7.66550003802905E-5	0.0014106577922332654	0	0	12.851851851851851	121.78666348998348	SLC12A2;EFEMP1;GSTP1;HBA1;AQP1		positive regulation of cell proliferation (GO:0008284)	4/424	0.02130715894082591	0.08830709408778306	0	0	4.043478260869565	15.56218396031169	IL6;SPHK1;LIF;AQP1
Cytosolic DNA-sensing pathway	1/56	0.13096181981447472	0.19906196611800156	0	0	7.382189239332097	15.00687933540933	IL6		Intrahepatic Cholangiocarcinoma	5/177	7.873575618388806E-5	0.0014342825877813091	0	0	12.776485788113694	120.73029307856993	CLDN4;IL6;GSTP1;BGN;SPP1		cell-matrix adhesion (GO:0007160)	2/90	0.021328695384006162	0.08830709408778306	0	0	9.40435606060606	36.18515879365064	COL3A1;EMILIN1
Pathogenic Escherichia coli infection	1/57	0.13314051228520932	0.199710768427814	0	0	7.25	14.618539131965724	TUBA1A		Aortic Aneurysm, Abdominal	6/288	7.898492733587808E-5	0.0014342825877813091	0	0	9.51063829787234	89.83990046940522	COL3A1;IL6;COL1A2;BGN;SPP1;HSPG2		regulation of cytokine-mediated signaling pathway (GO:0001959)	2/90	0.021328695384006162	0.08830709408778306	0	0	9.40435606060606	36.18515879365064	SPHK1;CD24
SHP2 signaling	1/57	0.13314051228520932	0.199710768427814	0	0	7.25	14.618539131965724	IL6		Cerebrovascular Disorders	5/178	8.085978967167354E-5	0.001458668047892953	0	0	12.70199100834939	119.68824332650917	COL3A1;TUBA1A;LAMC3;SPP1;HBB		positive regulation of cellular protein metabolic process (GO:0032270)	2/91	0.02177361021578966	0.08830709408778306	0	0	9.298220973782772	35.5848177883064	IL6;INHBA
Tryptophan metabolism	1/58	0.13531385173981347	0.2016441712201142	0	0	7.122448979591836	14.246025949065045	INMT		Prostatic Neoplasms	13/1554	8.326917565013108E-5	0.0014641073154101822	0	0	4.1972920357086485	39.42697781470122	SLC12A2;GSTP1;TACSTD2;KRT7;HBA1;HSPG2;NFKB2;IL6;SPINT1;CLDN7;SPP1;PMEPA1;MUC6		negative regulation of kinase activity (GO:0033673)	2/91	0.02177361021578966	0.08830709408778306	0	0	9.298220973782772	35.5848177883064	GSTP1;BGN
ATF2 transcription factor network	1/59	0.1374818510452552	0.20354455869037785	0	0	6.9992962702322306	13.8884471557023	IL6		Short long bone	3/34	8.329713391830358E-5	0.0014641073154101822	0	0	41.01372683596431	385.24589055488593	ADAMTSL2;BGN;HSPG2		negative regulation of activin receptor signaling pathway (GO:0032926)	1/9	0.022280559123686802	0.08830709408778306	0	0	50.87244897959184	193.52086993316271	FSTL3
RAGE pathway	1/60	0.13964452305344063	0.20462549857686158	0	0	6.88031822898651	13.544974303558986	IL6		Coxa valga	3/34	8.329713391830358E-5	0.0014641073154101822	0	0	41.01372683596431	385.24589055488593	ADAMTSL2;BGN;HSPG2		regulation of immunoglobulin secretion (GO:0051023)	1/9	0.022280559123686802	0.08830709408778306	0	0	50.87244897959184	193.52086993316271	IL6
FSH regulation of apoptosis	2/263	0.14023934367656113	0.20462549857686158	0	0	3.143199233716475	6.1745154055267415	TUBA1A;MYRF		Coxa valga deformity	3/34	8.329713391830358E-5	0.0014641073154101822	0	0	41.01372683596431	385.24589055488593	ADAMTSL2;BGN;HSPG2		negative regulation of lipid localization (GO:1905953)	1/9	0.022280559123686802	0.08830709408778306	0	0	50.87244897959184	193.52086993316271	IL6
Ion channel transport	1/61	0.1418018805927374	0.20462549857686158	0	0	6.76530612244898	13.214837540593157	FXYD2		Malignant neoplasm of endometrium	8/577	8.432713267747417E-5	0.0014727706866346124	0	0	6.487906937819064	60.86180207913324	PER1;CLDN4;KRT19;IL6;GSTP1;SPP1;CD24;AQP1		sphingoid biosynthetic process (GO:0046520)	1/9	0.022280559123686802	0.08830709408778306	0	0	50.87244897959184	193.52086993316271	SPHK1
FGF signaling pathway	1/61	0.1418018805927374	0.20462549857686158	0	0	6.76530612244898	13.214837540593157	SPP1		Uterine Corpus Cancer	8/579	8.638173599607066E-5	0.0014991058234254792	0	0	6.464515052956384	60.486749686420026	PER1;CLDN4;KRT19;IL6;GSTP1;SPP1;CD24;AQP1		negative regulation of catenin import into nucleus (GO:0035414)	1/9	0.022280559123686802	0.08830709408778306	0	0	50.87244897959184	193.52086993316271	SFRP5
Circadian rhythm	1/62	0.14395393646955568	0.2064245126733251	0	0	6.654064904650385	12.897320592663672	PER1		ovarian neoplasm	10/938	9.112873696642576E-5	0.0015451554305510615	0	0	5.124461206896552	47.674078945989194	CLDN4;IL6;EFEMP1;GSTP1;CLDN7;SPP1;LIF;KRT7;CD24;AQP1		sphingosine metabolic process (GO:0006670)	1/9	0.022280559123686802	0.08830709408778306	0	0	50.87244897959184	193.52086993316271	SPHK1
O-linked glycosylation of mucins	1/63	0.1461007034145454	0.2081935023657272	0	0	6.54641211323239	12.591756250239605	MUC6		Beta thalassemia minor	2/6	9.128927051395767E-5	0.0015451554305510615	0	0	207.77083333333334	1932.5756890799973	HBB;HBA2		granulocyte activation (GO:0036230)	1/9	0.022280559123686802	0.08830709408778306	0	0	50.87244897959184	193.52086993316271	CXCL6
Interleukin-12-mediated signaling events	1/65	0.15037842149138922	0.21150903965845155	0	0	6.341198979591836	12.01403781811508	NFKB2		Cigarette-paper scars	2/6	9.128927051395767E-5	0.0015451554305510615	0	0	207.77083333333334	1932.5756890799973	COL1A1;COL3A1		positive regulation of immunoglobulin secretion (GO:0051024)	1/9	0.022280559123686802	0.08830709408778306	0	0	50.87244897959184	193.52086993316271	IL6
LPA receptor mediated events	1/65	0.15037842149138922	0.21150903965845155	0	0	6.341198979591836	12.01403781811508	IL6		Crumpled long bones	2/6	9.128927051395767E-5	0.0015451554305510615	0	0	207.77083333333334	1932.5756890799973	COL1A1;COL1A2		regulation of hair cycle (GO:0042634)	1/9	0.022280559123686802	0.08830709408778306	0	0	50.87244897959184	193.52086993316271	PER1
Signaling by TGF-beta receptor complex	1/66	0.15250939797562668	0.21150903965845155	0	0	6.243328100470958	11.740759916332207	PMEPA1		Hepatitis, Chronic	5/183	9.215091927437035E-5	0.0015501706788363405	0	0	12.34207240948814	114.68355996270503	KRT19;IL6;SPINT1;HBB;KRT7		response to vitamin (GO:0033273)	1/9	0.022280559123686802	0.08830709408778306	0	0	50.87244897959184	193.52086993316271	SPP1
Endochondral ossification	1/66	0.15250939797562668	0.21150903965845155	0	0	6.243328100470958	11.740759916332207	SPP1		Idiopathic pulmonary arterial hypertension	6/297	9.354915528325695E-5	0.0015640962426017716	0	0	9.21227741330834	85.46251437292034	COL1A1;IL6;COL1A2;SPHK1;BGN;AQP1		potassium ion import across plasma membrane (GO:1990573)	1/9	0.022280559123686802	0.08830709408778306	0	0	50.87244897959184	193.52086993316271	FXYD2
G alpha 13 pathway	1/67	0.15463513630999146	0.21150903965845155	0	0	6.148423005565863	11.477180657220888	NFKB2		Epithelioma	6/298	9.529125231175388E-5	0.0015835673565989645	0	0	9.180261519302615	84.99611723631497	COL1A1;KRT19;IL6;SFRP5;TACSTD2;SPP1		regulation of cell death (GO:0010941)	2/96	0.024055644471290525	0.0932906044596755	0	0	8.801418439716311	32.80628046281635	HBB;HBA1
SIDS susceptibility pathways	1/67	0.15463513630999146	0.21150903965845155	0	0	6.148423005565863	11.477180657220888	IL6		Aortic Aneurysm	4/96	9.692010010614598E-5	0.0016009332198256162	0	0	18.76937618147448	173.45951042297906	COL1A1;COL3A1;IL6;SPP1		negative regulation of pathway-restricted SMAD protein phosphorylation (GO:0060394)	1/10	0.02472594881725805	0.0932906044596755	0	0	45.21768707482993	167.3010120823387	PMEPA1
Immune system signaling by interferons, interleukins, prolactin, and growth hormones	2/280	0.15492109483755004	0.21150903965845155	0	0	2.948441247002398	5.498369279934448	IL6;NFKB2		Osteoporosis	7/441	1.0641536739881987E-4	0.0017472511222009824	0	0	7.3203300825206306	66.96755495475213	COL1A1;IL6;COL1A2;CAVIN1;SPP1;HBB;HSPG2		cardiovascular system development (GO:0072358)	1/10	0.02472594881725805	0.0932906044596755	0	0	45.21768707482993	167.3010120823387	HSPG2
NFAT involvement in hypertrophy of the heart	1/69	0.15887094888113906	0.2156105734815459	0	0	5.966986794717887	10.977245117600177	LIF		Sessile Serrated Adenoma/Polyp	3/37	1.0758892051640563E-4	0.0017560048812856207	0	0	37.3892365456821	341.6326661301949	HBB;HBA2;HBA1		positive regulation of bone resorption (GO:0045780)	1/10	0.02472594881725805	0.0932906044596755	0	0	45.21768707482993	167.3010120823387	SPP1
G alpha q pathway	1/70	0.16098104828531062	0.21718153259793385	0	0	5.880212954747116	10.740024519792764	NFKB2		Ischemia of kidney	4/99	1.0922478751602675E-4	0.0017721560199345878	0	0	18.17391304347826	165.78429812678354	IL6;SPHK1;BGN;HSPG2		chloride ion homeostasis (GO:0055064)	1/10	0.02472594881725805	0.0932906044596755	0	0	45.21768707482993	167.3010120823387	SLC12A2
Phase II of biological oxidations: conjugation	1/71	0.16308595979881008	0.21744794639841342	0	0	5.795918367346939	10.51076961698872	GSTP1		Muscular Dystrophy, Duchenne	5/190	1.0995338407873034E-4	0.0017734834067286976	0	0	11.87087087087087	108.20837811235475	IL6;BGN;SPP1;HSPG2;AQP1		positive regulation of bone remodeling (GO:0046852)	1/10	0.02472594881725805	0.0932906044596755	0	0	45.21768707482993	167.3010120823387	SPP1
Interleukin-6 signaling pathway	1/71	0.16308595979881008	0.21744794639841342	0	0	5.795918367346939	10.51076961698872	IL6		Nasopharyngeal carcinoma	9/782	1.2103793447249933E-4	0.0019408538966292	0	0	5.445776669927113	49.117673785440466	KRT19;COL3A1;IL6;EFEMP1;GSTP1;CLDN7;SPP1;HBB;CD24		positive regulation of reproductive process (GO:2000243)	1/10	0.02472594881725805	0.0932906044596755	0	0	45.21768707482993	167.3010120823387	INHBA
Sphingolipid metabolism	1/72	0.16518569591012358	0.21770137958097213	0	0	5.713998275366484	10.289111031016239	SPHK1		Sweet Syndrome	3/39	1.2610069935787855E-4	0.0019546472731335925	0	0	35.308510638297875	317.0149830122188	HBB;HBA2;HBA1		positive regulation of type 2 immune response (GO:0002830)	1/10	0.02472594881725805	0.0932906044596755	0	0	45.21768707482993	167.3010120823387	IL6
Myocyte adrenergic pathway	1/72	0.16518569591012358	0.21770137958097213	0	0	5.713998275366484	10.289111031016239	HSPG2		Corneal dystrophy, Lattice type 3	2/7	1.2760097078443218E-4	0.0019546472731335925	0	0	166.20833333333334	1490.3240703269437	CLDN7;TACSTD2		regulation of immune response (GO:0050776)	3/251	0.024829653186959788	0.0932906044596755	0	0	5.070864790665752	18.74047942185496	COL1A1;COL3A1;COL1A2
Myc repressed pathway	1/73	0.1672802691231711	0.2191948354027759	0	0	5.634353741496598	10.074701240888364	COL1A2		Hemolytic disorder	2/7	1.2760097078443218E-4	0.0019546472731335925	0	0	166.20833333333334	1490.3240703269437	HBA2;HBA1		glycosaminoglycan biosynthetic process (GO:0006024)	2/99	0.025470075176232815	0.0951468325548927	0	0	8.527920962199312	31.299610767204847	BGN;HSPG2
RANKL regulation of apoptosis and immune response	1/74	0.16936969182663447	0.21941073713904918	0	0	5.556891249650545	9.867213018330611	IL6		Incontinence	2/7	1.2760097078443218E-4	0.0019546472731335925	0	0	166.20833333333334	1490.3240703269437	IL6;CLDN7		cellular response to transforming growth factor beta stimulus (GO:0071560)	2/100	0.025948961945953097	0.09528091153368619	0	0	8.44047619047619	30.82144266223132	COL3A1;COL1A2
Seven transmembrane receptor signaling through beta-arrestin	1/74	0.16936969182663447	0.21941073713904918	0	0	5.556891249650545	9.867213018330611	NFKB2		Alpha-thalassemia/mental retardation syndrome (301040) is an allelic disorder	2/7	1.2760097078443218E-4	0.0019546472731335925	0	0	166.20833333333334	1490.3240703269437	HBA2;HBA1		cellular response to cytokine stimulus (GO:0071345)	4/456	0.026931479093887437	0.09528091153368619	0	0	3.7510580992689495	13.558047394465985	IL6;COL1A2;BGN;LIF
RIG-I/MDA5-mediated induction of interferon-alpha/beta pathways	1/76	0.17353313536390655	0.22227839810657693	0	0	5.408163265306122	9.4717853003048	NFKB2		Broad long bones	2/7	1.2760097078443218E-4	0.0019546472731335925	0	0	166.20833333333334	1490.3240703269437	COL1A1;COL1A2		negative regulation of morphogenesis of an epithelium (GO:1905331)	1/11	0.027165344857992397	0.09528091153368619	0	0	40.69387755102041	146.73452100035948	TACSTD2
VEGF signaling pathway	1/76	0.17353313536390655	0.22227839810657693	0	0	5.408163265306122	9.4717853003048	SPHK1		Molluscoid pseudotumors	2/7	1.2760097078443218E-4	0.0019546472731335925	0	0	166.20833333333334	1490.3240703269437	COL1A1;COL3A1		import across plasma membrane (GO:0098739)	1/11	0.027165344857992397	0.09528091153368619	0	0	40.69387755102041	146.73452100035948	FXYD2
Mitochondrial pathway of apoptosis: caspases	1/77	0.1756071809118701	0.22367842037936528	0	0	5.336734693877551	9.283280446293812	KRT19		Pulmonary Valve Insufficiency	2/7	1.2760097078443218E-4	0.0019546472731335925	0	0	166.20833333333334	1490.3240703269437	COL1A1;COL1A2		positive regulation of superoxide anion generation (GO:0032930)	1/11	0.027165344857992397	0.09528091153368619	0	0	40.69387755102041	146.73452100035948	GSTP1
p73 transcription factor network	1/79	0.17973998119355442	0.2276706428451689	0	0	5.199372056514914	8.923391206941128	TUBA1A		Acquired flat foot	4/104	1.3219781074871336E-4	0.0020138133170720667	0	0	17.26086956521739	154.16047142432132	COL1A1;TNXB;COL1A2;HSPG2		immune response-regulating cell surface receptor signaling pathway (GO:0002768)	1/11	0.027165344857992397	0.09528091153368619	0	0	40.69387755102041	146.73452100035948	CD24
[truncated: 2,562 more rows]
[truncated: 9 more columns]

## Sheet: (b3) Enrichr
Bioplanet										DisGeNET										Biological Process										Molecular Function										KEGG
[truncated: 3,443 more rows]
[truncated: 9 more columns]

## Sheet: (b4) Enrichr
Bioplanet										DisGeNET										Biological Process										Molecular Function									KEGG										MGI Mammalian Phenotype
[truncated: 2,390 more rows]
[truncated: 8 more columns]

[truncated: 7 more sheets: (b5) Enrichr, (b6) Enrichr, (b7) Enrichr, (b8) Enrichr, (b9) Enrichr, (b10) Enrichr, (b11) Enrichr]
