# Supplementary material for: Spatial gene regulatory networks driving cell state transitions during human liver disease
Source: EMBO Mol Med. 2025 Apr 25;17(6):1452–74. doi: 10.1038/s44321-025-00230-6 (PMC12162837; doi:10.1038/s44321-025-00230-6)
Supplement: Supplementary file 7 — Data Set EV4 [file 44321_2025_230_MOESM7_ESM.xlsx]

## Sheet: snRNA-seq CellTypes DEGs
Data Set EV4. snRNA-seq DEGs for Cell Types and Subclusters
FeatureID	FeatureName	CC Average	CC Log2 Fold Change	CC P-Value	BC Average	BC Log2 Fold Change	BC P-Value	EC Average	EC Log2 Fold Change	EC P-Value	HC Average	HC Log2 Fold Change	HC P-Value	MC Average	MC Log2 Fold Change	MC P-Value	MP Average	MP Log2 Fold Change	MP P-Value	LC Average	LC Log2 Fold Change	LC P-Value
ENSG00000184005	ST6GALNAC3	0.1891	-4.36022	2.24689e-11	0.168903	-4.106	1	21.1805	7.50885	2.65574e-246	0.0681676	-7.49741	1.85467e-227	0.497411	-2.91925	0.0089261	0.902754	-2.03478	0.92206	0.642392	-2.52066	0.874494
ENSG00000234810	AL603840.1	0.103792	-4.17269	2.2481e-10	0.225203	-2.74035	1	10.304	7.66892	1.65725e-239	0.0349343	-7.41461	6.37471e-214	0.165804	-3.44659	0.0017369	0.142166	-3.60206	0.43263	0.23993	-2.87014	0.778414
ENSG00000127329	PTPRB	0.137915	-4.30723	3.38487e-11	0.394106	-2.60155	1	14.8696	7.29137	2.3762e-230	0.0616256	-7.13304	6.595e-212	0.36533	-2.85709	0.0105652	0.483364	-2.42317	0.775006	0.611434	-2.08578	0.988262
ENSG00000165810	BTNL9	0.0170617	-4.82723	2.4744e-11	0	-3.20588	1	2.85799	7.97629	1.12566e-224	0.00798124	-7.67331	8.21553e-194	0.0449637	-3.4094	0.0030562	0.0497581	-3.13728	0.580802	0.0386983	-3.42945	0.627511
ENSG00000229308	AC010737.1	0.0383888	-4.27824	3.48118e-10	0.168903	-1.76498	1	4.1934	7.67036	3.60506e-224	0.0121681	-7.63199	4.13115e-203	0.0562046	-3.66485	0.00112981	0.191924	-1.88649	0.993195	0.108355	-2.66595	0.851369
ENSG00000102755	FLT1	0.0568723	-4.58041	1.67634e-11	0.281504	-2.03154	1	7.52507	7.36929	1.24317e-221	0.0344109	-6.98378	8.21553e-194	0.129271	-3.35304	0.0026947	0.206141	-2.64045	0.730076	0.193492	-2.7239	0.83792
ENSG00000131016	AKAP12	0.0895738	-4.43036	4.34671e-11	0.225203	-2.78767	1	10.5796	7.3224	1.55699e-221	0.0472332	-7.02189	1.40961e-197	0.233249	-3.00686	0.00876958	0.220357	-3.04094	0.614022	0.394723	-2.21563	0.975087
ENSG00000069122	ADGRF5	0.0327016	-4.44884	9.23089e-11	0.225203	-1.39046	1	4.03038	7.47921	1.79207e-218	0.0136074	-7.41718	3.32523e-198	0.132081	-2.41451	0.0493305	0.071083	-3.18511	0.555559	0.108355	-2.61347	0.854067
ENSG00000169744	LDB2	0.334125	-4.55206	2.91034e-12	0.844513	-3.11364	1	41.9878	6.88149	2.18266e-215	0.146802	-7.39861	2.331e-232	3.69826	-1.02218	0.533276	1.09468	-2.7683	0.660063	2.76306	-1.43351	1
ENSG00000163687	DNASE1L3	0.0213271	-5.06003	1.56574e-12	0	-3.7378	1	4.09296	7.39198	2.78434e-215	0.0201494	-6.87073	2.73124e-182	0.0590148	-3.56974	0.00142467	0.120841	-2.49798	0.770713	0.0851363	-2.96065	0.752769
ENSG00000185737	NRG3	0.878677	-2.57814	2.17517e-05	1.63272	-1.63592	1	28.2879	6.89488	9.57385e-214	0.129793	-6.99933	4.93248e-212	0.812156	-2.65123	0.0217122	0.568664	-3.13489	0.561347	0.982937	-2.35006	0.917572
ENSG00000046889	PREX2	0.0582941	-3.96774	1.53907e-09	0.0563008	-3.04111	1	5.03263	7.21698	1.63967e-213	0.0215886	-7.07917	5.40554e-194	0.174234	-2.34984	0.0552611	0.135058	-2.64974	0.712395	0.116095	-2.84887	0.775946
ENSG00000136011	STAB2	0.0398106	-4.6055	3.11995e-11	0.112602	-2.55717	1	5.40641	7.28748	9.08393e-212	0.0266913	-6.87197	1.69404e-183	0.101168	-3.22317	0.00494614	0.142166	-2.68055	0.727847	0.154793	-2.55714	0.886746
ENSG00000145708	CRHBP	0.0383888	-4.46797	9.42416e-11	0.112602	-2.36936	1	4.7313	7.14222	1.96164e-204	0.0225045	-6.93023	9.47955e-184	0.148942	-2.48649	0.0441534	0.170599	-2.24021	0.868657	0.170273	-2.23741	0.967729
ENSG00000120156	TEK	0.0341234	-4.1018	1.34172e-09	0.0563008	-2.42598	1	3.28282	7.17618	2.49866e-203	0.0108597	-7.4527	2.29785e-194	0.193906	-1.57608	0.313864	0.0995161	-2.44936	0.778525	0.092876	-2.53286	0.87793
ENSG00000135218	CD36	0.073934	-4.20491	2.69223e-10	0	-4.61312	1	7.42353	6.9067	1.39212e-201	0.042523	-6.669	1.1771e-182	0.168614	-2.97155	0.00956358	0.518906	-1.32947	1	0.348285	-1.89483	1
ENSG00000185008	ROBO2	0.146446	-3.70672	7.35456e-09	0.450407	-1.9192	1	10.2458	6.63561	5.81139e-198	0.0770647	-6.2794	8.50876e-172	0.354089	-2.38705	0.0501325	0.29144	-2.62767	0.727847	0.448901	-2.01268	1
ENSG00000164035	EMCN	0.036967	-3.81095	3.21704e-08	0.0563008	-2.2474	1	2.89751	7.12936	2.78456e-189	0.0132148	-6.98662	1.90293e-170	0.106789	-2.24753	0.0963426	0.0639747	-2.85666	0.706036	0.0773966	-2.59548	0.900702
ENSG00000259124	AC008050.1	0.0199053	-4.60131	1.37335e-10	0.0563008	-2.18673	1	2.76852	6.98813	4.3629e-189	0.0124298	-7.01395	3.36026e-175	0.202337	-1.27255	0.537983	0.0426498	-3.3113	0.547467	0.0541777	-2.99497	0.76341
ENSG00000162618	ADGRL4	0.0127963	-4.61982	3.31556e-10	0	-2.62038	1	1.87825	7.18526	3.39341e-188	0.0091588	-6.88009	3.98687e-163	0.0562046	-2.51521	0.0465454	0.0568664	-2.38049	0.817656	0.0619173	-2.25707	0.959415
ENSG00000166265	CYYR1	0.0127963	-4.58549	5.78759e-10	0	-2.58613	1	1.83763	7.27024	3.78122e-188	0.00837376	-6.97508	5.55413e-163	0.0477739	-2.70442	0.0313386	0.0781913	-1.92987	0.9912	0.0386983	-2.80896	0.82645
ENSG00000204301	NOTCH4	0.00284361	-5.49359	1.31258e-10	0.0563008	-0.754243	1	1.04341	7.83795	6.08439e-184	0.00248596	-7.85717	1.90608e-159	0.0140512	-3.46163	0.00569122	0.0639747	-1.35966	1	0.0309587	-2.23997	0.959817
ENSG00000138315	OIT3	0.0199053	-3.89458	2.79724e-08	0	-2.48271	1	1.70316	7.08193	5.47966e-182	0.00955132	-6.67843	1.91332e-155	0.0252921	-3.45207	0.00385707	0.071083	-1.95209	0.973615	0.046438	-2.48255	0.901274
ENSG00000157554	ERG	0.0227489	-4.51141	9.65027e-11	0	-3.27797	1	2.91727	6.62304	1.5053e-181	0.0112522	-7.25091	6.90841e-188	0.37095	-0.483482	1	0.0852996	-2.50772	0.760386	0.147054	-1.76101	1
ENSG00000174640	SLCO2A1	0.0113745	-4.7354	2.3827e-09	0	-2.58362	1	1.84696	7.6267	5.38823e-181	0.00667284	-7.29998	1.69767e-155	0.0562046	-2.47824	0.0866256	0.0071083	-4.5165	0.376944	0.023219	-3.39225	0.765055
ENSG00000165682	CLEC1B	0.00568723	-4.82062	1.79639e-09	0	-1.82034	1	1.08897	7.67216	1.03388e-179	0.00366352	-7.38064	2.10248e-152	0.0224818	-2.94006	0.0227713	0.0142166	-3.16726	0.612473	0.0386983	-2.04171	1
ENSG00000271955	AC007100.1	0.0298579	-3.44253	5.07447e-07	0	-2.58571	1	1.8272	7.03772	1.4077e-178	0.00876628	-6.90828	1.97128e-159	0.0449637	-2.78688	0.0275334	0.0781913	-1.92945	1	0.069657	-2.06991	1
ENSG00000153162	BMP6	0.0156399	-4.34158	2.11873e-09	3.04025	3.19774	0.456782	1.84916	6.95464	3.29758e-178	0.00536444	-7.63503	9.17874e-177	0.036533	-3.08865	0.011384	0.0497581	-2.53645	0.774241	0.0541777	-2.41304	0.923383
ENSG00000138411	HECW2	0.0853084	-4.20209	1.75334e-10	0.0563008	-3.81305	1	8.32972	6.22746	3.60554e-178	0.0614948	-6.32931	2.73071e-173	1.1269	-0.421198	1	0.163491	-3.15942	0.558562	0.332806	-2.15975	0.976129
ENSG00000154330	PGM5	0.0554505	-3.94314	5.38038e-09	0	-3.94638	1	4.63085	6.58666	5.14683e-178	0.0361118	-6.22533	2.55849e-157	0.177044	-2.23142	0.0902065	0.234574	-1.78684	1	0.162533	-2.29341	0.963992
ENSG00000125266	EFNB2	0.0426542	-2.67215	5.81543e-05	0	-2.31648	1	1.51819	7.09245	2.84522e-176	0.00601864	-7.17684	1.79353e-160	0.036533	-2.7979	0.0282309	0.0426498	-2.4394	0.814105	0.0309587	-2.80243	0.834703
ENSG00000157510	AFAP1L1	0.0199053	-3.54387	3.03187e-07	0	-2.13373	1	1.33431	6.99554	1.99153e-174	0.00601864	-6.99091	9.92273e-157	0.0590148	-1.95758	0.165648	0.0355415	-2.47921	0.778696	0.0541777	-1.93961	1
ENSG00000163072	NOSTRIN	0.457822	-1.09264	0.121713	0	-4.14921	1	5.25877	6.23369	7.5753e-173	0.0218503	-7.1714	1.55531e-199	0.289454	-1.72947	0.226635	0.113733	-2.99279	0.596876	0.147054	-2.63448	0.842724
ENSG00000164619	BMPER	0.126541	-3.46818	4.50616e-08	0.225203	-2.32161	1	7.36974	6.11127	2.29401e-172	0.0315324	-7.13899	5.69829e-202	1.58778	0.263199	0.973962	0.241682	-2.44454	0.778538	0.185752	-2.80756	0.793835
ENSG00000267107	PCAT19	0.00995265	-4.04697	5.53667e-08	0.0563008	-0.726477	1	1.01103	7.17276	1.13122e-168	0.0058878	-6.60748	5.34027e-139	0.00281023	-5.02181	0.000149767	0.0071083	-3.65978	0.453892	0.0541777	-1.53181	1
ENSG00000085276	MECOM	0.153555	-2.19165	0.00147696	0.112602	-2.07106	1	3.81523	6.81748	2.44957e-167	0.0189718	-6.87576	3.79422e-159	0.0533944	-3.62604	0.0045998	0.127949	-2.33821	0.94709	0.0851363	-2.87915	0.901181
ENSG00000122679	RAMP3	0.00995265	-4.08375	6.14839e-08	0.0563008	-0.763135	1	1.03737	7.18713	9.67898e-167	0.00536444	-6.77926	1.62251e-140	0.0196716	-3.05403	0.0184506	0.0213249	-2.69496	0.744039	0.0309587	-2.24888	0.965011
ENSG00000148841	ITPRIP	0.0127963	-3.95242	4.53083e-08	0	-1.95513	1	1.17459	6.85847	1.4708e-166	0.00340184	-7.62163	4.11293e-163	0.0927376	-1.1415	0.639438	0.0781913	-1.29634	1	0.0851363	-1.17293	1
ENSG00000137033	IL33	0.00853084	-4.43084	6.35807e-09	0	-1.91713	1	1.14715	6.95713	2.30528e-166	0.00680368	-6.59256	7.03342e-142	0.036533	-2.39645	0.0737214	0.0355415	-2.26215	0.858611	0.046438	-1.91567	1
ENSG00000031081	ARHGAP31	0.044076	-3.79084	7.97591e-09	0.281504	-0.886715	1	3.28172	6.17217	1.26368e-165	0.0150466	-7.02691	1.02672e-185	0.281023	-1.08716	0.660562	0.796129	0.43959	0.949875	0.348285	-0.748934	1
ENSG00000237838	AC092422.1	0.051185	-3.02274	4.57006e-06	0.112602	-1.3335	1	2.25917	6.42693	5.32101e-163	0.0179251	-6.20275	7.35254e-147	0.0955478	-2.07385	0.132524	0.0852996	-2.148	0.917118	0.108355	-1.81747	1
ENSG00000148488	ST8SIA6	0.0127963	-4.75029	3.65431e-10	0.0563008	-1.75015	1	2.01986	6.56312	7.46475e-162	0.00824292	-7.16515	3.27406e-165	0.0674455	-2.39303	0.0758552	0.0568664	-2.51091	0.817429	0.665611	0.914939	0.71454
ENSG00000186642	PDE2A	0.00142181	-5.90742	7.65863e-11	0	-1.5832	1	0.907289	6.84419	1.15488e-156	0.00431772	-6.90615	8.26288e-141	0.0871171	-0.852355	0.890019	0.0284332	-2.19122	0.873081	0.00773966	-3.39225	0.665143
ENSG00000120279	MYCT1	0.0127963	-3.29831	5.76899e-06	0	-1.30435	1	0.753604	7.1414	2.98839e-156	0.00353268	-6.90761	2.1586e-133	0.0224818	-2.42161	0.0822076	0.0071083	-3.23663	0.580802	0.0154793	-2.52724	0.890185
ENSG00000150048	CLEC1A	0.00995265	-4.38433	4.06562e-09	0.168903	-0.0616795	1	1.24649	6.38585	4.77757e-154	0.0115139	-5.97226	5.86605e-132	0.0337228	-2.65115	0.0362021	0.113733	-0.899688	1	0.0541777	-1.86916	1
ENSG00000172889	EGFL7	0.0127963	-3.86958	1.04817e-07	0	-1.87263	1	1.09775	6.52724	2.4686e-153	0.00902796	-6.13361	3.89165e-131	0.0562046	-1.76189	0.253781	0.0355415	-2.21754	0.875607	0.023219	-2.68046	0.855035
ENSG00000142748	FCN3	0.00142181	-5.74355	2.98411e-10	0	-1.41944	1	0.810139	6.85337	4.15205e-152	0.00575696	-6.32403	8.84034e-126	0.0196716	-2.70819	0.0450956	0.0497581	-1.34616	1	0.023219	-2.22651	0.970916
ENSG00000134042	MRO	0.0255925	-3.7899	1.44637e-07	0.112602	-1.13392	1	1.96387	6.37962	2.66826e-150	0.0201494	-5.82197	3.20152e-126	0.0421535	-3.00925	0.0212308	0.106624	-1.64722	1	0.0541777	-2.52686	0.950569
ENSG00000010327	STAB1	0.0312798	-3.46959	3.63494e-07	0	-2.67676	1	1.88813	6.14994	5.00822e-150	0.0145232	-6.2635	2.69604e-145	0.0871171	-1.95988	0.171308	0.447823	0.414861	0.98212	0.0851363	-1.89736	1
ENSG00000204131	NHSL2	0.00853084	-4.16714	4.86485e-08	0.168903	0.348162	1	0.944613	6.56021	3.29871e-149	0.00693452	-6.29479	9.24802e-130	0.0309125	-2.35581	0.087292	0.0426498	-1.77539	1	0.0773966	-0.996697	1
ENSG00000102271	KLHL4	0.00284361	-5.07855	8.90546e-09	0.0563008	-0.339454	1	0.772266	7.11777	4.80372e-149	0.00497192	-6.45521	9.15168e-121	0.00843069	-3.6328	0.0084199	0.0071083	-3.27275	0.640279	0.0309587	-1.82444	1
ENSG00000066629	EML1	0.0710903	-2.36884	0.000187945	0	-2.73516	1	1.9496	5.9729	4.88488e-149	0.016355	-6.14832	1.31808e-147	0.23887	-0.571859	1	0.0639747	-2.34314	0.816271	0.069657	-2.21973	0.958121
ENSG00000183580	FBXL7	0.298579	-2.64156	1.46032e-05	0.0563008	-4.05347	1	9.5098	5.58365	9.6925e-148	0.0508967	-6.85484	1.29379e-196	3.11373	0.852345	0.383684	0.298548	-2.55741	0.73449	0.23993	-2.86109	0.767717
ENSG00000128052	KDR	0.00568723	-4.34851	1.29788e-07	0	-1.34933	1	0.775559	7.03984	4.41354e-147	0.0045794	-6.58284	1.01627e-122	0.0112409	-3.31879	0.017268	0.0142166	-2.6957	0.785878	0.0541777	-1.15231	1
ENSG00000158352	SHROOM4	0.0213271	-3.74496	6.68442e-08	0.0563008	-1.42645	1	1.57966	6.03866	1.60456e-146	0.0116448	-6.33125	1.97659e-146	0.278213	-0.0314731	1	0.0426498	-2.55006	0.76602	0.0386983	-2.64951	0.851369
ENSG00000047617	ANO2	0.00995265	-5.1149	1.75457e-08	0	-2.79239	1	2.12359	7.34995	2.05182e-146	0.0120373	-6.65783	3.9892e-120	0.0252921	-3.76253	0.018555	0.0355415	-3.13891	0.906445	0.023219	-3.60119	0.924692
ENSG00000232310	AL078590.3	0.0170617	-3.93302	7.35051e-08	0.450407	0.859496	1	1.47757	6.2878	3.80556e-146	0.0139999	-5.9429	7.43454e-128	0.0449637	-2.51425	0.0640642	0.0995161	-1.3338	1	0.092876	-1.41785	1
ENSG00000114279	FGF12	0.140759	-2.18439	0.000830326	0.281504	-0.938876	1	3.36789	5.95774	3.52375e-145	0.0417379	-5.57008	1.91785e-128	0.0843069	-2.85951	0.0225368	0.113733	-2.36728	0.860592	0.131574	-2.16118	1
ENSG00000168497	CAVIN2	0.0327016	-2.7529	4.29015e-05	0	-2.02703	1	1.20478	6.17404	5.8383e-144	0.00837376	-6.40304	2.46035e-139	0.0252921	-2.99489	0.0177289	0.312765	0.558848	0.891382	0.069657	-1.50944	1
ENSG00000154783	FGD5	0.00710903	-4.47864	6.90993e-09	0	-1.7423	1	0.992365	6.25281	7.03147e-144	0.0102055	-5.81714	2.50691e-122	0.0814967	-1.10884	0.682459	0.0213249	-2.67335	0.727129	0.00773966	-3.55144	0.611965
ENSG00000126785	RHOJ	0.044076	-2.08078	0.00190596	0	-1.77857	1	1.01761	6.25251	2.49509e-143	0.00667284	-6.47866	8.24844e-137	0.0758762	-1.24667	0.580466	0.0284332	-2.38701	0.817429	0.046438	-1.77671	1
ENSG00000113594	LIFR	0.216115	-4.45253	1.32581e-11	0.225203	-4.06737	1	23.9051	5.52011	3.32086e-143	0.106635	-7.13071	9.61015e-212	9.91449	1.20987	0.0971671	0.575772	-2.96275	0.619577	0.773966	-2.5381	0.876333
ENSG00000118946	PCDH17	0.0199053	-3.05717	3.41701e-05	0.0563008	-0.649442	1	0.943515	6.60745	5.94381e-139	0.00628032	-6.43496	7.48122e-123	0.0393432	-2.02745	0.214842	0.0213249	-2.58114	0.839712	0.046438	-1.64797	1
ENSG00000107518	ATRNL1	0.108057	-3.99485	7.73906e-10	0.281504	-2.35742	1	8.71064	5.42183	1.51373e-138	0.0804666	-6.06327	1.31823e-163	2.88892	0.855245	0.384786	0.426498	-1.94046	0.963389	0.317326	-2.35702	0.91718
ENSG00000157570	TSPAN18	0.0113745	-3.37803	5.14127e-06	0	-1.23147	1	0.701461	6.43317	4.47684e-137	0.00562612	-6.16367	1.87777e-118	0.0309125	-1.93004	0.216252	0.0213249	-2.16156	0.907672	0.0541777	-1.03386	1
ENSG00000145014	TMEM44	0.0426542	-1.81446	0.00771483	0	-1.471	1	0.820018	6.18992	5.06008e-137	0.00628032	-6.2505	1.14123e-126	0.0337228	-2.05499	0.152558	0.0426498	-1.59151	1	0.0309587	-1.95534	1
ENSG00000160179	ABCG1	0.00853084	-4.28157	1.81649e-08	0	-1.7683	1	1.0017	6.05985	5.35959e-137	0.00471024	-6.97039	8.59123e-146	0.0224818	-2.8878	0.0246706	0.490472	1.47939	0.258959	0.116095	-0.5671	1
ENSG00000118257	NRP2	0.00568723	-4.95113	7.73903e-10	0	-1.9506	1	1.13397	6.01174	6.35696e-136	0.0052336	-7.00516	1.71959e-148	0.24168	0.253908	1	0.149274	-0.410782	1	0.046438	-1.94923	1
ENSG00000105538	RASIP1	0.00426542	-4.05908	1.36074e-06	0	-0.73855	1	0.507709	7.02778	6.35696e-136	0.00274764	-6.6855	1.44503e-113	0.0140512	-2.44138	0.10443	0.0142166	-2.08388	0.951408	0.023219	-1.54392	1
ENSG00000164867	NOS3	0.00426542	-3.9116	3.61607e-06	0	-0.591547	1	0.461054	7.26327	2.50965e-135	0.00209344	-6.91551	3.26643e-112	0.00843069	-2.88188	0.0509613	0.0213249	-1.51985	1	0.00773966	-2.39977	0.933496
ENSG00000150687	PRSS23	0.0639813	-2.75079	2.79269e-05	0	-2.96384	1	2.25258	5.71665	8.7609e-135	0.0255138	-5.72335	1.54786e-131	0.306315	-0.442344	1	0.0568664	-2.72464	0.73241	0.208971	-0.957666	1
ENSG00000068001	HYAL2	0.0142181	-3.32207	4.82474e-06	0	-1.46556	1	0.816725	6.18411	1.06863e-133	0.00928964	-5.66798	1.51419e-111	0.0168614	-2.94808	0.0276775	0.0639747	-1.06874	1	0.0309587	-1.94988	1
ENSG00000110799	VWF	0.00710903	-5.18784	4.63953e-09	0	-2.45004	1	1.64113	6.58182	1.57755e-133	0.0176634	-5.73756	3.31185e-105	0.0140512	-4.15812	0.00467823	0.0284332	-3.05958	0.834923	0.0309587	-2.93617	0.974568
ENSG00000013016	EHD3	0.0227489	-2.29566	0.00156162	0.0563008	-0.0760229	1	0.634499	6.62039	1.86543e-133	0.00287848	-6.96556	1.22677e-123	0.0393432	-1.44892	0.481805	0.0071083	-3.00932	0.68072	0.023219	-1.88353	1
ENSG00000058866	DGKG	0.0582941	-2.60044	8.91099e-05	0.0563008	-1.68341	1	1.85904	5.75229	1.7181e-132	0.0153083	-6.19305	1.21532e-140	0.334417	-0.025036	1	0.163491	-1.02313	1	0.0619173	-2.32064	0.966723
ENSG00000171643	S100Z	0.0127963	-3.80273	2.45094e-07	0.281504	0.782479	1	1.0242	5.97888	2.15815e-132	0.006542	-6.53564	6.32647e-136	0.0393432	-2.18444	0.126381	0.433606	1.25924	0.410512	0.046438	-1.8043	1
ENSG00000064989	CALCRL	0.0469196	-4.09335	7.67624e-10	0.168903	-1.86095	1	4.10009	5.36677	1.1931e-131	0.0260371	-6.62116	8.03266e-177	1.68333	1.17925	0.0814157	0.184816	-2.03538	0.925547	0.247669	-1.62143	1
ENSG00000138722	MMRN1	0.0113745	-3.25591	2.66516e-05	0	-1.11011	1	0.649867	6.65489	2.51444e-131	0.00418688	-6.46635	4.1709e-114	0.0112409	-3.07886	0.0340879	0.0213249	-2.03992	1	0.0773966	-0.448901	1
ENSG00000095370	SH2D3C	0.0113745	-3.17661	1.89148e-05	0.0563008	-0.0301041	1	0.607055	6.28535	2.98876e-129	0.00340184	-6.68248	1.28083e-122	0.0196716	-2.31805	0.109399	0.0497581	-0.956019	1	0.154793	0.575846	0.948994
ENSG00000104967	NOVA2	0.00426542	-3.73036	1.17137e-05	0	-0.410975	1	0.406167	7.19167	1.09223e-128	0.00235512	-6.56699	2.73102e-103	0.00843069	-2.70064	0.0779874	0	-3.34428	0.60429	0	-3.22086	0.740338
ENSG00000162367	TAL1	0.00426542	-3.44673	4.74366e-05	0	-0.128575	1	0.334813	7.3093	6.15204e-125	0.00143924	-6.95645	2.58308e-102	0.00281023	-3.42161	0.0263289	0.0142166	-1.47232	1	0.00773966	-1.93617	1
ENSG00000104938	CLEC4M	0.00710903	-3.65656	5.31744e-06	0	-0.923094	1	0.566438	6.43218	6.50311e-125	0.00549528	-5.87849	1.58061e-102	0.00843069	-3.21445	0.0273107	0.0213249	-1.85242	1	0.0386983	-1.14139	1
ENSG00000231971	AL078590.2	0.00568723	-4.16458	2.29605e-07	0.67561	2.54798	1	0.660296	6.07639	7.27367e-125	0.00745788	-5.6811	2.5282e-106	0.0252921	-2.12924	0.159144	0.0142166	-2.51203	0.797291	0.023219	-1.97246	1
ENSG00000133687	TMTC1	0.0255925	-4.63138	2.36556e-09	0.112602	-1.9727	1	3.41674	5.79776	2.63581e-124	0.0461865	-5.4516	9.31023e-112	0.137701	-2.19909	0.160057	0.824562	0.403882	0.969153	0.100616	-2.55785	1
ENSG00000261371	PECAM1	0.0227489	-3.56909	2.53011e-07	1.97053	2.84792	0.727419	1.4397	5.48482	4.69979e-124	0.00968216	-6.51179	3.36807e-148	0.0843069	-1.66565	0.290844	0.789021	1.59067	0.175361	0.170273	-0.614838	1
ENSG00000179776	CDH5	0.00568723	-3.79768	2.00241e-06	0	-0.800326	1	0.515393	6.20143	1.71354e-123	0.00379436	-6.28936	3.86478e-112	0.0112409	-2.76796	0.0522681	0.149274	0.756363	0.817028	0.0309587	-1.28251	1
ENSG00000112541	PDE10A	0.0412324	-2.99423	5.79776e-06	0	-2.58822	1	1.70151	5.40886	2.0459e-123	0.0109906	-6.58166	1.8648e-154	0.654784	1.0874	0.138659	0.0568664	-2.34825	0.827351	0.0386983	-2.81105	0.825724
ENSG00000142798	HSPG2	0.486258	-0.111855	1	0	-3.29876	1	2.74547	5.22445	2.14515e-123	0.0247287	-6.11821	1.68981e-154	0.269782	-0.969501	0.770803	0.127949	-1.97953	0.942681	0.108355	-2.19818	0.958432
ENSG00000197721	CR1L	0.0127963	-3.54817	4.15406e-06	0	-1.55276	1	0.863379	6.07693	2.07533e-122	0.0115139	-5.43808	8.03267e-100	0.0309125	-2.25369	0.148561	0.0426498	-1.67357	1	0	-4.36265	0.549354
ENSG00000154133	ROBO4	0.00284361	-3.94243	9.16567e-06	0	-0.206698	1	0.351828	7.10506	3.69524e-122	0.00157008	-6.91824	2.9277e-102	0.0168614	-1.68158	0.395977	0.0071083	-2.13782	0.939022	0.00773966	-2.01441	1
ENSG00000120318	ARAP3	0.00853084	-3.31658	1.78459e-05	0	-0.807507	1	0.517589	6.18484	6.23798e-121	0.00222428	-7.05131	1.14758e-120	0.0843069	-0.105007	1	0.0639747	-0.405928	1	0.00773966	-2.61596	0.875215
ENSG00000072694	FCGR2B	0.00426542	-4.15106	6.70699e-07	0.112602	0.757536	1	0.525273	6.16168	9.84309e-121	0.0045794	-6.0484	7.6042e-107	0.0112409	-2.798	0.0534638	0.135058	0.585425	0.946173	0.0154793	-2.05235	1
ENSG00000251322	SHANK3	0.0568723	-3.67337	1.37881e-08	0	-3.71354	1	3.59238	5.00849	6.39608e-120	0.118541	-4.1424	1.07064e-89	0.0786864	-3.14552	0.00500707	0.113733	-2.55631	0.735948	0.092876	-2.82069	0.77439
ENSG00000160339	FCN2	0.00710903	-3.17352	0.000102263	0	-0.442684	1	0.40946	6.67724	1.00292e-118	0.00287848	-6.31625	4.13482e-99	0.00843069	-2.73247	0.0835843	0.0284332	-1.04666	1	0.00773966	-2.25072	1
ENSG00000081189	MEF2C	0.0981047	-3.1895	3.68474e-07	7.43171	3.0715	0.48545	4.37837	4.96709	1.92022e-118	0.0234204	-6.92276	4.55544e-190	0.97234	0.193997	1	3.5115	2.09274	0.0131982	0.286368	-1.56072	1
ENSG00000037280	FLT4	0.00995265	-2.74542	0.000563642	0	-0.43343	1	0.407265	6.71013	2.32445e-118	0.00222428	-6.66988	1.33369e-102	0.00843069	-2.72318	0.0829975	0.0213249	-1.36115	1	0.0309587	-0.913942	1
ENSG00000189152	GRAPL	0.00710903	-3.55901	5.64923e-06	0.112602	0.761782	1	0.519784	6.00112	2.53087e-117	0.00575696	-5.70884	2.87792e-101	0.0309125	-1.52074	0.43716	0.0355415	-1.16726	1	0.0386983	-1.04385	1
ENSG00000156535	CD109	0.0113745	-3.12761	3.99742e-05	0	-0.982676	1	0.576867	5.91485	4.14347e-114	0.00693452	-5.59722	8.40723e-99	0.0562046	-0.860085	0.934068	0.0284332	-1.58896	1	0	-3.79256	0.628499
ENSG00000181804	SLC9A9	0.110901	-3.82815	2.21317e-09	0.506708	-1.49112	1	7.59642	4.86472	4.71421e-114	0.0446164	-6.80357	1.40524e-193	1.5653	0.0654715	1	7.82623	2.46041	0.00169035	1.98135	0.404892	0.985364
ENSG00000137959	IFI44L	0.0227489	-2.95799	2.62216e-05	0	-1.73253	1	0.944613	5.47464	1.37157e-113	0.00628032	-6.51943	1.57342e-132	0.0955478	-0.872687	0.904272	0.526014	1.61994	0.17837	0.139314	-0.280839	1
ENSG00000184305	CCSER1	0.481993	-0.872409	0.270736	7.76952	3.13009	0.456782	4.36684	4.89717	2.45448e-113	0.059663	-5.53998	8.97173e-139	0.171424	-2.34209	0.0577598	1.95478	1.20818	0.398726	0.363764	-1.22807	1
ENSG00000189056	RELN	0.108057	-3.57883	2.32337e-08	0.0563008	-3.52874	1	6.24619	4.88324	8.93436e-113	0.0857002	-5.53663	1.14822e-140	3.09406	1.40657	0.031828	0.270115	-2.17261	0.877224	0.23219	-2.38127	0.914385
ENSG00000147113	CXorf36	0.00142181	-4.60172	2.877e-06	0	-0.278742	1	0.367746	6.88501	1.1328e-112	0.00235512	-6.43142	1.39232e-92	0.00843069	-2.56786	0.133188	0.0142166	-1.62294	1	0.023219	-1.08242	1
ENSG00000185010	F8	0.145024	-2.35037	0.000151463	0.0563008	-2.73102	1	3.59293	4.8821	1.5784e-112	0.118803	-4.15885	4.33458e-89	0.132081	-2.43267	0.0470556	0.120841	-2.49137	0.770952	0.147054	-2.21557	0.959415
ENSG00000166086	JAM3	0.0156399	-3.27824	6.05449e-06	0	-1.54762	1	0.830447	5.46547	7.87355e-112	0.00680368	-6.21269	1.77132e-123	0.266972	0.825887	0.391362	0.0284332	-2.15556	0.936475	0.046438	-1.545	1
ENSG00000101331	CCM2L	0.00142181	-4.32663	6.27854e-06	0	-0.00408653	1	0.302979	6.76948	2.22555e-111	0.0019626	-6.40438	9.59098e-92	0.00562046	-2.70944	0.0938047	0.0213249	-0.929867	1	0.023219	-0.806453	1
ENSG00000171115	GIMAP8	0.0113745	-3.48962	2.33053e-06	0	-1.34242	1	0.720123	5.46118	2.35904e-111	0.00497192	-6.45724	3.40021e-126	0.0140512	-3.04784	0.0217381	0.533122	2.04834	0.0303381	0.154793	0.259921	1
ENSG00000129467	ADCY4	0.00426542	-3.28599	0.000176794	0	0.0313499	1	0.296941	6.92491	7.25809e-111	0.00143924	-6.79352	2.75057e-93	0.00281023	-3.26142	0.0493305	0.0355415	-0.304119	1	0.00773966	-1.77597	1
ENSG00000111913	RIPOR2	0.122275	-2.32387	0.000189046	0.112602	-1.87605	1	2.99137	4.92009	1.06142e-110	0.0223736	-6.43404	9.87194e-166	0.0899274	-2.7051	0.0228451	1.14444	0.9822	0.579947	3.36675	2.59941	0.000765326
ENSG00000198795	ZNF521	0.00995265	-3.95599	1.80178e-07	0.112602	-0.0500204	1	0.876552	5.35929	5.95515e-110	0.00667284	-6.33273	3.69445e-128	0.331607	1.06133	0.174649	0.0568664	-1.39351	1	0.0386983	-1.85748	1
ENSG00000158089	GALNT14	0.0312798	-1.31614	0.109108	0.0563008	0.448952	1	0.431964	6.09136	2.67108e-109	0.00287848	-6.42939	8.03299e-103	0.0168614	-2.03044	0.244552	0.0213249	-1.48092	1	0.0154793	-1.77426	1
ENSG00000106991	ENG	0.0341234	-2.31051	0.00065274	0	-1.64864	1	0.878748	5.28252	3.87931e-109	0.010598	-5.66311	3.43858e-115	0.207957	0.345273	0.928898	0.0995161	-0.663813	1	0.069657	-1.12939	1
ENSG00000138166	DUSP5	0.00142181	-4.87267	2.58758e-07	0.506708	2.7881	0.972455	0.42922	6.00817	5.91718e-109	0.0039252	-5.98109	9.47762e-98	0.0140512	-2.25111	0.159726	0.0568664	-0.298938	1	0.046438	-0.54155	1
ENSG00000226622	AC092155.1	0.00710903	-3.78849	3.03522e-06	0.0563008	-0.0532461	1	0.601566	5.77219	7.30328e-109	0.00876628	-5.32204	3.8302e-92	0.0562046	-0.933117	0.892124	0	-3.98775	0.478721	0.0386983	-1.27333	1
ENSG00000144810	COL8A1	0.00426542	-4.45592	3.69195e-06	0	-1.1343	1	0.660296	6.62893	1.27489e-108	0.003271	-6.84331	8.64647e-101	0.0786864	-0.539303	1	0.0142166	-2.48035	1	0.00773966	-2.94304	1
ENSG00000134245	WNT2B	0.0725122	-1.42925	0.0421126	0	-1.84079	1	0.996756	5.1929	1.41471e-108	0.0133457	-5.51935	5.73643e-115	0.112409	-0.750291	0.978246	0.348306	0.904482	0.668886	0.0154793	-3.06431	0.750614
ENSG00000129657	SEC14L1	0.20474	-2.3551	0.000108245	3.32175	1.68547	1	4.99805	4.73557	1.76861e-108	0.10441	-4.91475	2.61534e-118	0.435586	-1.21839	0.544381	3.01392	1.62651	0.124929	0.812665	-0.297195	1
ENSG00000145287	PLAC8	0.0113745	-3.9712	8.46041e-08	0.225203	0.503005	1	0.985229	5.2119	2.36066e-108	0.0146541	-5.35817	8.6203e-110	0.0224818	-2.94148	0.0227713	0.326982	0.832527	0.732406	0.46438	1.34229	0.419696
ENSG00000283632	EXOC3L2	0.00568723	-3.38168	3.91068e-05	0	-0.386248	1	0.384212	6.05503	5.89558e-108	0.00418688	-5.71741	2.11173e-91	0.0196716	-1.66809	0.391087	0.0284332	-0.989926	1	0.0309587	-0.866512	1
ENSG00000049192	ADAMTS6	0.0853084	-1.74413	0.0147413	0.168903	-0.377589	1	1.45726	5.27636	7.43775e-106	0.0227662	-5.27971	8.09712e-105	0.177044	-0.643674	1	0.113733	-1.21714	1	0.162533	-0.719333	1
ENSG00000154721	JAM2	0.00995265	-2.91826	0.000138757	0.0563008	0.396852	1	0.438551	5.69813	2.33546e-105	0.00667284	-5.25601	1.86187e-88	0.0224818	-1.71695	0.331455	0.0142166	-1.94984	0.984554	0.046438	-0.597403	1
ENSG00000102349	KLF8	0.0426542	-0.774266	0.438854	0.0563008	0.542632	1	0.397934	5.76163	8.95216e-105	0.00091588	-7.88466	4.1586e-119	0.0618251	-0.190267	1	0.0213249	-1.38701	1	0.0154793	-1.68046	1
ENSG00000074527	NTN4	1.01375	-0.0241352	1	0.112602	-2.68912	1	5.1177	4.66731	6.13128e-104	0.121943	-4.72078	2.69068e-112	0.317556	-1.72207	0.232947	0.135058	-2.88325	0.634298	0.23219	-2.12614	0.980988
ENSG00000064763	FAR2	0.0540287	-2.34146	0.000320405	1.35122	2.33494	1	1.35792	4.92795	6.19724e-104	0.0159625	-5.75423	4.55339e-129	0.0814967	-1.69482	0.269022	1.08757	2.09138	0.0179559	0.263149	0.015554	1
ENSG00000101445	PPP1R16B	0.00853084	-4.77667	4.40406e-10	1.29492	2.33492	1	1.30248	4.91911	1.02401e-102	0.00889712	-6.55589	3.62837e-148	0.0449637	-2.46159	0.0587029	0.170599	-0.538956	1	1.92718	3.03019	1.68457e-05
ENSG00000178175	ZNF366	0.00284361	-4.28255	2.4132e-06	0	-0.545905	1	0.426475	5.92854	1.46282e-102	0.00209344	-6.86899	3.29179e-105	0.0112409	-2.51242	0.125185	0.255899	1.79344	0.150908	0.0309587	-1.02698	1
ENSG00000130584	ZBTB46	0.0981047	-1.72309	0.00765667	0.281504	0.0300692	1	1.57746	4.79154	5.88802e-102	0.0151774	-6.07466	1.27143e-143	0.812156	1.45626	0.0162579	0.184816	-0.724318	1	0.046438	-2.557	0.866506
ENSG00000110077	MS4A6A	0.0270143	-4.66093	2.99317e-11	0.168903	-1.66099	1	3.3399	4.64947	1.06685e-101	0.0201494	-6.79291	1.1383e-177	0.0843069	-2.99676	0.00992676	6.90926	3.53814	2.75312e-09	0.131574	-2.29817	0.944098
ENSG00000182621	PLCB1	0.325594	-3.16526	2.45977e-07	0.225203	-3.37469	1	13.5572	4.5658	2.14257e-101	0.268091	-5.03108	1.48985e-127	5.55301	1.05579	0.185616	1.00227	-1.47353	1	5.75831	1.07082	0.561898
ENSG00000172985	SH3RF3	0.0241707	-4.47462	1.23222e-10	0	-3.32376	1	2.62911	4.60498	2.03782e-100	0.0353268	-5.61066	2.0326e-137	1.79855	1.87498	0.00024523	0.170599	-1.60718	1	0.147054	-1.80696	1
ENSG00000196872	KIAA1211L	0.0682467	-0.252806	1	0	-0.622822	1	0.438002	5.48482	2.38405e-100	0.00418688	-5.96365	2.48213e-101	0.00843069	-2.91326	0.0454688	0.0071083	-2.55449	0.783845	0.023219	-1.42782	1
ENSG00000186479	RGS7BP	0.00710903	-3.45897	2.30816e-05	0	-0.726477	1	0.475325	5.63582	2.98033e-100	0.00353268	-6.31591	1.06262e-103	0.129271	0.604233	0.674331	0.0213249	-1.65522	1	0.0309587	-1.20836	1
ENSG00000057704	TMCC3	0.0568723	-2.42029	0.000180012	0.394106	0.53217	1	1.48635	4.79285	7.72338e-100	0.0307474	-4.91625	1.66745e-105	0.0646353	-2.17093	0.105553	0.909862	1.66601	0.126204	0.371504	0.355696	1
ENSG00000091129	NRCAM	0.108057	-0.268218	1	0.337805	1.52345	1	0.692131	5.41387	1.37647e-99	0.00575696	-6.19067	1.62669e-110	0.0337228	-1.8726	0.293345	0	-4.22337	0.460033	0.0541777	-1.09276	1
ENSG00000143079	CTTNBP2NL	0.210427	-0.906208	0.247292	0.0563008	-1.85229	1	1.91447	4.68709	1.56146e-99	0.0328408	-5.22378	8.85657e-121	0.24168	-0.674859	1	1.20841	1.69217	0.108334	0.0851363	-2.07374	0.996457
ENSG00000156049	GNA14	0.227489	-2.42443	7.13594e-05	0	-4.44878	1	5.69238	4.54326	3.7167e-99	0.140915	-4.68365	1.71562e-111	2.58822	1.21433	0.09359	0.135058	-3.05797	0.576725	0.123835	-3.16937	0.676401
ENSG00000169418	NPR1	0.00853084	-2.08067	0.0138598	0	0.416797	1	0.225587	6.66677	5.17739e-99	0.00143924	-6.39924	1.01056e-81	0.00281023	-2.87518	0.101296	0	-2.5165	0.822886	0.00773966	-1.38974	1
ENSG00000151693	ASAP2	0.190522	-0.432489	0.791493	0	-2.25635	1	1.27833	4.77407	6.24462e-99	0.0223736	-5.17573	1.05454e-112	0.191096	-0.40702	1	0.29144	0.224346	1	0.0386983	-2.47865	0.887039
ENSG00000225937	PCA3	0.00995265	-2.71322	0.000520178	0	-0.401515	1	0.38037	5.6749	7.03654e-99	0.00601864	-5.19514	4.26921e-82	0.00843069	-2.69114	0.0848212	0.0355415	-0.74033	1	0.0386983	-0.616916	1
ENSG00000144815	NXPE3	0.036967	-1.49722	0.0430801	0.563008	2.51143	1	0.543934	5.24517	9.24613e-99	0.00431772	-6.26863	1.72502e-113	0.0814967	-0.311534	1	0.0995161	0.0307952	1	0.123835	0.337392	1
ENSG00000114450	GNB4	0.0113745	-3.71641	4.1432e-07	0	-1.56806	1	0.807394	4.94924	1.32811e-98	0.00549528	-6.54413	3.29232e-134	0.36814	1.29627	0.0566224	0.355415	1.21398	0.44602	0.023219	-2.37541	0.914477
ENSG00000107719	PALD1	0.0113745	-3.31546	8.46756e-06	0.450407	2.00959	1	0.622424	5.12875	2.48707e-98	0.0045794	-6.39809	1.11027e-120	0.0168614	-2.65055	0.0558187	0.717938	2.68709	0.000411767	0.00773966	-2.97805	0.77831
ENSG00000277215	SPANXA2-OT1	0.051185	-0.784884	0.481552	0	-0.724961	1	0.477521	5.72888	9.20263e-98	0.00379436	-6.21169	7.75797e-98	0.0168614	-2.2038	0.204605	0.0213249	-1.6537	1	0.046438	-0.718362	1
ENSG00000079102	RUNX1T1	0.0227489	-4.09784	5.93629e-09	0	-2.86577	1	1.94302	4.73899	9.57286e-98	0.0102055	-6.9732	4.27589e-167	1.50347	2.10187	2.09666e-05	0.0568664	-2.62639	0.760386	0.123835	-1.58268	1
ENSG00000184497	TMEM255B	0.00710903	-3.54759	6.15216e-06	0	-0.814653	1	0.49234	5.26728	1.20549e-97	0.0026168	-6.83183	1.64544e-118	0.188285	1.0763	0.194528	0.149274	0.741731	0.826944	0.00773966	-2.62311	0.87622
ENSG00000101955	SRPX	0.00853084	-4.39648	2.83821e-08	0	-1.88287	1	1.01322	5.04464	2.07166e-97	0.00444856	-7.16858	1.91016e-143	0.637922	1.81792	0.00135134	0.0355415	-2.2278	0.934383	0.023219	-2.69071	0.901078
ENSG00000196628	TCF4	0.210427	-2.90053	2.26494e-06	1.46382	-0.0507379	1	7.24734	4.4827	4.42481e-97	0.0872702	-5.80157	8.74568e-155	4.11137	1.5497	0.00974881	3.8598	1.39565	0.255467	0.503078	-1.56762	1
ENSG00000092421	SEMA6A	2.19385	1.20768	0.0034279	0	-4.27486	1	5.01561	4.49423	4.65628e-97	0.0440931	-6.26795	2.03243e-169	0.132081	-2.97913	0.00807861	0.341198	-1.58722	1	0.185752	-2.43778	0.890561
ENSG00000077092	RARB	0.632704	-1.05625	0.14076	0.225203	-2.25719	1	6.1946	4.49369	7.20029e-97	0.121158	-5.06087	4.91519e-127	2.91983	1.26079	0.0739072	0.206141	-2.6029	0.723604	0.208971	-2.57924	0.854832
ENSG00000140443	IGF1R	0.693842	0.464666	0.409103	0.168903	-1.27538	1	2.51055	4.49597	8.1814e-96	0.0164858	-6.69278	6.81716e-172	0.539564	0.0715414	1	0.33409	-0.612278	1	1.10677	1.12138	0.541406
ENSG00000198844	ARHGEF15	0	-4.77509	2.42696e-05	0	0.549955	1	0.208023	7.0647	8.74444e-96	0.0013084	-6.39172	2.55043e-75	0.00843069	-1.73432	0.434431	0	-2.38335	0.860592	0	-2.25993	1
ENSG00000134830	C5AR2	0.00853084	-3.26523	3.42143e-05	0	-0.756472	1	0.475874	5.3495	1.25522e-95	0.00484108	-5.89085	8.03267e-100	0.0112409	-2.72392	0.0676677	0.362523	2.08842	0.0367847	0.046438	-0.75007	1
ENSG00000154589	LY96	0.00426542	-3.74542	1.51945e-05	0.168903	1.57963	1	0.38531	5.60983	1.42187e-95	0.003271	-6.11641	2.69511e-95	0.0224818	-1.53638	0.479697	0.206141	1.60277	0.255353	0.0154793	-1.64717	1
ENSG00000164128	NPY1R	0.00284361	-4.52011	2.46288e-07	0	-0.782944	1	0.480265	5.23149	8.69902e-95	0.00248596	-6.87135	1.07754e-116	0.2473	1.53176	0.0202934	0.0142166	-2.12836	0.931176	0.023219	-1.58845	1
ENSG00000259753	AC068234.1	0.0127963	-2.60297	0.000625945	0	-0.614657	1	0.431415	5.35256	9.48468e-95	0.0091588	-4.78376	1.92512e-77	0.0337228	-1.18976	0.681539	0.0071083	-2.54632	0.820791	0.0154793	-1.8363	1
ENSG00000135643	KCNMB4	0.0127963	-2.588	0.00175961	0.0563008	0.401812	1	0.439648	5.79991	1.73541e-94	0.0045794	-5.80911	5.82912e-87	0.0281023	-1.4191	0.614397	0.0426498	-0.715828	1	0.069657	-0.0728346	1
ENSG00000121898	CPXM2	0	-5.39033	5.85866e-07	0	-0.0652787	1	0.304076	5.83358	2.0615e-94	0.00287848	-5.9263	9.41796e-86	0.0590148	0.150048	1	0.0142166	-1.40882	1	0.0154793	-1.2854	1
ENSG00000128567	PODXL	0.0199053	-1.63352	0.0485151	0.0563008	0.75683	1	0.343595	5.78716	2.23106e-94	0.00353268	-5.81795	7.7102e-86	0.0140512	-1.94504	0.308532	0.0213249	-1.17223	1	0.0386983	-0.459595	1
ENSG00000102010	BMX	0.0170617	-2.35412	0.0038739	0	-0.747538	1	0.485754	5.75351	3.0704e-94	0.00758872	-5.21386	5.20947e-78	0.0112409	-2.71495	0.113782	0.0213249	-1.67635	1	0.023219	-1.55294	1
ENSG00000059804	SLC2A3	0.00284361	-4.05355	1.50359e-05	0	-0.317488	1	0.363355	5.8937	3.66476e-94	0.00274764	-6.25347	8.2173e-90	0.0337228	-0.888029	0.95433	0.0355415	-0.655731	1	0.108355	0.807964	0.896596
ENSG00000151702	FLI1	0.0312798	-3.96322	4.13386e-09	2.36464	2.27014	1	2.3157	4.45041	4.50599e-94	0.0141307	-6.80755	1.37072e-173	0.427155	-0.162785	1	2.24622	2.29812	0.00391836	2.40704	2.39712	0.00372253
ENSG00000153976	HS3ST3A1	0.00995265	-2.96245	0.000256982	0	-0.648643	1	0.447881	5.55012	1.36702e-93	0.0052336	-5.66395	5.16957e-89	0.0814967	0.0100638	1	0.0284332	-1.2536	1	0.0386983	-0.865548	1
ENSG00000124191	TOX2	0.0853084	-1.97835	0.00204932	0.0563008	-1.6085	1	1.59448	4.56622	1.30284e-92	0.0287848	-5.16592	2.09162e-115	0.604199	0.941836	0.242097	0.0355415	-2.9552	0.633284	0.797185	1.32461	0.406794
ENSG00000100191	SLC5A4	0	-4.76773	1.43624e-05	0	0.557316	1	0.202535	6.37415	1.47703e-92	0.00248596	-5.48718	5.66566e-70	0.00281023	-2.73432	0.125185	0.0071083	-1.37229	1	0	-2.25257	0.932679
ENSG00000161835	GRASP	0.00853084	-2.84121	0.000345615	0.112602	1.25346	1	0.357317	5.42211	3.92362e-92	0.0019626	-6.74366	3.91762e-103	0.0477739	-0.426706	1	0.206141	1.69692	0.197865	0.0386983	-0.550439	1
ENSG00000162946	DISC1	0.0426542	-3.16324	1.33701e-06	0.731911	1.00883	1	1.81238	4.51198	2.09728e-91	0.016355	-6.2186	5.42429e-150	0.576097	0.663558	0.522414	1.84816	2.38796	0.00226695	0.619173	0.75579	0.822034
ENSG00000235387	SPAAR	0.00142181	-4.44442	3.21658e-06	0	-0.121678	1	0.310663	5.54251	2.14009e-91	0.00143924	-6.94943	6.32394e-100	0.115219	1.07304	0.247642	0.0142166	-1.4654	1	0.0309587	-0.600389	1
ENSG00000137834	SMAD6	0.0966829	-1.678	0.011177	0.0563008	-1.49165	1	1.47098	4.56922	4.68557e-91	0.0399062	-4.53024	8.61748e-93	0.455257	0.635369	0.559592	0.0924078	-1.61224	1	0.0541777	-2.29886	0.94987
ENSG00000248429	FAM198B-AS1	0.00142181	-4.14539	2.5295e-05	0	0.176819	1	0.259069	5.97844	6.25979e-91	0.00183176	-6.31435	7.86037e-84	0	-4.11851	0.0186302	0.149274	1.76373	0.204166	0	-2.63307	0.920467
ENSG00000186994	KANK3	0.0213271	-1.81135	0.0147096	0	-0.512897	1	0.39519	5.13784	1.01999e-90	0.00968216	-4.5861	2.70209e-74	0.0196716	-1.79587	0.290551	0.0142166	-1.85772	0.995384	0.0154793	-1.7343	1
ENSG00000099864	PALM	0.00426542	-3.23619	0.000191177	0	0.0808781	1	0.272242	5.67434	2.68384e-90	0.00274764	-5.84119	3.64966e-83	0.0533944	0.158766	1	0.0213249	-0.844444	1	0.00773966	-1.72635	1
ENSG00000113303	BTNL8	0.0327016	-1.28942	0.125444	0	-0.588215	1	0.422633	5.32293	3.24063e-90	0.00837376	-4.89324	1.34213e-76	0.0112409	-2.55493	0.108653	0.0142166	-1.93321	1	0.00773966	-2.39643	0.979
ENSG00000111145	ELK3	0.0554505	-1.68653	0.0130425	0.225203	0.611452	1	0.866124	4.65553	4.4879e-90	0.0230278	-4.54297	9.09303e-88	0.106789	-0.694116	1	0.0781913	-1.05344	1	0.309587	0.865038	0.759866
ENSG00000145685	LHFPL2	0.081043	-1.96362	0.00232958	0.337805	0.28832	1	1.48964	4.50436	1.97889e-89	0.0528593	-4.11001	5.95679e-80	0.140512	-1.12256	0.651246	0.440714	0.549652	0.887126	0.0773966	-1.86774	1
ENSG00000106772	PRUNE2	0.0213271	-2.07855	0.00422856	0	-0.775639	1	0.46819	4.9959	2.01782e-89	0.0085046	-5.07105	1.26934e-87	0.0196716	-2.06068	0.189295	0.270115	1.63322	0.20141	0.046438	-0.769356	1
ENSG00000134508	CABLES1	0.156399	-2.20876	0.000446727	1.35122	0.948979	1	3.31465	4.37469	8.50233e-89	0.124429	-4.04668	3.37132e-83	0.576097	-0.268228	1	0.753479	0.129254	1	0.301847	-1.17993	1
ENSG00000158859	ADAMTS4	0.00853084	-2.34088	0.00526484	0	0.159912	1	0.25852	5.72541	3.53945e-88	0.00379436	-5.28788	6.72407e-73	0.0112409	-1.80224	0.363302	0.0142166	-1.18281	1	0.0154793	-1.0594	1
ENSG00000168807	SNTB2	0.160664	-1.37639	0.0389431	0.394106	0.0802153	1	1.93698	4.38721	4.21924e-88	0.0552145	-4.48905	3.533e-96	0.292264	-0.468365	1	0.319873	-0.316877	1	1.08355	1.45464	0.296821
ENSG00000091592	NLRP1	0.0113745	-4.20414	1.08731e-08	0.563008	1.41163	1	1.07744	4.50707	2.46334e-87	0.00837376	-6.4306	1.35527e-142	0.148942	-0.561926	1	0.717938	1.74759	0.0976876	1.4628	2.82502	0.000142913
ENSG00000140945	CDH13	0.0255925	-2.86516	0.000216959	0.0563008	-0.800326	1	0.962177	5.10135	3.48357e-87	0.0168784	-5.12103	6.84021e-87	0.207957	0.186697	1	0.120841	-0.552137	1	0.092876	-0.901832	1
ENSG00000004399	PLXND1	0.0127963	-3.65735	4.60664e-07	0	-1.66138	1	0.828251	4.58176	6.37618e-87	0.00902796	-5.91463	6.74509e-123	0.373761	1.21886	0.0867901	0.390956	1.25694	0.408894	0.340545	1.05589	0.648289
ENSG00000118407	FILIP1	0.036967	-3.62823	4.64222e-08	0.0563008	-2.06558	1	2.11372	4.29622	9.76738e-87	0.0193643	-6.23999	1.31812e-154	2.14983	2.46944	3.17755e-08	0.0852996	-2.29514	0.834694	0.108355	-1.96468	1
ENSG00000205038	PKHD1L1	0.00995265	-4.07557	0.000268065	0.0563008	-0.754987	1	1.01871	6.71801	1.9917e-86	0.00824292	-6.14647	2.19219e-72	0.0112409	-3.72616	0.137553	0.0639747	-1.3604	1	0.0154793	-2.97917	1
ENSG00000158560	DYNC1I1	0.0156399	-2.86637	0.000151831	0.168903	0.86456	1	0.59992	4.95465	3.04726e-86	0.00876628	-5.41131	2.20739e-94	0.219198	0.961259	0.286748	0.0426498	-1.25796	1	0.0619173	-0.769684	1
ENSG00000012124	CD22	0.00142181	-3.98008	5.53673e-05	0	0.341792	1	0.229429	5.84308	4.45476e-86	0.00274764	-5.56875	8.7818e-73	0.00843069	-1.94397	0.331417	0.0497581	0.430909	1	0.023219	-0.45853	1
ENSG00000140105	WARS	0.0710903	-2.31994	0.000272424	0.450407	0.486127	1	1.63949	4.35932	4.55366e-85	0.0720928	-3.7844	2.16725e-70	0.103979	-1.71984	0.247642	0.362523	0.100219	1	0.154793	-1.09668	1
ENSG00000134369	NAV1	0.0199053	-3.87644	3.15636e-08	0.168903	-0.463291	1	1.4128	4.39893	1.19464e-84	0.0645041	-3.71122	1.74519e-66	0.140512	-1.06467	0.708291	0.24879	-0.212043	1	0.046438	-2.46446	0.90644
ENSG00000166503	HDGFL3	0.0753558	-0.384815	0.880175	0	-0.888297	1	0.494536	4.76163	7.25758e-84	0.00418688	-6.23818	1.59255e-111	0.162993	0.779806	0.457469	0.071083	-0.348555	1	0.0773966	-0.225142	1
ENSG00000137965	IFI44	0.0696685	-1.4539	0.0376974	0.225203	0.516572	1	0.906192	4.4844	7.37984e-84	0.0210652	-4.78653	1.07895e-94	0.140512	-0.394877	1	0.362523	0.995901	0.619556	0.371504	1.03138	0.655407
ENSG00000160145	KALRN	1.26683	-0.708956	0.417716	0	-5.24496	1	9.36819	4.14727	1.26167e-83	0.336913	-4.17116	3.30413e-92	3.35541	0.763699	0.482195	0.298548	-2.74921	0.659829	0.371504	-2.43696	0.885815
ENSG00000248441	LINC01197	0.0213271	-3.5814	2.65335e-07	0	-2.2642	1	1.22948	4.3987	1.91624e-83	0.00628032	-7.06251	8.23535e-159	1.25336	2.49848	3.79323e-08	0.0426498	-2.38701	0.814105	0.0619173	-1.89998	1
ENSG00000147206	NXF3	0.00142181	-3.70746	0.000300372	0	0.613752	1	0.193204	6.18076	3.42005e-83	0.0013084	-6.32622	5.30914e-73	0.0112409	-1.34422	0.654894	0.0426498	0.511014	1	0.0154793	-0.603478	1
ENSG00000082212	ME2	0.187679	-1.42842	0.0348191	0.394106	-0.193329	1	2.29978	4.25846	4.52218e-83	0.0839992	-4.11745	1.35183e-81	0.222008	-1.14686	0.636502	1.25106	1.38806	0.293079	0.332806	-0.533882	1
ENSG00000169291	SHE	0.00142181	-4.91327	1.02949e-07	0.0563008	0.411785	1	0.403972	4.80535	5.36975e-83	0.0121681	-4.30969	2.30887e-69	0.0562046	-0.459185	1	0.0781913	0.0802222	1	0.023219	-1.39476	1
ENSG00000272636	DOC2B	0.00142181	-3.27045	0.00258713	0	1.0494	1	0.148196	7.38435	8.3147e-82	0.00052336	-7.04606	1.29004e-65	0.00281023	-2.24073	0.333982	0.0071083	-0.878702	1	0	-1.76049	1
ENSG00000074590	NUAK1	0.110901	-1.26391	0.0787014	0	-2.28339	1	1.23936	4.35886	1.48656e-81	0.0549528	-3.76963	6.2465e-67	0.0758762	-1.75739	0.252641	0.0284332	-2.8927	0.668465	0.100616	-1.27921	1
ENSG00000092068	SLC7A8	0.0227489	-1.68947	0.0348776	0	-0.480915	1	0.383663	5.05297	1.55089e-81	0.00366352	-6.01003	1.54008e-93	0.00562046	-3.18768	0.0412837	0.383848	2.46758	0.00590002	0.023219	-1.2854	1
ENSG00000178878	APOLD1	0.0696685	-1.36382	0.0591473	0.0563008	-0.719641	1	0.847462	4.43616	1.3717e-80	0.0331025	-3.96339	2.71373e-69	0.0337228	-2.30613	0.098917	0.0497581	-1.64837	1	0.22445	0.398838	1
ENSG00000152689	RASGRP3	0.0867302	-2.03025	0.00144166	0.957114	1.49317	1	1.60546	4.22632	1.51023e-80	0.0807282	-3.58674	1.98211e-64	0.0814967	-2.06048	0.123488	0.184816	-0.851637	1	0.154793	-1.09315	1
ENSG00000273100	AL596442.2	0.00142181	-3.46505	0.000774473	0	0.855458	1	0.163565	6.20427	1.56071e-80	0.0019626	-5.51313	1.70258e-62	0.00843069	-1.4262	0.642562	0	-2.07784	0.933204	0	-1.95443	1
ENSG00000270099	AL365273.2	0.00853084	-3.21818	7.51009e-05	0	-0.70971	1	0.444039	4.91958	4.30818e-80	0.0058878	-5.55375	1.06557e-89	0.103979	0.30076	1	0.277224	1.73998	0.170419	0.0309587	-1.19152	1
ENSG00000118308	LRMP	0.0227489	-2.86285	3.83384e-05	0.168903	0.36421	1	0.800259	4.43358	5.50737e-80	0.0194952	-4.72237	4.56064e-90	0.0337228	-2.2234	0.11947	0.426498	1.40839	0.317547	0.712049	2.16714	0.026363
ENSG00000073849	ST6GAL1	1.24266	-1.11902	0.103064	10.1342	1.89649	1	11.8996	4.04634	1.24265e-79	0.623845	-3.56372	2.72287e-69	0.458067	-2.54201	0.027381	1.90502	-0.460647	1	1.68725	-0.636493	1
ENSG00000170615	SLC26A5	0.0184835	-2.88366	7.37488e-05	0	-1.37855	1	0.678958	4.55918	2.60362e-79	0.0277381	-3.86167	5.05978e-62	0.0477739	-1.48747	0.460908	0.0426498	-1.4987	1	0.0773966	-0.719333	1
ENSG00000077782	FGFR1	0.201897	0.707393	0.183245	0	-1.28184	1	0.630108	4.49682	3.9021e-79	0.00549528	-6.24989	7.8766e-120	0.132081	0.0570941	1	0.0781913	-0.618789	1	0.0619173	-0.913528	1
ENSG00000136732	GYPC	0.0952611	-0.0579312	1	0.394106	2.09688	1	0.493438	4.59242	4.14659e-79	0.00340184	-6.56083	4.55018e-117	0.106789	0.129126	1	0.0995161	0.0798848	1	0.23993	1.31954	0.475229
ENSG00000263551	AP005328.1	0.0113745	-2.32886	0.00406885	0	-0.191409	1	0.315603	5.11457	4.92914e-79	0.00771956	-4.58706	5.0804e-65	0.0168614	-1.66615	0.441501	0.0213249	-1.11811	1	0.0386983	-0.405312	1
ENSG00000055813	CCDC85A	0.0554505	-0.271493	1	0	-0.347359	1	0.35128	5.10282	4.93085e-79	0.00431772	-5.63164	1.79388e-83	0.0337228	-0.918402	0.930173	0.0213249	-1.27473	1	0.0309587	-0.827412	1
ENSG00000109927	TECTA	0.0284361	-1.82509	0.0125455	0.0563008	0.0822048	1	0.49728	4.61936	7.59621e-79	0.019626	-3.90499	4.77974e-61	0.0196716	-2.20514	0.147845	0.0142166	-2.26481	0.874757	0.00773966	-2.72768	0.857971
ENSG00000132334	PTPRE	0.0597159	-1.57515	0.0240012	0	-1.70894	1	0.833191	4.36728	1.13031e-78	0.00902796	-5.96404	3.937e-123	0.0393432	-2.0866	0.146964	1.3719	3.11385	3.00077e-06	0.340545	1.00717	0.676557
ENSG00000158555	GDPD5	0.0199053	-1.65283	0.0394605	0.0563008	0.737888	1	0.327129	4.95393	2.38888e-78	0.00366352	-5.78484	4.62346e-88	0.0814967	0.409214	0.91995	0.0568664	-0.0107765	1	0.108355	0.862333	0.86761
ENSG00000182566	CLEC4G	0.00426542	-2.58297	0.00754501	0.0563008	1.73371	1	0.177835	6.12293	1.02167e-77	0.00143924	-6.07731	8.98984e-67	0.00843069	-1.55325	0.60792	0.0213249	-0.191224	1	0.00773966	-1.07617	1
ENSG00000138185	ENTPD1	0.0113745	-3.92047	3.26239e-07	0.112602	-0.184806	1	0.881492	4.46854	1.30652e-77	0.00824292	-6.1625	6.46017e-122	0.179855	0.00359515	1	1.30793	2.96876	3.36074e-05	0.278628	0.655018	0.895189
ENSG00000237187	NR2F1-AS1	0.0526069	-3.51611	5.7403e-08	0	-3.44752	1	2.64777	4.03369	1.76729e-77	0.0142616	-7.07918	1.90039e-186	3.59428	2.9078	2.16877e-12	0.071083	-2.91909	0.622528	0.131574	-2.08357	0.989677
ENSG00000131370	SH3BP5	0.0497632	-3.34571	2.39299e-07	0.731911	0.610741	1	2.23557	4.04769	1.80103e-77	0.0779806	-4.24435	9.34248e-89	0.23887	-1.04585	0.699525	3.14898	2.78718	4.96628e-05	0.325066	-0.572283	1
ENSG00000162654	GBP4	0.0170617	-2.25069	0.00245134	0	-0.64544	1	0.411656	4.62605	1.04756e-76	0.00955132	-4.75224	3.12463e-78	0.0618251	-0.381504	1	0.113733	0.534601	0.959163	0.201231	1.34185	0.477174
ENSG00000048052	HDAC9	0.419433	-0.536439	0.654105	1.40752	1.21773	1	2.7312	4.0509	5.1283e-76	0.030224	-6.01606	2.01481e-149	0.112409	-2.41712	0.0545405	4.3716	2.98958	6.67319e-06	2.12067	1.86765	0.081246
ENSG00000228401	AL590226.1	0.00284361	-2.54329	0.0113347	0	1.18535	1	0.131181	6.40173	2.27064e-75	0.00104672	-6.03667	1.37264e-60	0.00281023	-2.10427	0.3499	0.0142166	-0.151541	1	0	-1.62454	1
ENSG00000225746	MEG8	0.00995265	-4.09555	5.69985e-08	0	-1.77564	1	0.860635	4.26677	2.42425e-75	0.00471024	-6.97787	1.97441e-144	0.986391	2.67156	2.37764e-09	0.0213249	-2.70674	0.731586	0.0309587	-2.26067	0.968484
ENSG00000139679	LPAR6	0.120854	-1.0636	0.15872	0.0563008	-1.21104	1	1.14495	4.15199	2.98961e-75	0.0295698	-4.69548	1.19907e-96	0.137701	-0.83628	0.901133	0.973837	2.03978	0.0241404	0.619173	1.36236	0.386502
ENSG00000174059	CD34	0.00142181	-3.13399	0.00413665	0	1.18535	1	0.133376	6.91101	4.00245e-75	0.00052336	-6.90803	3.71571e-62	0.0112409	-0.765063	1	0	-1.74795	1	0	-1.62454	1
ENSG00000132622	HSPA12B	0.00284361	-2.41095	0.0186969	0	1.31659	1	0.121301	6.77468	9.08124e-75	0.0006542	-6.50517	3.88765e-60	0.00281023	-1.97248	0.41566	0	-1.61671	1	0.00773966	-0.487036	1
ENSG00000162944	RFTN2	0.139337	-0.190021	1	0.0563008	-0.578173	1	0.747567	4.23499	1.23766e-74	0.0102055	-5.64653	3.61636e-115	0.477739	1.69374	0.0030926	0.0284332	-2.18702	0.894811	0.0386983	-1.79973	1
ENSG00000121005	CRISPLD1	0.00284361	-2.4235	0.0220913	0	1.30415	1	0.122948	6.94605	2.80524e-74	0.00052336	-6.78723	2.68134e-60	0.00281023	-1.98497	0.435443	0.0071083	-0.622941	1	0	-1.50573	1
ENSG00000135047	CTSL	0.0454978	-1.76695	0.010216	0	-1.51465	1	0.716281	4.24799	5.25183e-74	0.0332333	-3.71647	8.08724e-62	0.0618251	-1.26699	0.575924	0.120841	-0.263033	1	0.100616	-0.505732	1
ENSG00000100234	TIMP3	0.051185	-3.19815	1.86166e-06	0	-3.09317	1	2.08737	4.08306	8.38853e-74	0.0471024	-4.92575	1.30352e-105	1.94468	2.26738	2.44545e-06	0.071083	-2.56409	0.796696	0.0619173	-2.73078	0.870099
ENSG00000120693	SMAD9	0.122275	-0.777835	0.376941	0	-1.95254	1	0.953944	4.13255	8.46895e-74	0.0467099	-3.65496	2.12134e-63	0.106789	-0.937643	0.811497	0.0142166	-3.29959	0.548568	0.0386983	-2.17423	0.972696
ENSG00000234715	AC005064.1	0.00142181	-3.7113	0.000263823	0.0563008	1.61375	1	0.186068	5.46366	1.02701e-73	0.00274764	-5.28626	8.23976e-64	0.0281023	-0.187194	1	0.0142166	-0.730744	1	0.0154793	-0.60733	1
ENSG00000185774	KCNIP4	0.0554505	-1.34357	0.095294	0.112602	0.208339	1	0.676762	4.5324	1.32053e-73	0.0252521	-4.01766	3.99316e-62	0.0421535	-1.65934	0.402668	0.0426498	-1.4987	1	0.0541777	-1.18167	1
ENSG00000198879	SFMBT2	0.439338	-0.733309	0.398891	5.34858	2.85943	0.651026	3.18731	3.915	2.53895e-73	0.0299623	-6.29271	7.02789e-166	1.41355	1.03591	0.153833	2.21068	1.66811	0.109658	3.49059	2.35387	0.00457392
ENSG00000133800	LYVE1	0.00995265	-3.47186	5.87131e-06	0	-1.15471	1	0.568634	4.38376	7.02977e-73	0.00418688	-6.51212	3.51665e-119	0.0224818	-2.27108	0.128539	1.38612	3.76494	4.10624e-10	0.0154793	-2.37738	0.96221
ENSG00000163762	TM4SF18	0.00568723	-1.94331	0.0468193	0	1.03906	1	0.142707	6.00817	8.54784e-73	0.00157008	-5.6356	3.06629e-59	0.00562046	-1.66097	0.495563	0.0071083	-0.889081	1	0	-1.77083	1
ENSG00000165028	NIPSNAP3B	0.0170617	-1.05246	0.303254	0	0.528096	1	0.19485	5.3185	9.09969e-73	0.00222428	-5.67746	6.43105e-70	0.0112409	-1.43077	0.584334	0.0639747	0.949638	0.785373	0.00773966	-1.27817	1
ENSG00000165949	IFI27	0.00142181	-3.23886	0.00193407	0	1.08088	1	0.138865	6.04295	1.79008e-72	0.00183176	-5.37429	3.52632e-56	0	-3.21445	0.105553	0.0213249	0.163578	1	0	-1.72901	1
ENSG00000102935	ZNF423	0.0184835	-2.6892	0.000137049	0	-1.18591	1	0.569183	4.23432	5.5057e-72	0.0272147	-3.66719	6.0241e-59	0.115219	-0.0430106	1	0.0426498	-1.30523	1	0.023219	-1.99249	1
ENSG00000134954	ETS1	0.110901	-2.56438	4.22392e-05	0.168903	-1.55915	1	2.80036	3.90251	1.8702e-71	0.0289156	-6.1559	1.3443e-156	0.581718	-0.109983	1	0.241682	-1.35656	1	8.81548	4.05026	5.31171e-13
ENSG00000103187	COTL1	0.0170617	-1.86354	0.0212302	0	-0.264201	1	0.319445	4.72136	3.01296e-71	0.0039252	-5.68426	3.73201e-85	0.0252921	-1.21869	0.696538	0.234574	1.96056	0.0890131	0.185752	1.62077	0.33211
ENSG00000116396	KCNC4	0.0199053	-0.671883	0.597174	0	0.688561	1	0.173444	5.25298	7.78958e-71	0.00170092	-5.88886	1.48519e-70	0.0196716	-0.5782	1	0.0142166	-0.651672	1	0.0309587	0.216858	1
ENSG00000182963	GJC1	0.00426542	-2.98008	0.000957852	0	0.335451	1	0.218452	5.08446	7.94497e-71	0.00235512	-5.79681	1.74954e-74	0.0927376	1.23596	0.163093	0	-2.59785	0.860426	0.023219	-0.464913	1
ENSG00000127528	KLF2	0.00710903	-2.81254	0.000707096	0.563008	3.39895	0.555369	0.28267	4.74357	9.03239e-71	0.00366352	-5.59685	1.17276e-81	0.0168614	-1.55804	0.492444	0.227465	2.10451	0.0493311	0.100616	0.944222	0.798195
ENSG00000106266	SNX8	0.127963	-1.45426	0.0288265	0.225203	-0.349328	1	1.52587	3.94755	1.06667e-70	0.0838684	-3.50767	3.86074e-62	0.157373	-1.11308	0.648238	0.561555	0.7472	0.760386	0.139314	-1.22769	1
ENSG00000253177	AC104211.2	0.00142181	-3.00846	0.00594747	0	1.31036	1	0.121301	6.63718	1.81906e-70	0.0006542	-6.51154	6.70893e-58	0.0112409	-0.637951	1	0	-1.62294	1	0	-1.49953	1
ENSG00000197646	PDCD1LG2	0.0142181	-1.79794	0.0320023	0	0.0416365	1	0.261264	4.825	3.33309e-70	0.00379436	-5.41291	7.5341e-76	0.0449637	-0.124335	1	0.177707	1.87478	0.138037	0.0154793	-1.17812	1
ENSG00000144668	ITGA9	0.130806	-3.65981	6.66851e-09	0.281504	-2.29637	1	6.88508	3.80752	6.24081e-70	0.0355885	-7.20398	3.38533e-210	10.2826	3.01107	7.76666e-14	2.55188	0.70765	0.764873	0.23993	-2.68901	0.820523
ENSG00000010610	CD4	0.00426542	-3.60586	3.07046e-05	0	-0.286986	1	0.319994	4.5972	7.87255e-70	0.00549528	-5.21001	1.87935e-79	0.0337228	-0.857002	0.928938	0.33409	2.46465	0.00576507	0.108355	0.83908	0.876139
ENSG00000110841	PPFIBP1	1.06778	-1.27189	0.053601	0.225203	-3.22027	1	10.8688	3.79981	1.4968e-69	0.740685	-3.1715	2.30223e-55	1.37701	-0.871556	0.844462	0.426498	-2.54174	0.732215	0.356025	-2.79523	0.77831
ENSG00000062524	LTK	0.00142181	-3.45592	0.000897438	0	0.86456	1	0.156978	5.56021	1.77784e-69	0.00300932	-4.87975	7.06253e-54	0.00843069	-1.41701	0.649573	0.0071083	-1.06417	1	0.00773966	-0.940754	1
ENSG00000244694	PTCHD4	0.40948	-0.901019	0.254198	0.112602	-2.21824	1	3.30093	3.87641	2.05505e-69	0.215886	-3.22107	1.32597e-54	0.12365	-2.59912	0.0319759	0.106624	-2.73417	0.704824	0.154793	-2.21754	0.966927
ENSG00000142733	MAP3K6	0.0113745	-2.18891	0.00635993	0	-0.0532461	1	0.274437	4.67095	2.29799e-69	0.00300932	-5.8499	3.02597e-85	0.146132	1.51082	0.0334602	0.0568664	0.202841	1	0.0386983	-0.266037	1
ENSG00000148143	ZNF462	0.719434	1.36204	0.000487448	0	-2.53599	1	1.38042	3.91612	2.45683e-69	0.0104672	-6.59943	1.25495e-157	0.60982	1.03387	0.16515	0.0639747	-2.14347	0.876018	0.069657	-2.02006	1
ENSG00000113657	DPYSL3	0.00568723	-3.43469	7.74118e-05	0	-0.438989	1	0.36061	4.72163	3.27278e-69	0.0019626	-6.84927	7.19785e-99	0.275403	2.08874	0.000339788	0.0142166	-1.78362	1	0.023219	-1.24332	1
ENSG00000120217	CD274	0.0170617	-1.28282	0.16614	0.0563008	1.30725	1	0.220647	4.95683	3.4727e-69	0.00510276	-4.68612	1.80752e-60	0.0196716	-0.969339	0.885197	0.0284332	-0.294781	1	0	-2.50573	0.945773
ENSG00000272789	AC010976.2	0	-4.13399	0.000499269	0	1.19106	1	0.128985	6.09738	3.75309e-69	0.00170092	-5.36347	5.46308e-53	0.00281023	-2.09853	0.368648	0.0071083	-0.736503	1	0.00773966	-0.61309	1
ENSG00000090376	IRAK3	0.0469196	-2.98625	4.06388e-06	0	-2.76092	1	1.59393	3.84652	5.46899e-69	0.0120373	-6.62561	3.80217e-161	1.24212	1.90845	0.000189515	2.97838	3.184	4.77641e-07	0.069657	-2.24554	0.950569
ENSG00000197329	PELI1	0.302845	-0.717596	0.421904	4.67297	3.22164	0.398566	2.14116	3.81963	1.0498e-68	0.0909338	-3.98467	9.49858e-80	0.323176	-0.599085	1	1.62069	1.77618	0.0742932	0.216711	-1.13781	1
ENSG00000135838	NPL	0.0582941	-2.64283	4.3427e-05	0.225203	-0.402274	1	1.56374	3.87657	1.36328e-68	0.102971	-3.20776	7.76115e-52	0.0590148	-2.55363	0.0420075	0.682396	0.97775	0.596876	0.0541777	-2.53295	0.887039
ENSG00000139910	NOVA1	0.302845	0.788718	0.109827	0	-1.79094	1	0.842522	4.05427	1.58613e-68	0.0222428	-4.68262	1.13041e-90	0.157373	-0.212217	1	0.0639747	-1.39577	1	0.0541777	-1.59574	1
ENSG00000134215	VAV3	0.261612	-1.05264	0.14977	0.168903	-1.30562	1	2.30966	3.80618	3.48082e-68	0.0608406	-4.75753	7.00649e-107	0.12365	-2.09866	0.107481	2.11116	2.0568	0.0179636	3.79244	2.95318	2.42965e-05
ENSG00000183696	UPP1	0.0270143	-1.99591	0.00574597	0.112602	0.570909	1	0.506062	4.23352	3.87843e-68	0.022112	-3.81912	1.45796e-59	0.0196716	-2.30316	0.125085	0.234574	1.17912	0.524628	0.0851363	-0.22776	1
ENSG00000244300	GATA2-AS1	0	-4.20656	0.000312957	0	1.11849	1	0.132279	5.6361	3.93105e-68	0.00117756	-5.94803	1.35995e-61	0.0393432	0.808358	0.653845	0	-1.81481	1	0	-1.69139	1
ENSG00000149564	ESAM	0.00568723	-2.00971	0.0350541	0	0.973584	1	0.146001	5.60801	4.53705e-68	0.00104672	-6.25485	7.21706e-65	0.036533	0.551083	0.874826	0	-1.95972	1	0.00773966	-0.831371	1
ENSG00000090530	P3H2	0.386731	0.855897	0.0689991	0.0563008	-1.08196	1	1.01761	3.97205	5.03879e-68	0.00928964	-6.30826	4.55417e-139	0.562046	1.39671	0.0296754	0.206141	-0.0916888	1	0.069657	-1.56517	1
ENSG00000171310	CHST11	0.036967	-4.32552	1.74338e-10	5.29228	2.82718	0.687034	3.14725	3.77795	1.42164e-67	0.0336259	-6.13888	2.23261e-159	0.472119	-0.623199	1	4.78388	2.83338	2.91731e-05	6.52454	3.31613	2.13425e-07
ENSG00000091622	PITPNM3	0.0454978	-0.467666	0.785348	0	-0.255825	1	0.30737	4.44537	1.84431e-67	0.0112522	-4.05823	1.71124e-58	0.0112409	-2.2208	0.172069	0.0213249	-1.18281	1	0.00773966	-2.06361	1
ENSG00000248309	MEF2C-AS1	0.0383888	-1.82205	0.0111589	2.36464	4.13722	0.0597937	0.622972	4.16193	2.79555e-67	0.00863544	-5.63641	6.13242e-106	0.356899	1.5056	0.0206893	0.326982	1.33636	0.397482	0.0309587	-1.81547	1
ENSG00000103222	ABCC1	0.507585	0.99731	0.0220714	0.0563008	-1.34834	1	1.20368	3.87407	3.69393e-67	0.0151774	-5.85851	1.44481e-134	0.191096	-0.501776	1	0.66818	1.33475	0.328816	0.781706	1.56429	0.228874
ENSG00000120093	HOXB3	0.00426542	-3.89311	3.75955e-06	0	-0.573126	1	0.37543	4.29589	5.45509e-67	0.00222428	-6.81256	2.18453e-111	0.36814	2.41557	1.07448e-06	0.0781913	0.0971953	1	0.069657	-0.045836	1
ENSG00000136826	KLF4	0.00710903	-2.19013	0.0182328	0	0.531716	1	0.192106	5.17256	8.37756e-67	0.00353268	-4.99787	5.52085e-59	0.00843069	-1.7527	0.458106	0.0639747	0.953342	0.786906	0.023219	-0.267255	1
ENSG00000161791	FMNL3	0.00853084	-3.2712	2.50731e-05	0.0563008	0.239083	1	0.42428	4.23305	1.54104e-66	0.00706536	-5.33722	6.17377e-92	0.219198	1.36622	0.0533894	0.277224	1.68506	0.1747	0.185752	1.10749	0.636981
ENSG00000140848	CPNE2	0.0241707	-0.905648	0.360417	0	0.199674	1	0.230527	4.68002	1.60046e-66	0.0026168	-5.78753	2.28767e-79	0.0786864	0.845296	0.474797	0.0995161	1.21415	0.580802	0.00773966	-1.60733	1
ENSG00000249240	AC069368.1	0.00853084	-2.24417	0.0072969	0.0563008	1.25845	1	0.222843	4.72315	1.85393e-66	0.00340184	-5.34796	2.4909e-72	0.0533944	0.340071	1	0.0568664	0.516222	1	0.116095	1.49118	0.466347
ENSG00000177076	ACER2	0.0654031	-1.1786	0.121138	0.337805	1.36191	1	0.664138	4.04035	1.95964e-66	0.0274764	-3.96142	9.98949e-68	0.236059	0.742274	0.471391	0.0639747	-1.05406	1	0.0541777	-1.25441	1
ENSG00000123358	NR4A1	0.0284361	-1.37726	0.0839161	0	-0.480915	1	0.354573	4.3452	3.89431e-66	0.0119064	-4.22212	1.39079e-63	0.0899274	0.326818	0.98649	0.0639747	-0.0760268	1	0.0309587	-0.96167	1
ENSG00000095303	PTGS1	0.00142181	-3.39033	0.00204508	0	0.929936	1	0.152038	5.77728	3.97933e-66	0.0006542	-6.89931	1.49242e-65	0.0140512	-0.756346	1	0.071083	1.50465	0.514594	0.023219	0.134452	1
ENSG00000164512	ANKRD55	0.0227489	-1.429	0.0792439	0	-0.226122	1	0.300234	4.42295	4.6993e-66	0.0116448	-3.96792	7.30075e-56	0.0252921	-1.1801	0.69761	0.0284332	-0.828894	1	0.0541777	-0.0209243	1
ENSG00000224982	TMEM233	0.00284361	-2.99381	0.00333782	0	0.737888	1	0.171249	5.54782	4.82701e-66	0.00366352	-4.72031	8.35133e-50	0	-3.55744	0.0886069	0.0071083	-1.19122	1	0.00773966	-1.06781	1
ENSG00000170390	DCLK2	0.0355452	-2.10732	0.00183841	0.0563008	-0.504084	1	0.681702	3.97078	8.59506e-66	0.00614948	-6.31617	1.09241e-128	0.85993	2.76115	2.8503e-10	0.0142166	-2.85154	0.686365	0.069657	-0.984954	1
ENSG00000130158	DOCK6	0.0995265	-0.874241	0.294325	0.112602	-0.16556	1	0.801905	3.91808	9.17172e-66	0.0416071	-3.61432	2.70608e-61	0.205147	0.217504	1	0.0497581	-1.68009	1	0.046438	-1.75007	1
ENSG00000077063	CTTNBP2	0.561614	1.15467	0.00579669	0.0563008	-1.35669	1	1.20862	3.86442	1.26839e-65	0.0304857	-4.80633	5.57157e-101	0.0393432	-2.73875	0.0282296	0.646855	1.27832	0.382019	0.0851363	-1.57671	1
ENSG00000179088	C12orf42	0.00995265	-2.30391	0.00676826	0.168903	2.01099	1	0.264009	4.67593	4.29506e-65	0.00601864	-4.75976	3.27837e-64	0	-4.2919	0.013807	0.0924078	0.910538	0.807856	0.178012	1.83751	0.223787
ENSG00000136160	EDNRB	0.0383888	-3.12496	3.03336e-06	0.0563008	-1.61793	1	1.44683	3.85791	6.43946e-65	0.0120373	-6.47941	1.48349e-150	2.11048	2.98569	8.84448e-13	0.0852996	-1.84629	1	0.100616	-1.61555	1
ENSG00000140937	CDH11	0.00568723	-3.54214	0.000236486	0	-0.545905	1	0.397385	4.94605	1.26334e-64	0.00471024	-5.71155	9.74553e-75	0.205147	1.49938	0.0661246	0.0142166	-1.8908	1	0	-3.35579	0.95234
ENSG00000164284	GRPEL2	0.0170617	-1.49519	0.0753241	0.0563008	1.09956	1	0.244249	4.56394	1.81724e-64	0.00889712	-4.03795	8.80966e-53	0.0168614	-1.37492	0.614766	0.0142166	-1.24609	1	0.023219	-0.704941	1
ENSG00000151692	RNF144A	0.10237	-0.0450356	1	0	-1.00284	1	0.49234	4.11277	2.0396e-64	0.0128223	-4.68362	1.31118e-80	0.0196716	-2.28938	0.128123	0.071083	-0.464138	1	0.526297	2.3835	0.0102482
ENSG00000214548	MEG3	0.0170617	-3.10822	1.02828e-05	0	-1.49433	1	0.672371	3.93258	2.43606e-64	0.00405604	-6.90476	8.86917e-139	0.969529	2.99023	1.42075e-12	0.0426498	-1.61492	1	0.00773966	-3.30332	0.684384
ENSG00000258569	AC007376.2	0.0113745	-2.35747	0.00270661	0	-0.219676	1	0.296392	4.35931	9.75897e-64	0.00628032	-4.93601	3.40396e-74	0.168614	1.55108	0.0234631	0.0852996	0.573536	0.999462	0.00773966	-2.02741	1
ENSG00000197905	TEAD4	0.0767776	0.513515	0.462167	0	-0.0772117	1	0.271144	4.4333	1.52179e-63	0.00314016	-5.81345	8.09976e-85	0.0702558	0.388575	0.959282	0.0355415	-0.413617	1	0.0309587	-0.555632	1
ENSG00000174175	SELP	0.00142181	-3.71895	0.000713628	0	0.602287	1	0.186068	5.38966	2.55377e-63	0.00143924	-6.20855	3.61664e-65	0.0702558	1.10585	0.325936	0.0142166	-0.738418	1	0	-2.2076	1
ENSG00000145075	CCDC39	0	-3.98326	0.00216124	0	1.34179	1	0.118008	6.47212	2.69089e-63	0.00091588	-6.05131	6.75739e-51	0.00562046	-1.35581	0.77023	0.0071083	-0.585139	1	0.00773966	-0.461725	1
ENSG00000165568	AKR1E2	0.0184835	-1.11423	0.246429	0	0.360986	1	0.205279	4.64349	2.85211e-63	0.00379436	-5.07387	1.34885e-66	0.0702558	0.848937	0.51959	0.0284332	-0.237447	1	0.0154793	-0.857483	1
ENSG00000076067	RBMS2	0.42512	0.746242	0.121368	0	-2.31648	1	1.1477	3.73481	3.92062e-63	0.0308782	-4.74206	1.17541e-101	0.424345	0.714202	0.464343	0.533122	1.0364	0.561741	0.100616	-1.31246	1
ENSG00000151376	ME3	0.301423	0.0214942	1	0	-2.4863	1	1.2904	3.73203	8.97272e-63	0.0613639	-3.82127	1.17097e-71	0.452447	0.632131	0.561581	0.0924078	-1.60641	1	0.131574	-1.11863	1
ENSG00000165757	JCAD	0.0127963	-1.63244	0.0614203	0	0.341792	1	0.208572	4.66639	1.05614e-62	0.00628032	-4.32058	3.98543e-54	0.0252921	-0.602722	1	0.0142166	-1.00018	1	0.0386983	0.132845	1
ENSG00000149557	FEZ1	0	-4.50544	0.000145361	0	0.819613	1	0.159174	5.31715	2.04624e-62	0.00143924	-5.9842	2.03546e-62	0.0590148	1.07978	0.363013	0.0071083	-1.10926	1	0.0154793	-0.396433	1
ENSG00000166532	RIMKLB	0.106636	-0.225063	1	0.0563008	-0.229334	1	0.557656	3.9086	2.62843e-62	0.013084	-4.89945	6.15057e-92	0.236059	0.97634	0.244392	0.419389	1.80766	0.0919181	0.108355	-0.11836	1
ENSG00000118263	KLF7	0.327016	-1.62251	0.00911854	0.563008	-0.720541	1	4.06881	3.59504	3.73344e-62	0.235774	-3.53008	5.31563e-68	1.96997	1.07893	0.122039	1.74153	0.862122	0.655342	0.286368	-1.73819	1
ENSG00000124126	PREX1	0.0213271	-3.56132	2.70408e-07	0.168903	-0.24264	1	1.09775	3.76488	5.018e-62	0.0279997	-4.81638	1.69491e-100	0.0562046	-2.13662	0.117294	1.86948	3.01323	6.37292e-06	1.62533	2.78264	0.000207518
ENSG00000106100	NOD1	0.0981047	-0.186036	1	0.0563008	-0.0736422	1	0.501671	3.92066	1.18446e-61	0.0158316	-4.43065	4.26952e-78	0.132081	0.271859	1	0.191924	0.831724	0.753186	0.247669	1.19828	0.573331
ENSG00000076706	MCAM	0.0383888	0.00318717	1	0	0.426874	1	0.199241	4.78762	1.23349e-61	0.00170092	-6.15957	2.40753e-74	0.0533944	0.518982	0.895379	0.0142166	-0.914707	1	0.023219	-0.372865	1
ENSG00000117020	AKT3	0.698107	-0.89971	0.233332	1.23862	-0.0440761	1	5.29993	3.57017	1.52367e-61	0.145756	-4.76276	5.30044e-117	5.12867	2.17598	4.59627e-06	1.03781	-0.288095	1	3.181	1.35071	0.345035
ENSG00000113140	SPARC	0.00710903	-3.45439	1.28275e-05	0	-0.721923	1	0.401227	4.04971	1.55338e-61	0.00379436	-6.20855	4.18742e-107	0.508652	2.79584	7.7661e-10	0.0071083	-2.6537	0.758244	0.00773966	-2.53029	0.90644
ENSG00000173320	STOX2	1.88958	0.932933	0.0412599	0.337805	-1.49115	1	4.40911	3.58804	2.14587e-61	0.221512	-3.7778	1.82408e-76	0.576097	-0.881747	0.836071	0.113733	-3.14306	0.545703	0.348285	-1.57985	1
ENSG00000163565	IFI16	0.288627	-0.302467	0.976416	1.40752	1.98118	1	1.49294	3.61672	2.65791e-61	0.022112	-5.69227	1.76131e-134	0.435586	0.32118	0.923476	1.4572	2.10416	0.0144076	2.60053	2.99102	1.71413e-05
ENSG00000146469	VIP	0.00426542	-1.78607	0.133136	0.0563008	2.52448	1	0.104286	6.42019	6.73043e-61	0.00026168	-7.32162	1.31768e-54	0.00562046	-1.17865	0.861837	0	-1.41601	1	0.0154793	0.306792	1
ENSG00000247287	AL359220.1	0.0284361	-0.995613	0.308161	0	-0.110108	1	0.276633	4.41197	7.90022e-61	0.006542	-4.75488	3.05769e-66	0.0112409	-2.07419	0.260571	0.0355415	-0.446784	1	0.286368	2.41656	0.0197902
ENSG00000136574	GATA4	0.0767776	-1.96547	0.0025926	0.112602	-0.860946	1	1.25198	3.71681	2.41138e-60	0.08256	-3.25734	2.34913e-52	0.449637	0.664284	0.536825	0.0355415	-2.79287	0.693258	0.023219	-3.25534	0.697903
ENSG00000197959	DNM3	0.136493	-1.27576	0.0691856	0.112602	-1.00534	1	1.36779	3.65661	3.32297e-60	0.0960365	-3.16462	2.08403e-50	0.292264	-0.128277	1	0.0852996	-1.81899	1	0.201231	-0.635271	1
ENSG00000282142	AC245187.2	0	-3.68027	0.00350968	0	1.64478	1	0.0944064	6.15186	4.75712e-60	0.00013084	-7.78565	2.14103e-56	0.0252921	0.743728	0.79935	0	-1.28852	1	0.00773966	-0.157246	1
ENSG00000027075	PRKCH	0.427964	-1.4664	0.0213993	0.0563008	-3.41545	1	4.73239	3.53973	6.81377e-60	0.246895	-3.7305	5.24608e-75	0.182665	-2.65884	0.0209057	1.69888	0.586383	0.844091	9.00123	3.10298	5.25112e-06
ENSG00000111961	SASH1	0.453556	-1.40119	0.0287527	0.0563008	-3.4354	1	4.78728	3.52862	8.09933e-60	0.354053	-3.11777	7.61634e-54	1.19435	0.0539714	1	1.77707	0.63199	0.810097	0.201231	-2.4875	0.866506
ENSG00000250149	AC105919.1	0.00284361	-2.27911	0.0412599	0	1.44724	1	0.107579	6.01736	9.10227e-60	0.00117756	-5.60624	4.04227e-48	0.00281023	-1.84123	0.537983	0.0142166	0.112644	1	0	-1.36265	1
ENSG00000164125	FAM198B	0.00142181	-3.7113	0.000394015	0	0.60992	1	0.177835	4.91857	1.72114e-59	0.0026168	-5.35742	1.28746e-60	0.0112409	-1.34809	0.725234	0.184816	2.5346	0.0136874	0.00773966	-1.19613	1
ENSG00000146021	KLHL3	0.0170617	-2.39878	0.00125177	0	-0.791661	1	0.418242	4.00737	1.94586e-59	0.022897	-3.49176	2.13116e-49	0.0786864	-0.187871	1	0.0284332	-1.39723	1	0.108355	0.325765	1
ENSG00000241220	AC078788.1	0	-3.62431	0.00486256	0	1.70074	1	0.0922109	6.53315	2.60771e-59	0.00039252	-6.7129	9.44285e-50	0	-2.59459	0.327425	0.0355415	1.39374	0.718263	0	-1.10915	1
ENSG00000100490	CDKL1	0.123697	0.165731	0.908131	0.0563008	-0.074833	1	0.496731	3.85878	3.29235e-59	0.0180559	-4.22113	4.92299e-72	0.160183	0.556066	0.69611	0.0355415	-1.4184	1	0.147054	0.458795	1
ENSG00000152932	RAB3C	0.00710903	-3.27045	0.000385332	0	-0.539018	1	0.38037	4.58112	5.98008e-59	0.0166167	-3.7396	2.47763e-43	0.00843069	-2.82916	0.140209	0.0213249	-1.46713	1	0.0309587	-1.02006	1
ENSG00000151746	BICD1	0.331281	0.157149	0.892856	3.65955	3.57792	0.201135	1.25418	3.55392	1.11323e-58	0.0397753	-4.53938	1.23645e-95	0.592959	1.03393	0.167318	0.405173	0.454585	0.961587	0.68883	1.22643	0.475448
ENSG00000160321	ZNF208	0.0312798	-1.45013	0.0622718	0	-0.683408	1	0.386408	3.98232	1.50932e-58	0.00353268	-6.27156	5.96153e-106	0.421535	2.51523	2.16635e-07	0.0426498	-0.799955	1	0.108355	0.435622	1
ENSG00000178573	MAF	0.197631	-1.09352	0.12932	0.112602	-1.35816	1	1.70261	3.52987	3.22456e-58	0.118803	-3.22277	8.59664e-56	0.168614	-1.28868	0.505452	1.06624	1.41106	0.259605	0.503078	0.312074	1
ENSG00000275832	ARHGAP23	0.0127963	-1.31456	0.195436	0	0.652641	1	0.169602	4.74543	3.27936e-58	0.00235512	-5.46497	2.60603e-63	0.0674455	1.09901	0.293879	0.0142166	-0.687792	1	0.023219	-0.145372	1
ENSG00000257239	AC090630.1	0.415168	1.33848	0.000908401	0	-1.76461	1	0.775011	3.68193	4.02093e-58	0.00955132	-5.93855	3.62117e-126	0.359709	1.04898	0.169994	0.305657	0.793605	0.756296	0.046438	-1.76271	1
ENSG00000101333	PLCB4	0.0312798	-1.13498	0.340147	0	-0.376623	1	0.349084	4.82293	4.90069e-58	0.00497192	-5.45419	3.23579e-66	0.103979	0.649263	0.693885	0.0426498	-0.490934	1	0.0541777	-0.172927	1
ENSG00000102804	TSC22D1	0.534599	0.0538132	1	0.112602	-1.69455	1	2.14061	3.50987	5.35679e-58	0.0505042	-5.01889	1.76696e-117	2.23694	2.28473	6.3224e-07	0.326982	-0.646822	1	0.634653	0.306443	1
ENSG00000117461	PIK3R3	0.00142181	-2.96406	0.0110566	0	1.35456	1	0.113617	5.83271	6.22738e-58	0.00091588	-6.03814	2.55498e-51	0.00281023	-1.93434	0.517436	0.0497581	1.46686	0.614326	0.00773966	-0.448901	1
ENSG00000122862	SRGN	0.00995265	-3.70746	9.92822e-07	2.08313	3.89467	0.124717	0.609251	3.78684	1.45133e-57	0.00628032	-6.16601	5.64114e-120	0.0646353	-1.0773	0.732184	1.48563	3.60721	3.28826e-09	0.557256	2.06144	0.0502462
ENSG00000010278	CD9	0.0241707	-2.63873	0.000145237	0	-1.49877	1	0.65316	3.75197	1.76955e-57	0.0519435	-2.8966	2.72709e-39	0.036533	-1.97516	0.195728	0.0142166	-2.84533	0.711547	0.046438	-1.49597	1
ENSG00000138738	PRDM5	0.0483414	-0.876049	0.35226	0.0563008	0.268984	1	0.39519	3.91341	2.56836e-57	0.00824292	-5.07247	4.2715e-86	0.36533	2.21644	1.74175e-05	0.0142166	-2.07784	0.949265	0.0386983	-0.949885	1
ENSG00000197177	ADGRA1	0.00142181	-2.6645	0.0325321	0	1.65264	1	0.096053	6.76163	2.60705e-57	0.00078504	-5.9302	1.21399e-43	0	-2.64269	0.317594	0	-1.28066	1	0	-1.15725	1
ENSG00000150510	FAM124A	0.0113745	-1.05825	0.359431	0	1.0546	1	0.132828	5.09773	4.31963e-57	0.00157008	-5.61936	1.76257e-56	0.036533	0.635972	0.851337	0	-1.8787	1	0.00773966	-0.75007	1
ENSG00000060982	BCAT1	0.00284361	-3.78607	5.08329e-05	0.0563008	0.951595	1	0.261813	4.30825	5.67348e-57	0.00405604	-5.41206	7.33126e-75	0.0337228	-0.616374	1	0.497581	3.34587	3.90181e-06	0.0154793	-1.2709	1
ENSG00000124212	PTGIS	0.0255925	-1.80663	0.0193709	0	-0.756472	1	0.407814	4.00215	7.12999e-57	0.00274764	-6.70382	2.55386e-109	0.525513	2.81105	2.13697e-09	0	-3.68977	0.548868	0.0154793	-1.97842	1
ENSG00000204681	GABBR1	0.167773	0.663967	0.228616	0.0563008	-0.0544539	1	0.480265	3.75055	1.1759e-56	0.006542	-5.75992	1.11869e-108	0.359709	1.82354	0.0010309	0.113733	0.117932	1	0.0541777	-0.857079	1
ENSG00000182287	AP1S2	0.0995265	0.21004	0.849438	0	-0.724961	1	0.387505	3.83113	1.3937e-56	0.0137382	-4.26655	5.67335e-70	0.0252921	-1.68464	0.333189	0.33409	1.99982	0.0472679	0.100616	0.292365	1
ENSG00000260971	AC119674.1	0.00710903	-3.14729	0.000106359	0	-0.416622	1	0.322738	4.01247	1.75416e-56	0.0209344	-3.18696	5.06736e-40	0.0337228	-0.988792	0.853231	0.0142166	-1.7612	1	0	-3.22651	0.748902
ENSG00000137478	FCHSD2	1.45166	-0.822532	0.227214	11.7106	2.16818	1	10.1289	3.41915	3.15935e-56	0.708106	-3.26321	5.17076e-59	2.60508	0.0627718	1	5.2246	1.07978	0.484879	1.58663	-0.662728	1
ENSG00000148700	ADD3	0.979625	0.224405	0.768479	0.67561	-0.291406	1	3.45352	3.43288	4.99584e-56	0.206204	-3.53687	7.707e-68	0.803726	-0.078426	1	1.03781	0.295801	1	1.26931	0.588746	0.896596
ENSG00000143772	ITPKB	0.0654031	-0.6776	0.530158	0	-0.967368	1	0.457761	3.82295	6.8772e-56	0.0112522	-4.84799	4.96551e-84	0.109599	0.110131	1	0.199032	0.993673	0.646841	0.704309	2.868	0.000255535
ENSG00000250159	AC106791.1	0.00426542	-2.94134	0.00173871	0.0563008	1.37718	1	0.200339	4.51412	7.75206e-56	0.00170092	-6.21414	7.21241e-75	0.12365	1.72101	0.0170413	0.0355415	0.0419257	1	0.092876	1.30401	0.633691
ENSG00000187498	COL4A1	0.432229	0.538492	0.333548	0	-2.52776	1	1.28162	3.55097	8.26567e-56	0.0133457	-6.2345	3.74682e-142	1.55968	2.55993	1.39143e-08	0.0781913	-1.8713	1	0.0773966	-1.87386	1
ENSG00000071246	VASH1	0.00568723	-2.7773	0.00147853	0	0.214145	1	0.217354	4.29134	9.28536e-56	0.00183176	-6.27595	2.72995e-82	0.0786864	0.860627	0.478858	0.33409	3.00943	0.000139173	0.046438	0.229171	1
ENSG00000175274	TP53I11	0.0213271	-0.00845836	1	0	1.22583	1	0.116361	4.94944	9.53569e-56	0.0013084	-5.69316	5.16188e-57	0.0168614	-0.226525	1	0	-1.70747	1	0.0154793	0.0126792	1
ENSG00000152926	ZNF117	0.156399	-0.365811	0.926493	0.112602	-0.32418	1	0.873808	3.78238	1.11962e-55	0.0473641	-3.58071	5.05518e-55	0.132081	-0.58915	1	0.234574	0.265865	1	0.123835	-0.62219	1
ENSG00000135636	DYSF	0.0312798	-3.87215	7.13139e-09	0.112602	-1.49165	1	1.83544	3.44775	2.40484e-55	0.171269	-2.70699	7.31091e-40	0.073066	-2.60991	0.0293316	1.02359	1.21283	0.40464	0.0619173	-2.71479	0.815027
ENSG00000106852	LHX6	0.00284361	-2.33993	0.042423	0	1.38698	1	0.111421	5.88716	4.06036e-55	0.0013084	-5.52477	3.21571e-45	0.00843069	-0.88854	1	0	-1.54632	1	0.00773966	-0.416333	1
ENSG00000068615	REEP1	0.00853084	-1.66677	0.0956571	0	0.824045	1	0.152038	4.83618	5.5536e-55	0.00471024	-4.23543	1.62487e-43	0.00281023	-2.46684	0.261166	0.0071083	-1.10481	1	0.023219	0.0275372	1
ENSG00000179715	PCED1B	0.25166	-0.999519	0.178133	0.225203	-0.876326	1	1.98857	3.42686	6.07679e-55	0.0902796	-4.00326	1.05864e-80	1.41917	1.63321	0.00307902	0.824562	0.769736	0.731901	1.308	1.44704	0.300808
ENSG00000144868	TMEM108	0.0170617	-1.65594	0.120678	0	-0.0604777	1	0.281573	4.86488	8.72358e-55	0.00771956	-4.44255	4.05285e-47	0.0309125	-0.74415	1	0.0142166	-1.404	1	0.0154793	-1.28059	1
ENSG00000154553	PDLIM3	0.0113745	-2.26523	0.0047816	0	-0.128575	1	0.265655	4.04413	1.04997e-54	0.0045794	-5.31435	1.13537e-78	0.272592	2.43244	2.49105e-06	0.0071083	-2.05958	0.969553	0.023219	-0.931565	1
ENSG00000150625	GPM6A	0.0469196	-3.83329	1.42538e-08	0.112602	-2.01715	1	2.66314	3.48549	2.14887e-54	0.0219811	-6.60484	1.16316e-166	5.30571	3.43985	1.2373e-18	0.184816	-1.77557	1	0.147054	-2.08656	1
ENSG00000179314	WSCD1	0.00284361	-2.39193	0.0320235	0	1.33545	1	0.11197	5.39671	3.71974e-54	0.0019626	-5.00466	1.84535e-44	0.00281023	-1.95354	0.519275	0.0142166	-0.000176151	1	0.023219	0.544673	1
ENSG00000137509	PRCP	0.108057	-1.12474	0.129207	0.788212	1.80377	1	0.955041	3.52487	5.12599e-54	0.0706536	-3.11676	4.85736e-48	0.109599	-1.06186	0.713854	0.362523	0.685774	0.813076	0.193492	-0.206135	1
ENSG00000124440	HIF3A	0.183413	0.207447	0.833522	0	-1.60067	1	0.687191	3.64792	1.21629e-53	0.0058878	-6.47771	6.77667e-129	0.862741	2.64995	6.82973e-09	0.0213249	-2.53149	0.80381	0.0619173	-1.234	1
ENSG00000099337	KCNK6	0.0127963	-2.17908	0.00624073	0.506708	3.14597	0.758503	0.276633	4.00621	1.28602e-53	0.00418688	-5.51788	3.94647e-82	0.12365	1.10042	0.232703	0.383848	2.77561	0.000632361	0.046438	-0.18513	1
ENSG00000173706	HEG1	0.450713	1.21659	0.0033994	0.225203	0.33735	1	0.87765	3.53243	1.32983e-53	0.0214578	-4.95144	8.49592e-102	0.165804	-0.337741	1	0.533122	1.37575	0.315818	0.479859	1.22004	0.496834
ENSG00000230630	DNM3OS	0.00853084	-2.39648	0.00353899	0	0.104946	1	0.225587	4.0345	1.48469e-53	0.00209344	-6.20208	2.49144e-87	0.264162	2.65823	7.0802e-08	0.0213249	-0.820242	1	0.0309587	-0.372186	1
ENSG00000088756	ARHGAP28	0.0142181	-0.872203	0.479542	0.0563008	1.94917	1	0.138316	4.7306	3.06874e-53	0.00366352	-4.49412	1.20085e-46	0.0112409	-1.00963	0.890814	0.0071083	-0.984128	1	0.0154793	-0.270903	1
ENSG00000147526	TACC1	3.54599	0.539927	0.360171	0.563008	-2.09903	1	9.98457	3.32812	5.02433e-53	0.657863	-3.40546	6.94265e-64	3.23176	0.376847	0.967578	0.938295	-1.42997	1	0.92102	-1.45565	1
ENSG00000105989	WNT2	0.00142181	-2.44211	0.0553195	0	1.87372	1	0.0817823	6.53102	8.01931e-53	0.0006542	-5.93292	4.52067e-41	0.00281023	-1.41239	0.845124	0	-1.05958	1	0	-0.936167	1
ENSG00000166341	DCHS1	0.0213271	0.206666	1	0.0563008	2.43363	1	0.102091	5.04174	9.17106e-53	0.00039252	-6.99105	1.44285e-59	0.0112409	-0.519306	1	0.0213249	0.513941	1	0.00773966	-0.376256	1
ENSG00000185070	FLRT2	1.85261	2.28363	1.43212e-10	0.112602	-1.57565	1	1.98802	3.55057	1.42788e-52	0.0176634	-6.47366	6.09345e-149	0.199526	-1.26654	0.599977	0.0355415	-3.50811	0.568897	0.0619173	-2.79889	0.885815
ENSG00000185339	TCN2	0.00710903	-1.77632	0.062754	0	0.939522	1	0.135023	4.49568	2.20108e-52	0.00497192	-4.01797	9.22918e-43	0.0112409	-1.01451	0.87698	0.0426498	0.842723	0.899807	0	-1.87036	1
ENSG00000119865	CNRIP1	0.00142181	-3.46505	0.000860501	0	0.855458	1	0.142707	4.47212	3.14672e-52	0.00157008	-5.8269	1.01834e-64	0.0983581	1.89828	0.00568277	0.0639747	1.28551	0.623703	0	-1.95443	1
ENSG00000106714	CNTNAP3	0.0526069	-0.536316	0.706198	0.0563008	0.476597	1	0.33646	3.8161	3.42552e-52	0.0218503	-3.24614	6.15621e-42	0.0112409	-2.49156	0.107417	0.0142166	-1.87	1	0.023219	-1.3298	1
ENSG00000135298	ADGRB3	0.0526069	-3.30886	5.32549e-07	0	-3.24158	1	2.03852	3.40646	4.60248e-52	0.0215886	-6.26042	3.03467e-153	4.10575	3.42782	1.51785e-18	0.305657	-0.704005	1	0.162533	-1.58646	1
ENSG00000132669	RIN2	0.35403	-0.697976	0.442489	0	-3.39914	1	2.23886	3.33727	7.98394e-52	0.158447	-3.27322	1.25879e-57	1.19716	1.1486	0.0938924	0.639747	0.196905	1	0.108355	-2.2988	0.9227
ENSG00000254288	AC087672.2	0.00284361	-2.57175	0.012881	0.0563008	2.16272	1	0.120203	4.79815	8.06893e-52	0.00026168	-7.68499	6.10144e-67	0.0309125	0.509606	0.95433	0.135058	2.6561	0.0105682	0.023219	0.364101	1
ENSG00000120278	PLEKHG1	0.345499	-2.32893	0.000113409	0.168903	-2.95416	1	6.52886	3.30317	9.75506e-52	0.670555	-2.58047	3.47296e-37	1.24212	-0.422377	1	0.561555	-1.55938	1	0.394723	-2.05972	0.992323
ENSG00000101489	CELF4	0.00995265	-1.62431	0.137688	0	0.672486	1	0.169053	4.84574	1.64611e-51	0.00444856	-4.49382	2.46796e-44	0.0224818	-0.420588	1	0.0071083	-1.25681	1	0.0154793	-0.544423	1
ENSG00000135363	LMO2	0.00568723	-1.12018	0.373059	0	1.84641	1	0.0801357	5.69451	2.22324e-51	0.00052336	-6.23343	2.25415e-46	0.00281023	-1.43987	0.718659	0.0213249	0.94042	1	0.00773966	0.0455711	1
ENSG00000122644	ARL4A	0.0113745	-2.15671	0.00747533	0	-0.0214836	1	0.240956	3.90365	4.91603e-51	0.016355	-3.13502	1.00725e-36	0.00843069	-2.30938	0.178262	0.0497581	0.0626128	1	0.00773966	-1.8289	1
ENSG00000170542	SERPINB9	0.0156399	-2.31153	0.00203487	0.394106	2.42183	1	0.345791	3.72105	6.67165e-51	0.0187101	-3.59788	4.57777e-51	0.0758762	-0.032161	1	0.220357	1.52941	0.28364	0.123835	0.714598	0.898361
ENSG00000101187	SLCO4A1	0.00142181	-2.95761	0.00877356	0.281504	3.97852	0.488736	0.10703	5.05893	6.83191e-51	0.00104672	-5.85492	6.29059e-52	0.00281023	-1.92789	0.492266	0.0781913	2.08529	0.188778	0.0154793	0.149001	1
ENSG00000131873	CHSY1	0.129384	-1.04466	0.166743	1.80163	2.77031	0.787501	1.04506	3.36647	7.67475e-51	0.0711769	-3.32895	6.20942e-55	0.345658	0.432745	0.811308	0.469148	0.876438	0.68072	0.417942	0.708839	0.85138
ENSG00000145623	OSMR	0.166351	-1.66101	0.00988329	0.168903	-1.24898	1	2.01602	3.33155	8.20608e-51	0.098915	-3.90946	3.38573e-76	2.54888	2.54284	1.43527e-08	0.0497581	-3.18123	0.564807	0.069657	-2.73536	0.827971
ENSG00000257259	LINC02388	0.423698	-3.77508	2.79168e-09	0.619309	-3.0961	1	21.6108	3.30286	8.23558e-51	0.127046	-7.17089	1.50435e-218	51.1321	3.70608	4.85944e-24	0.618422	-3.15307	0.561347	0.890061	-2.63043	0.851369
ENSG00000104368	PLAT	0.00284361	-2.25825	0.0547307	0	1.4679	1	0.102091	5.38966	1.55697e-50	0.0013084	-5.43988	6.42969e-45	0.0196716	0.221959	1	0.0071083	-0.458447	1	0.00773966	-0.335033	1
ENSG00000213904	LIPE-AS1	0.237442	0.00799216	1	0.394106	0.84754	1	0.958335	3.39514	2.833e-50	0.0706536	-3.17417	6.24309e-50	0.0786864	-1.57792	0.337776	0.270115	0.217233	1	0.294107	0.340646	1
ENSG00000145730	PAM	0.0597159	-2.98872	2.6959e-06	1.74533	1.90683	1	1.80141	3.2869	3.50335e-50	0.062934	-4.47989	9.1377e-97	2.05709	2.35142	2.33403e-07	0.33409	-0.436796	1	2.51539	2.53475	0.00130197
ENSG00000175745	NR2F1	0.0127963	-2.70515	0.000324141	0	-0.71583	1	0.372686	3.65631	4.53918e-50	0.00444856	-5.97198	2.84734e-102	0.61544	3.15055	2.74986e-13	0.0213249	-1.64454	1	0	-3.52572	0.684384
ENSG00000137269	LRRC1	0.481993	0.727161	0.138668	0.281504	0.072944	1	1.21301	3.33988	8.67569e-50	0.085831	-3.2716	1.64918e-53	0.0927376	-1.70752	0.261942	0.0639747	-2.12163	0.910634	0.263149	-0.179818	1
ENSG00000134871	COL4A2	0.92844	1.24079	0.00200846	0.112602	-1.42131	1	1.69053	3.29799	1.11325e-49	0.0192335	-6.18914	9.94621e-152	2.01212	2.42626	7.88425e-08	0.071083	-2.47764	0.77565	0.123835	-1.72432	1
ENSG00000155093	PTPRN2	0.00568723	-3.01469	0.000675929	0.0563008	0.980989	1	0.246445	4.03916	1.32401e-49	0.0109906	-3.82635	1.27474e-46	0.0758762	0.558832	0.782668	0.0426498	-0.13253	1	0.092876	0.899022	0.841606
ENSG00000234626	AL021937.3	0	-2.88463	0.0398748	0	2.44042	1	0.0565341	7.41767	2.19323e-49	0.00013084	-6.9842	5.98043e-38	0.00281023	-0.841234	1	0	-0.49288	1	0	-0.369466	1
ENSG00000128656	CHN1	0.0582941	-2.14377	0.000964315	0.0563008	-1.23254	1	1.0017	3.35531	4.16904e-49	0.103102	-2.55071	3.16502e-33	0.0533944	-2.1963	0.103338	0.0639747	-1.83964	1	0.162533	-0.572283	1
ENSG00000121297	TSHZ3	0.0199053	-1.63784	0.0390307	0	-0.249512	1	0.274986	3.75804	4.42396e-49	0.00170092	-6.85277	9.40205e-102	0.390622	2.91218	3.05594e-10	0.0497581	-0.167972	1	0.069657	0.281638	1
ENSG00000120549	KIAA1217	3.24456	0.876612	0.0613375	0.394106	-2.12815	1	7.22922	3.22293	4.74584e-49	0.503734	-3.34966	2.27698e-61	1.27865	-0.558102	1	2.15381	0.207862	1	0.46438	-2.00349	1
ENSG00000185666	SYN3	0.0227489	-2.04796	0.00597171	0.0563008	0.168341	1	0.402325	3.63201	7.13431e-49	0.0259063	-3.32507	3.20328e-45	0.143322	0.645673	0.628512	0.0995161	0.160364	1	0.0851363	-0.0424254	1
ENSG00000173517	PEAK1	0.965407	-0.622684	0.514873	0.506708	-1.44802	1	5.61389	3.20288	7.39467e-49	0.509883	-2.86916	4.30226e-46	1.70581	0.238678	0.997624	1.36479	-0.0938787	1	0.727528	-1.00215	1
ENSG00000162981	FAM84A	0.0142181	-1.04601	0.323788	0	0.776024	1	0.146549	4.25976	2.72403e-48	0.0071962	-3.59702	6.03674e-37	0.00281023	-2.51501	0.196345	0.0142166	-0.563701	1	0	-2.03386	1
ENSG00000127533	F2RL3	0	-3.16794	0.0279401	0	2.15711	1	0.0675115	6.67143	2.78271e-48	0.00052336	-5.91381	1.23264e-36	0	-2.13822	0.50855	0	-0.776187	1	0.00773966	0.358454	1
ENSG00000001617	SEMA3F	0.00426542	-2.23352	0.0292214	0	1.07558	1	0.125143	4.64955	3.0894e-48	0.00431772	-4.08938	1.8463e-38	0.00281023	-2.21445	0.380028	0.0142166	-0.262146	1	0.0386983	0.877327	0.952722
ENSG00000196169	KIF19	0	-3.33662	0.0140016	0.168903	4.01859	0.741539	0.0730003	5.78332	3.30393e-48	0.0006542	-5.81427	8.26715e-41	0.00281023	-1.29691	0.798396	0	-0.944869	1	0.0154793	0.783545	1
ENSG00000050767	COL23A1	0.0241707	-1.88009	0.0121408	0	-0.750522	1	0.378723	3.6158	5.01824e-48	0.0187101	-3.78828	1.1641e-55	0.266972	1.68814	0.00723732	0.106624	0.338708	1	0.0541777	-0.549939	1
ENSG00000128917	DLL4	0.00142181	-2.14539	0.0941275	0	2.16834	1	0.0658649	6.22106	1.08235e-47	0.00052336	-5.90222	5.61597e-38	0	-2.12699	0.481527	0.0142166	0.842723	1	0	-0.641546	1
ENSG00000114541	FRMD4B	0.62986	-0.539557	0.62407	0.112602	-2.49106	1	3.44474	3.17406	1.39867e-47	0.28039	-3.08861	9.77732e-53	0.233249	-1.96694	0.127094	4.87629	2.52029	0.000519384	0.557256	-0.685641	1
ENSG00000244968	LIFR-AS1	0.00284361	-2.40464	0.0232651	0	1.32285	1	0.106482	4.7396	1.47748e-47	0.00091588	-6.07085	1.43756e-54	0.0618251	1.69613	0.0477113	0.0142166	-0.0128872	1	0.0154793	0.110527	1
ENSG00000125810	CD93	0.00142181	-3.09335	0.00636684	0	1.22583	1	0.113617	4.71723	2.10575e-47	0.00091588	-6.17082	5.84192e-56	0.0112409	-0.723924	1	0.135058	2.73042	0.00981655	0.0541777	1.45759	0.664847
ENSG00000066056	TIE1	0.00284361	-3.81015	1.31776e-05	0	-0.074833	1	0.238211	3.6408	2.1822e-47	0.0208036	-2.75216	5.38183e-31	0.0168614	-1.54845	0.431276	0.0071083	-2.00575	0.940587	0.023219	-0.87756	1
ENSG00000231999	LRRC8C-DT	0.0213271	0.0817394	1	0.0563008	2.31659	1	0.104835	4.52961	3.88433e-47	0.00143924	-5.47289	7.16824e-53	0.0140512	-0.368575	1	0.0355415	0.993454	0.870506	0.023219	0.51925	1
ENSG00000158813	EDA	0.36967	-0.995696	0.189569	0.563008	-0.286613	1	2.77236	3.21736	4.48228e-47	0.190372	-3.37756	4.58861e-60	1.6215	1.2436	0.0605331	2.47369	1.83233	0.0592774	0.216711	-1.69458	1
ENSG00000007129	CEACAM21	0.00142181	-2.8502	0.0159351	0.112602	3.0668	1	0.0998951	5.11746	4.54982e-47	0.00039252	-6.94943	5.30753e-53	0.0140512	-0.207362	1	0.0071083	-0.458447	1	0.100616	2.55848	0.0706205
ENSG00000164124	TMEM144	0.0554505	0.00534744	1	0	-0.0866876	1	0.244249	3.72806	8.06566e-47	0.0128223	-3.64341	3.60423e-47	0.0196716	-1.36539	0.599414	0.127949	1.27108	0.514594	0.023219	-0.889473	1
ENSG00000188649	CC2D2B	0.0454978	-0.940452	0.360417	0.0563008	0.291824	1	0.379821	3.77891	8.48002e-47	0.018841	-3.72848	9.94468e-49	0.0983581	0.219569	1	0.24879	1.5816	0.291449	0.00773966	-2.51806	1
ENSG00000010810	FYN	0.373935	-1.33345	0.0455427	0.168903	-2.09155	1	3.48865	3.18144	1.22792e-46	0.153344	-4.15078	4.69794e-89	0.775623	-0.232415	1	0.831671	-0.125342	1	12.5692	4.02538	7.74649e-13
ENSG00000139946	PELI2	0.581519	0.0541467	1	0.112602	-1.81537	1	2.19605	3.24911	1.2808e-46	0.0510276	-5.13238	5.14891e-116	2.84957	2.5545	2.11786e-08	1.19419	1.10722	0.497022	0.712049	0.350477	1
ENSG00000144645	OSBPL10	0.0327016	-2.51646	0.000213943	2.81504	3.91595	0.101342	0.736589	3.34471	1.37381e-46	0.0104672	-5.83248	4.58782e-121	1.32362	3.18295	9.68099e-15	0.135058	-0.390669	1	0.0619173	-1.42727	1
ENSG00000162551	ALPL	0.0199053	-3.52187	5.92569e-07	0.112602	-0.525727	1	0.91168	3.3109	3.38911e-46	0.0990458	-2.46046	4.82274e-30	0.101168	-1.17669	0.632387	0.0497581	-2.04108	0.96328	0.069657	-1.59458	1
ENSG00000112137	PHACTR1	0.712325	1.81624	5.3342e-07	0.0563008	-1.14568	1	0.919365	3.24482	5.34279e-46	0.0200185	-5.22837	4.93877e-113	0.24168	0.0509256	1	0.838779	1.88371	0.0520403	0.092876	-1.24888	1
ENSG00000144229	THSD7B	0.0170617	-1.80721	0.0304322	0.112602	1.38044	1	0.267851	3.76828	5.92894e-46	0.0141307	-3.6233	2.79465e-45	0.112409	0.942851	0.378381	0.0355415	-0.546319	1	0.069657	0.32283	1
ENSG00000122707	RECK	0.105214	0.134	0.966144	0	-0.874686	1	0.401227	3.47805	6.05755e-46	0.0103364	-4.87876	1.91008e-83	0.342848	1.94979	0.000424207	0.156383	0.745978	0.820791	0.201231	1.10631	0.662094
ENSG00000232903	LINC01166	0.00284361	-2.11864	0.087186	0	1.6061	1	0.0933086	5.47212	6.2517e-46	0.0019626	-4.7129	6.7469e-35	0	-2.68923	0.352829	0.0071083	-0.319549	1	0	-1.20379	1
ENSG00000177409	SAMD9L	0.0639813	-0.986294	0.239594	0.337805	1.58016	1	0.506062	3.40084	9.70581e-46	0.0126915	-4.94986	2.00264e-90	0.148942	0.283603	1	1.22263	3.46388	4.12356e-08	0.441161	1.87659	0.117565
ENSG00000135362	PRR5L	0.00853084	-2.60438	0.0020203	0	-0.100786	1	0.249189	3.78319	1.14227e-45	0.00680368	-4.68414	2.21453e-64	0.0393432	-0.456113	1	0.0995161	0.905917	0.797291	0.588215	3.54576	9.13874e-07
ENSG00000168993	CPLX1	0	-4.29626	0.000297933	0	1.02879	1	0.123497	4.28949	1.6907e-45	0.00287848	-4.76876	1.84171e-49	0.0786864	1.74231	0.0242503	0.0284332	0.438027	1	0.0154793	-0.185866	1
ENSG00000130052	STARD8	0.00853084	-2.90586	0.0002447	0.112602	1.18915	1	0.293099	3.55181	2.86079e-45	0.0205419	-3.19979	1.26564e-40	0.0646353	-0.0655884	1	0.206141	1.63018	0.226128	0.0541777	-0.196135	1
ENSG00000110079	MS4A4A	0.00284361	-3.45439	0.000262042	0	0.279598	1	0.195399	3.89933	3.12255e-45	0.00340184	-5.32242	3.47671e-68	0.00562046	-2.42467	0.196949	0.604205	4.05768	1.55492e-10	0.0154793	-0.939226	1
ENSG00000267265	AC011476.3	0.0355452	-0.304893	1	0	0.243528	1	0.19979	3.88321	6.52885e-45	0.00614948	-4.46307	9.64104e-56	0.0140512	-1.45192	0.606122	0.170599	2.02715	0.0989374	0.154793	1.88659	0.223787
ENSG00000179241	LDLRAD3	0.0981047	-1.02319	0.200444	0	-1.87537	1	0.767875	3.27767	8.0455e-45	0.0537752	-3.31477	1.37162e-51	0.536754	1.55108	0.0107506	0.234574	0.301523	1	0.0541777	-1.68046	1
ENSG00000079337	RAPGEF3	0.00710903	-1.7113	0.0792453	0.168903	3.01859	1	0.124046	4.19801	8.12983e-45	0.00366352	-4.42878	2.6506e-46	0.0618251	1.34672	0.159688	0.0071083	-0.924831	1	0.00773966	-0.801417	1
ENSG00000267767	LINC01801	0.00142181	-2.16794	0.103404	0	2.14597	1	0.0658649	5.89913	9.38634e-45	0.00039252	-6.25864	4.99366e-39	0.00281023	-1.13822	0.876579	0	-0.787328	1	0.0309587	1.7031	0.717202
ENSG00000204592	HLA-E	0.0710903	-0.82302	0.360417	0.337805	1.58876	1	0.494536	3.32476	9.88724e-45	0.029439	-3.57906	1.88865e-56	0.073066	-0.73733	1	0.497581	2.06851	0.0279455	0.510818	2.10374	0.0392005
ENSG00000173269	MMRN2	0.00995265	-1.24947	0.236332	0	1.03906	1	0.120203	4.15282	1.15785e-44	0.00379436	-4.33461	1.44271e-45	0.0590148	1.31563	0.172589	0	-1.89424	0.98212	0.023219	0.244712	1
ENSG00000086991	NOX4	0.00284361	-3.24417	0.00123705	0	0.488861	1	0.17564	4.13677	1.68518e-44	0.00942048	-3.48101	2.13331e-34	0.036533	0.0473708	1	0.0142166	-0.852423	1	0	-2.32103	1
ENSG00000133574	GIMAP4	0.00142181	-3.58716	0.000644435	0	0.733713	1	0.148196	4.13642	2.334e-44	0.00091588	-6.67509	2.52413e-70	0.0112409	-1.22291	0.791073	0.177707	2.60905	0.0096826	0.294107	3.37707	4.59243e-05
ENSG00000136854	STXBP1	0.176304	0.797848	0.11376	0.0563008	-0.00533616	1	0.424829	3.32282	2.68204e-44	0.0244671	-3.63572	4.35265e-57	0.160183	0.629016	0.614397	0.0355415	-1.34867	1	0.0541777	-0.807709	1
ENSG00000116106	EPHA4	0.420855	1.87894	1.08311e-06	0	-1.33846	1	0.545581	3.41213	3.21014e-44	0.0134765	-4.97039	3.03973e-88	0.103979	-0.348703	1	0.0071083	-3.27077	0.644535	0.178012	0.459601	1
ENSG00000026652	AGPAT4	0.376779	1.64591	1.94545e-05	0.0563008	-0.366934	1	0.540641	3.28186	4.33896e-44	0.00641116	-6.11394	7.04861e-121	0.236059	0.830161	0.386636	0.263007	0.983122	0.637616	0.487599	1.88475	0.10346
ENSG00000185305	ARL15	2.04456	-0.830844	0.226721	1.97053	-0.880789	1	13.2152	3.07432	4.43483e-44	1.46358	-2.54056	7.29884e-36	1.87442	-0.938234	0.791191	2.3102	-0.624275	1	3.45963	-0.0375773	1
ENSG00000177303	CASKIN2	0.0184835	-0.60202	0.717038	0	0.855458	1	0.133925	4.02938	5.64934e-44	0.00693452	-3.56491	2.3448e-36	0.0140512	-0.832045	0.967752	0	-2.07784	0.93556	0.0154793	-0.360364	1
ENSG00000188677	PARVB	0.0270143	-2.38937	0.000525328	3.26545	4.5343	0.00915674	0.553814	3.27671	5.65064e-44	0.0348034	-3.50503	2.0928e-55	0.174234	0.337551	0.943444	0.604205	2.17146	0.0149089	0.178012	0.39267	1
ENSG00000120051	CFAP58	0.00568723	-1.72352	0.140456	0	1.25545	1	0.112519	4.81877	8.85624e-44	0.00248596	-4.74244	6.94791e-40	0.0281023	0.480694	0.958829	0.0071083	-0.67185	1	0.00773966	-0.548437	1
ENSG00000123496	IL13RA2	0	-2.87095	0.0452761	0	2.4541	1	0.0548874	6.63848	1.03625e-43	0.00039252	-5.94238	4.04695e-33	0	-1.84123	0.620321	0	-0.479205	1	0.00773966	0.658014	1
ENSG00000172349	IL16	0.00568723	-3.20765	0.000132234	0.563008	3.26802	0.646656	0.259069	3.58056	1.21088e-43	0.00928964	-4.3192	1.86938e-61	0.12084	1.04704	0.25396	0.241682	2.05826	0.0576214	0.247669	2.09224	0.0792001
ENSG00000074219	TEAD2	0.0426542	0.688963	0.355142	0	0.910953	1	0.127888	3.98274	1.91858e-43	0.00248596	-5.11293	1.49201e-57	0.0618251	1.24683	0.19163	0.0071083	-1.01763	1	0	-1.89893	1
ENSG00000085662	AKR1B1	0.0156399	-0.385528	0.923085	0	1.2857	1	0.103737	4.31746	2.17029e-43	0.00091588	-6.10916	2.42361e-57	0.0252921	0.368391	1	0.120841	2.63018	0.0131566	0.0154793	0.0730518	1
ENSG00000170464	DNAJC18	0.0312798	0.25311	0.897721	0.0563008	1.94917	1	0.130083	4.24282	2.30736e-43	0.00209344	-5.32715	1.97027e-54	0.0393432	0.625084	0.830682	0.0284332	0.352397	1	0.0309587	0.475811	1
ENSG00000110427	KIAA1549L	0.0127963	-1.34258	0.357837	0	0.625309	1	0.176738	4.96516	3.94947e-43	0.0045794	-4.50091	2.13407e-36	0.00843069	-1.65837	0.821346	0.0071083	-1.30412	1	0.0154793	-0.591859	1
ENSG00000167460	TPM4	0.230333	0.680266	0.19559	0.844513	2.51819	1	0.580709	3.21113	4.04024e-43	0.0158316	-4.89092	1.96822e-95	0.578907	2.09889	2.84816e-05	0.184816	0.349683	1	0.255409	0.812013	0.804687
ENSG00000231373	GNA14-AS1	0.0127963	-1.55588	0.06788	0	0.416797	1	0.170151	3.6641	4.66539e-43	0.00811208	-3.82015	3.42814e-47	0.12365	1.76867	0.00673796	0.0142166	-0.924831	1	0.023219	-0.383013	1
ENSG00000188511	C22orf34	0.00568723	-2.99969	0.000733699	0.957114	4.20641	0.120638	0.232174	3.75399	6.83832e-43	0.0026168	-6.00176	5.81288e-80	0.00843069	-2.29441	0.230294	0.447823	3.22661	2.30531e-05	0.363764	2.89085	0.00125556
ENSG00000170382	LRRN2	0.00853084	-1.18224	0.302379	0.0563008	2.30415	1	0.104286	4.42019	8.4959e-43	0.00405604	-3.93529	8.32924e-35	0.00843069	-0.978738	0.923244	0.0071083	-0.629146	1	0.00773966	-0.505732	1
ENSG00000170949	ZNF160	0.365404	0.18519	0.843713	0.168903	-0.609325	1	1.21356	3.06571	1.26936e-42	0.10899	-2.95461	2.71837e-45	0.356899	0.147219	1	0.33409	0.0605307	1	0.270888	-0.236078	1
ENSG00000204176	SYT15	0.00284361	-1.60517	0.243518	0	2.11306	1	0.0664138	5.64797	1.58584e-42	0.00091588	-5.24723	4.14087e-34	0	-2.18227	0.522254	0.0142166	0.78658	1	0	-0.696828	1
ENSG00000100644	HIF1A	0.548817	0.199882	0.810398	0.281504	-0.595701	1	1.78878	3.03401	1.60698e-42	0.149943	-3.09924	2.78967e-52	0.601389	0.331185	0.910377	0.938295	0.976873	0.585969	0.611434	0.351988	1
ENSG00000110900	TSPAN11	0.00284361	-1.65921	0.220584	0	2.05982	1	0.0686093	5.57904	2.09006e-42	0.00078504	-5.50699	5.41992e-36	0.00843069	-0.203805	1	0	-0.873484	1	0.00773966	0.260422	1
ENSG00000156206	CFAP161	0.0383888	-2.37172	0.000420708	0	-1.87263	1	0.749213	3.18266	2.189e-42	0.0901487	-2.30914	1.77821e-26	0.0309125	-2.57545	0.0529427	0.0497581	-1.80113	1	0.0541777	-1.67772	1
ENSG00000124785	NRN1	0.00142181	-1.80057	0.221926	0	2.51013	1	0.0526919	6.58018	2.44692e-42	0.00013084	-6.91381	3.87299e-35	0.00281023	-0.770845	1	0	-0.423171	1	0.00773966	0.714598	1
ENSG00000198719	DLL1	0.0497632	-0.394052	0.900889	0	-0.311439	1	0.271144	3.47212	2.59428e-42	0.00994384	-4.32058	1.66828e-63	0.261351	2.14915	8.19776e-05	0.0852996	0.480153	1	0.023219	-1.11525	1
ENSG00000233429	HOTAIRM1	0.00568723	-2.31456	0.0130067	0.168903	2.68453	1	0.148196	3.87655	3.22894e-42	0.0013084	-6.26585	1.51447e-71	0.134891	2.1977	0.00028781	0.142166	2.21373	0.0565308	0.0386983	0.467683	1
ENSG00000197934	CYYR1-AS1	0.00710903	-0.229958	1	0	2.44042	1	0.0537897	5.93155	4.70282e-42	0.00013084	-6.9842	5.98043e-38	0.00281023	-0.841234	1	0	-0.49288	1	0	-0.369466	1
ENSG00000153317	ASAP1	1.23839	-0.708268	0.40975	2.75874	0.435597	1	7.18696	2.97295	5.08426e-42	0.635882	-3.02959	1.15338e-51	5.45466	1.55413	0.00818259	2.46658	0.321738	1	1.21513	-0.707022	1
ENSG00000181104	F2R	0.00426542	-2.74917	0.00334184	0	0.564715	1	0.159722	3.87731	5.08791e-42	0.00314016	-5.13785	1.44229e-60	0.12365	1.93441	0.00378467	0	-2.36859	0.942882	0.201231	2.60952	0.0126913
ENSG00000109790	KLHL5	0.730809	-0.223426	1	1.52012	0.821352	1	3.10059	2.99516	6.41782e-42	0.341492	-2.59332	1.52212e-37	0.36814	-1.22039	0.541587	1.07335	0.348381	1	0.47212	-0.836303	1
ENSG00000264015	AC124254.1	0.036967	0.77163	0.365987	0	1.18535	1	0.118008	4.80916	6.47854e-42	0.00104672	-6.03667	1.08319e-48	0.00562046	-1.51357	0.790114	0	-1.74795	1	0.00773966	-0.618826	1
ENSG00000131386	GALNT15	0.00426542	-1.9116	0.114872	0	1.39355	1	0.101542	4.75389	6.93667e-42	0.003271	-4.16943	3.62838e-33	0.0140512	-0.283493	1	0	-1.53975	1	0	-1.41633	1
ENSG00000130508	PXDN	0.106636	0.255168	0.782291	0	-0.781486	1	0.362806	3.31533	8.21056e-42	0.00366352	-6.32037	8.40416e-110	0.60982	3.04874	2.50607e-12	0.0071083	-2.71333	0.750578	0.046438	-0.775239	1
ENSG00000204767	FAM196B	0	-3.5661	0.00803423	0.0563008	2.76746	1	0.0801357	4.91691	1.11943e-41	0.00143924	-4.99787	5.07079e-38	0	-2.53638	0.317888	0.0497581	1.88631	0.402678	0.0309587	1.30534	0.863496
ENSG00000179144	GIMAP7	0.00142181	-3.33164	0.00186174	0	0.988432	1	0.124046	4.12875	1.19721e-41	0.00157008	-5.68845	9.97493e-58	0.00562046	-1.71195	0.543974	0.106624	2.13175	0.118644	0.255409	3.44029	4.08977e-05
ENSG00000152104	PTPN14	1.20854	2.03715	3.38812e-09	0.112602	-1.14756	1	1.31071	3.03454	1.30713e-41	0.0471024	-4.53315	1.09393e-96	0.587338	0.766679	0.401845	0.071083	-2.20337	0.851837	0.046438	-2.73355	0.81257
ENSG00000114346	ECT2	0.0270143	-0.642136	0.635641	0	0.301062	1	0.182775	3.61981	2.07855e-41	0.0119064	-3.30098	2.67942e-37	0.0337228	-0.256272	1	0.0568664	0.562615	1	0.023219	-0.499527	1
ENSG00000162174	ASRGL1	0.10237	1.32231	0.00552253	0.0563008	1.2317	1	0.191557	3.60366	2.55382e-41	0.00706536	-4.26008	3.79644e-55	0.0224818	-0.872943	0.944667	0.0355415	-0.10481	1	0.00773966	-1.57818	1
ENSG00000150867	PIP4K2A	0.688155	-1.05335	0.136531	1.01342	-0.448014	1	5.0244	2.96644	3.10207e-41	0.348819	-3.47121	6.2012e-66	1.7845	0.38257	0.836855	3.44042	1.3384	0.299959	11.5244	3.18509	1.66423e-06
ENSG00000107281	NPDC1	0.00284361	-1.56043	0.294746	0	2.15711	1	0.0647672	5.73758	4.35134e-41	0.00013084	-7.26995	3.66352e-40	0.0196716	0.942274	0.744825	0	-0.776187	1	0	-0.652773	1
ENSG00000103034	NDRG4	0	-3.17908	0.0273998	0	2.14597	1	0.0642183	5.4844	5.26516e-41	0.00117756	-4.86689	1.34025e-31	0.00281023	-1.13822	0.880573	0.0071083	0.223813	1	0.00773966	0.347227	1
ENSG00000157191	NECAP2	0.0526069	0.0332265	1	0.112602	1.60356	1	0.215708	3.45664	5.97026e-41	0.0141307	-3.35352	1.43077e-41	0.0168614	-1.45919	0.533779	0.127949	1.37444	0.437809	0.0386983	-0.198691	1
ENSG00000166856	GPR182	0	-2.68027	0.0834473	0	2.64478	1	0.0483009	6.77793	7.17198e-41	0.00039252	-5.74569	9.95888e-30	0	-1.65055	0.697989	0	-0.288522	1	0	-0.165108	1
ENSG00000153933	DGKE	0.145024	-0.249107	1	0.112602	-0.105455	1	0.653709	3.13766	7.34779e-41	0.0378127	-3.70659	2.30753e-62	0.688506	2.1591	1.39668e-05	0.0781913	-1.03175	1	0.139314	-0.239892	1
ENSG00000079819	EPB41L2	0.57441	-0.0182481	1	0.337805	-0.642001	1	2.12963	2.98899	9.95313e-41	0.0977374	-4.15977	4.25447e-86	1.32643	1.25215	0.0562647	5.33833	3.35396	2.95841e-08	0.23219	-1.29953	1
ENSG00000156026	MCU	0.769198	0.459363	0.41131	0.281504	-0.843352	1	2.08682	2.96811	1.02829e-40	0.170746	-3.17581	5.55673e-55	1.05665	0.923885	0.238235	0.824562	0.534838	0.887578	0.410202	-0.47209	1
ENSG00000273143	AL355512.1	0.00426542	-2.27565	0.0205394	0	1.03391	1	0.11691	3.9562	1.19812e-40	0.00811208	-3.06746	2.28524e-27	0	-3.26142	0.0975022	0.0142166	-0.304119	1	0	-1.77597	1
ENSG00000155962	CLIC2	0.0341234	-1.72352	0.0158868	0.0563008	-0.0700638	1	0.432513	3.2084	1.21567e-40	0.0316633	-3.26251	7.23046e-47	0.0646353	-0.753915	0.994088	0.902754	3.15556	2.92438e-06	0.023219	-1.87756	1
ENSG00000185340	GAS2L1	0.0170617	-0.979832	0.374061	0	0.598485	1	0.154783	3.83215	1.24385e-40	0.00863544	-3.49849	5.07956e-36	0.036533	0.16073	1	0.0213249	-0.32338	1	0.023219	-0.199967	1
ENSG00000231236	AP001605.1	0.0639813	0.697968	0.331641	0.0563008	1.35136	1	0.191557	4.06691	1.4219e-40	0.00353268	-5.19392	2.80364e-56	0.0814967	1.05539	0.379387	0	-2.58514	1	0	-2.46172	1
ENSG00000226321	CROCC2	0.00142181	-3.0022	0.00928514	0	1.31659	1	0.102091	4.35724	1.70691e-40	0.00300932	-4.38543	9.05725e-39	0.00562046	-1.38123	0.765003	0.127949	2.74826	0.0107421	0	-1.49329	1
ENSG00000169554	ZEB2	0.0454978	-3.98979	1.9203e-09	0.168903	-1.71468	1	2.54568	2.97054	2.09657e-40	0.0276072	-6.38478	4.80729e-167	3.72918	2.64303	1.23206e-09	7.04432	3.50844	3.6109e-09	2.73984	2.01575	0.0370741
ENSG00000132688	NES	0.00142181	-2.80776	0.0174535	0	1.51013	1	0.0922109	4.61561	2.99161e-40	0.00091588	-5.87728	6.14118e-47	0.0702558	2.10585	0.00719188	0	-1.42317	1	0	-1.29976	1
ENSG00000197601	FAR1	0.169195	-0.0571736	1	0.394106	1.27352	1	0.660845	3.07145	3.24502e-40	0.033495	-3.95694	1.53927e-71	0.396242	1.23322	0.0755586	0.803237	2.25575	0.00727549	0.541777	1.66193	0.202506
ENSG00000003147	ICA1	0.449291	0.343872	0.589275	0.168903	-0.760177	1	1.31071	2.96119	5.40729e-40	0.14798	-2.56097	7.68684e-36	0.0702558	-2.3469	0.0587029	0.213249	-0.729254	1	0.0541777	-2.56858	0.851049
ENSG00000237036	ZEB1-AS1	0.0199053	-1.6969	0.0342678	0.0563008	0.694635	1	0.266753	3.4098	6.97095e-40	0.0145232	-3.69382	3.43025e-49	0.252921	2.10003	0.000186216	0.0497581	-0.226439	1	0.0154793	-1.52826	1
ENSG00000158321	AUTS2	5.50097	0.714583	0.160131	0.337805	-3.22704	1	12.471	2.90161	7.09409e-40	1.15362	-2.98255	3.93401e-50	4.02987	0.2128	1	1.80551	-0.963824	1	4.76763	0.448371	0.959415
ENSG00000149972	CNTN5	0.0355452	-2.24662	0.0191374	0.394106	1.3634	1	0.738236	3.87968	8.99011e-40	0.0298315	-4.04546	2.66387e-46	0.48617	1.65151	0.037738	0.0568664	-1.39917	1	0.069657	-1.12294	1
ENSG00000255471	AP001528.2	0.0113745	-3.13399	2.15684e-05	0	-0.989006	1	0.403423	3.15687	9.07449e-40	0.0450089	-2.47975	8.26902e-29	0.12084	0.230467	1	0.0426498	-1.10735	1	0.0386983	-1.2076	1
ENSG00000159433	STARD9	0.044076	-1.38793	0.0615769	0.168903	0.903898	1	0.436355	3.16403	9.36238e-40	0.0201494	-4.06931	4.50752e-68	0.559236	2.50285	1.0543e-07	0.0852996	-0.318367	1	0.294107	1.42106	0.386658
ENSG00000154529	CNTNAP3B	0.378201	-0.882283	0.257135	0	-3.67126	1	2.45182	2.9443	1.13126e-39	0.331679	-2.18893	1.68894e-26	0.0955478	-2.8306	0.0140504	0.0852996	-2.90175	0.623703	0.116095	-2.47819	0.877362
ENSG00000183722	LHFPL6	0.0156399	-3.77693	3.08884e-07	0.0563008	-1.04294	1	0.83374	3.13565	1.33058e-39	0.00771956	-6.53861	1.42206e-136	2.04866	3.70265	1.624e-21	0.33409	0.636988	0.842853	0.0386983	-2.26543	1
ENSG00000153233	PTPRR	0.00995265	-1.37103	0.197609	0	0.920413	1	0.12679	3.97035	1.41687e-39	0.00732704	-3.39126	3.17375e-31	0.0140512	-0.766028	1	0.0142166	-0.418402	1	0.0154793	-0.294988	1
ENSG00000067113	PLPP1	0.92844	-1.76162	0.00394349	0.563008	-2.35914	1	10.7678	2.91111	1.45116e-39	1.35459	-2.3657	1.68765e-31	4.61721	0.643537	0.633963	0.781913	-1.953	0.943264	0.727528	-2.05486	0.994092
ENSG00000125089	SH3TC1	0.036967	-1.64023	0.0227276	0.0563008	-0.0996161	1	0.436904	3.16585	1.49722e-39	0.0243362	-3.75648	1.38078e-59	0.0843069	-0.406412	1	1.32925	3.75758	2.51899e-10	0.0541777	-0.902465	1
ENSG00000174236	REP15	0.00710903	-1.55474	0.14524	0	1.15711	1	0.110873	4.16018	1.89326e-39	0.0058878	-3.4811	7.73744e-30	0.00843069	-1.12134	0.896869	0.0071083	-0.770584	1	0.00773966	-0.64717	1
ENSG00000154734	ADAMTS1	0.0213271	-1.5955	0.0602406	0.0563008	0.700735	1	0.269497	3.47653	2.07607e-39	0.0166167	-3.45483	4.07251e-42	0.188285	1.63404	0.0183824	0.0142166	-1.64556	1	0.0386983	-0.516015	1
ENSG00000154237	LRRK1	0.169195	0.0830697	1	4.22256	4.71064	0.00409038	0.611995	3.12711	2.19493e-39	0.0052336	-6.64796	1.05555e-132	0.427155	1.49287	0.0190676	1.67756	3.56441	6.41117e-09	0.0541777	-1.40476	1
ENSG00000214787	MS4A4E	0.00853084	-3.14864	0.000125957	0	-0.640623	1	0.334264	3.38494	2.64196e-39	0.0039252	-6.07565	1.31507e-95	0.0168614	-2.11892	0.228549	1.68467	4.76354	5.45707e-19	0.0619173	-0.267661	1
ENSG00000187260	WDR86	0.00284361	-2.35311	0.0314739	0	1.37393	1	0.0966019	4.24624	2.67332e-39	0.00026168	-7.46635	9.04096e-60	0.103979	2.58956	2.83169e-05	0.0071083	-0.552862	1	0.023219	0.583667	1
ENSG00000242741	LINC02005	0.00142181	-2.12249	0.138284	0	2.19106	1	0.0625717	5.56272	2.96501e-39	0.00078504	-5.36949	1.01222e-32	0.00562046	-0.496223	1	0.0071083	0.269256	1	0.00773966	0.39267	1
ENSG00000262370	AC108134.3	0.00568723	-1.37394	0.220806	0	1.59849	1	0.0834289	4.31166	3.37742e-39	0.00209344	-4.62543	8.73757e-40	0.00562046	-1.09662	0.908282	0.0426498	1.51883	0.608292	0.069657	2.18054	0.223787
ENSG00000152284	TCF7L1	0.263034	-1.59376	0.0109389	0.0563008	-2.84044	1	2.72845	2.90585	3.42657e-39	0.35523	-2.29523	1.569e-29	0.73347	-0.0561005	1	0.689505	-0.142126	1	0.092876	-2.94796	0.730422
ENSG00000144118	RALB	0.0924174	-0.013182	1	0.0563008	0.173988	1	0.361159	3.16251	3.65486e-39	0.0279997	-3.17819	3.36353e-44	0.129271	0.498341	0.79935	0.220357	1.28376	0.425887	0.0386983	-1.04527	1
ENSG00000266028	SRGAP2	0.250238	-0.281094	0.999617	0.281504	0.0835326	1	1.09061	2.94189	3.71692e-39	0.0676443	-3.67626	3.32351e-67	0.466498	0.66006	0.527695	2.72959	3.3324	4.92573e-08	0.208971	-0.494187	1
ENSG00000013619	MAMLD1	0.123697	0.450973	0.513054	0.0563008	0.188201	1	0.366099	3.25964	4.67405e-39	0.022897	-3.51788	1.9739e-49	0.202337	1.18785	0.130705	0.0426498	-0.930585	1	0.0154793	-2.03529	1
ENSG00000196159	FAT4	0.147868	-2.2324	0.000264619	0.112602	-2.05727	1	2.38047	2.90877	5.1e-39	0.320165	-2.22293	1.46943e-27	0.699747	0.0786992	1	0.127949	-2.32439	0.799937	0.216711	-1.58891	1
ENSG00000196526	AFAP1	0.224645	1.39629	0.000930934	0	-0.833067	1	0.364453	3.18355	6.35483e-39	0.00824292	-5.17985	1.27637e-90	0.337228	1.9701	0.000300843	0.0284332	-1.4388	1	0.116095	0.378314	1
ENSG00000248896	AC105001.1	0.00142181	-3.68419	0.000227325	0	0.63696	1	0.144903	3.62413	6.59105e-39	0.0129532	-2.70825	6.27011e-25	0.0140512	-1.05378	0.859027	0	-2.29634	0.907871	0	-2.17293	0.990933
ENSG00000100596	SPTLC2	0.183413	-0.469173	0.739217	0.0563008	-1.23627	1	0.910034	2.95664	6.95012e-39	0.0673826	-3.36005	5.73926e-56	0.196716	-0.344657	1	1.98321	3.1158	1.49746e-06	0.45664	0.891936	0.738807
ENSG00000116141	MARK1	0.123697	0.889094	0.0938758	0	-0.418499	1	0.281573	3.30782	8.53831e-39	0.00235512	-6.5747	3.60503e-102	0.404673	2.76521	5.16423e-09	0.0213249	-1.34616	1	0.023219	-1.22275	1
ENSG00000089159	PXN	0.177726	-0.34245	0.912004	0.281504	0.516691	1	0.810139	2.95107	8.68659e-39	0.0788965	-2.8573	1.76246e-41	0.236059	0.0938131	1	0.29144	0.412432	0.990781	0.642392	1.56156	0.235569
ENSG00000099250	NRP1	1.5711	0.0830023	1	0.225203	-2.48343	1	5.28401	2.87678	1.02069e-38	0.433604	-3.21653	2.79698e-57	4.90947	1.83624	0.000481819	1.74864	0.231576	1	0.371504	-1.99658	1
ENSG00000121068	TBX2	0	-5.04241	6.92309e-06	0	0.282645	1	0.182775	3.55662	1.02194e-38	0.00078504	-7.32988	2.99885e-88	0.36533	3.48437	8.5733e-15	0.0071083	-1.6476	1	0.0154793	-0.936167	1
ENSG00000284686	AC119674.2	0.0454978	-2.101	0.00127921	0	-1.84289	1	0.698168	2.98686	1.12867e-38	0.0949898	-2.15	5.01506e-24	0.0786864	-1.26053	0.547351	0.0284332	-2.45146	0.770952	0.00773966	-3.65207	0.549407
ENSG00000183963	SMTN	0.0398106	-0.678107	0.561668	0.0563008	0.731629	1	0.254129	3.30843	1.14903e-38	0.0039252	-5.6908	2.85869e-88	0.452447	3.15487	9.57628e-13	0.0639747	0.137008	1	0.00773966	-2.07826	1
ENSG00000174804	FZD4	0.0398106	-2.61048	6.39131e-05	0	-2.15921	1	0.863379	2.96097	1.17671e-38	0.121289	-2.09409	2.06034e-23	0.0871171	-1.43703	0.4245	0.0355415	-2.50474	0.765347	0.0386983	-2.38133	0.911635
ENSG00000109436	TBC1D9	0.567301	0.214809	0.789842	2.19573	2.11659	1	1.76353	2.89368	1.8197e-38	0.178989	-2.80887	2.47763e-43	0.410294	-0.271613	1	1.14444	1.23476	0.385821	0.147054	-1.69873	1
ENSG00000142910	TINAGL1	0.0781994	1.57383	0.000927211	0	0.824045	1	0.128437	3.67092	1.91874e-38	0.00287848	-4.98957	1.01652e-57	0.0309125	0.163353	1	0	-2.10926	0.939499	0.0154793	-0.391974	1
ENSG00000122417	ODF2L	0.521803	0.677728	0.172535	1.01342	1.58219	1	1.21301	2.90192	2.2883e-38	0.0846534	-3.49139	3.13362e-62	0.522703	0.653791	0.529345	0.490472	0.550542	0.889711	1.32348	2.0124	0.0392642
ENSG00000186998	EMID1	0.0227489	-0.417975	0.890209	0.0563008	1.75471	1	0.137767	3.77168	2.36462e-38	0.00536444	-4.11126	5.46702e-44	0.0758762	1.38116	0.125085	0.0071083	-1.17859	1	0.0309587	0.279503	1
ENSG00000148516	ZEB1	0.122275	-3.82205	1.4831e-09	1.91423	0.185103	1	5.8027	2.86153	2.49449e-38	0.752199	-2.33111	9.22307e-31	2.6107	0.696379	0.566618	0.561555	-1.55188	1	2.29868	0.486683	0.94384
ENSG00000196329	GIMAP5	0	-3.12249	0.0361458	0	2.20256	1	0.0614739	5.42194	2.6994e-38	0.00052336	-5.86689	3.94649e-35	0.00281023	-1.08119	0.978413	0	-0.730744	1	0.0541777	2.47581	0.223787
ENSG00000170190	SLC16A5	0.0199053	-0.272187	1	0	1.07031	1	0.113068	3.90822	3.49451e-38	0.0052336	-3.78277	3.61178e-36	0.0224818	-0.0123464	1	0.0142166	-0.26746	1	0.023219	0.276305	1
ENSG00000145860	RNF145	0.186257	-0.158075	1	0.225203	0.360342	1	0.7558	2.96901	4.30758e-38	0.0443547	-3.75689	3.90566e-67	0.61263	1.66267	0.00319052	0.646855	1.6858	0.121239	0.650132	1.69036	0.176512
ENSG00000203870	SMIM9	0	-2.95113	0.0513821	0	2.37393	1	0.0565341	6.00264	5.09533e-38	0.00091588	-4.97039	2.11741e-27	0	-1.9214	0.675957	0	-0.559376	1	0	-0.435962	1
ENSG00000134531	EMP1	0.00142181	-3.38553	0.00413661	0	0.934721	1	0.131181	4.25489	5.24174e-38	0.00104672	-6.29479	6.55021e-56	0.143322	2.60767	5.12632e-05	0	-1.99858	1	0.00773966	-0.870365	1
ENSG00000129353	SLC44A2	0.0895738	0.448828	0.5323	0.112602	1.23367	1	0.265655	3.24676	5.96923e-38	0.00562612	-5.24723	3.79139e-83	0.132081	1.02961	0.252641	0.390956	2.63088	0.00132558	0.317326	2.3099	0.0219314
ENSG00000257599	OVCH1-AS1	0.00426542	-2.36616	0.0208173	0.0563008	1.94917	1	0.125143	3.99165	9.61254e-38	0.00340184	-4.60782	3.44209e-45	0.0899274	1.85671	0.0163608	0.0142166	-0.394316	1	0.046438	0.971052	0.898049
ENSG00000198873	GRK5	0.105214	-2.63913	2.30141e-05	0.788212	0.351144	1	2.22898	2.88131	1.01622e-37	0.128747	-3.82682	6.49218e-77	4.04954	2.98451	3.36421e-13	0.838779	0.428118	0.961587	0.673351	0.109448	1
ENSG00000088387	DOCK9	0.762088	-0.0171895	1	0.563008	-0.395635	1	2.7537	2.89856	1.04978e-37	0.326053	-2.49903	9.99485e-34	0.354089	-1.14147	0.624625	0.170599	-2.14208	0.889045	1.00616	0.389414	1
ENSG00000110852	CLEC2B	0	-4.67241	5.67983e-05	0	0.652641	1	0.146001	3.71904	1.12271e-37	0.0019626	-5.72528	1.06835e-64	0.0393432	0.32047	1	0.163491	2.39794	0.0270035	0.363764	3.626	2.14621e-06
ENSG00000124772	CPNE5	0	-3.33662	0.0203758	0.337805	4.85675	0.143198	0.0691582	5.04295	1.18322e-37	0.00078504	-5.58154	1.23686e-36	0.00562046	-0.701898	1	0.0213249	1.08529	0.959008	0.00773966	0.188529	1
ENSG00000160447	PKN3	0.0199053	-0.238503	1	0.112602	2.69802	1	0.112519	4.01142	1.46579e-37	0.00536444	-3.70418	3.85206e-33	0.00281023	-2.18768	0.377848	0.0071083	-0.825656	1	0.023219	0.308606	1
ENSG00000112769	LAMA4	0.0127963	-2.93018	8.92805e-05	0	-0.938876	1	0.386408	3.12343	2.06482e-37	0.0397753	-2.65934	1.68765e-31	0.233249	1.27098	0.0845606	0	-3.87218	0.472698	0.0154793	-2.16118	1
ENSG00000198336	MYL4	0	-2.9896	0.0439402	0	2.33545	1	0.0559852	5.40374	2.07813e-37	0.0006542	-5.45318	2.67504e-32	0.00281023	-0.947168	1	0.0071083	0.414861	1	0.0309587	1.89902	0.641625
ENSG00000090776	EFNB1	0.0227489	0.00594102	1	0	1.15153	1	0.10703	3.91691	3.5609e-37	0.00510276	-3.72939	2.4979e-34	0.0112409	-0.799414	1	0	-1.78177	1	0.0309587	0.686029	1
ENSG00000182310	SPACA6	0.100948	1.14594	0.0190286	0	0.0968786	1	0.197595	3.32232	4.0637e-37	0.0039252	-5.30444	9.6171e-76	0.193906	2.12885	0.000149894	0.0213249	-0.828355	1	0.0309587	-0.380314	1
ENSG00000059758	CDK17	0.484836	-0.634811	0.50333	0.67561	-0.0881399	1	2.56983	2.81549	9.27595e-37	0.32553	-2.40725	1.54506e-32	0.500221	-0.569655	1	0.54023	-0.443434	1	1.43184	0.972429	0.643256
ENSG00000166349	RAG1	0.0327016	-0.499525	0.777341	0	0.173988	1	0.190459	3.39641	1.26174e-36	0.0159625	-2.92735	1.54712e-30	0.0196716	-1.1014	0.800834	0.0213249	-0.750802	1	0.0541777	0.384039	1
ENSG00000162849	KIF26B	0.0682467	-1.33153	0.0715227	0.0563008	-0.659002	1	0.617484	3.00248	2.1347e-36	0.049065	-3.21022	2.45418e-47	0.666025	2.14121	2.3494e-05	0.0995161	-0.675053	1	0.131574	-0.286203	1
ENSG00000084710	EFR3B	0.00853084	-1.1759	0.295625	0	1.30415	1	0.0971508	3.97058	2.19857e-36	0.00340184	-4.20855	2.05973e-38	0.0421535	1.10483	0.380028	0.0284332	0.717765	1	0.0309587	0.841178	1
ENSG00000164929	BAALC	0.0526069	0.487592	0.560051	0	0.433631	1	0.168504	3.67417	2.27903e-36	0.0078504	-3.85492	9.78074e-41	0.00562046	-2.26995	0.292676	0.0142166	-0.907918	1	0.131574	1.85242	0.289928
ENSG00000132357	CARD6	0.0213271	-0.145394	1	0	1.09688	1	0.106482	3.68071	2.76358e-36	0.00497192	-3.8363	1.04467e-38	0.0281023	0.315634	1	0.0639747	1.5346	0.478771	0.0154793	-0.117279	1
ENSG00000072163	LIMS2	0.051185	-2.13337	0.00097154	0	-2.03989	1	0.773913	2.86383	3.35355e-36	0.10742	-2.18035	6.51956e-25	0.24168	0.161136	1	0.0284332	-2.64882	0.715516	0.0619173	-1.67497	1
ENSG00000176014	TUBB6	0.145024	1.33012	0.00308145	0	-0.262112	1	0.246445	3.20309	3.66564e-36	0.00575696	-5.11349	1.38572e-78	0.24449	2.09643	0.000148496	0.0426498	-0.375457	1	0.00773966	-2.06991	1
ENSG00000100034	PPM1F	0.0540287	-0.0462328	1	0.112602	1.49121	1	0.220647	3.21537	4.92544e-36	0.0142616	-3.47444	7.85796e-45	0.0927376	0.773122	0.524134	0.191924	1.84027	0.13124	0.0309587	-0.577006	1
ENSG00000129675	ARHGEF6	0.0241707	-2.33108	0.000895018	0.112602	0.392456	1	0.447333	3.00308	5.78765e-36	0.0183176	-4.3313	1.00469e-75	0.328797	1.52684	0.015566	0.831671	2.88886	5.30874e-05	0.835884	2.88704	0.000145488
ENSG00000167861	HID1	0.0625595	1.66272	0.00084995	0.112602	2.81079	1	0.0998951	3.7735	5.83918e-36	0.00209344	-5.04047	9.63186e-51	0.00281023	-2.07536	0.344834	0	-1.71916	1	0.0154793	0.000902048	1
ENSG00000183715	OPCML	0.0170617	-2.10732	0.113127	0	-0.504084	1	0.365001	4.44317	6.17017e-36	0.0154391	-3.82222	2.79868e-29	0.0224818	-1.61528	0.933463	0.0426498	-0.619383	1	0.046438	-0.495969	1
ENSG00000148848	ADAM12	0.0540287	0.258328	0.828564	0	0.185347	1	0.195399	3.55316	6.81596e-36	0.00693452	-4.33843	3.68664e-51	0.0477739	0.109245	1	0.0355415	-0.148664	1	0.278628	2.69139	0.00794392
ENSG00000138685	FGF2	0.00426542	-2.61204	0.0131134	0.394106	3.72955	0.576763	0.145452	3.88175	1.01724e-35	0.00274764	-5.1899	1.85043e-52	0.148942	2.39428	0.000195596	0.0142166	-0.639429	1	0.0154793	-0.516015	1
ENSG00000105750	ZNF85	0.0454978	0.986818	0.117535	0	1.08619	1	0.10703	3.66898	1.06776e-35	0.00170092	-5.47383	1.20153e-57	0.0505841	1.13794	0.339766	0.0355415	0.76472	0.965083	0.0541777	1.31406	0.717202
ENSG00000168404	MLKL	0.0526069	-0.219395	1	0.563008	3.25709	0.643697	0.239858	3.20047	1.07156e-35	0.0157008	-3.45961	9.32917e-45	0.0393432	-0.582042	1	0.277224	2.25091	0.0201657	0.108355	0.903401	0.85208
ENSG00000124151	NCOA3	0.719434	-1.00376	0.161053	4.67297	1.68654	1	4.801	2.76417	1.3692e-35	0.621228	-2.39389	2.01768e-32	1.69176	0.285658	0.944667	1.91213	0.455722	0.933699	1.09903	-0.350111	1
ENSG00000163947	ARHGEF3	0.690998	1.72394	3.71313e-06	0.506708	1.14986	1	0.851304	2.86456	1.55379e-35	0.0253829	-4.89624	3.88654e-101	0.115219	-1.05716	0.719908	0.575772	1.29281	0.384324	1.84978	3.05894	1.36891e-05
ENSG00000184194	GPR173	0.0199053	-0.607371	0.712792	0	0.750488	1	0.132279	3.56285	1.99873e-35	0.00248596	-5.28342	2.67786e-60	0.177044	2.74889	2.46002e-07	0.0213249	-0.170101	1	0.00773966	-1.05517	1
ENSG00000143537	ADAM15	0.0327016	-0.179077	1	0	0.478343	1	0.154783	3.41343	3.30074e-35	0.0116448	-3.11795	3.25961e-32	0.00562046	-2.22502	0.255289	0.113733	1.68951	0.288165	0	-2.33154	0.961297
ENSG00000149639	SOGA1	0.0767776	0.726805	0.231348	0.0563008	1.11849	1	0.192655	3.26978	4.32579e-35	0.00418688	-5.18846	2.52199e-72	0.193906	2.15055	0.000149381	0.127949	1.48015	0.384605	0.0386983	-0.0955024	1
ENSG00000064999	ANKS1A	1.26825	-0.932625	0.211552	0.731911	-1.65366	1	8.01521	2.74369	6.11259e-35	0.527285	-3.67342	1.85219e-73	14.7453	2.93494	5.247e-13	3.27692	0.483163	0.911191	0.851363	-1.47095	1
ENSG00000198774	RASSF9	0.408059	2.75819	6.52937e-16	0	-0.642231	1	0.309565	3.0606	8.08267e-35	0.00405604	-6.02984	9.43944e-102	0.0309125	-1.33482	0.562974	0.0142166	-1.98735	0.999462	0.0154793	-1.86394	1
ENSG00000171811	CFAP46	0.0526069	0.0144026	1	0	-0.00408653	1	0.206926	3.22058	8.96125e-35	0.0205419	-2.68042	1.14063e-27	0.0112409	-1.96745	0.289693	0	-2.93739	0.750641	0.00773966	-1.81147	1
ENSG00000136161	RCBTB2	0.10237	-0.757233	0.398918	1.23862	2.86139	0.742576	0.601566	2.85658	8.9946e-35	0.0609714	-2.82999	6.44815e-40	0.297884	0.852096	0.336692	0.369631	1.15641	0.491325	0.216711	0.390681	1
ENSG00000181751	C5orf30	0.0184835	0.402718	0.833079	0	1.80202	1	0.074098	4.48277	1.04523e-34	0.0013084	-5.08665	7.09967e-37	0.00843069	-0.466839	1	0.0071083	-0.122512	1	0.0154793	0.594688	1
ENSG00000137145	DENND4C	1.1019	-0.139527	1	0.844513	-0.501098	1	4.10284	2.72705	1.23622e-34	0.54207	-2.3729	6.15477e-32	0.969529	-0.324788	1	0.924078	-0.388185	1	1.23835	0.036078	1
ENSG00000101265	RASSF2	0.00426542	-2.8502	0.00333211	0.281504	3.0668	1	0.16082	3.54767	1.28916e-34	0.00170092	-6.12081	3.13758e-70	0.11803	1.74853	0.0178503	0.37674	3.48213	4.11007e-06	0.0541777	0.678974	0.971688
ENSG00000115935	WIPF1	0.0781994	-1.31442	0.0667862	0.844513	2.17469	1	0.673469	2.87255	1.32549e-34	0.00942048	-6.03287	1.95993e-128	0.879602	2.40193	2.56418e-07	1.02359	2.51559	0.00112958	1.7569	3.35608	3.22456e-07
ENSG00000258231	AC020637.1	0.0184835	-3.12907	1.30927e-05	0	-1.62201	1	0.592235	2.94438	1.36844e-34	0.00510276	-6.70625	1.43609e-133	1.78169	4.03261	2.49583e-27	0.0213249	-2.55286	0.794753	0.0154793	-2.8453	0.851369
ENSG00000143127	ITGA10	0.00284361	-2.98114	0.00189358	0	0.750488	1	0.129534	3.46302	1.44988e-34	0.0115139	-2.7829	3.72889e-25	0.0337228	0.207129	1	0.0071083	-1.17859	1	0.0154793	-0.465974	1
ENSG00000179044	EXOC3L1	0.00426542	-0.898176	0.596059	0	2.38698	1	0.0532408	5.21647	1.69939e-34	0.00091588	-4.95645	1.36182e-28	0.00281023	-0.895173	1	0	-0.546319	1	0.00773966	0.59027	1
ENSG00000131634	TMEM204	0.0184835	-1.54657	0.0582908	0	-0.0604777	1	0.211866	3.15692	1.88922e-34	0.00379436	-5.52041	3.98982e-82	0.472119	3.519	6.4242e-17	0	-2.99378	0.713334	0.023219	-0.863133	1
ENSG00000183688	RFLNB	0.00142181	-2.4141	0.070732	0.112602	3.50538	1	0.0702559	4.61298	1.93861e-34	0.00104672	-5.28985	2.65077e-36	0.0168614	0.470913	1	0.0071083	-0.0223475	1	0.0541777	2.15878	0.349541
ENSG00000277526	AC245123.1	0.00142181	-1.87095	0.188689	0	2.44042	1	0.0510453	5.15635	2.71856e-34	0.00104672	-4.71474	2.66734e-27	0.00562046	-0.242466	1	0.0071083	0.520795	1	0	-0.369466	1
ENSG00000142192	APP	2.50949	0.340478	0.665873	0.394106	-2.24218	1	6.81647	2.70951	3.21223e-34	0.862366	-2.47457	1.00475e-34	2.42523	0.275234	0.955862	0.518906	-1.96164	0.9311	0.503078	-2.00382	1
ENSG00000105339	DENND3	0.0781994	-0.416789	0.840519	0.394106	2.03777	1	0.382565	2.99774	3.24483e-34	0.00484108	-6.11346	2.26804e-109	0.132081	0.379823	0.910377	1.74153	4.39129	3.5648e-16	0.301847	1.59159	0.287141
ENSG00000172733	PURG	0	-2.40464	0.15872	0	2.92041	1	0.039519	6.49202	4.16461e-34	0.00013084	-6.49877	1.34912e-27	0.00562046	0.24852	1	0	-0.0128872	1	0	0.110527	1
ENSG00000061273	HDAC7	0.288627	1.86826	8.72629e-07	0.281504	1.78752	1	0.338107	2.9677	4.2428e-34	0.00575696	-5.68649	2.28222e-101	0.24449	1.49009	0.0226805	0.163491	0.880424	0.756296	0.201231	1.17818	0.580256
ENSG00000148400	NOTCH1	0.051185	-0.416898	0.837953	0	-0.372756	1	0.255775	3.04535	5.13109e-34	0.0217194	-3.06367	1.90703e-38	0.151752	1.22183	0.116813	0.0852996	0.417811	1	0.0773966	0.296285	1
ENSG00000128274	A4GALT	0.00710903	-0.285992	1	0	2.38698	1	0.0526919	5.09475	5.32219e-34	0.0006542	-5.39924	3.33733e-31	0.00843069	0.131544	1	0	-0.546319	1	0	-0.422906	1
ENSG00000197381	ADARB1	0.113745	-1.23418	0.0755388	0.112602	-0.70459	1	0.895214	2.76517	6.24433e-34	0.120111	-2.31554	5.62336e-29	0.306315	0.252425	1	0.0568664	-2.04985	0.904139	0.510818	0.999852	0.652179
ENSG00000167680	SEMA6B	0.00284361	-1.44211	0.280606	0	2.27352	1	0.0543386	4.62413	6.28842e-34	0.00157008	-4.31098	4.1102e-28	0.00562046	-0.412391	1	0.0142166	0.949638	1	0.00773966	0.475811	1
ENSG00000133789	SWAP70	0.436495	1.20394	0.00349103	0.337805	0.859352	1	0.710243	2.77675	6.93572e-34	0.0401679	-3.90931	6.85628e-72	0.458067	1.22003	0.0782469	0.952512	2.28119	0.00553064	0.108355	-0.845791	1
ENSG00000255639	AC005833.2	0.00426542	-2.0209	0.0462288	0	1.2857	1	0.0938575	3.70609	7.1058e-34	0.00536444	-3.48497	5.14889e-31	0.0309125	0.644192	0.833319	0.0639747	1.73042	0.384605	0	-1.52419	1
ENSG00000197360	ZNF98	0.0270143	0.689485	0.442068	0	1.54629	1	0.0823312	3.98601	1.1289e-33	0.00170092	-4.98616	2.3036e-42	0.0196716	0.303155	1	0.0213249	0.635127	1	0.0309587	1.08793	0.921919
ENSG00000147065	MSN	0.108057	-1.00106	0.201679	0.394106	1.01289	1	0.730552	2.7792	1.18312e-33	0.0675134	-3.0471	6.95871e-46	0.393432	0.943784	0.247642	0.533122	1.37118	0.315804	1.09903	2.45089	0.00345295
ENSG00000111859	NEDD9	0.971094	0.560487	0.277439	4.27886	2.60858	0.828136	2.29429	2.70612	1.37163e-33	0.237867	-2.872	1.16905e-45	0.309125	-1.15235	0.598742	1.83394	1.46191	0.211324	1.65629	1.30777	0.388415
ENSG00000170921	TANC2	1.23697	0.826821	0.0689183	0.281504	-1.19671	1	2.49354	2.73127	1.84489e-33	0.259848	-2.84788	7.29862e-44	0.427155	-0.792557	0.921926	1.23684	0.767388	0.731901	1.44732	0.996604	0.630782
ENSG00000111348	ARHGDIB	0.00284361	-3.59411	0.000114443	0	0.140435	1	0.188813	3.25692	2.80512e-33	0.00300932	-5.64789	1.17654e-75	0.0899274	0.980767	0.354267	0.326982	2.89481	0.000427848	0.572735	3.77992	4.59081e-08
ENSG00000250317	SMIM20	0.0469196	-0.720298	0.504463	0	-0.540743	1	0.287061	3.041	2.88746e-33	0.0315324	-2.57026	1.04604e-27	0.0224818	-1.65229	0.391565	0.191924	1.38062	0.392798	0.0309587	-1.02179	1
ENSG00000165434	PGM2L1	0.13365	1.83195	1.9026e-05	0.112602	1.86152	1	0.172895	3.26613	3.51825e-33	0.0039252	-5.11989	5.12867e-67	0.0505841	0.278588	1	0.0639747	0.686604	0.960746	0.0619173	0.654935	1
ENSG00000133056	PIK3C2B	0.109479	0.321338	0.687859	0.337805	2.05832	1	0.325482	2.94666	3.67045e-33	0.0308782	-2.90673	6.4447e-37	0.12646	0.538592	0.743435	0.0142166	-2.10332	0.917714	0.100616	0.258918	1
ENSG00000156313	RPGR	0.278674	-0.407717	0.818122	0.112602	-1.19251	1	1.24265	2.73067	3.79197e-33	0.176111	-2.21927	9.04776e-27	0.227629	-0.686063	1	0.156383	-1.17987	1	0.270888	-0.405312	1
ENSG00000196460	RFX8	0.00142181	-2.12249	0.135978	0	2.19106	1	0.0587296	4.80916	3.92624e-33	0.00170092	-4.28278	3.07954e-26	0.00562046	-0.496223	1	0.0142166	0.865807	1	0	-0.618826	1
ENSG00000080986	NDC80	0.00568723	-1.72352	0.139839	0	1.25545	1	0.101542	4.034	4.42093e-33	0.00340184	-4.26326	3.62949e-35	0.0112409	-0.693804	1	0.0213249	0.340223	1	0.139314	2.80548	0.021407
ENSG00000145819	ARHGAP26	2.25783	-0.020533	1	0.788212	-1.51746	1	7.6299	2.66366	4.93003e-33	1.04188	-2.34332	2.84587e-31	1.00887	-1.20754	0.540572	2.94994	0.366396	0.991592	3.72278	0.706182	0.82499
ENSG00000122824	NUDT10	0.00284361	-0.838533	0.668089	0	2.86456	1	0.0406167	6.20909	5.33724e-33	0.00013084	-6.55536	6.30029e-28	0.00281023	-0.412391	1	0	-0.0687404	1	0	0.0546733	1
ENSG00000004660	CAMKK1	0.0142181	-0.573795	0.766812	0.225203	3.57738	0.803214	0.0971508	3.69047	5.76305e-33	0.00353268	-4.23078	6.44916e-40	0.0112409	-0.71795	1	0.135058	2.73679	0.00739415	0.023219	0.439591	1
ENSG00000100979	PLTP	0.00284361	-1.81967	0.156471	0	1.90155	1	0.0691582	4.48353	6.10472e-33	0.00104672	-5.28985	3.14375e-36	0.00281023	-1.38438	0.844462	0.106624	3.1161	0.00503331	0.00773966	0.101066	1
ENSG00000251388	AC079380.1	0.00142181	-2.54903	0.0508186	0	1.76746	1	0.0751958	4.41072	6.36158e-33	0.00052336	-6.31435	5.63125e-43	0.0674455	2.33696	0.00293992	0	-1.16584	1	0.0154793	0.559712	1
ENSG00000071575	TRIB2	0.0398106	-1.42285	0.055614	0.0563008	0.00973129	1	0.377077	2.89241	6.90195e-33	0.0374202	-2.84988	7.32558e-37	0.278213	1.48758	0.0221312	0.0142166	-2.33734	0.836415	0.309587	1.60748	0.260262
ENSG00000154016	GRAP	0.00142181	-2.27565	0.0895281	0.0563008	3.0494	1	0.0642183	4.66128	7.11896e-33	0.00209344	-4.13669	3.29383e-26	0	-2.25627	0.473803	0.0142166	0.711478	1	0.0154793	0.834892	1
ENSG00000279686	AC142391.1	0	-3.11091	0.0440127	0	2.21414	1	0.0592784	5.07038	9.69804e-33	0.00183176	-4.14442	2.00455e-23	0	-2.08119	0.623357	0	-0.719156	1	0.00773966	0.41594	1
ENSG00000008256	CYTH3	0.154977	0.0349992	1	0.0563008	-0.519035	1	0.533506	2.82335	1.26875e-32	0.0315324	-3.81155	8.18861e-65	0.725039	2.44688	1.56414e-07	0.0852996	-0.74224	1	0.433421	1.55291	0.27116
ENSG00000149930	TAOK2	0.0568723	-0.516834	0.707413	0	-0.616294	1	0.293648	2.92949	1.57882e-32	0.0332333	-2.57022	3.04615e-29	0.0618251	-0.35162	1	0.0852996	0.170608	1	0.139314	0.851494	0.834213
ENSG00000254615	AC027031.2	0.00568723	-0.562702	0.864443	0	2.38698	1	0.0504964	4.67143	2.04577e-32	0.0006542	-5.39924	6.24017e-33	0.0196716	1.18651	0.509418	0.0071083	0.466856	1	0	-0.422906	1
ENSG00000064692	SNCAIP	0.00426542	-4.16933	0.000148621	0	-0.848467	1	0.411107	3.68804	2.42694e-32	0.0350651	-2.78345	1.60815e-21	0.00843069	-3.13961	0.186413	0.071083	-0.308343	1	0.0154793	-2.0706	1
ENSG00000170989	S1PR1	0.00142181	-2.78607	0.0186507	0	1.53172	1	0.08288	3.96516	3.46806e-32	0.00484108	-3.36188	6.30381e-25	0.00843069	-0.741699	1	0.0142166	0.197951	1	0.0309587	1.07305	0.926939
ENSG00000124019	FAM124B	0	-3.34653	0.0199849	0	1.97852	1	0.065316	4.4542	3.4936e-32	0.00300932	-3.62751	4.86621e-23	0	-2.31681	0.480641	0.0142166	0.650078	1	0.00773966	0.178545	1
ENSG00000069849	ATP1B3	0.0255925	-1.61269	0.053828	0.168903	1.43872	1	0.298039	3.1182	3.73172e-32	0.00863544	-4.82225	4.60399e-71	0.224818	1.6204	0.0202934	0.781913	3.49418	4.19008e-07	0.23993	1.67722	0.295384
ENSG00000018408	WWTR1	3.95404	2.03475	2.80387e-09	0.0563008	-3.44418	1	3.84047	2.64212	4.94365e-32	0.317549	-3.32633	1.05162e-60	0.744711	-0.653496	1	0.149274	-2.91575	0.60957	0.255409	-2.16292	0.958728
ENSG00000198959	TGM2	0.0298579	-2.73345	4.29489e-05	0	-1.88219	1	0.671822	2.7518	5.87145e-32	0.111214	-1.84869	9.79229e-18	0.0393432	-2.26107	0.0921421	0.0568664	-1.64011	1	0.023219	-2.69003	0.843439
ENSG00000248300	LINC02360	0.00284361	-1.87553	0.471255	0	1.84641	1	0.0834289	6.55958	6.93098e-32	0.00039252	-6.56457	7.18637e-28	0	-2.44892	0.944667	0.0071083	-0.0778426	1	0.00773966	0.0455711	1
ENSG00000159842	ABR	0.190522	0.345513	0.622271	0.168903	0.474854	1	0.530213	2.78286	7.7235e-32	0.0245979	-4.23029	6.17189e-77	0.233249	0.643277	0.58091	1.50696	3.4709	1.54427e-08	0.557256	1.91619	0.0845149
ENSG00000196074	SYCP2	0.0454978	0.24744	0.884232	0.168903	2.42687	1	0.156429	3.27224	8.24364e-32	0.00222428	-5.79352	1.50598e-71	0.168614	2.26847	9.92249e-05	0.0924078	1.33504	0.539461	0.154793	2.06778	0.140365
ENSG00000167984	NLRC3	0.0113745	-1.0257	0.391098	0	1.08619	1	0.105933	3.61671	8.61909e-32	0.00314016	-4.57446	1.80875e-44	0.00843069	-1.19308	0.847149	0.0071083	-0.841775	1	0.317326	3.90528	2.63932e-07
ENSG00000071073	MGAT4A	0.247394	0.0242065	1	0.168903	-0.198528	1	0.826056	2.70515	8.74109e-32	0.0884478	-2.80946	6.75803e-40	0.0702558	-1.78135	0.234424	0.355415	0.566503	0.881078	1.62533	2.83044	0.000128558
ENSG00000081923	ATP8B1	0.743605	0.868986	0.0523713	0	-3.01188	1	1.43366	2.66714	8.83949e-32	0.183176	-2.47994	1.57833e-33	0.202337	-1.09483	0.65397	0.106624	-1.94051	0.954012	0.139314	-1.56823	1
ENSG00000133401	PDZD2	0.113745	-0.176609	1	0	-1.27667	1	0.457761	2.87855	1.13824e-31	0.042523	-2.98327	3.45769e-39	0.36814	1.61477	0.00936761	0.0639747	-0.878702	1	0.108355	-0.165108	1
ENSG00000120820	GLT8D2	0.00568723	-1.51426	0.164765	0.0563008	2.4679	1	0.0834289	3.72669	1.37958e-31	0.00431772	-3.64192	1.82138e-30	0.0449637	1.36802	0.188082	0.0071083	-0.465399	1	0.00773966	-0.341986	1
ENSG00000176105	YES1	0.379622	-0.882597	0.253025	0.506708	-0.353259	1	2.25313	2.63772	1.54089e-31	0.357716	-2.02787	5.21762e-23	0.342848	-1.00565	0.721673	0.170599	-1.96168	0.940587	0.750747	0.147013	1
ENSG00000150938	CRIM1	2.64172	2.28101	1.08391e-11	0.281504	-1.08885	1	2.26575	2.66093	1.54902e-31	0.0406912	-5.7653	1.14999e-144	2.6107	2.08597	2.83169e-05	0.142166	-2.21185	0.861092	0.743008	0.134204	1
ENSG00000163171	CDC42EP3	0.0142181	-1.53963	0.0804983	0	0.294897	1	0.166309	3.17509	1.70413e-31	0.00968216	-3.66684	3.18533e-43	0.179855	2.2336	9.10116e-05	0.0426498	0.187527	1	0.0851363	1.10421	0.739935
ENSG00000237499	AL357060.1	0.0327016	-1.4188	0.0747475	0.957114	3.48184	0.411434	0.316152	2.95106	1.8368e-31	0.0336259	-2.68289	3.05464e-30	0.0224818	-1.82743	0.312579	0.142166	0.775609	0.830901	0.325066	1.96774	0.107398
ENSG00000148926	ADM	0	-3.59965	0.00756975	0	1.7254	1	0.074098	4.10426	1.86842e-31	0.00287848	-3.99432	3.09545e-29	0.0112409	-0.214452	1	0.0852996	2.59563	0.0493311	0	-1.08449	1
ENSG00000276500	BMS1P14	0.0753558	-2.13949	0.00086283	0.506708	0.73413	1	1.07964	2.693	1.89129e-31	0.181737	-1.85076	2.19534e-18	0.0955478	-1.74338	0.247642	0.0639747	-2.19917	0.870491	0.046438	-2.59158	0.874494
ENSG00000153885	KCTD15	0.00426542	-2.50986	0.00733129	0	0.802019	1	0.121301	3.32843	2.02621e-31	0.0116448	-2.69099	2.85523e-23	0.036533	0.372027	1	0.0071083	-1.1269	1	0.0154793	-0.414135	1
ENSG00000137575	SDCBP	0.130806	-1.33694	0.0468193	0.0563008	-1.58947	1	1.06537	2.65282	2.3246e-31	0.151382	-2.26434	4.9182e-28	0.272592	-0.229527	1	0.938295	1.58815	0.156914	0.332806	0.0776833	1
ENSG00000175029	CTBP2	1.70759	2.51896	6.3403e-15	0.0563008	-1.87126	1	1.28985	2.63939	3.34052e-31	0.022112	-5.84142	1.996e-141	0.823397	1.13678	0.102693	0.725046	0.916969	0.633284	0.727528	0.920932	0.689789
ENSG00000101134	DOK5	0.0113745	-0.905648	0.553506	0	1.20256	1	0.102091	3.84909	3.86685e-31	0.00405604	-4.04474	1.4177e-33	0.0562046	1.41984	0.16993	0.0071083	-0.724962	1	0.023219	0.410087	1
ENSG00000126391	FRMD8	0.0412324	-0.502484	0.752223	0.0563008	0.850928	1	0.21461	2.96271	4.17552e-31	0.0232895	-2.63476	2.21725e-28	0.0674455	0.252425	1	0.0568664	0.103469	1	0.0541777	0.0546733	1
ENSG00000079335	CDC14A	0.157821	0.0203785	1	0.112602	0.0270853	1	0.544483	2.79842	4.75884e-31	0.03271	-3.79626	1.74734e-62	0.224818	0.55465	0.698504	0.390956	1.36204	0.362967	1.58663	3.50289	8.8808e-08
ENSG00000085491	SLC25A24	0.339812	1.45097	0.000263896	0.0563008	-0.380481	1	0.474227	2.74814	4.8935e-31	0.0289156	-3.79521	2.38859e-64	0.309125	1.2276	0.0831122	0.341198	1.34692	0.365245	0.116095	-0.176821	1
ENSG00000134851	TMEM165	0.365404	0.161031	0.88078	1.12602	1.76746	1	1.08952	2.62849	5.25486e-31	0.106765	-3.02255	5.04489e-48	0.767193	1.28454	0.0476366	1.09468	1.77349	0.0746797	0.487599	0.582844	0.908009
ENSG00000187950	OVCH1	0.00284361	-2.07954	0.113991	0	1.64478	1	0.0812334	4.35144	7.37572e-31	0.00405604	-3.52734	2.64227e-22	0.00281023	-1.64269	0.770613	0	-1.28852	1	0.00773966	-0.157246	1
ENSG00000012223	LTF	0.00284361	-0.946786	0.693192	0	2.75895	1	0.0422633	5.5876	7.99007e-31	0.00039252	-5.62751	2.85443e-26	0.00281023	-0.519306	1	0	-0.174351	1	0.00773966	0.966137	1
ENSG00000113555	PCDH12	0.00284361	-1.68027	0.221926	0	2.03906	1	0.0614739	4.31502	8.54077e-31	0.00222428	-4.04254	1.32803e-26	0.00843069	-0.225021	1	0.0355415	1.74319	0.581458	0	-0.770829	1
ENSG00000184113	CLDN5	0.00142181	-1.36616	0.398663	0	2.93952	1	0.0373235	5.60337	8.57311e-31	0.00052336	-5.09777	8.59069e-24	0.00281023	-0.336442	1	0	0.00622162	1	0	0.129635	1
ENSG00000163535	SGO2	0.0241707	-0.761571	0.490657	0	0.338618	1	0.158076	3.09342	8.96858e-31	0.0179251	-2.47431	6.99332e-23	0.00562046	-2.36539	0.172938	0.0497581	0.427685	1	0.023219	-0.461725	1
ENSG00000096433	ITPR3	0.160664	1.97921	9.35132e-07	0.168903	2.13217	1	0.181677	3.05518	9.07588e-31	0.00379436	-5.32596	1.60887e-74	0.0674455	0.539587	0.811733	0.0071083	-1.80662	1	0.201231	2.1418	0.0738973
ENSG00000196411	EPHB4	0.0696685	0.0991296	1	0	-0.321507	1	0.237663	2.90388	1.03007e-30	0.0293081	-2.40746	9.12093e-25	0.0140512	-2.02181	0.216079	0.0142166	-1.66583	1	0.0386983	-0.536364	1
ENSG00000248636	AC002070.1	0.0227489	-3.10405	8.74064e-06	0	-1.87742	1	0.667431	2.74074	1.16959e-30	0.110691	-1.85207	3.11784e-17	0.0309125	-2.58026	0.0535818	0.113733	-0.712296	1	0.0619173	-1.51191	1
ENSG00000002587	HS3ST1	0.0796212	2.09122	2.00485e-05	0	1.21414	1	0.0993463	3.7439	1.21458e-30	0.00052336	-6.87876	2.52766e-57	0.00281023	-2.07536	0.460403	0.0284332	0.626231	1	0.00773966	-0.589913	1
ENSG00000172716	SLFN11	0.00426542	-2.92489	0.00140492	0.394106	3.41345	0.669966	0.15588	3.18089	1.24185e-30	0.0026168	-5.58844	1.59394e-70	0.134891	1.8767	0.00421828	0.426498	3.59972	2.20667e-07	0.123835	1.7214	0.33211
ENSG00000136378	ADAMTS7	0.00426542	-1.27565	0.333463	0	2.01859	1	0.0614739	4.21549	1.27444e-30	0.00091588	-5.34677	8.9035e-37	0.0505841	2.16674	0.010024	0.0071083	0.095489	1	0	-0.791293	1
ENSG00000151067	CACNA1C	0.0497632	-2.09988	0.00445723	0.112602	-0.381123	1	0.738236	2.87489	1.47942e-30	0.016355	-5.34592	6.28512e-98	2.04023	3.80518	5.11831e-21	0.0852996	-1.19251	1	0.0309587	-2.45276	1
ENSG00000089472	HEPH	0.00142181	-3.40937	0.00147848	0.0563008	1.91568	1	0.115264	3.43833	1.51191e-30	0.0019626	-5.45483	5.08156e-57	0.216388	3.31921	3.23433e-11	0	-2.02235	1	0.00773966	-0.894211	1
ENSG00000074657	ZNF532	0.241707	0.940343	0.0453712	0.844513	2.68251	0.938669	0.458859	2.75154	1.67825e-30	0.0206727	-4.29134	1.51778e-76	0.508652	2.07247	5.12632e-05	0.426498	1.72595	0.124561	0.216711	0.743744	0.854067
ENSG00000282943	AC004784.1	0.00995265	-1.29114	0.269403	0	0.998416	1	0.112519	3.61366	1.79361e-30	0.00889712	-2.94279	1.00827e-22	0.00843069	-1.28181	0.827459	0	-1.93488	1	0.0309587	0.530635	1
ENSG00000135063	FAM189A2	0.0611377	1.43854	0.00720431	0	1.05982	1	0.105384	3.50234	1.98229e-30	0.0045794	-4.01292	2.79368e-38	0.0112409	-0.892524	0.988223	0.0071083	-0.868247	1	0	-1.75007	1
ENSG00000198521	ZNF43	0.375357	2.18233	1.35753e-09	0.112602	0.650016	1	0.353475	2.79615	1.99663e-30	0.00811208	-5.31504	4.22464e-96	0.213577	1.13698	0.147577	0.227465	1.21604	0.49847	0.162533	0.739735	0.887039
ENSG00000102265	TIMP1	0.0127963	-1.39702	0.159212	0.0563008	1.57588	1	0.142158	3.32456	2.72748e-30	0.0109906	-3.10374	4.74085e-29	0.0477739	0.511555	0.904908	0.106624	1.69588	0.318173	0.00773966	-1.234	1
ENSG00000261472	AC084064.1	0	-2.59965	0.16047	0	2.7254	1	0.0450077	6.35531	2.85894e-30	0	-7.7129	6.71606e-28	0.00281023	-0.553254	1	0.0213249	1.84272	0.731901	0	-0.0844894	1
ENSG00000188580	NKAIN2	0.0184835	-2.40192	0.0575391	0	-0.90178	1	0.449528	3.98168	3.18213e-30	0.0297007	-3.16498	6.30745e-22	0.0140512	-2.60542	0.523896	0.0284332	-1.50777	1	0.046438	-0.896237	1
ENSG00000198039	ZNF273	0.0327016	-0.107022	1	0	0.546289	1	0.139414	3.16727	3.63033e-30	0.0121681	-2.94898	6.94842e-29	0.0252921	-0.393775	1	0.0497581	0.638851	1	0.0541777	0.762264	0.944098
ENSG00000185386	MAPK11	0.00568723	-1.17463	0.351646	0	1.7933	1	0.0686093	3.92192	3.66907e-30	0.0039252	-3.40322	4.97755e-24	0.00843069	-0.475717	1	0	-1.14	1	0.023219	1.00973	1
ENSG00000132530	XAF1	0.115166	-2.92715	2.05294e-06	0.450407	-0.801445	1	2.70815	2.56998	3.88205e-30	0.455323	-1.94372	2.08838e-21	0.60982	-0.464713	1	1.60647	0.957154	0.592864	0.665611	-0.325791	1
ENSG00000140367	UBE2Q2	0.270143	1.30698	0.00180939	1.06972	3.16947	0.555862	0.411107	2.75228	4.3445e-30	0.0219811	-4.01118	1.76065e-67	0.295074	1.38055	0.0412667	0.184816	0.677045	0.850666	0.309587	1.41909	0.382512
ENSG00000035862	TIMP2	0.163508	1.69846	3.48348e-05	0	-0.12628	1	0.208572	2.92165	4.56631e-30	0.00680368	-4.71196	1.86975e-70	0.12646	1.20922	0.14584	0.220357	2.01345	0.0636751	0.0309587	-0.60502	1
ENSG00000136114	THSD1	0.0170617	-1.23106	0.172184	0.0563008	1.35777	1	0.155331	3.06824	4.593e-30	0.0180559	-2.43641	4.50888e-22	0.0252921	-0.589696	1	0.0071083	-1.57553	1	0.0386983	0.145755	1
ENSG00000172123	SLFN12	0.088152	1.06235	0.0427192	0	0.217056	1	0.169602	3.03916	6.62407e-30	0.00745788	-4.18676	2.20913e-54	0.0871171	1.01503	0.321848	0.0995161	1.23204	0.570818	0.162533	1.92914	0.179138
ENSG00000154240	CEP112	1.28105	0.942384	0.0381969	0.112602	-2.1453	1	2.28387	2.56163	6.8433e-30	0.226876	-3.03671	6.32862e-51	2.16669	1.72	0.00109861	0.149274	-2.20054	0.840819	0.363764	-0.946658	1
ENSG00000163638	ADAMTS9	0.163508	-0.690509	0.508998	0.0563008	-1.28339	1	0.879846	2.72204	7.3022e-30	0.0757563	-3.20834	1.24791e-47	1.3742	2.6341	9.23571e-09	0.0497581	-2.21359	0.934924	0.0541777	-2.09018	1
ENSG00000111335	OAS2	0.00284361	-2.51426	0.0219468	0.337805	4.05683	0.417307	0.0971508	3.62818	7.96521e-30	0.003271	-4.37041	3.52452e-39	0.0196716	-0.0398783	1	0.135058	2.71776	0.012305	0.0851363	2.05467	0.266184
ENSG00000267383	AC011447.3	0.166351	1.47091	0.00063266	0	-0.339454	1	0.240407	2.90037	8.74601e-30	0.0125606	-3.97382	6.52394e-57	0.177044	1.4958	0.0318337	0.0213249	-1.2668	1	0.0773966	0.330046	1
ENSG00000106868	SUSD1	0.132228	0.395065	0.573709	0.112602	0.62789	1	0.355671	2.76469	8.90207e-30	0.0238129	-3.62616	9.68158e-56	0.264162	1.44146	0.0297574	0.412281	2.06647	0.0314275	0.317326	1.67663	0.223787
ENSG00000124570	SERPINB6	0.177726	-0.0412917	1	0.281504	0.80129	1	0.609799	2.648	9.15413e-30	0.0724853	-2.63743	3.62618e-35	0.323176	0.861398	0.331029	0.412281	1.20479	0.447789	0.131574	-0.414868	1
ENSG00000145555	MYO10	3.90002	2.31827	1.64885e-12	0.168903	-2.20846	1	3.16755	2.54764	1.42781e-29	0.071962	-5.46468	4.53794e-140	4.19567	2.25889	1.34993e-06	0.326982	-1.58133	1	0.255409	-1.92681	1
ENSG00000285210	AL136382.1	0.0170617	-0.0928942	1	0.112602	3.04594	1	0.0845267	3.74543	1.64686e-29	0.00418688	-3.70938	3.20975e-29	0.00843069	-0.827429	1	0.0142166	0.112644	1	0.0386983	1.25692	0.838243
ENSG00000285090	AC002074.1	0.00284361	-3.44211	0.00033342	0	0.291824	1	0.16576	3.15305	1.77588e-29	0.00248596	-5.76501	3.46188e-72	0.399053	3.67533	1.89992e-16	0.0142166	-1.05036	1	0.0154793	-0.926948	1
ENSG00000281103	TRG-AS1	0.00995265	-2.52522	0.00239615	0.506708	3.12613	0.802016	0.227783	3.01964	2.01269e-29	0.00431772	-5.4931	1.67361e-78	0.0112409	-2.1801	0.241823	0.127949	1.13867	0.60943	1.40088	4.93847	4.6854e-19
ENSG00000115828	QPCT	0.00142181	-2.0636	0.165768	0.112602	3.85849	1	0.0548874	4.56809	2.08675e-29	0.00078504	-5.30809	3.32467e-31	0.00843069	-0.00963201	1	0.0426498	2.19691	0.3392	0.0154793	1.0486	1
ENSG00000224063	AC007319.1	0.376779	-0.44239	0.77835	0.168903	-1.2437	1	1.65321	2.60593	2.60131e-29	0.225306	-2.38459	3.91903e-30	1.11566	1.20585	0.0768703	0.184816	-1.41601	1	0.208971	-1.23986	1
ENSG00000198346	ZNF813	0.0327016	-0.149176	1	0.112602	2.09867	1	0.141061	3.10397	2.61701e-29	0.0136074	-2.78933	1.19132e-26	0.0337228	-0.0449347	1	0.0213249	-0.416011	1	0.023219	-0.292598	1
ENSG00000163239	TDRD10	0.0113745	-2.65921	0.000532333	0.0563008	0.483592	1	0.267302	2.83633	2.64672e-29	0.0357193	-2.27783	1.56206e-22	0.0562046	-0.385723	1	0.213249	1.55624	0.267425	0.0309587	-0.999098	1
ENSG00000070526	ST6GALNAC1	0	-2.87095	0.0792965	0	2.4541	1	0.0493987	4.9031	2.97921e-29	0.0013084	-4.38038	3.31475e-23	0.00843069	0.200586	1	0.0071083	0.534601	1	0	-0.355791	1
ENSG00000171105	INSR	3.09954	-0.206765	0.996394	4.84187	0.389169	1	11.2936	2.51687	2.99003e-29	1.91249	-1.96655	3.17367e-22	1.30114	-1.47682	0.345864	2.01165	-0.829873	1	0.789446	-2.17656	0.950055
ENSG00000138190	EXOC6	1.1929	0.891978	0.0461729	0.394106	-0.67106	1	2.20483	2.57793	5.33264e-29	0.280259	-2.54717	1.08918e-34	0.385002	-0.832045	0.900066	0.703721	0.0577204	1	0.727528	0.106137	1
ENSG00000123143	PKN1	0.109479	0.504811	0.434343	0.0563008	0.411785	1	0.278279	2.80304	5.62093e-29	0.0209344	-3.40256	8.7656e-47	0.140512	0.873011	0.386636	0.191924	1.32987	0.416893	0.332806	2.13314	0.0480022
ENSG00000116016	EPAS1	0.297158	-2.14518	0.000375668	0.0563008	-3.55671	1	3.99416	2.51842	6.35378e-29	0.733096	-1.77245	6.22758e-18	1.06789	-0.237433	1	0.241682	-2.3572	0.785373	0.286368	-2.11482	0.97023
ENSG00000127920	GNG11	0.00142181	-1.49656	0.377058	0	2.81079	1	0.0406167	5.53102	7.83168e-29	0.0006542	-4.95178	2.05595e-22	0.00281023	-0.466839	1	0	-0.122512	1	0	0.000902048	1
ENSG00000225205	AC078883.1	0.0142181	-1.7085	0.0447459	1.63272	5.11813	0.00154378	0.177835	2.98828	1.00392e-28	0.0185793	-2.69504	1.07789e-26	0.0140512	-1.56717	0.485994	0.0497581	0.21545	1	0.0619173	0.511571	1
ENSG00000005187	ACSM3	2.30759	1.92038	1.71683e-07	0.168903	-1.75684	1	2.36839	2.61862	1.09956e-28	0.227269	-3.06803	1.6379e-47	0.129271	-2.48959	0.054241	0.206141	-1.77842	1	0.208971	-1.75492	1
ENSG00000236915	AL356270.1	0.00710903	-2.07954	0.0255647	0	0.640864	1	0.13173	3.20386	1.21786e-28	0.0150466	-2.40066	7.47751e-19	0.00843069	-1.64269	0.544064	0.0071083	-1.28852	1	0.0309587	0.168629	1
ENSG00000149218	ENDOD1	0.113745	1.75688	3.80182e-05	0	0.440421	1	0.143256	2.98689	1.37375e-28	0.00575696	-4.34796	1.21484e-55	0.0927376	1.34945	0.107628	0.0213249	-0.482636	1	0.0154793	-0.777683	1
ENSG00000215788	TNFRSF25	0.0270143	0.657424	0.506686	0	1.51729	1	0.078489	3.61414	1.43731e-28	0.00274764	-4.30237	2.63179e-36	0.0112409	-0.427113	1	0.0426498	1.43506	0.651914	0.0541777	1.75854	0.512937
ENSG00000165646	SLC18A2	0.00426542	-1.32663	0.382054	0	1.96867	1	0.0642183	4.27795	1.66265e-28	0.0026168	-3.86632	7.6561e-24	0.00562046	-0.721936	1	0.0142166	0.640094	1	0.0154793	0.763507	1
ENSG00000110080	ST3GAL4	0.0398106	-1.78154	0.0103092	0.112602	0.244518	1	0.450077	2.66376	1.71044e-28	0.0510276	-2.72097	4.98728e-35	0.531133	2.13225	2.33634e-05	0.0497581	-1.26879	1	0.170273	0.393172	1
ENSG00000126759	CFP	0.00142181	-3.46959	0.00140293	0	0.850928	1	0.118008	3.35664	1.74874e-28	0.00340184	-4.70982	2.86413e-48	0.00281023	-2.43987	0.259142	0.518906	4.50198	1.68377e-12	0.0154793	-0.364922	1
ENSG00000169851	PCDH7	0.0127963	-1.75959	0.0724275	0	0.217056	1	0.178933	3.25446	1.89849e-28	0.0058878	-4.56017	1.25701e-51	0.300695	3.02799	8.98438e-09	0.0213249	-0.707474	1	0.0309587	-0.259197	1
ENSG00000178163	ZNF518B	0.00853084	-1.69808	0.0816856	0.0563008	1.79765	1	0.119106	3.22489	2.03673e-28	0.0108597	-2.83764	1.13287e-24	0.0252921	-0.140451	1	0.0426498	0.693667	1	0.069657	1.34499	0.658787
ENSG00000089327	FXYD5	0.00142181	-2.71895	0.0240503	0.0563008	2.6061	1	0.0757447	3.7207	2.21976e-28	0.0013084	-5.30237	9.08577e-43	0.0252921	0.695093	0.83415	0.0639747	2.05712	0.25475	0.162533	3.41701	0.00032881
ENSG00000183570	PCBP3	0.0241707	-1.41724	0.0925199	0.957114	3.90781	0.194757	0.232723	2.88886	2.31926e-28	0.00444856	-5.53513	1.42218e-83	0.550805	3.49788	3.30013e-16	0.071083	0.249457	1	0.0619173	0.0792304	1
ENSG00000114120	SLC25A36	0.480571	2.10123	3.58306e-09	0.450407	1.82257	1	0.451175	2.64265	2.64707e-28	0.00693452	-5.98572	6.17768e-119	0.415914	1.72149	0.00259476	0.412281	1.65212	0.156376	0.340545	1.37053	0.405213
ENSG00000171757	LRRC34	0.00568723	-0.812061	0.656488	0	2.14597	1	0.0554363	4.11664	3.48986e-28	0.00091588	-5.21247	3.52968e-34	0.036533	1.81	0.0820873	0.0213249	1.24636	0.904418	0.00773966	0.347227	1
ENSG00000101871	MID1	0.467774	-0.743492	0.379591	0.394106	-0.842187	1	2.41669	2.49391	4.07954e-28	0.421043	-1.91705	9.50647e-21	0.719419	-0.0876896	1	0.227465	-1.72672	1	0.100616	-2.84367	0.759866
ENSG00000143995	MEIS1	0.304267	-0.337405	0.920288	0	-2.83763	1	1.21466	2.52285	4.24945e-28	0.16041	-2.50439	4.46625e-34	1.22807	1.80388	0.000564866	0.0781913	-2.18211	0.857504	0.0851363	-2.0587	1
ENSG00000229334	AC046143.1	0.0142181	-0.355489	1	0	1.44042	1	0.08288	3.61939	5.34094e-28	0.00562612	-3.2114	8.63277e-24	0.00843069	-0.834348	1	0	-1.49288	1	0.0309587	0.979942	0.958121
ENSG00000230131	AL160290.2	0.0170617	-0.611088	0.761669	0.619309	4.59343	0.0847375	0.110873	3.39768	5.91185e-28	0.00405604	-4.32524	1.42891e-41	0.0533944	1.076	0.400965	0.0071083	-0.974413	1	0.154793	2.63703	0.0253077
ENSG00000261231	LINC02133	0.0142181	-0.680271	0.698145	0.225203	3.47346	0.866432	0.0976996	3.37662	6.21138e-28	0.0071962	-3.16304	1.96013e-26	0.0224818	0.0485826	1	0.0142166	-0.207903	1	0.0386983	0.932189	0.933153
ENSG00000173926	2003-03-01	1.36493	2.51806	2.21772e-14	0.168903	-0.54805	1	1.0017	2.54515	8.11926e-28	0.0592705	-3.95269	9.69943e-75	0.11803	-1.4003	0.447115	0.284332	-0.107847	1	0.340545	0.151602	1
ENSG00000134138	MEIS2	3.33982	0.679449	0.202085	0.450407	-2.17608	1	6.8258	2.48275	8.53496e-28	1.02474	-2.26183	1.34605e-28	1.91658	-0.18343	1	0.312765	-2.78523	0.656285	0.448901	-2.27016	0.932679
ENSG00000078018	MAP2	2.31186	2.01344	6.49717e-09	0.225203	-1.36421	1	2.1675	2.49286	9.07585e-28	0.0952515	-4.46624	9.06768e-99	2.99008	2.29802	8.96869e-07	0.113733	-2.52964	0.745184	0.170273	-1.96895	1
ENSG00000173950	XXYLT1	0.0838866	-0.438408	0.811993	0.0563008	-0.0902251	1	0.379821	2.67821	1.0145e-27	0.0442239	-2.65923	3.40781e-32	0.191096	0.804116	0.430653	0.326982	1.58506	0.209563	0.162533	0.583068	0.942393
ENSG00000124406	ATP8A1	0.288627	0.428916	0.482676	1.01342	2.2117	1	0.706401	2.54168	1.69498e-27	0.0617565	-3.28059	6.63945e-52	0.143322	-0.610805	1	0.426498	0.987113	0.608265	2.21354	3.49269	4.17645e-08
ENSG00000213988	ZNF90	0.0568723	1.20649	0.0318582	0	0.96377	1	0.105933	3.22968	1.80457e-27	0.00287848	-4.83915	7.92234e-51	0.0786864	1.6703	0.0359134	0.0355415	0.640094	1	0.046438	0.990883	0.889542
ENSG00000185904	LINC00839	0.00284361	-0.857149	0.652694	0	2.84641	1	0.0373235	4.82576	1.94535e-27	0.00078504	-4.67205	3.29952e-23	0.00281023	-0.43077	1	0.0071083	0.93126	1	0.00773966	1.05467	1
ENSG00000047644	WWC3	0.200475	0.369156	0.577084	0.281504	1.01015	1	0.513746	2.56123	2.36684e-27	0.0594013	-2.74515	2.86021e-37	0.373761	1.30792	0.0499005	0.156383	0.0298314	1	0.208971	0.441295	1
ENSG00000145246	ATP10D	0.197631	0.464779	0.44943	0.67561	2.24034	1	0.480814	2.58878	2.61086e-27	0.0557378	-2.72292	7.54663e-36	0.157373	0.118124	1	0.348306	1.28457	0.398471	0.278628	0.961502	0.720059
ENSG00000111341	MGP	0	-1.68027	0.411448	0	3.64478	1	0.0246993	7.82576	2.61353e-27	0	-6.79352	4.67755e-20	0	-0.650551	1	0	0.711478	1	0	0.834892	1
ENSG00000134884	ARGLU1	0.868724	0.0185295	1	0.844513	-0.00970135	1	2.67412	2.4459	2.81878e-27	0.401417	-2.28794	1.21041e-29	1.19716	0.498501	0.697765	0.87432	0.0281047	1	1.29252	0.596586	0.890242
ENSG00000137710	RDX	0.534599	-0.683761	0.447984	0.731911	-0.168803	1	2.61594	2.45027	3.09114e-27	0.455061	-1.95413	1.12766e-21	0.677265	-0.315833	1	0.988053	0.24004	1	0.417942	-0.998138	1
ENSG00000100029	PES1	0.0426542	-0.271291	1	0	0.0211361	1	0.182226	2.80506	4.62099e-27	0.0235512	-2.3663	1.30363e-22	0.0449637	-0.145435	1	0.0284332	-0.580023	1	0.0309587	-0.456609	1
ENSG00000168309	FAM107A	0.00142181	-2.82913	0.0131249	0	1.48886	1	0.0773913	3.45194	4.88385e-27	0.00732704	-2.65623	3.93862e-18	0.00843069	-0.7852	1	0.0071083	-0.437385	1	0.0154793	0.278081	1
ENSG00000144724	PTPRG	4.4204	-0.222923	0.977304	1.68903	-1.62922	1	15.7746	2.42117	6.93304e-27	2.58239	-2.11554	1.26308e-25	9.53792	0.941208	0.276433	0.618422	-3.05579	0.555021	0.835884	-2.62307	0.827971
ENSG00000005108	THSD7A	1.1346	1.47377	0.00011128	0	-3.09815	1	1.44244	2.4957	7.41453e-27	0.181606	-2.61925	2.19457e-36	0.227629	-1.01202	0.740161	0.106624	-2.02705	0.942008	0.123835	-1.81588	1
ENSG00000115825	PRKD3	0.284361	-0.525248	0.652071	0.957114	1.25645	1	1.25528	2.45014	7.99735e-27	0.200447	-2.14929	1.02023e-25	0.48617	0.287012	0.958829	0.682396	0.779671	0.72601	0.356025	-0.15909	1
ENSG00000135338	LCA5	0.187679	2.49769	4.19219e-11	0.0563008	1.2949	1	0.154783	2.89227	8.46351e-27	0.00366352	-5.19988	1.07937e-69	0.0533944	0.377956	1	0.0213249	-0.632238	1	0.0309587	-0.183804	1
ENSG00000127951	FGL2	0.0113745	-2.8633	0.000190298	0	-0.720402	1	0.295843	2.70306	8.8289e-27	0.0368969	-2.50467	3.59332e-27	0.0252921	-1.68004	0.373704	0.732154	3.21267	3.07887e-06	0.046438	-0.713774	1
ENSG00000182541	LIMK2	0.317063	0.984422	0.0284506	0.112602	-0.0968834	1	0.547777	2.53522	9.16455e-27	0.0630649	-2.76982	6.01666e-38	0.210767	0.328962	0.933463	0.29144	0.807977	0.754525	0.201231	0.282034	1
ENSG00000102032	RENBP	0.00142181	-1.95113	0.166899	0	2.36099	1	0.0488498	4.27049	9.17828e-27	0.00078504	-5.19052	2.06294e-30	0.0196716	1.15877	0.542517	0.0497581	2.52079	0.154356	0.00773966	0.564038	1
ENSG00000050405	LIMA1	0.453556	0.453982	0.427971	0.0563008	-1.67362	1	1.06207	2.45868	9.5877e-27	0.117756	-2.89128	4.42576e-44	1.28709	2.06521	2.09531e-05	0.156383	-1.07508	1	0.278628	-0.260229	1
ENSG00000138835	RGS3	0.11801	0.330221	0.670057	0.112602	0.730936	1	0.318347	2.63284	1.05412e-26	0.0439622	-2.33687	3.24511e-25	0.0168614	-2.33644	0.115188	0	-3.7901	0.44602	0.263149	1.51046	0.33211
ENSG00000130035	GALNT8	0.00710903	-0.989599	0.492418	0.0563008	2.71713	1	0.0680604	3.56754	1.13289e-26	0.00314016	-3.87402	4.3628e-30	0.0309125	1.09165	0.476153	0.0213249	0.800412	1	0.0541777	1.95757	0.406794
ENSG00000120910	PPP3CC	0.408059	-0.350919	0.892028	0.957114	0.902075	1	1.59558	2.43514	1.24112e-26	0.255007	-2.15848	4.36812e-26	0.48898	-0.0705085	1	0.575772	0.173159	1	1.10677	1.12537	0.53113
ENSG00000260141	AC145350.2	0.0142181	-0.465462	0.934918	0	1.33545	1	0.0878199	3.54565	1.40809e-26	0.0058878	-3.26209	3.52173e-24	0.0252921	0.420152	1	0.0142166	-0.000176151	1	0.00773966	-0.468094	1
ENSG00000187800	PEAR1	0.00284361	-2.56043	0.0100753	0	1.16834	1	0.0905643	3.16944	1.62815e-26	0.00170092	-5.38741	3.07373e-55	0.199526	3.51155	1.42934e-13	0.0071083	-0.759313	1	0.023219	0.37546	1
ENSG00000005020	SKAP2	0.20474	-1.25147	0.0640404	1.06972	1.17966	1	1.46275	2.43354	1.88846e-26	0.226091	-2.23319	9.96944e-28	0.401863	-0.232024	1	1.95478	2.10755	0.012401	0.959718	1.04376	0.597254
ENSG00000163453	IGFBP7	0.0526069	-3.44915	2.18572e-07	0	-3.38096	1	1.75256	2.49162	2.05708e-26	0.0193643	-6.56402	6.32934e-163	7.20262	4.45278	1.38522e-38	0.191924	-1.50039	1	0.193492	-1.48438	1
ENSG00000162437	RAVER2	0.460665	2.85667	7.05171e-18	0	-0.750522	1	0.295843	2.63418	2.25983e-26	0.00889712	-4.97521	6.86539e-86	0.0337228	-1.32742	0.545072	0.142166	0.738614	0.834952	0.0309587	-1.23251	1
ENSG00000187699	C2orf88	0.0682467	-0.0965883	1	0.225203	1.85364	1	0.249738	2.70463	2.38978e-26	0.0351959	-2.24571	1.02553e-21	0.0337228	-1.0486	0.788968	0.0284332	-1.07966	1	0.0541777	-0.272723	1
ENSG00000265491	RNF115	0.690998	-0.689771	0.435708	0.67561	-0.65147	1	3.3388	2.40183	2.57059e-26	0.514594	-2.2626	4.18759e-29	2.31001	1.14057	0.0894334	0.852996	-0.353024	1	2.35286	1.12718	0.516806
ENSG00000197291	RAMP2-AS1	0	-2.4235	0.170035	0.112602	4.52448	0.826403	0.0367746	5.06773	2.59213e-26	0.00052336	-5.13785	3.6978e-23	0	-1.39378	0.94749	0.0213249	2.02559	0.650093	0	0.0916675	1
ENSG00000173376	NDNF	0.00568723	0.211022	1	0	3.12395	1	0.0318347	5.18484	2.67295e-26	0.00026168	-5.68499	6.19713e-24	0.00281023	-0.149357	1	0	0.190646	1	0	0.31406	1
ENSG00000168615	ADAM9	0.412324	1.21358	0.00321794	0.112602	-0.275293	1	0.608702	2.47896	2.82267e-26	0.06542	-2.937	4.21779e-43	0.36533	0.96906	0.230294	0.312765	0.727598	0.794623	0.116095	-0.661137	1
ENSG00000137628	DDX60	0.224645	0.0653996	1	0.0563008	-1.02272	1	0.67786	2.46514	2.94046e-26	0.0982608	-2.34836	1.01771e-28	0.281023	0.402584	0.849525	0.312765	0.562615	0.900169	0.379244	0.841178	0.763386
ENSG00000115896	PLCL1	0.408059	1.11009	0.0119528	0.225203	0.388293	1	0.654807	2.54507	2.96823e-26	0.0198877	-5.01397	2.27106e-98	0.930186	2.37846	7.80807e-07	1.27949	2.75332	0.000209272	0.417942	1.07104	0.635253
ENSG00000158270	COLEC12	0.00284361	-1.7812	0.272002	0	1.93952	1	0.0664138	4.37495	3.06985e-26	0.00235512	-4.06642	5.85767e-23	0.00562046	-0.75148	1	0.0142166	0.610549	1	0.0309587	1.49056	0.825715
ENSG00000161940	BCL6B	0	-2.54903	0.120218	0	2.77602	1	0.0400678	5.05222	3.2138e-26	0.0013084	-4.01998	4.40971e-18	0	-1.51931	0.839865	0	-0.157277	1	0	-0.0338634	1
ENSG00000240057	AC078785.1	0.0995265	0.491201	0.479839	0.112602	1.12213	1	0.251933	2.75537	3.52447e-26	0.0231587	-3.06568	1.2259e-36	0.103979	0.554885	0.766196	0.120841	0.801339	0.806018	0.247669	1.82731	0.199449
ENSG00000163520	FBLN2	0.00284361	-1.33993	0.343236	0	2.37393	1	0.0477521	4.17667	3.58648e-26	0.0013084	-4.46873	1.80866e-26	0.0224818	1.35644	0.380028	0.0213249	1.48015	0.824769	0	-0.435962	1
ENSG00000225889	AC012368.1	0.00426542	-2.17908	0.0347703	0.168903	3.14597	1	0.0955041	3.27767	4.04008e-26	0.00771956	-3.03549	1.635e-24	0	-3.16591	0.13644	0.135058	2.62623	0.0149281	0.0309587	0.663574	1
ENSG00000122863	CHST3	0.110901	1.52502	0.000725267	0	0.285698	1	0.153136	2.83902	4.3864e-26	0.0013084	-6.66227	8.44865e-87	0.283833	3.01016	1.49784e-10	0	-2.6476	0.804231	0.023219	-0.51499	1
ENSG00000132170	PPARG	0.153555	-2.35178	0.000122436	0.112602	-2.22898	1	2.31021	2.4181	4.77634e-26	0.465659	-1.61918	8.20257e-15	0.227629	-1.73756	0.220316	0.703721	-0.0859858	1	0.270888	-1.44801	1
ENSG00000165716	FAM69B	0.00426542	-1.87781	0.0834982	0	1.42687	1	0.0795868	3.3835	4.89012e-26	0.00771956	-2.63919	4.43252e-18	0.0140512	-0.249386	1	0.0071083	-0.499669	1	0	-1.38301	1
ENSG00000186777	ZNF732	0.00426542	-0.385528	1	0	2.88294	1	0.0362257	4.78332	4.92722e-26	0.00052336	-5.15748	1.71934e-24	0.00843069	0.644192	1	0	-0.0503619	1	0.00773966	1.09167	1
ENSG00000129515	SNX6	0.429386	0.222279	0.781026	0.563008	0.654793	1	1.14879	2.41463	5.63e-26	0.166952	-2.37872	2.50902e-31	0.325987	-0.191052	1	1.27238	1.81588	0.0598285	0.410202	0.155877	1
ENSG00000108798	ABI3	0.00426542	-1.47864	0.267356	0	1.81961	1	0.0664138	3.84062	5.68072e-26	0.00117756	-5.21481	1.8129e-36	0	-2.47572	0.391495	0.163491	3.69072	4.7932e-05	0.046438	1.87119	0.535527
ENSG00000123219	CENPK	0.0568723	0.29095	0.79964	0.0563008	1.14597	1	0.174542	2.95427	5.90993e-26	0.0172709	-2.8183	6.23694e-27	0.0252921	-0.805061	1	0.0568664	0.40215	1	0.092876	1.06737	0.759866
ENSG00000162706	CADM3	0.00142181	-1.5661	0.584116	0	2.74208	1	0.0450077	6.67724	6.95476e-26	0.00013084	-6.67934	5.07507e-22	0.00281023	-0.53638	1	0	-0.191224	1	0	-0.0678107	1
ENSG00000102780	DGKH	1.39479	1.67925	5.13655e-06	0	-3.22559	1	1.53301	2.41213	7.16063e-26	0.144055	-3.22778	2.11413e-56	1.19716	1.33614	0.0326471	0.184816	-1.39701	1	0.417942	-0.239565	1
ENSG00000168917	SLC35G2	0.0554505	-0.540414	0.681203	0.0563008	0.398503	1	0.265655	2.61671	7.4249e-26	0.0426538	-2.01484	1.15043e-18	0.0281023	-1.42244	0.475341	0.0426498	-0.719156	1	0.0541777	-0.401434	1
ENSG00000261083	LINC02516	0.0753558	1.01322	0.0671393	0	0.396852	1	0.144903	2.91742	7.50785e-26	0.010598	-3.38813	4.98529e-37	0.0871171	1.20768	0.186224	0.0213249	-0.526511	1	0.0309587	-0.0778411	1
ENSG00000196352	CD55	0.132228	-1.45777	0.0294047	0.112602	-1.13734	1	1.09446	2.44659	7.50785e-26	0.174671	-2.15304	5.91494e-25	0.0618251	-2.48645	0.0479279	1.86237	2.48565	0.00105198	0.69657	1.00943	0.638831
ENSG00000228113	AC003991.1	0.00995265	-0.664504	0.729849	0.0563008	2.61375	1	0.0719025	3.48861	7.64789e-26	0.00274764	-4.20284	6.08426e-34	0.0674455	2.15055	0.00429359	0.0071083	-0.319549	1	0.023219	0.819295	1
ENSG00000196705	ZNF431	0.241707	1.55378	0.000115169	0.112602	0.78176	1	0.304076	2.59836	8.69623e-26	0.0172709	-3.98616	1.33078e-63	0.216388	1.29888	0.0711476	0.213249	1.2585	0.446219	0.309587	1.80013	0.164678
ENSG00000172687	ZNF738	0.0383888	1.1508	0.0930905	0	1.4679	1	0.0806845	3.58091	8.69623e-26	0.00117756	-5.58465	1.76091e-44	0.0252921	0.558315	0.969864	0.0639747	1.92034	0.3438	0.046438	1.5076	0.695693
ENSG00000023902	PLEKHO1	0.00710903	-1.85715	0.0618859	0.0563008	1.86456	1	0.111421	3.14173	8.80039e-26	0.00471024	-4.19493	7.71474e-43	0.0421535	0.634606	0.79935	0.341198	3.77829	1.67866e-07	0.0619173	1.25692	0.733304
ENSG00000213973	ZNF99	0.00284361	-1.45439	0.316932	0.0563008	3.27352	1	0.0510453	4.1019	8.80039e-26	0.0006542	-5.53048	4.04744e-33	0.0477739	2.35644	0.00583249	0.0071083	0.340223	1	0	-0.548437	1
ENSG00000197050	ZNF420	0.130806	-0.235936	1	0.112602	0.0545988	1	0.490145	2.51574	9.25042e-26	0.0775881	-2.12038	1.92782e-22	0.106789	-0.508698	1	0.127949	-0.201781	1	0.208971	0.48897	0.984248
ENSG00000176435	CLEC14A	0	-2.15671	0.254979	0	3.16834	1	0.0323836	5.88716	1.06417e-25	0.00026168	-5.63919	6.96125e-21	0.00281023	-0.104269	1	0.0071083	1.25776	1	0	0.358454	1
ENSG00000156298	TSPAN7	0.00142181	-1.01469	0.665161	0	3.2857	1	0.0290903	5.47212	1.07764e-25	0.00039252	-5.07731	3.69243e-20	0.00281023	0.01503	1	0	0.352397	1	0	0.475811	1
ENSG00000108219	TSPAN14	0.446447	0.557067	0.294746	0.168903	-0.556173	1	0.96547	2.41467	1.12812e-25	0.139083	-2.39707	1.97748e-31	0.134891	-1.21748	0.552899	0.803237	1.39109	0.282704	0.665611	1.11271	0.557813
ENSG00000197937	ZNF347	0.136493	1.00026	0.0414742	0.112602	1.12759	1	0.242602	2.64215	1.24487e-25	0.0248596	-2.92614	6.68458e-36	0.112409	0.675974	0.618182	0.0639747	-0.0559001	1	0.092876	0.451563	1
ENSG00000133561	GIMAP6	0.00142181	-1.61614	0.313992	0	2.69261	1	0.0406167	4.62413	1.24487e-25	0.00039252	-5.69622	1.01686e-27	0.00562046	0.01503	1	0.0213249	1.80878	0.724426	0.0386983	2.5511	0.30783
ENSG00000153071	DAB2	0.0270143	0.665373	0.485591	0	1.52448	1	0.0730003	3.3022	1.39492e-25	0.003271	-4.02072	5.45703e-35	0.0309125	0.895731	0.644473	0.0781913	2.25776	0.106354	0	-1.2854	1
ENSG00000089351	GRAMD1A	0.00995265	-2.46505	0.00186468	0.0563008	0.846413	1	0.19979	2.70021	1.53288e-25	0.0223736	-2.72021	8.00182e-30	0.148942	1.42823	0.0485413	0.142166	1.34891	0.439476	0.185752	1.73318	0.239128
ENSG00000166557	TMED3	0.10237	0.801894	0.16188	1.35122	4.47012	0.0317145	0.213512	2.75978	1.54539e-25	0.0143924	-3.61253	1.59181e-46	0.106789	0.8478	0.458482	0.156383	1.41209	0.402506	0.131574	1.17083	0.649063
ENSG00000168502	MTCL1	1.54408	3.14152	4.32998e-25	0.112602	-0.724455	1	0.818372	2.43266	1.81835e-25	0.029439	-4.81007	6.57231e-102	0.103979	-1.33901	0.480641	0.0355415	-2.65624	0.715201	0.0541777	-2.11677	0.990884
ENSG00000146966	DENND2A	0.0298579	-1.78607	0.0153371	0.0563008	0.0532973	1	0.33646	2.60719	2.17238e-25	0.0158316	-4.28904	3.20332e-70	0.947048	3.67957	2.10589e-20	0.0426498	-1.06613	1	0.0773966	-0.285402	1
ENSG00000225670	CADM3-AS1	0	-1.54903	0.523126	0	3.77602	1	0.0225038	7.69451	2.2464e-25	0	-6.66227	1.37867e-18	0	-0.519306	1	0	0.842723	1	0	0.966137	1
ENSG00000141756	FKBP10	0.00568723	-0.890064	0.596159	0	2.07031	1	0.0554363	3.8047	2.30579e-25	0.00026168	-6.76181	3.39552e-42	0.0814967	3.02501	2.3951e-06	0	-0.862992	1	0	-0.739578	1
ENSG00000156500	FAM122C	0.0710903	-0.686408	0.490634	0.0563008	-0.0925786	1	0.362806	2.52568	2.33064e-25	0.0554761	-2.18969	3.86557e-23	0.148942	0.429454	0.844028	0.127949	0.242176	1	0.154793	0.512367	0.992323
ENSG00000007314	SCN4A	0	-2.44211	0.131728	0	2.88294	1	0.0367746	4.93023	2.7042e-25	0.00104672	-4.22931	5.57265e-19	0.00562046	0.210046	1	0	-0.0503619	1	0	0.0730518	1
ENSG00000174951	FUT1	0.00142181	-1.36616	0.5428	0	2.93952	1	0.0367746	5.38966	3.30185e-25	0.00078504	-4.57112	1.00372e-18	0	-1.35581	0.958511	0	0.00622162	1	0	0.129635	1
ENSG00000145632	PLK2	0.0540287	0.938868	0.139804	0	0.802019	1	0.112519	3.02291	3.37546e-25	0.0103364	-2.91957	4.69889e-26	0.0140512	-0.886322	0.986859	0.0071083	-1.1269	1	0.00773966	-1.00349	1
ENSG00000138944	SHISAL1	0	-1.93807	0.254456	0	3.38698	1	0.0274437	5.65269	3.45728e-25	0.00052336	-4.62045	1.55086e-17	0	-0.908349	1	0	0.453681	1	0	0.577094	1
ENSG00000188352	FOCAD	0.821804	0.379787	0.524899	1.12602	0.798899	1	1.95454	2.36765	3.61498e-25	0.315063	-2.1896	6.34497e-27	0.623871	-0.0452639	1	0.419389	-0.611704	1	0.897801	0.487141	0.950669
ENSG00000085063	CD59	0.0867302	1.25833	0.00990621	0	0.410118	1	0.138865	2.79903	4.29388e-25	0.0133457	-2.95414	5.27097e-31	0.0393432	0.0690952	1	0.0071083	-1.51985	1	0.00773966	-1.39643	1
ENSG00000128872	TMOD2	0.108057	1.29309	0.00749275	0.0563008	1.12942	1	0.169602	2.81014	4.68468e-25	0.00863544	-4.05249	1.85451e-51	0.148942	1.73916	0.00947846	0.113733	1.32532	0.508391	0.0386983	-0.0844894	1
ENSG00000088053	GP6	0.00853084	-0.733059	0.703392	0	1.73371	1	0.0669627	3.57229	4.85709e-25	0.00484108	-3.10949	1.30819e-20	0.00562046	-0.959879	0.983322	0.0355415	1.42769	0.710956	0	-1.07617	1
ENSG00000139174	PRICKLE1	1.15309	2.78241	1.238e-17	0.112602	-0.536139	1	0.729454	2.47974	5.18423e-25	0.0116448	-6.01651	1.00752e-128	0.637922	1.55235	0.0111951	0.071083	-1.59035	1	0.278628	0.298196	1
ENSG00000087053	MTMR2	0.28294	0.877968	0.0628028	0.168903	0.388622	1	0.511002	2.46942	5.36225e-25	0.0527285	-3.01901	6.82006e-44	0.4946	1.71035	0.00251311	0.170599	0.116514	1	0.185752	0.239928	1
ENSG00000154127	UBASH3B	0.257347	1.18241	0.00898877	0.281504	1.37935	1	0.402325	2.59542	6.02774e-25	0.00902796	-5.44331	9.71787e-98	0.191096	0.677755	0.570309	1.13022	3.36098	4.0851e-07	0.897801	2.98089	0.00010921
ENSG00000258666	AL157871.4	0.00710903	-1.30646	0.267172	0	1.40016	1	0.0801357	3.33194	6.05547e-25	0.00798124	-2.61038	1.41156e-17	0.00562046	-1.29691	0.811376	0.0142166	0.0651153	1	0.00773966	-0.403097	1
ENSG00000122012	SV2C	0.0127963	-0.54214	0.870012	0.112602	2.99842	1	0.0839778	3.54662	6.05798e-25	0.00601864	-3.14163	1.91242e-21	0.00562046	-1.29691	0.844727	0.0142166	0.0651153	1	0.023219	0.610261	1
ENSG00000197134	ZNF257	0.00568723	-1.58967	0.170385	0	1.38698	1	0.0806845	3.32183	6.39948e-25	0.00628032	-3.08151	3.15825e-23	0.0140512	-0.290219	1	0.0568664	1.67704	0.462014	0.0541777	1.62374	0.586254
ENSG00000150630	VEGFC	0.00284361	-4.12442	3.12765e-05	0	-0.388165	1	0.250836	2.93195	7.13751e-25	0.0019626	-6.79743	9.97429e-89	0.772813	4.08067	7.73867e-21	0.0142166	-1.73267	1	0.00773966	-2.19613	1
ENSG00000235978	AC018816.1	0.044076	-0.660535	0.565684	0.0563008	0.606099	1	0.230527	2.62327	7.20905e-25	0.0314016	-2.37108	4.09814e-24	0.0814967	0.272107	1	0.071083	0.149507	1	0.193492	1.54319	0.345593
ENSG00000131196	NFATC1	0.0952611	0.527741	0.433793	0.112602	1.21803	1	0.230527	2.68002	7.43629e-25	0.0240745	-2.86786	1.33838e-32	0.0786864	0.247176	1	0.142166	1.12751	0.591713	0.170273	1.38616	0.478198
ENSG00000262560	AC018512.1	0.00710903	-1.43593	0.160835	0	1.27352	1	0.0834289	3.13332	8.02882e-25	0.00889712	-2.57082	5.12877e-19	0.0196716	0.021262	1	0.0213249	0.358523	1	0.0154793	0.0607735	1
ENSG00000070718	AP3M2	0.0469196	0.240756	0.880734	0	0.367441	1	0.14161	2.76442	8.51511e-25	0.0149158	-2.7995	1.01079e-28	0.0758762	0.96956	0.378686	0.0355415	0.035368	1	0.0619173	0.753592	0.983136
ENSG00000169641	LUZP1	0.213271	-0.342996	0.91154	0.0563008	-1.3325	1	0.819469	2.38978	9.13207e-25	0.135158	-2.12167	1.94527e-24	0.404673	0.625084	0.574601	0.270115	0.0381387	1	0.301847	0.198583	1
ENSG00000250072	SH3TC2-DT	0.0170617	0.899874	0.408308	0	2.36099	1	0.0466543	3.97357	1.00279e-24	0.00170092	-4.09196	2.0634e-24	0	-1.93434	0.646759	0.0071083	0.440624	1	0	-0.448901	1
ENSG00000114378	HYAL1	0.0497632	-2.10573	0.00111282	0.0563008	-0.972489	1	0.642732	2.40949	1.01799e-24	0.131232	-1.59303	9.38725e-14	0.0843069	-1.29497	0.512567	0.0568664	-1.73139	1	0.0773966	-1.31718	1
ENSG00000120896	SORBS3	0.0426542	-0.316255	0.987704	0	-0.0214836	1	0.180031	2.66414	1.15785e-24	0.0251213	-2.29221	1.20161e-21	0.0421535	-0.279274	1	0.106624	1.08276	0.637006	0.023219	-0.82394	1
ENSG00000168067	MAP4K2	0.0156399	-0.435933	0.941238	0	1.2376	1	0.087271	3.21473	1.16516e-24	0.0052336	-3.58483	6.23707e-31	0.0393432	0.934412	0.552857	0.0639747	1.68045	0.431936	0.0773966	1.94752	0.331596
ENSG00000116815	CD58	0.311376	1.00443	0.0251688	0	-1.63982	1	0.517589	2.45352	1.43176e-24	0.0571771	-2.90031	1.09378e-40	0.0983581	-0.736783	0.9883	0.739263	2.22733	0.00954624	0.417942	1.37577	0.388531
ENSG00000105825	TFPI2	0.00853084	0.0507328	1	0	2.48184	1	0.0461054	4.46366	1.58995e-24	0.00091588	-4.85492	7.75151e-25	0.00562046	-0.200238	1	0	-0.45146	1	0.023219	1.7146	0.820523
ENSG00000075391	RASAL2	2.49385	0.512593	0.3934	0.168903	-3.07602	1	5.35098	2.31528	1.96685e-24	0.763582	-2.48761	3.55515e-35	5.02469	1.57278	0.00700426	1.5425	-0.225143	1	0.487599	-1.88144	1
ENSG00000258399	AL117190.1	0	-2.97689	0.0427056	0	2.34816	1	0.0472032	3.99025	2.11131e-24	0.0006542	-5.43988	4.49202e-32	0.0562046	2.72617	0.000275373	0	-0.585139	1	0.00773966	0.551099	1
ENSG00000157827	FMNL2	1.40617	0.336553	0.67923	0.563008	-0.9506	1	3.41619	2.35099	2.22799e-24	0.402725	-2.84347	4.92078e-44	0.741901	-0.62524	1	11.6434	3.54132	1.99226e-09	0.294107	-1.93121	1
ENSG00000166839	ANKDD1A	0.0241707	-0.857149	0.425128	0.450407	3.44042	0.582662	0.154234	2.76932	2.22799e-24	0.0149158	-2.95974	4.36716e-31	0.0505841	0.25366	1	0.120841	1.5346	0.363278	0.22445	2.43245	0.020107
ENSG00000166845	C18orf54	0.00426542	-0.976888	0.622967	0	2.31036	1	0.0493987	4.10955	2.4732e-24	0.00078504	-5.24396	5.51168e-30	0.0252921	1.45347	0.31702	0.0284332	1.74961	0.656285	0.023219	1.53828	0.863496
ENSG00000170537	TMC7	0.00995265	-1.4235	0.147252	0	0.869133	1	0.104835	2.93296	2.51124e-24	0.0133457	-2.31816	8.18992e-18	0.0224818	-0.219159	1	0.0284332	0.276198	1	0.0154793	-0.346602	1
ENSG00000171680	PLEKHG5	0.0156399	0.11537	1	0.0563008	2.76746	1	0.065316	3.53666	3.00452e-24	0.003271	-3.74942	9.39549e-27	0.0140512	0.0916513	1	0.0355415	1.45368	0.69906	0.023219	0.97475	1
ENSG00000182264	IZUMO1	0	-1.88463	0.337151	0	3.44042	1	0.026346	5.59498	3.02318e-24	0.00039252	-4.91381	4.58745e-18	0	-0.854909	1	0.0071083	1.5346	1	0	0.630534	1
ENSG00000067840	PDZD4	0.00142181	-1.9116	0.197609	0	2.40016	1	0.0455566	3.99407	3.09912e-24	0.00078504	-5.1491	3.17809e-30	0.0224818	1.38472	0.3737	0.0071083	0.480153	1	0.069657	3.03653	0.0296548
ENSG00000079841	RIMS1	0.00853084	-1.9896	0.182299	0	0.506563	1	0.164113	3.8031	3.96246e-24	0.0109906	-3.18699	3.11782e-19	0.0168614	-0.959879	1	0.0284332	-0.09049	1	0.0386983	0.29956	1
ENSG00000054598	FOXC1	0	-2.26523	0.228877	0	3.05982	1	0.0340302	5.47212	4.30475e-24	0.00026168	-5.75108	1.48864e-21	0.00562046	0.391884	1	0.0071083	1.14758	1	0.00773966	1.27099	1
ENSG00000226530	AL158055.1	0.00142181	-1.5661	0.288746	0	2.74208	1	0.0378723	4.34402	4.46109e-24	0.00091588	-4.57373	3.04678e-23	0.0140512	1.11812	0.66667	0.0213249	1.86	0.699091	0	-0.0678107	1
ENSG00000109472	CPE	0.106636	0.356509	0.675439	0	-0.688085	1	0.300783	2.83681	4.47788e-24	0.0372894	-2.43651	3.94655e-21	0.0252921	-1.64741	0.535412	0.0355415	-1.02862	1	0.0309587	-1.1698	1
ENSG00000129595	EPB41L4A	3.42371	1.54857	3.12759e-05	0.788212	-0.719793	1	3.9025	2.30078	5.00021e-24	0.529771	-2.59956	3.3545e-38	1.61869	0.308614	0.920917	0.191924	-2.75131	0.648102	0.332806	-1.97419	1
ENSG00000135502	SLC26A10	0	-2.5661	0.111751	0	2.75895	1	0.0384212	4.54505	5.36576e-24	0.00039252	-5.62751	2.27809e-26	0.0309125	2.24852	0.037307	0	-0.174351	1	0	-0.0509369	1
ENSG00000100060	MFNG	0.00142181	-2.31658	0.0571842	0.0563008	3.00847	1	0.0554363	3.54836	5.80647e-24	0.003271	-3.46433	3.50587e-23	0.00843069	-0.26654	1	0.0426498	1.93387	0.41361	0.046438	2.05728	0.408267
ENSG00000086200	IPO11	0.258769	-0.000759044	1	0.225203	0.0359698	1	0.786537	2.36071	6.81658e-24	0.135812	-2.04014	1.96194e-22	0.233249	-0.147771	1	0.213249	-0.251633	1	0.301847	0.244191	1
ENSG00000204161	TMEM273	0	-3.74167	0.00428168	0.0563008	2.59091	1	0.0719025	3.41585	6.82604e-24	0.00078504	-6.00176	9.62108e-47	0.0281023	0.824648	0.747763	0.263007	4.20684	1.47111e-08	0.046438	1.62665	0.635161
ENSG00000198478	SH3BGRL2	0.392419	-0.550266	0.610087	0.0563008	-2.40554	1	1.68395	2.32065	6.85041e-24	0.348558	-1.63571	3.91929e-15	0.157373	-1.85491	0.16993	0.127949	-2.08689	0.882289	0.108355	-2.30546	0.91266
ENSG00000198765	SYCP1	0.00284361	-1.92047	0.175731	0	1.80202	1	0.0669627	3.81845	6.87687e-24	0.00431772	-3.22688	9.69157e-19	0.00562046	-0.890755	1	0.0213249	0.89519	1	0.0154793	0.594688	1
ENSG00000166147	FBN1	0.0526069	-2.23015	0.000870322	0	-2.17373	1	0.737687	2.40557	9.27215e-24	0.0242054	-4.96621	4.9731e-101	2.85238	4.23507	2.05195e-32	0.0497581	-2.10314	0.942681	0.0541777	-1.97973	1
ENSG00000188596	CFAP54	0.0270143	-0.38937	0.933778	0.788212	4.50158	0.058039	0.129534	2.87806	9.34517e-24	0.0136074	-2.74058	2.11077e-24	0.0309125	-0.126989	1	0.0284332	-0.0540564	1	0.046438	0.562183	1
ENSG00000149782	PLCB3	0.0312798	0.867007	0.262165	0	1.50301	1	0.0735492	3.27049	1.00547e-23	0.00274764	-4.31832	1.71326e-36	0.0449637	1.41358	0.175319	0.0497581	1.62033	0.52963	0.0154793	0.292365	1
ENSG00000133110	POSTN	0.00142181	-2.01469	0.476698	0	2.29798	1	0.0592784	5.90046	1.13406e-23	0.0006542	-5.49235	5.99299e-20	0.00281023	-0.98497	1	0	-0.635324	1	0.00773966	0.500473	1
ENSG00000259664	LINC02254	0.00142181	-2.27565	0.10056	0	2.03906	1	0.0576318	3.90083	1.25034e-23	0.00366352	-3.21933	1.0339e-17	0.00562046	-0.650551	1	0.0213249	1.13701	0.940587	0	-0.770829	1
ENSG00000157680	DGKI	0.0227489	-1.09991	0.2525	0.337805	2.9177	1	0.169602	2.73283	1.32968e-23	0.0239437	-2.22212	1.42022e-18	0.0421535	-0.160412	1	0.0284332	-0.506427	1	0.0386983	-0.117279	1
ENSG00000079435	LIPE	0.0227489	1.01189	0.271054	0	2.07031	1	0.0554363	3.8047	1.37865e-23	0.00209344	-4.10135	1.22395e-25	0	-2.22502	0.552001	0.0142166	0.743187	1	0.00773966	0.270991	1
ENSG00000196369	SRGAP2B	0.140759	-0.0510421	1	0.281504	1.12668	1	0.452821	2.42044	1.45777e-23	0.0476257	-3.01323	7.24605e-43	0.207957	0.539587	0.711945	1.46431	3.49807	1.10063e-08	0.092876	-0.561326	1
ENSG00000144369	FAM171B	0.0270143	1.52136	0.023059	0	2.27352	1	0.0477521	3.76163	1.50584e-23	0.0006542	-5.51788	1.9226e-34	0.0140512	0.625084	1	0.0071083	0.352397	1	0.00773966	0.475811	1
ENSG00000152253	SPC25	0.0895738	1.41703	0.00236391	0	0.499456	1	0.127339	2.71517	1.61278e-23	0.0124298	-2.97039	3.8866e-31	0.036533	0.0583141	1	0.0142166	-0.841775	1	0.00773966	-1.30688	1
ENSG00000160336	ZNF761	0.129384	-0.178112	1	0.112602	0.124858	1	0.449528	2.40048	1.72466e-23	0.0756255	-2.06838	1.6505e-21	0.140512	-0.0385866	1	0.163491	0.210824	1	0.162533	0.206861	1
ENSG00000167549	CORO6	0	-2.0636	0.208887	0	3.26145	1	0.0285415	5.03012	1.72702e-23	0.00039252	-5.10284	2.2389e-20	0.0112409	1.38758	0.612055	0	0.32815	1	0	0.451563	1
ENSG00000088854	C20orf194	1.38626	1.80069	4.89283e-07	0.112602	-1.53268	1	1.3667	2.29354	1.97568e-23	0.120111	-3.41968	1.68069e-63	0.944237	1.0835	0.124503	1.60647	1.84182	0.0511498	0.371504	-0.299466	1
ENSG00000107263	RAPGEF1	0.305688	-0.977125	0.188743	4.56037	2.91926	0.602864	1.73115	2.29809	2.04232e-23	0.295698	-2.11376	6.15359e-25	0.278213	-1.0856	0.656423	1.91213	1.74937	0.0782286	1.84978	1.69573	0.146918
ENSG00000179348	GATA2	0	-1.9116	0.343975	0	3.41345	1	0.026346	5.33194	2.17141e-23	0.00052336	-4.59188	3.45631e-17	0.00281023	0.145091	1	0	0.480153	1	0	0.603567	1
ENSG00000087253	LPCAT2	0.0327016	-0.445191	0.866484	0	0.225826	1	0.157527	2.79264	2.67804e-23	0.0045794	-4.93608	1.70037e-62	0.0786864	0.873011	0.492601	0.824562	4.55082	7.86423e-15	0.0154793	-0.993221	1
ENSG00000234948	LINC01524	0.00995265	-1.43283	0.208606	0	0.860002	1	0.11197	3.1615	2.88409e-23	0.0104672	-2.81885	6.89102e-21	0.036533	0.432438	0.999009	0.0284332	0.26695	1	0.0619173	1.25692	0.750644
ENSG00000116584	ARHGEF2	0.0696685	0.607564	0.370796	0.112602	1.7365	1	0.162467	2.70916	3.02385e-23	0.0085046	-4.05528	1.96967e-51	0.12084	1.4346	0.071977	0.305657	2.79663	0.000868777	0.162533	1.85499	0.223787
ENSG00000111912	NCOA7	0.679624	0.0556471	1	4.16626	2.62011	0.826441	1.93808	2.28999	3.0329e-23	0.3271	-2.14689	1.02762e-25	0.72785	0.156864	1	0.902754	0.468926	0.9311	0.951979	0.545707	0.91718
ENSG00000266714	MYO15B	0.179148	0.471128	0.4482	0.0563008	-0.323512	1	0.408363	2.39828	3.18974e-23	0.0586163	-2.41503	1.62516e-28	0.210767	0.705197	0.521125	0.255899	0.988139	0.632346	0.0773966	-0.664922	1
ENSG00000205356	TECPR1	0.0582941	-0.512585	0.717038	0.281504	1.94595	1	0.261813	2.47514	3.96691e-23	0.0417379	-2.1329	6.90971e-21	0.0618251	-0.383146	1	0.163491	1.04193	0.633307	0.100616	0.371393	1
ENSG00000253444	AC245519.1	0	-1.96406	0.257135	0	3.36099	1	0.0268948	5.1387	4.63246e-23	0.00013084	-6.05131	5.00627e-22	0.0112409	1.4945	0.556596	0.0071083	1.45368	1	0	0.551099	1
ENSG00000133703	KRAS	0.17346	-0.179258	1	0.168903	0.119854	1	0.587844	2.33211	4.67844e-23	0.105588	-1.97149	1.8574e-20	0.132081	-0.560227	1	0.284332	0.569531	0.892582	0.23219	0.282673	1
ENSG00000151835	SACS	0.0398106	-0.118907	1	0.168903	2.2705	1	0.15094	2.73124	4.89863e-23	0.0149158	-2.94016	5.74056e-30	0.0337228	-0.296914	1	0.191924	2.21903	0.0400462	0.154793	1.90528	0.213164
ENSG00000162929	KIAA1841	0.142181	0.40347	0.548923	0.0563008	-0.0544539	1	0.340302	2.41072	5.17667e-23	0.0494575	-2.37986	4.22665e-27	0.157373	0.551083	0.715406	0.220357	1.04893	0.593963	0.069657	-0.532722	1
ENSG00000164983	TMEM65	0.710903	1.56344	2.79151e-05	0.112602	-0.763874	1	0.80465	2.3022	5.32034e-23	0.0794198	-3.20566	1.10228e-52	0.691317	1.4296	0.0196854	0.319873	0.262747	1	0.510818	0.939217	0.696334
ENSG00000113319	RASGRF2	0.0725122	-0.96901	0.282479	0.0563008	-0.392947	1	0.444588	2.51043	5.36588e-23	0.0697377	-2.14442	1.50534e-20	0.0421535	-1.67485	0.380028	0.0426498	-1.51411	1	0.735268	2.47479	0.00697408
ENSG00000187678	SPRY4	0.0113745	-2.7198	0.00025984	0	-0.578173	1	0.249189	2.47014	5.40485e-23	0.0469715	-1.74388	2.84567e-14	0.0871171	0.179524	1	0.0071083	-2.50979	0.795404	0.0386983	-0.794676	1
ENSG00000223749	MIR503HG	0.00142181	-4.31153	1.08435e-05	0	0.010994	1	0.176189	2.66733	5.83114e-23	0.00091588	-7.4095	1.47725e-96	0.668835	4.3945	2.67205e-29	0.0142166	-1.33228	1	0.00773966	-1.79636	1
ENSG00000279073	AL807752.6	0.00284361	-0.819674	0.789449	0	2.88294	1	0.0362257	4.78332	6.37571e-23	0.00039252	-5.49877	2.87456e-23	0.0140512	1.26815	0.61103	0	-0.0503619	1	0.00773966	1.09167	1
ENSG00000172493	AFF1	1.93508	-0.19525	1	5.40488	1.23888	1	6.37847	2.24143	6.43563e-23	1.15309	-2.0303	8.61029e-24	3.13622	0.532667	0.778102	3.66077	0.74269	0.73241	1.70273	-0.375428	1
ENSG00000079482	OPHN1	0.464931	1.37509	0.000508077	0.281504	0.691932	1	0.592784	2.32778	6.63182e-23	0.0688218	-2.88651	8.47807e-42	0.373761	0.966838	0.227982	0.37674	0.961331	0.625765	0.131574	-0.524868	1
ENSG00000129534	MIS18BP1	0.172039	-0.856239	0.297691	0.506708	0.80991	1	0.902349	2.30044	7.37227e-23	0.118803	-2.66038	4.84295e-38	0.432775	0.533966	0.68191	2.67983	3.2885	1.13115e-07	0.595954	0.993702	0.658669
ENSG00000186654	PRR5	0.00142181	-2.61614	0.0331434	0	1.70074	1	0.0664138	3.42558	8.21591e-23	0.00157008	-4.93584	2.74409e-37	0.0786864	2.51182	0.000373723	0.0355415	1.39374	0.727847	0.069657	2.28806	0.223787
ENSG00000130529	TRPM4	0.0483414	0.293094	0.814886	0.112602	1.9654	1	0.138865	2.71345	8.21856e-23	0.0153083	-2.74046	2.16908e-26	0.0786864	1.03055	0.313403	0.0568664	0.636781	0.999377	0.00773966	-1.43271	1
ENSG00000126878	AIF1L	0.00142181	-1.84321	0.255668	0	2.4679	1	0.0444588	4.13619	8.61598e-23	0.00117756	-4.51788	6.02808e-24	0.0252921	1.62508	0.245033	0.0142166	1.14758	1	0.00773966	0.671954	1
ENSG00000167037	SGSM1	0.0753558	1.45352	0.00428279	0.0563008	1.78032	1	0.110324	2.88359	8.79643e-23	0.00601864	-3.89527	1.31699e-40	0.0477739	0.725523	0.69761	0.0355415	0.449315	1	0.092876	1.71904	0.398731
ENSG00000204116	CHIC1	0.412324	2.11229	5.77178e-09	0.281504	1.46444	1	0.359513	2.42853	9.25498e-23	0.0125606	-4.84995	1.61013e-87	0.36814	1.7817	0.00193073	0.142166	0.355895	1	0.448901	2.01468	0.0655531
ENSG00000171617	ENC1	0.0469196	-0.553062	0.700047	0	-0.380481	1	0.223941	2.56453	9.67673e-23	0.0291773	-2.50152	1.15066e-25	0.185475	1.52336	0.0285135	0.0497581	-0.300235	1	0.0851363	0.41594	1
ENSG00000187068	C3orf70	0.00142181	-2.23352	0.105581	0.0563008	3.09153	1	0.0543386	3.7366	9.86803e-23	0.0013084	-4.7878	2.17765e-30	0.0674455	2.70951	0.000242369	0	-0.852423	1	0	-0.729009	1
ENSG00000105483	CARD8	0.167773	-1.27556	0.0573736	1.01342	1.36812	1	1.15209	2.26557	1.0283e-22	0.223475	-1.84447	4.0205e-19	0.24449	-0.692004	1	0.760588	0.972423	0.595601	0.890061	1.20172	0.477174
ENSG00000140464	PML	0.0682467	-0.519279	0.709139	0	-0.876053	1	0.30243	2.43058	1.04013e-22	0.0506351	-2.0559	6.26994e-20	0.109599	0.204835	1	0.120841	0.383985	1	0.100616	0.139286	1
ENSG00000154864	PIEZO2	1.60664	0.405473	0.561154	0.112602	-2.95492	1	3.61324	2.25499	1.0443e-22	0.707059	-1.83241	4.66737e-19	0.323176	-1.965	0.127112	0.867212	-0.517673	1	0.22445	-2.43996	0.885646
ENSG00000103064	SLC7A6	0.0199053	-0.663447	0.665781	0.112602	2.28978	1	0.11691	2.89392	1.12294e-22	0.00798124	-3.51543	1.0112e-34	0.0393432	0.366274	1	0.120841	2.00409	0.15109	0.255409	3.115	0.000513978
ENSG00000102383	ZDHHC15	0.0483414	1.10221	0.0678291	0	1.10225	1	0.0889176	2.923	1.22936e-22	0.00614948	-3.47289	1.42193e-32	0.0646353	1.52134	0.0762087	0.0071083	-0.825656	1	0	-1.70764	1
ENSG00000258168	AC025569.1	0.00284361	-3.29967	0.000855329	1.18232	4.96599	0.0091031	0.138316	2.84225	1.23232e-22	0.00209344	-5.86197	1.04328e-68	0.00562046	-2.26995	0.279999	0.91697	5.04309	1.60197e-19	0.023219	-0.36606	1
ENSG00000265107	GJA5	0	-2.24417	0.357738	0	3.08088	1	0.035128	6.32456	1.25125e-22	0.00026168	-5.72939	5.03093e-18	0.00281023	-0.193078	1	0	0.147577	1	0	0.270991	1
ENSG00000139832	RAB20	0.433651	0.715895	0.14584	0	-2.37227	1	0.816176	2.29832	1.31694e-22	0.126784	-2.32109	6.55693e-29	0.154563	-0.833362	0.895758	1.13022	2.09549	0.015857	0.023219	-3.1807	0.684384
ENSG00000120594	PLXDC2	0.203318	-2.38205	0.000103588	0.0563008	-3.24582	1	2.95679	2.26467	1.37363e-22	0.364258	-2.81606	2.13253e-43	4.16476	2.20351	4.12573e-06	7.70539	3.0551	3.55127e-06	0.270888	-1.88128	1
ENSG00000115594	IL1R1	0.501898	-0.745233	0.382266	0.0563008	-2.94621	1	2.40133	2.26349	1.39812e-22	0.500594	-1.66831	1.11543e-15	0.741901	-0.148268	1	0.220357	-1.87463	0.976939	0.147054	-2.43124	0.892064
ENSG00000078725	BRINP1	0.00284361	-1.74167	0.229594	0	1.97852	1	0.0587296	3.77168	1.41049e-22	0.00209344	-4.20486	5.62233e-26	0.0449637	1.93811	0.0570675	0.0213249	1.07517	0.961519	0.00773966	0.178545	1
ENSG00000234377	RNF219-AS1	0.0127963	-2.21849	0.0122041	0	-0.234671	1	0.215159	2.76576	1.43951e-22	0.0091588	-4.36576	5.91397e-55	0.550805	3.58517	5.42868e-15	0.0284332	-0.837494	1	0.0386983	-0.448901	1
ENSG00000283378	BX088645.1	0.00426542	-0.110906	1	0	3.14597	1	0.0296392	4.62413	1.52858e-22	0.00091588	-4.12793	1.34772e-17	0	-1.14936	0.895758	0	0.212672	1	0	0.336086	1
ENSG00000196600	SLC22A25	0.154977	-4.0055	2.60149e-10	0.168903	-3.46783	1	0.254678	-3.44653	1.53203e-22	3.23541	3.79453	5.75977e-44	0.340038	-2.82572	0.0103692	0.135058	-4.0783	0.268588	0.170273	-3.75308	0.480816
ENSG00000141384	TAF4B	0.0938393	1.28733	0.0102033	0.900813	4.46139	0.054615	0.144903	2.73734	1.67768e-22	0.006542	-4.27701	5.02365e-52	0.103979	1.39642	0.0882329	0.113733	1.52809	0.389407	0.0773966	1.0041	0.812946
ENSG00000125898	FAM110A	0.00710903	-0.353107	1	0	2.32285	1	0.0488498	4.09361	1.78631e-22	0.00117756	-4.67595	3.21976e-25	0.00281023	-0.959879	1	0.0568664	2.6635	0.12619	0.0154793	1.12324	1
ENSG00000165509	MAGEC3	0.0127963	0.807667	0.522613	0	2.66055	1	0.0400678	4.34173	1.80133e-22	0.00104672	-4.47507	1.2898e-21	0	-1.63478	0.862758	0	-0.272754	1	0	-0.149341	1
ENSG00000249816	LINC00964	0.00426542	-1.77142	0.136741	0	1.53172	1	0.0724514	3.29139	1.83897e-22	0.0078504	-2.45816	1.54805e-14	0.00281023	-1.75635	0.600067	0.0142166	0.197951	1	0	-1.27817	1
ENSG00000127947	PTPN12	0.823226	0.335387	0.591078	0.225203	-1.31809	1	1.926	2.23867	1.95528e-22	0.29282	-2.41132	1.11538e-32	1.49223	1.23002	0.0578745	0.717938	0.118747	1	1.65629	1.34115	0.360606
ENSG00000187676	B3GLCT	0.223224	0.863983	0.0749375	0.0563008	-0.28493	1	0.394641	2.3762	2.16578e-22	0.0582238	-2.37294	3.87458e-27	0.12646	-0.0106948	1	0.0639747	-0.888046	1	0.201231	0.686029	0.883916
ENSG00000253649	PRSS51	0.0142181	-4.48436	2.79065e-10	0.0563008	-1.62241	1	0.0285415	-3.73972	2.19345e-22	0.452314	4.04283	1.97258e-42	0.0562046	-2.51767	0.0383875	0.0142166	-3.97035	0.318173	0.00773966	-4.4323	0.33965
ENSG00000257046	AC011604.2	0.358295	-3.1807	2.83841e-07	0.225203	-3.52754	1	0.322189	-3.49036	2.29761e-22	4.18806	3.50399	1.27139e-38	0.587338	-2.42161	0.0431225	0.348306	-3.13695	0.561741	0.526297	-2.54804	0.868364
ENSG00000139567	ACVRL1	0.00142181	-1.08745	0.546315	0	3.21414	1	0.0285415	4.70819	2.58706e-22	0.00026168	-5.59188	1.41554e-22	0.00281023	-0.0577263	1	0.0355415	2.98711	0.10745	0	0.404258	1
ENSG00000225194	LINC00092	0.00142181	-0.648562	0.915309	0	3.64478	1	0.0230527	5.72846	2.94511e-22	0.00026168	-5.14442	7.29494e-17	0	-0.650551	1	0	0.711478	1	0	0.834892	1
ENSG00000136404	TM6SF1	0.00426542	-2.12249	0.0496954	0	1.18535	1	0.0883688	3.11849	3.00004e-22	0.00183176	-5.26393	6.28523e-48	0.00843069	-1.09277	0.899588	0.469148	4.75424	1.22561e-13	0.0386983	0.98922	0.91718
ENSG00000152583	SPARCL1	0.0142181	-1.28599	0.404684	0	0.542632	1	0.149294	3.45244	3.05644e-22	0.00824292	-3.64499	2.29591e-26	0.12646	1.94536	0.0299002	0.0142166	-0.798383	1	0.0154793	-0.674969	1
ENSG00000175104	TRAF6	0.132228	-0.483999	0.723348	0.168903	0.219244	1	0.543934	2.30657	3.16959e-22	0.104672	-1.82887	1.55082e-17	0.140512	-0.368949	1	0.149274	-0.24143	1	0.162533	-0.118016	1
ENSG00000157045	NTAN1	0.0568723	0.406427	0.615694	0.0563008	1.25246	1	0.146549	2.60673	3.1777e-22	0.0187101	-2.51366	4.43665e-24	0.0533944	0.333852	1	0.0568664	0.510148	1	0.0386983	0.0395347	1
ENSG00000138771	SHROOM3	7.19292	0.836961	0.0756155	0.225203	-3.99005	1	0.501122	-3.31309	3.23298e-22	5.12055	1.3022	4.78897e-08	1.23369	-1.81215	0.167642	0.526014	-3.01425	0.561536	0.704309	-2.59555	0.829378
ENSG00000156030	ELMSAN1	0.156399	-0.110486	1	0.0563008	-0.668498	1	0.502769	2.30692	3.37921e-22	0.0847843	-2.13489	3.79607e-23	0.230439	0.476561	0.769695	0.298548	0.857174	0.706741	0.23219	0.498869	0.986242
ENSG00000145491	ROPN1L	0.00426542	-0.0393524	1	0	3.21414	1	0.0290903	4.88716	3.58794e-22	0.00052336	-4.80601	4.68984e-19	0	-1.08119	1	0	0.280844	1	0.00773966	1.42772	1
ENSG00000144655	CSRNP1	0.0255925	-1.43234	0.0669236	0	-0.39008	1	0.219001	2.47438	3.86879e-22	0.0385978	-1.90285	3.92198e-16	0.0786864	0.227166	1	0.0568664	-0.138067	1	0.0386983	-0.605405	1
ENSG00000111249	CUX2	1.44029	-2.34932	2.57022e-05	0.506708	-3.70758	1	0.826605	-3.30917	3.88296e-22	9.41446	3.21022	5.48421e-35	1.48942	-2.26224	0.0554829	0.526014	-3.73274	0.346103	0.704309	-3.31426	0.605448
ENSG00000173421	CCDC36	0.00284361	-1.60517	0.223172	0	2.11306	1	0.0499476	3.43344	4.3372e-22	0.00287848	-3.54081	2.96511e-23	0.0337228	1.65459	0.123455	0.0284332	1.54574	0.713334	0.00773966	0.31406	1
ENSG00000071967	CYBRD1	0.0909956	1.10744	0.0338432	0	0.211239	1	0.153136	2.6633	4.40007e-22	0.00444856	-4.99554	7.5289e-66	0.278213	2.88024	5.16423e-09	0.106624	1.32215	0.519887	0.0386983	0.000902048	1
ENSG00000157107	FCHO2	0.851662	-0.0229579	1	0.619309	-0.435594	1	2.49024	2.21762	4.48959e-22	0.443286	-2.08465	1.09015e-24	0.741901	-0.226411	1	3.54704	2.08936	0.012305	0.386983	-1.15198	1
ENSG00000124181	PLCG1	0.0639813	0.0115015	1	0.112602	1.30622	1	0.204181	2.48768	4.49662e-22	0.0287848	-2.38894	2.90784e-24	0.103979	0.748073	0.55365	0.0142166	-1.62708	1	0.162533	1.41062	0.45586
ENSG00000174799	CEP135	0.132228	0.369974	0.604874	0.450407	2.19744	1	0.323836	2.41381	4.72211e-22	0.0405604	-2.68093	2.83817e-32	0.148942	0.54575	0.715317	0.326982	1.69819	0.15606	0.278628	1.46331	0.36737
ENSG00000116667	C1orf21	0.463509	-0.716639	0.416801	0.225203	-1.48181	1	2.15269	2.23256	4.73005e-22	0.23996	-3.0276	3.1859e-50	4.9179	3.02836	6.64018e-14	0.113733	-2.64742	0.699931	1.43958	0.96632	0.652331
ENSG00000073734	ABCB11	0.321328	-4.3126	1.21236e-11	0.225203	-4.49711	1	0.721221	-3.29494	5.24612e-22	8.14793	3.26034	7.38299e-36	2.59103	-1.24365	0.352275	0.632638	-3.25859	0.481776	1.07581	-2.49664	0.857409
ENSG00000168918	INPP5D	0.0355452	-2.05618	0.00305818	0.563008	2.01398	1	0.442942	2.37169	5.54901e-22	0.0116448	-5.31726	1.73097e-102	0.12365	-0.217278	1	1.99743	4.03474	6.63582e-13	2.47669	4.38911	1.42902e-15
ENSG00000143147	GPR161	0.00426542	-1.50544	0.207541	0	1.7933	1	0.0603762	3.28926	5.76377e-22	0.0019626	-4.50836	1.36034e-34	0.0955478	2.9579	1.14515e-06	0.0071083	-0.131282	1	0.0154793	0.585865	1
ENSG00000125247	TMTC4	0.200475	0.380169	0.562633	0	-1.56891	1	0.469288	2.30895	5.97119e-22	0.0847843	-1.97637	5.20422e-20	0.0843069	-0.88446	0.86199	0.135058	-0.164131	1	0.100616	-0.560409	1
ENSG00000108262	GIT1	0.0142181	-1.13191	0.258182	0	0.692608	1	0.11197	2.73375	6.06974e-22	0.013084	-2.61174	6.24302e-23	0.0590148	0.944425	0.440966	0.0497581	0.787957	0.980308	0.100616	1.74374	0.33965
ENSG00000003400	CASP10	0.136493	0.00337264	1	1.91423	3.79479	0.151171	0.411656	2.33327	6.15294e-22	0.0650275	-2.25832	3.81485e-25	0.0449637	-1.56014	0.375343	0.312765	1.23404	0.441456	0.363764	1.45357	0.337413
ENSG00000230647	AC022816.1	0.0327016	-3.64086	2.36519e-08	0.0563008	-1.90814	1	0.0389701	-3.58079	6.19251e-22	0.546649	3.60924	8.58191e-38	0.0814967	-2.2872	0.060463	0.071083	-2.379	0.770952	0.0541777	-2.71602	0.788702
ENSG00000117114	ADGRL2	0.945502	-1.4244	0.0252569	0.450407	-2.34528	1	6.9976	2.21195	6.5139e-22	0.997	-2.56509	6.33493e-37	14.3153	2.8142	1.28707e-11	0.568664	-2.1047	0.878967	0.812665	-1.59184	1
ENSG00000175265	GOLGA8A	0.00995265	-2.28341	0.00615212	0.168903	2.03135	1	0.171798	2.61382	6.5139e-22	0.0205419	-2.64213	5.53787e-26	0.0477739	-0.0577263	1	0.184816	1.91311	0.123899	0.325066	2.7513	0.00239504
ENSG00000162852	CNST	0.432229	-1.97902	0.00097233	0.337805	-2.12398	1	4.65336	2.20276	6.5139e-22	1.08035	-1.44217	3.47234e-12	0.944237	-0.802684	0.895758	0.597097	-1.44882	1	0.743008	-1.13389	1
ENSG00000122870	BICC1	28.3309	6.13067	6.36296e-128	0.112602	-3.7978	1	0.217354	-3.59204	6.89296e-22	0.296352	-4.53228	7.05458e-99	3.65611	0.748675	0.534306	0.305657	-2.85417	0.701027	0.572735	-1.9595	1
ENSG00000166016	ABTB2	0.156399	-3.19834	1.79968e-07	0.0563008	-3.67842	1	0.152038	-3.39834	7.41903e-22	1.84419	3.19337	1.32511e-33	0.323176	-2.10456	0.0879278	0.803237	-0.767824	1	0.170273	-2.96269	0.713311
ENSG00000172965	MIR4435-2HG	0.675358	1.24425	0.00213348	0.563008	0.918258	1	0.909485	2.26441	7.717e-22	0.0748404	-3.55206	2.19858e-62	1.44727	2.41053	1.30488e-07	0.241682	-0.334815	1	0.735268	1.27099	0.447083
ENSG00000166979	EVA1C	1.65214	1.8794	1.07349e-07	0.0563008	-2.3079	1	1.52093	2.22321	7.7468e-22	0.147326	-3.29061	8.02188e-59	1.50628	1.6078	0.00363975	0.206141	-1.3272	1	0.564996	0.110014	1
ENSG00000152207	CYSLTR2	0.00142181	-2.7036	0.0437983	0	1.61375	1	0.0730003	3.58693	8.16868e-22	0.00183176	-4.80601	8.17464e-33	0.00843069	-0.65837	1	0.177707	3.58675	0.000268205	0.0851363	2.47581	0.177057
ENSG00000229005	HNF4A-AS1	0.0753558	-3.36544	7.25743e-08	0	-3.80482	1	0.0801357	-3.44485	8.84495e-22	1.01754	3.61084	1.67749e-39	0.12365	-2.60038	0.023204	0.0426498	-3.92969	0.310319	0.108355	-2.7053	0.790909
ENSG00000184611	KCNH7	0.00853084	-1.54903	0.123747	0.0563008	1.94434	1	0.0987974	2.89515	8.97437e-22	0.013084	-2.2556	1.2396e-15	0.00843069	-1.34131	0.696538	0.0426498	0.842723	0.904139	0.023219	0.144135	1
ENSG00000258867	LINC01146	0.450713	-3.444	1.65929e-08	0.337805	-3.63348	1	0.565889	-3.26586	9.77225e-22	6.28306	3.33821	3.21037e-37	0.986391	-2.26674	0.0545202	1.05203	-2.15087	0.849353	0.890061	-2.38959	0.887039
ENSG00000259134	LINC00924	0.00142181	-3.56185	0.00099906	0	0.75895	1	0.111421	2.87659	1.08709e-21	0.00157008	-5.92707	8.41754e-63	0.337228	4.01051	8.90247e-19	0.0142166	-0.580877	1	0.00773966	-1.04669	1
ENSG00000169129	AFAP1L2	0.00142181	-2.33662	0.0766866	0	1.97852	1	0.0559852	3.52927	1.37469e-21	0.00117756	-5.04606	1.0217e-33	0.0927376	3.14029	9.52524e-07	0	-0.954784	1	0	-0.831371	1
ENSG00000188676	IDO2	0.0710903	-3.85796	2.15927e-09	0.168903	-2.21171	1	0.10703	-3.43693	1.3767e-21	1.34255	3.40043	5.64046e-36	0.297884	-1.75157	0.209861	0.163491	-2.55734	0.730795	0.193492	-2.31818	0.916702
ENSG00000284966	AL138689.2	0.00142181	-0.616141	0.912689	0	3.67649	1	0.0225038	5.69451	1.40578e-21	0.00013084	-5.72939	7.4646e-18	0	-0.618842	1	0	0.743187	1	0.00773966	1.89902	1
ENSG00000261456	TUBB8	0.0199053	0.930002	0.331136	0	2.17966	1	0.0488498	3.54612	1.52062e-21	0.00274764	-3.53844	1.6314e-21	0	-2.11567	0.488087	0.0071083	0.25776	1	0.00773966	0.381174	1
ENSG00000255191	AP003555.3	0.110901	-2.39693	7.65264e-05	0.0563008	-2.39414	1	0.0598273	-3.45293	1.55973e-21	0.754031	3.05799	1.41395e-30	0.24449	-1.20938	0.541517	0.0426498	-3.51889	0.407743	0.0386983	-3.61811	0.513438
ENSG00000274322	AL136531.2	0.207584	0.374964	0.573709	0.112602	-0.037045	1	0.486303	2.3022	1.66055e-21	0.0874011	-1.99392	4.47542e-20	0.0955478	-0.761748	0.969864	0.163491	0.0468636	1	0.100616	-0.615551	1
ENSG00000160360	GPSM1	0.00284361	-1.95545	0.099863	0	1.76746	1	0.0598273	3.17667	1.66439e-21	0.00444856	-3.21749	5.64083e-23	0.0590148	2.12299	0.00570689	0.0071083	-0.157277	1	0.00773966	-0.0338634	1
ENSG00000112419	PHACTR2	0.703794	-0.000579732	1	0.168903	-1.7261	1	2.00998	2.19155	2.30397e-21	0.367399	-2.04563	1.26974e-23	0.643543	-0.132467	1	1.64912	1.24884	0.367127	1.44732	1.0539	0.584456
ENSG00000082684	SEMA5B	0.0781994	2.16683	2.00614e-06	0	1.29798	1	0.0779402	2.93851	2.39881e-21	0.00248596	-4.69622	9.12395e-45	0.0309125	0.657074	0.83257	0.0213249	0.383291	1	0.023219	0.506705	1
ENSG00000229775	AL353148.1	0.0767776	-3.94769	7.98113e-10	0	-4.41039	1	0.128437	-3.37215	2.70884e-21	1.54718	3.58024	2.49252e-39	0.202337	-2.50738	0.0312053	0.170599	-2.697	0.671346	0.193492	-2.51688	0.860349
ENSG00000102743	SLC25A15	0.122275	-3.00882	7.55032e-07	0	-4.139	1	0.108128	-3.34748	2.78127e-21	1.27216	3.28389	5.87233e-35	0.278213	-1.77632	0.184846	0.0995161	-3.16342	0.509341	0.131574	-2.77654	0.759866
ENSG00000108924	HLF	0.745027	-1.68081	0.00562381	0.112602	-3.83781	1	0.273888	-3.29378	3.05367e-21	3.04752	2.79575	4.44783e-28	0.741901	-1.65286	0.240501	0.284332	-2.9963	0.562381	0.47212	-2.27501	0.91353
ENSG00000169946	ZFPM2	0.088152	-3.66538	1.8147e-08	0.168903	-2.32501	1	3.07864	2.22314	3.14484e-21	0.0471024	-6.22209	2.69242e-163	15.2708	4.70625	2.09311e-46	0.199032	-2.3972	0.811761	0.294107	-1.84511	1
ENSG00000198933	TBKBP1	0.0113745	-0.126336	1	0	1.94917	1	0.0554363	3.38966	3.26952e-21	0.00248596	-3.97039	4.44795e-27	0.0281023	1.2135	0.478475	0.0284332	1.37706	0.784314	0.046438	2.00594	0.456606
ENSG00000066813	ACSM2B	0.955454	-3.03272	4.09721e-07	0.450407	-3.94428	1	0.940771	-3.20514	3.32874e-21	10.0193	3.33584	2.57205e-37	1.46975	-2.36676	0.0405396	0.696613	-3.41652	0.429804	0.998417	-2.89953	0.728737
ENSG00000169856	ONECUT1	3.41518	1.67811	4.08122e-06	0.112602	-2.93254	1	0.14161	-3.33854	3.78989e-21	1.35629	0.611351	0.0144857	0.311936	-1.9935	0.115914	0.149274	-2.98929	0.576725	0.147054	-3.0036	0.702357
ENSG00000229983	AL606468.1	0.00426542	-0.306456	1	0	2.95889	1	0.0323836	4.3022	4.20502e-21	0.00091588	-4.33604	1.64999e-19	0.00843069	0.723264	1	0	0.0255869	1	0.00773966	1.16863	1
ENSG00000120907	ADRA1A	0.287205	-4.40688	5.29649e-12	0.506708	-3.42973	1	0.733296	-3.20181	4.25853e-21	7.82436	3.48877	7.54646e-40	1.29552	-2.18469	0.0683315	0.604205	-3.25693	0.480376	0.890061	-2.7011	0.790909
ENSG00000147421	HMBOX1	0.976781	-0.553911	0.601406	0.957114	-0.550382	1	3.96617	2.16319	4.29585e-21	0.842348	-1.71174	6.0116e-17	1.46975	0.0667382	1	1.10889	-0.345704	1	1.05259	-0.420798	1
ENSG00000198670	LPA	0.0654031	-3.99497	7.93859e-10	0.0563008	-3.23054	1	0.113068	-3.37555	4.9246e-21	1.37133	3.75924	1.19737e-41	0.132081	-2.93475	0.00884322	0.071083	-3.7032	0.384324	0.0773966	-3.57979	0.549407
ENSG00000153086	ACMSD	0.718012	-2.29144	0.000105986	0.450407	-2.79949	1	0.412205	-3.25092	5.42573e-21	4.50299	3.11876	1.5866e-33	0.682886	-2.32457	0.046041	0.405173	-3.04277	0.548853	0.603694	-2.47271	0.860349
ENSG00000166398	KIAA0355	0.371092	-1.33228	0.0396594	0.450407	-0.908771	1	2.54623	2.16837	5.45888e-21	0.600163	-1.4347	5.81721e-12	0.342848	-1.41449	0.388948	0.369631	-1.27753	1	0.46438	-0.950109	1
ENSG00000140575	IQGAP1	0.479149	1.00636	0.0208573	1.46382	2.51066	0.975116	0.730552	2.20888	5.69772e-21	0.0571771	-3.67196	8.9734e-66	0.73347	1.62392	0.00416508	1.12311	2.20696	0.00851896	1.55567	2.69982	0.00038545
ENSG00000183747	ACSM2A	1.45451	-2.76226	9.24105e-07	0.394106	-4.45184	1	1.20807	-3.18161	5.70194e-21	12.6312	3.25237	6.92875e-36	1.90815	-2.32812	0.0454688	0.91697	-3.36102	0.44602	1.24609	-2.91967	0.721933
ENSG00000057657	PRDM1	0.00710903	-2.42973	0.00798786	0.957114	4.51809	0.0533709	0.146001	2.69756	5.82272e-21	0.00209344	-6.00586	3.48115e-73	0.0140512	-1.40001	0.677597	0.156383	1.95447	0.144107	1.06033	5.09194	3.07008e-19
ENSG00000128641	MYO1B	1.71328	-1.50084	0.00818511	0.563008	-2.98714	1	0.602664	-3.17912	5.82272e-21	6.1275	2.53061	3.94001e-24	2.3072	-1.0354	0.675308	0.789021	-2.56961	0.70039	0.890061	-2.39545	0.882639
ENSG00000011405	PIK3C2A	0.700951	-0.451814	0.741348	0.844513	-0.144542	1	2.65875	2.15996	6.14055e-21	0.567453	-1.70235	1.06575e-16	0.694127	-0.452403	1	1.10179	0.227546	1	0.766227	-0.298614	1
ENSG00000153823	PID1	0.831757	-2.99677	5.42738e-07	0.450407	-3.7089	1	0.81453	-3.17693	6.32252e-21	8.34353	2.7419	1.99877e-27	3.14746	-1.0197	0.522718	4.42847	-0.513561	1	1.02164	-2.63079	0.81598
ENSG00000130558	OLFM1	0.0113745	0.925753	0.526852	0	2.92041	1	0.0334813	4.3495	6.44369e-21	0.00039252	-5.45978	7.77974e-24	0.00562046	0.24852	1	0	-0.0128872	1	0.00773966	1.12964	1
ENSG00000213672	NCKIPSD	0.0383888	-0.762982	0.462167	0.0563008	0.700735	1	0.202535	2.42419	6.6924e-21	0.0238129	-2.79591	3.01705e-32	0.340038	2.60408	6.56633e-08	0.0213249	-1.22848	1	0.0386983	-0.516015	1
ENSG00000170836	PPM1D	0.240285	-0.0899487	1	0.619309	1.32547	1	0.736589	2.21771	7.07349e-21	0.142092	-1.89806	1.80835e-19	0.191096	-0.416139	1	0.369631	0.556756	0.89146	0.286368	0.192225	1
ENSG00000021355	SERPINB1	0.0554505	0.234481	0.878791	0.168903	2.13492	1	0.15588	2.5322	9.47711e-21	0.0198877	-2.56331	9.85636e-25	0.0618251	0.416433	0.934206	0.106624	1.23504	0.561857	0.0851363	0.932189	0.829378
ENSG00000235142	LINC02532	6.63557	1.88642	6.50923e-08	0.394106	-2.30727	1	0.260166	-3.25175	1.12498e-20	2.274	0.414124	0.115989	0.503031	-2.09981	0.0878576	0.255899	-3.02928	0.561741	0.348285	-2.59118	0.834703
ENSG00000105137	SYDE1	0.00995265	0.633837	0.770364	0	2.82849	1	0.0334813	3.93447	1.15572e-20	0.00013084	-6.59188	1.93338e-30	0.0309125	2.32869	0.0183869	0	-0.10481	1	0	0.018604	1
ENSG00000104490	NCALD	0.172039	-1.49656	0.022636	0.0563008	-2.13687	1	1.33267	2.1853	1.27357e-20	0.150073	-3.03984	1.48677e-49	2.85519	2.88083	6.33516e-12	0.106624	-2.06617	0.915563	2.57731	2.53484	0.00137162
ENSG00000228108	AC092839.1	0.00995265	-0.326634	1	0	1.92994	1	0.0532408	3.16202	1.36192e-20	0.00549528	-2.61187	9.40263e-16	0.0112409	-0.00473321	1	0	-1.00336	1	0	-0.879951	1
ENSG00000188738	FSIP2	0.0454978	0.336938	0.751936	0	0.499456	1	0.124594	2.64323	1.42615e-20	0.0137382	-2.78044	7.9267e-26	0.112409	1.71093	0.0171927	0.0142166	-0.841775	1	0	-2.31043	1
ENSG00000111052	LIN7A	0.54313	-0.747624	0.369181	0.0563008	-3.06213	1	0.105933	-3.29925	1.47626e-20	1.08322	1.365	1.65975e-08	1.96997	1.20697	0.0640547	0.199032	-2.13339	0.856682	0.208971	-2.06075	0.980563
ENSG00000164440	TXLNB	0.00142181	-1.82913	0.241731	0.506708	5.93568	0.00304558	0.0417145	3.8141	1.48276e-20	0.00078504	-5.06251	1.8979e-27	0	-1.81349	0.637432	0.0355415	2.20529	0.392918	0.0386983	2.32871	0.397731
ENSG00000139687	RB1	0.781994	-0.197688	1	1.97053	1.1117	1	2.49244	2.14098	1.61724e-20	0.451267	-2.10886	2.61782e-25	1.7311	1.00579	0.165161	2.16092	1.30221	0.318173	0.959718	0.111134	1
ENSG00000198908	BHLHB9	0.0938393	0.42758	0.53923	0.112602	1.14782	1	0.218452	2.36124	1.68788e-20	0.0336259	-2.29215	2.53216e-23	0.137701	1.00117	0.265562	0.0497581	-0.361149	1	0.00773966	-2.24888	0.959676
ENSG00000229151	AC233976.1	0	-1.93807	0.393843	0	3.38698	1	0.0268948	5.36109	1.70096e-20	0.00013084	-6.02484	3.25074e-19	0	-0.908349	1	0	0.453681	1	0.0309587	3.00796	0.277318
ENSG00000173626	TRAPPC3L	0.00142181	-1.30646	0.50502	0	2.99842	1	0.0318347	4.37749	1.74457e-20	0.0006542	-4.75108	2.03882e-20	0.00562046	0.328691	1	0.0355415	2.75391	0.200156	0	0.188529	1
ENSG00000263961	RHEX	3.30712	5.41652	1.4193e-85	1.74533	2.58103	0.971352	0.021955	-3.92333	1.81302e-20	0.0828217	-3.23483	3.29661e-47	0.106789	-1.42561	0.505452	0.191924	-0.546788	1	0.092876	-1.5373	1
ENSG00000162105	SHANK2	5.21377	1.62287	9.69011e-06	0.0563008	-4.17318	1	0.239858	-3.23391	1.82999e-20	2.14578	0.641099	0.00972476	0.533944	-1.87788	0.14905	0.191924	-3.29732	0.472068	0.294107	-2.69509	0.796845
ENSG00000248810	LINC02432	0.00568723	-4.39988	4.90424e-08	0.0563008	-0.399615	1	0.00878199	-4.16397	1.90668e-20	0.194036	4.0954	7.46362e-35	0.00562046	-4.10903	0.00214793	0.0639747	-1.00336	1	0.023219	-2.2076	0.992323
ENSG00000225096	AL445250.1	0.0241707	-2.16794	0.00428279	0	-1.03378	1	0.335911	2.41728	1.95117e-20	0.0119064	-4.83253	4.54937e-79	1.23369	4.12494	3.27184e-26	0.071083	-0.495353	1	0.0619173	-0.663914	1
ENSG00000189233	NUGGC	0.0355452	-4.11158	4.44891e-10	1.18232	0.971571	1	0.0702559	-3.31866	2.00982e-20	0.810423	3.18738	1.41496e-32	0.160183	-1.91714	0.139741	0.0852996	-2.72273	0.652119	0.294107	-1.00854	1
ENSG00000140022	STON2	0.0582941	-1.1481	0.15641	0	-1.25897	1	0.380919	2.32732	2.02904e-20	0.0558687	-2.42027	7.65011e-27	0.0562046	-1.14088	0.691779	1.33636	3.58175	8.9166e-09	0.046438	-1.2552	1
ENSG00000250328	AC022101.1	0.0625595	-3.18572	3.39285e-07	0.0563008	-2.36304	1	0.0636694	-3.33052	2.02935e-20	0.743956	3.32698	1.56292e-34	0.160183	-1.78668	0.188335	0.0568664	-3.12471	0.528679	0.0619173	-3.0013	0.697764
ENSG00000151689	INPP1	0.145024	-0.846877	0.302914	0.0563008	-1.26211	1	0.729454	2.19559	2.06648e-20	0.162111	-1.56558	2.0802e-13	0.182665	-0.4792	1	0.0639747	-1.8693	0.98212	0.116095	-1.06466	1
ENSG00000166825	ANPEP	0.571566	0.557246	0.291881	0.0563008	-1.91248	1	1.13672	2.17562	2.11824e-20	0.236166	-1.75515	5.10869e-17	0.0646353	-2.6155	0.0300162	0.0924078	-2.03442	0.922608	0.131574	-1.5471	1
ENSG00000122787	AKR1D1	0.0582941	-4.0175	5.15028e-10	0.394106	-1.08978	1	0.109775	-3.27617	2.17261e-20	1.23644	3.46869	1.78336e-37	0.182665	-2.33215	0.0498008	0.149274	-2.56159	0.713334	0.147054	-2.57597	0.838243
ENSG00000106258	CYP3A5	18.2887	0.0289434	1	1.01342	-4.14806	1	2.39693	-3.13663	2.18968e-20	22.8746	1.93155	2.14883e-15	3.54932	-2.37824	0.0148588	1.54961	-3.55301	0.398471	2.12841	-3.09544	0.673198
ENSG00000136383	ALPK3	0.103792	0.800079	0.142875	0	-0.247401	1	0.193753	2.40348	2.19518e-20	0.0287848	-2.33692	4.86443e-23	0.0224818	-1.35581	0.56902	0.170599	1.51476	0.313451	0.0309587	-0.726886	1
ENSG00000074964	ARHGEF10L	0.867302	-0.154346	1	0.168903	-2.17137	1	0.118008	-3.25282	2.19518e-20	1.21956	1.88167	1.40885e-14	0.452447	-1.10469	0.618128	0.29144	-1.70706	1	0.139314	-2.73124	0.776185
ENSG00000139209	SLC38A4	0.919909	-3.54272	7.46882e-09	0.844513	-3.56591	1	1.35133	-3.1331	2.26058e-20	13.6828	3.28176	3.52134e-36	2.52359	-2.03733	0.100185	1.22263	-3.0625	0.5493	2.04327	-2.32265	0.90644
ENSG00000156515	HK1	0.0383888	-0.754496	0.489466	0.168903	1.71301	1	0.201437	2.42488	2.46611e-20	0.0119064	-4.00849	6.67435e-57	0.413104	2.95834	1.11056e-10	0.277224	2.17759	0.0287815	0.23219	1.91391	0.146493
ENSG00000141338	ABCA8	0.106636	-3.98276	3.33962e-10	0	-4.91189	1	0.202535	-3.21559	2.47519e-20	2.14643	2.89278	1.52855e-29	1.16344	-0.475354	1	0.177707	-3.14267	0.519887	0.247669	-2.67472	0.798375
ENSG00000189067	LITAF	0.227489	0.39613	0.535496	0.112602	-0.149072	1	0.5121	2.22843	2.48709e-20	0.080074	-2.35894	1.04349e-27	0.210767	0.274665	0.993917	0.433606	1.33203	0.35798	0.557256	1.69966	0.1857
ENSG00000183840	GPR39	1.17299	1.05806	0.0101166	0	-3.50209	1	0.0708048	-3.31704	2.94288e-20	0.714517	1.09814	6.47748e-06	0.182665	-1.73857	0.214027	0.142166	-2.03864	0.899534	0.139314	-2.06006	0.980342
ENSG00000132640	BTBD3	0.321328	1.069	0.0137242	0	-1.62851	1	0.47313	2.21464	3.32877e-20	0.0745788	-2.35221	4.79628e-28	0.258541	0.691926	0.521163	0.156383	-0.0202962	1	0.046438	-1.62617	1
ENSG00000154080	CHST9	5.48391	0.558253	0.331687	0.619309	-2.58585	1	0.519235	-3.11682	3.3841e-20	4.7436	1.52946	1.86002e-10	0.795295	-2.3069	0.0493327	0.305657	-3.64357	0.374284	0.518558	-2.89129	0.734613
ENSG00000120645	IQSEC3	0	-2.4235	0.177282	0	2.90155	1	0.0334813	4.25639	3.39728e-20	0.00143924	-3.72939	5.68468e-16	0.00281023	-0.374916	1	0.0142166	1.59118	0.915563	0.00773966	1.11053	1
ENSG00000182985	CADM1	1.65498	-0.879269	0.182528	0.788212	-1.8864	1	0.381468	-3.18537	3.39801e-20	3.86972	2.38625	9.66749e-22	0.809346	-1.90125	0.138184	0.760588	-1.96749	0.924666	0.595954	-2.31492	0.90644
ENSG00000054654	SYNE2	3.42229	1.26704	0.00149744	2.98394	0.894373	1	4.31086	2.11974	3.5293e-20	0.703657	-2.35231	1.80564e-31	1.31238	-0.249297	1	0.319873	-2.27094	0.810097	4.35743	1.51385	0.228874
ENSG00000138356	AOX1	0.150712	-4.44832	4.94476e-12	0.337805	-3.06168	1	0.40452	-3.17599	3.66691e-20	4.23019	3.3631	1.63415e-37	0.817777	-1.96226	0.119474	0.497581	-2.64984	0.679546	0.712049	-2.13607	0.957843
ENSG00000136881	BAAT	1.02086	-3.01925	4.96782e-07	0.619309	-3.61122	1	1.06262	-3.10943	3.77516e-20	10.5572	3.1776	1.97605e-34	2.06552	-1.95552	0.121371	1.08757	-2.86027	0.614058	1.11451	-2.82389	0.757217
ENSG00000233251	AC007743.1	0.00568723	0.258328	1	0	3.16834	1	0.0279926	4.3022	3.95821e-20	0.00078504	-4.32058	2.62806e-18	0.00281023	-0.104269	1	0.0071083	1.25776	1	0	0.358454	1
ENSG00000159261	CLDN14	0.16493	-2.80795	3.1119e-06	0.900813	-0.278013	1	0.139414	-3.20802	3.96287e-20	1.4866	3.19648	9.74897e-34	0.227629	-2.29532	0.0518564	0.0995161	-3.39213	0.438274	0.247669	-2.12902	0.952722
ENSG00000160712	IL6R	0.442182	-2.2538	0.000141191	0.900813	-1.14648	1	0.260715	-3.17435	3.96287e-20	2.70132	3.0651	1.52994e-32	0.373761	-2.45536	0.0315808	0.312765	-2.67352	0.66327	0.332806	-2.58259	0.828961
ENSG00000159314	ARHGAP27	0.0696685	0.415685	0.586407	0.0563008	0.973584	1	0.169053	2.44954	3.9948e-20	0.0230278	-2.48534	2.00314e-24	0.0112409	-1.99241	0.27063	0.263007	2.37968	0.0109966	0.0851363	0.773492	0.923025
ENSG00000163219	ARHGAP25	0.0113745	-3.02158	0.000102911	0.563008	2.59573	1	0.29749	2.37858	4.30679e-20	0.00667284	-5.54393	9.78207e-94	0.233249	1.33755	0.0712548	1.27949	3.95845	3.62153e-11	1.40862	4.10101	1.46309e-11
ENSG00000168477	TNXB	0.0184835	-1.48891	0.0843838	0	-0.00408653	1	0.169602	2.51223	4.34224e-20	0.00549528	-4.90708	2.00949e-67	0.564856	3.97663	5.76625e-22	0.0071083	-1.93488	1	0.0773966	0.670681	0.979056
ENSG00000146477	SLC22A3	0.10237	-2.13618	0.000545777	0.0563008	-2.02303	1	0.0488498	-3.36991	4.49799e-20	0.58407	3.11302	2.27636e-30	0.106789	-2.0215	0.119978	0.071083	-2.49412	0.745657	0.023219	-3.8323	0.477478
ENSG00000137942	FNBP1L	1.38768	1.09098	0.0107676	0.168903	-1.71507	1	1.9507	2.13024	4.83577e-20	0.377473	-1.96554	8.77418e-22	0.269782	-1.39262	0.409743	0.142166	-2.2528	0.822311	0.185752	-1.87708	1
ENSG00000170927	PKHD1	32.8452	4.74318	3.0194e-71	0.506708	-2.62416	1	0.389152	-3.31181	4.8366e-20	1.46384	-2.38847	1.6691e-30	0.910515	-1.88426	0.176692	0.518906	-2.66733	0.735894	0.595954	-2.46781	0.911698
ENSG00000183098	GPC6	5.08012	-1.49436	0.00838707	1.12602	-3.61536	1	1.9024	-3.08038	4.8366e-20	17.5481	1.99203	2.31882e-16	17.9433	0.401075	0.933463	1.53539	-3.17751	0.505454	2.47669	-2.48821	0.854832
ENSG00000129680	MAP7D3	0.0312798	-1.08023	0.226305	0.168903	1.68251	1	0.203084	2.38626	5.02075e-20	0.0338875	-2.09621	8.64929e-19	0.151752	1.27499	0.10443	0.0142166	-1.66784	1	0.069657	0.206676	1
ENSG00000266302	AC098850.3	0.207584	-0.856016	0.28333	0.844513	1.2207	1	1.02859	2.14489	5.18668e-20	0.195082	-1.99955	3.60253e-22	0.85431	1.28765	0.0459562	0.696613	0.947398	0.611284	0.278628	-0.372039	1
ENSG00000012983	MAP4K5	0.601424	0.557191	0.28783	0.731911	0.825314	1	1.17898	2.13623	5.49207e-20	0.203979	-2.21337	3.1651e-27	0.643543	0.63835	0.54181	0.682396	0.711155	0.774353	0.69657	0.740512	0.81924
ENSG00000034053	APBA2	0.0113745	-2.56987	0.00212929	0	-0.429712	1	0.228332	2.51826	5.63275e-20	0.00758872	-4.87314	5.24465e-69	0.0309125	-1.11946	0.830682	0.0284332	-1.03362	1	2.14389	5.51739	7.26369e-27
ENSG00000227712	AL359915.1	0.0753558	-3.69472	5.86027e-09	0	-4.13215	1	0.116361	-3.23295	5.69988e-20	1.26862	3.35498	1.27627e-35	0.230439	-2.04067	0.105465	0.120841	-2.8931	0.610192	0.216711	-2.08005	0.979056
ENSG00000100600	LGMN	0.0341234	-1.40919	0.0649652	0.0563008	0.237604	1	0.268948	2.314	5.74201e-20	0.0511584	-1.85	6.7946e-16	0.0533944	-0.708943	1	0.341198	1.99022	0.0512553	0.023219	-1.56932	1
ENSG00000189108	IL1RAPL2	0.550239	-3.05583	4.24512e-07	0.394106	-3.34248	1	0.59004	-3.10378	5.7839e-20	5.85326	3.24185	2.79067e-35	0.876792	-2.33834	0.0465985	0.412281	-3.39157	0.4464	0.936499	-2.21811	0.936836
ENSG00000250333	AC093725.2	0.0113745	-4.991	9.95619e-12	0	-2.83869	1	0.0422633	-3.39218	5.83375e-20	0.523752	3.87709	9.67964e-41	0.0337228	-3.42936	0.00245176	0.0426498	-2.96253	0.60176	0.069657	-2.32349	0.909544
ENSG00000113924	HGD	1.32512	-2.53121	5.80584e-06	0.563008	-3.62954	1	1.00993	-3.07474	5.96834e-20	9.77217	3.08339	4.47309e-33	1.69176	-2.13734	0.0756019	0.824562	-3.14996	0.514594	1.18417	-2.62944	0.815711
ENSG00000225730	AL096772.1	0	-1.15671	0.620886	0	4.16834	1	0.0170151	7.3022	6.2427e-20	0	-6.26995	1.49002e-14	0	-0.126989	1	0	1.23504	1	0	1.35845	1
ENSG00000158571	PFKFB1	0.10237	-3.59704	8.8681e-09	0	-4.46998	1	0.15094	-3.19615	6.4045e-20	1.60789	3.46349	7.27065e-38	0.207957	-2.5281	0.0275438	0.135058	-3.0792	0.542738	0.162533	-2.81806	0.757305
ENSG00000115361	ACADL	0.297158	-0.647341	0.486002	0	-3.09903	1	0.0543386	-3.29205	8.02365e-20	0.596238	2.3412	5.55634e-20	0.115219	-1.99	0.120873	0.0568664	-2.86006	0.610353	0.116095	-1.90452	1
ENSG00000249740	OSMR-AS1	0.207584	0.405432	0.523693	0	-1.5957	1	0.462701	2.21594	8.08378e-20	0.0545603	-2.9311	2.11334e-41	0.899274	2.72878	5.18261e-10	0.0426498	-1.71666	1	0.046438	-1.59325	1
ENSG00000138778	CENPE	0.00284361	-2.55474	0.045852	0	1.17399	1	0.0927598	3.28532	8.29739e-20	0.00549528	-3.5784	1.87167e-24	0.0112409	-0.776604	1	0.213249	3.37546	0.000851424	0.0541777	1.40426	0.738322
ENSG00000267586	LINC00907	0.16493	-4.30828	2.21388e-11	0.281504	-3.27344	1	0.405069	-3.16308	8.35037e-20	4.21148	3.47791	4.91267e-39	0.576097	-2.45856	0.0338219	0.469148	-2.72297	0.66327	0.518558	-2.57814	0.844915
ENSG00000042062	RIPOR3	0.036967	-2.72656	4.46313e-05	0.0563008	-1.1704	1	0.681153	2.1819	8.58621e-20	0.0283923	-4.71487	2.46769e-95	3.04629	4.39903	4.13368e-37	0.0639747	-1.7773	1	0.092876	-1.2737	1
ENSG00000165959	CLMN	2.28627	-0.343571	0.789842	1.52012	-0.938923	1	0.383663	-3.12947	8.74877e-20	3.65776	1.97154	5.48009e-16	1.44165	-1.0131	0.697337	0.412281	-2.79549	0.626935	0.386983	-2.88266	0.731232
ENSG00000233757	AC092835.1	0.0710903	1.04811	0.053828	0.112602	2.10225	1	0.119655	2.53783	8.99891e-20	0.0134765	-2.80313	4.04819e-27	0.0562046	0.680366	0.688012	0.0426498	0.405771	1	0.0309587	0.036526	1
ENSG00000101323	HAO1	0.136493	-3.8507	8.92438e-10	0.112602	-3.54734	1	0.246445	-3.15234	9.13372e-20	2.54366	3.44361	4.93827e-38	0.382191	-2.31998	0.0485713	0.149274	-3.60481	0.384475	0.278628	-2.7303	0.778414
ENSG00000284418	AL391117.1	1.63508	-2.68829	1.63698e-06	0.788212	-3.64033	1	1.40731	-3.05402	9.16038e-20	13.4409	3.11879	1.06094e-33	2.21727	-2.20641	0.0627448	1.17287	-3.10345	0.526717	1.71047	-2.55991	0.838012
ENSG00000146147	MLIP	0.368248	-3.95372	2.67363e-10	0.563008	-3.19781	1	0.75086	-3.07034	9.3443e-20	7.28778	3.2769	4.37089e-36	1.34048	-2.04005	0.0992042	0.966728	-2.48937	0.734105	1.02164	-2.40881	0.883916
ENSG00000232451	AC018467.1	0.160664	-3.70921	2.83013e-09	0.225203	-2.90245	1	0.262362	-3.15449	9.40223e-20	2.71061	3.43021	9.62497e-38	0.452447	-2.16929	0.0738309	0.135058	-3.83475	0.32104	0.162533	-3.57369	0.529957
ENSG00000080618	CPB2	1.48579	-1.56344	0.00571011	0.337805	-3.49509	1	0.590589	-3.06139	9.42555e-20	5.59589	2.74313	2.1536e-27	0.904894	-2.25231	0.0558964	0.62553	-2.7574	0.639925	0.859103	-2.30164	0.90644
ENSG00000180448	ARHGAP45	0.00142181	-3.72276	0.000339087	0.112602	2.19106	1	0.116361	2.64459	9.46397e-20	0.00562612	-4.20713	4.27243e-47	0.0140512	-1.09277	0.835119	0.298548	3.26043	3.31682e-05	0.572735	4.32988	2.28981e-11
ENSG00000249096	LINC02362	0.0710903	-3.75107	3.07716e-09	2.19573	1.22187	1	0.118008	-3.18535	9.4783e-20	1.24154	3.23834	4.02923e-34	0.188285	-2.30382	0.0520612	0.191924	-2.22775	0.817656	0.139314	-2.66508	0.798195
ENSG00000115919	KYNU	0.520381	-2.28941	0.000111038	0.112602	-3.91929	1	0.323836	-3.13053	9.51471e-20	3.2133	2.70859	8.93176e-27	0.466498	-2.40679	0.0365331	2.70826	0.160969	1	0.402463	-2.58345	0.830486
ENSG00000156113	KCNMA1	2.00759	2.29871	5.43223e-11	2.36464	2.17149	1	0.0510453	-3.55287	9.53691e-20	0.365959	-1.23815	3.67385e-08	0.140512	-1.87558	0.222959	8.01105	4.26901	3.16439e-15	0.092876	-2.37208	0.971688
ENSG00000074416	MGLL	0.419433	-0.217843	1	0.168903	-1.18508	1	0.0576318	-3.29491	9.57056e-20	0.615602	1.87776	6.63623e-14	0.233249	-1.06587	0.666025	0.213249	-1.15672	1	0.108355	-2.08504	0.97656
ENSG00000012504	NR1H4	1.32655	-0.764151	0.269194	0.337805	-2.5566	1	0.292001	-3.13972	9.79657e-20	2.63669	1.23556	2.32676e-07	5.59517	1.42694	0.0232139	0.298548	-2.8688	0.608265	0.340545	-2.67967	0.797079
ENSG00000123453	SARDH	0.0497632	-2.66538	2.24761e-05	0	-2.52558	1	0.0340302	-3.38719	1.03002e-19	0.404557	2.53694	5.97326e-22	0.289454	-0.0749068	1	0.0568664	-2.28547	0.806506	0.092876	-1.62979	1
ENSG00000107438	PDLIM1	0.669671	0.372787	0.53737	0.112602	-1.7237	1	1.46549	2.11883	1.11611e-19	0.285231	-1.96177	1.49509e-21	0.994821	0.959633	0.206291	0.0639747	-2.91826	0.611333	0.123835	-2.02754	1
ENSG00000267391	MIR122HG	0.294314	-2.96654	8.15921e-07	0	-5.35467	1	0.29255	-3.12708	1.19819e-19	2.95424	3.27992	4.69618e-36	0.429965	-2.37381	0.0407744	0.199032	-3.42827	0.427848	0.325066	-2.73572	0.77439
ENSG00000187889	FYB2	0.921331	-1.5852	0.00953794	0.450407	-2.46496	1	0.358415	-3.11496	1.19912e-19	3.53124	2.79824	3.05095e-28	0.564856	-2.26223	0.0546475	0.348306	-2.92226	0.58644	0.379244	-2.79884	0.756447
ENSG00000117395	EBNA1BP2	0.348343	-3.3758	2.90746e-08	0.337805	-3.19529	1	0.463799	-3.11108	1.21556e-19	4.63605	3.32719	4.6374e-37	0.73347	-2.25454	0.0558187	0.33409	-3.34937	0.447789	0.45664	-2.90356	0.725734
ENSG00000143921	ABCG8	0.0284361	-3.71239	1.74802e-08	0.0563008	-1.78658	1	0.0428122	-3.32069	1.21729e-19	0.501379	3.51536	4.24578e-36	0.073066	-2.31791	0.0578357	0.0568664	-2.54741	0.716974	0.0386983	-3.01005	0.691113
ENSG00000119121	TRPM6	0.00284361	-1.70103	0.307294	0	2.01859	1	0.0576318	3.82066	1.21729e-19	0.00366352	-3.24486	1.15646e-15	0	-2.27674	0.64378	0.0284332	1.44844	0.780642	0.0154793	0.814134	1
ENSG00000133302	SLF1	0.160664	-0.794478	0.35266	0	-2.35865	1	0.767326	2.15154	1.21729e-19	0.16669	-1.66534	3.72395e-15	0.199526	-0.448917	1	0.184816	-0.524293	1	0.526297	0.973623	0.662094
ENSG00000108846	ABCC3	3.46068	1.62794	9.30252e-06	0.0563008	-3.57786	1	0.166309	-3.16401	1.23578e-19	1.40444	0.565492	0.024786	0.37095	-1.80409	0.176555	0.831671	-0.616285	1	0.154793	-2.99343	0.702357
ENSG00000153714	LURAP1L	1.85688	-0.00640695	1	0.394106	-2.12958	1	0.250287	-3.12715	1.26342e-19	2.3699	1.88334	9.51567e-15	0.531133	-1.84196	0.158271	0.227465	-3.01669	0.559912	0.348285	-2.41318	0.876139
ENSG00000233215	LINC01687	0.120854	-4.05884	1.70813e-10	0.168903	-3.16579	1	0.255227	-3.13511	1.30304e-19	2.60646	3.48856	8.75329e-39	0.356899	-2.45243	0.0330644	0.177707	-3.39712	0.441456	0.23219	-3.0196	0.689788
ENSG00000022267	FHL1	0.0113745	-2.25123	0.00606717	0.0563008	0.88757	1	0.180031	2.45957	1.32457e-19	0.0132148	-3.62543	2.40558e-45	0.505841	3.58169	1.0028e-16	0	-3.04805	0.7556	0.0309587	-0.593413	1
ENSG00000119698	PPP4R4	0.036967	-1.81545	0.0100857	0.0563008	-0.27149	1	0.37543	2.25863	1.39887e-19	0.0872702	-1.3841	1.43302e-09	0.0196716	-2.56057	0.0685984	0.0071083	-3.20479	0.619904	0.023219	-2.0793	1
ENSG00000158290	CUL4B	0.112323	-0.572873	0.613819	0.281504	0.954022	1	0.472032	2.19564	1.4885e-19	0.0976066	-1.74874	1.02717e-15	0.165804	0.0250141	1	0.0924078	-0.750395	1	0.185752	0.218493	1
ENSG00000113494	PRLR	0.132228	-2.0062	0.00131621	0.0563008	-2.26002	1	0.0598273	-3.31626	1.6025e-19	0.614948	1.26169	4.13712e-07	1.61869	1.77602	0.000734042	0.127949	-1.94094	0.956843	0.116095	-2.06624	1
ENSG00000170214	ADRA1B	0.0355452	-4.48763	2.01575e-11	0	-3.86732	1	0.0998951	-3.18615	1.68088e-19	1.01453	2.32228	4.25589e-20	1.16063	0.603602	0.569162	0.0568664	-3.62932	0.384324	0.108355	-2.76791	0.767717
ENSG00000144908	ALDH1L1	0.260191	-2.66338	9.81046e-06	0.168903	-2.87733	1	0.206926	-3.14897	1.69006e-19	2.11804	3.20895	9.35806e-34	0.303505	-2.39549	0.0413966	0.163491	-3.22396	0.507418	0.23993	-2.68483	0.807633
ENSG00000088926	F11	0.292892	-1.72546	0.00454038	0.112602	-2.53859	1	0.122399	-3.15019	1.69899e-19	1.24115	2.85167	3.45485e-28	0.202337	-2.21895	0.0643437	0.120841	-2.88477	0.596876	0.185752	-2.28641	0.905293
ENSG00000157087	ATP2B2	0.115166	-2.17474	0.000345265	0.0563008	-2.2288	1	0.0620228	-3.23178	1.74016e-19	0.673041	3.08746	8.26393e-31	0.106789	-2.2288	0.0675888	0.071083	-2.70026	0.658751	0.0541777	-3.03708	0.684384
ENSG00000231185	SPRY4-AS1	0.103792	0.721827	0.215921	0	-0.317488	1	0.201437	2.37455	1.75044e-19	0.0185793	-3.2775	2.21816e-41	0.309125	2.42187	2.05963e-06	0.0639747	0.0893629	1	0.116095	0.903127	0.845418
ENSG00000148584	A1CF	2.33745	-0.83221	0.213082	0.506708	-2.92415	1	0.582905	-3.02309	1.75808e-19	5.28279	2.34086	2.53087e-21	0.955478	-2.11681	0.0792024	0.803237	-2.34305	0.775632	1.05259	-1.95373	1
ENSG00000118503	TNFAIP3	0.0668249	-0.202924	1	0.168903	1.45926	1	0.234369	2.35367	1.76289e-19	0.0351959	-2.35048	2.25222e-23	0.0252921	-1.50377	0.491684	0.241682	1.70969	0.183211	0.386983	2.40517	0.0127067
ENSG00000182162	P2RY8	0.00995265	-1.86407	0.0489327	0.281504	3.03906	1	0.130083	2.64243	1.7737e-19	0.00497192	-4.58074	9.4416e-53	0.0112409	-1.52274	0.614397	0.326982	3.22358	5.87965e-05	0.673351	4.41701	8.1311e-12
ENSG00000105383	CD33	0.00142181	-2.07557	0.174076	0	2.2376	1	0.0472032	3.57522	1.78172e-19	0.00026168	-6.59188	5.49675e-36	0	-2.05773	0.609586	0.227465	4.78758	5.6818e-10	0	-0.572283	1
ENSG00000082438	COBLL1	2.6275	-0.875992	0.181239	7.09391	0.535088	1	0.673469	-3.0258	1.78172e-19	6.07621	2.22683	1.2874e-19	1.89128	-1.33659	0.43234	0.867212	-2.4445	0.744275	0.905541	-2.3811	0.885815
ENSG00000066468	FGFR2	9.03274	4.59716	7.30126e-66	0	-4.13672	1	0.111421	-3.30121	1.81531e-19	0.303156	-3.02129	4.95379e-48	3.35822	1.97321	0.00015647	0.163491	-2.48178	0.786443	0.22445	-2.03558	1
ENSG00000086696	HSD17B2	1.83697	0.303376	0.726893	0	-4.82698	1	0.19979	-3.14886	1.8162e-19	1.90307	1.75586	6.11817e-13	0.264162	-2.54413	0.0270477	0.120841	-3.58886	0.395854	0.139314	-3.38735	0.593898
ENSG00000121310	ECHDC2	1.62228	-1.01865	0.100355	0.563008	-2.43983	1	0.438551	-3.08801	1.84518e-19	4.15809	2.35837	1.67357e-21	1.32924	-1.28626	0.46864	0.412281	-2.9479	0.576363	0.68109	-2.23013	0.922272
ENSG00000039537	C6	2.51802	-0.234658	0.959588	0.281504	-3.19853	1	0.405618	-3.08445	2.05902e-19	3.76217	2.0185	1.18006e-16	0.882412	-1.76548	0.18468	0.341198	-3.10012	0.526717	0.503078	-2.54625	0.838243
ENSG00000258913	AL590079.1	0.00710903	-0.998012	0.429093	0	1.70074	1	0.0592784	2.96186	2.16228e-19	0.00536444	-2.9651	7.0217e-21	0.0618251	2.12045	0.00473047	0	-1.23257	1	0	-1.10915	1
ENSG00000149742	SLC22A9	0.372513	-1.39856	0.028383	0.168903	-2.1495	1	0.124046	-3.15723	2.16244e-19	1.26352	2.84602	7.42776e-28	0.134891	-2.82374	0.0112952	0.0497581	-4.08223	0.271016	0.0773966	-3.49896	0.549879
ENSG00000137312	FLOT1	0.130806	0.607662	0.291736	0.112602	0.837424	1	0.260715	2.25157	2.23138e-19	0.039252	-2.42004	4.89543e-27	0.179855	1.0752	0.193103	0.156383	0.872906	0.76135	0.092876	0.158027	1
ENSG00000165424	ZCCHC24	0.0327016	-2.48239	0.000154694	0.168903	0.242787	1	0.508258	2.16144	2.29359e-19	0.116186	-1.52376	1.61619e-12	0.266972	0.602326	0.614397	0.0426498	-1.88093	0.962638	0.046438	-1.75752	1
ENSG00000164683	HEY1	0.00142181	-0.711298	0.762187	0	3.58338	1	0.0225038	4.88716	2.38143e-19	0.00052336	-4.40746	4.44923e-15	0.00281023	0.318422	1	0	0.650078	1	0	0.773492	1
ENSG00000083857	FAT1	0.686733	-0.173195	1	0.225203	-1.53071	1	0.0987974	-3.18806	2.38607e-19	0.985486	1.99435	1.45878e-15	0.224818	-1.79487	0.18813	0.0781913	-3.19976	0.516026	0.193492	-1.95844	1
ENSG00000009950	MLXIPL	0.880098	-0.988292	0.166559	0.0563008	-3.98901	1	0.230527	-3.10401	2.42324e-19	2.22886	2.51255	1.18019e-23	0.387812	-2.15454	0.0749148	0.191924	-3.1129	0.526717	0.247669	-2.75205	0.771595
ENSG00000198077	CYP2A7	0.0341234	-4.66133	3.03556e-11	0	-3.98394	1	0.0998951	-3.30525	2.57309e-19	1.14877	3.49037	2.21905e-35	0.281023	-1.60513	0.314184	0.0497581	-3.91613	0.384324	0.0773966	-3.33281	0.67189
ENSG00000230155	FO393401.1	0.0142181	-0.131906	1	0	1.65264	1	0.0631206	3.07272	2.58971e-19	0.00222428	-4.47507	8.28868e-35	0.00562046	-1.04187	0.91522	0.184816	3.69531	1.16778e-05	0.092876	2.64104	0.0586889
ENSG00000108622	ICAM2	0	-3.25474	0.0185587	0.168903	4.10225	0.72806	0.0499476	3.3022	2.59387e-19	0.0019626	-4.20069	1.30149e-27	0.00281023	-1.21445	0.894412	0.071083	2.70579	0.0490088	0.123835	3.52705	0.000578698
ENSG00000187546	AGMO	2.31755	-1.63609	0.00356331	1.01342	-2.76626	1	1.00444	-3.00633	2.66422e-19	9.15448	2.71267	5.08958e-27	1.76482	-2.00072	0.106094	1.00227	-2.79535	0.626708	1.37766	-2.33715	0.896596
ENSG00000135525	MAP7	1.26541	0.304672	0.634016	0.281504	-1.70292	1	0.139963	-3.12158	2.71544e-19	1.29636	1.62087	2.01202e-11	0.283833	-1.89841	0.14012	0.305657	-1.75687	1	0.317326	-1.70083	1
ENSG00000197928	ZNF677	0.0156399	0.417026	0.836126	0	2.03906	1	0.0488498	3.12162	2.83221e-19	0.00222428	-4.04254	7.38452e-29	0.0477739	2.10042	0.0110964	0.0213249	1.13701	0.942415	0.0154793	0.834892	1
ENSG00000171385	KCND3	0.0696685	-3.45958	3.67694e-08	0	-3.78731	1	0.096053	-3.16188	2.89959e-19	0.986402	2.94862	3.16011e-29	0.435586	-0.768809	0.924049	0.106624	-2.71788	0.654319	0.0773966	-3.13595	0.658253
ENSG00000166415	WDR72	2.00617	0.575072	0.319358	0.168903	-2.70549	1	0.183873	-3.14705	2.91559e-19	1.70851	1.46838	1.52061e-09	0.382191	-1.88995	0.15271	0.184816	-2.88169	0.622109	0.348285	-1.98777	1
ENSG00000131781	FMO5	4.76874	-0.743749	0.28783	0.67561	-3.48894	1	1.12574	-3.01725	2.92924e-19	10.1448	2.31667	8.7098e-21	2.03461	-1.97059	0.117294	0.924078	-3.08723	0.541643	1.40862	-2.48065	0.863496
ENSG00000223960	AC009948.1	0.0838866	1.02567	0.0531916	0.112602	1.84641	1	0.138865	2.45168	2.94031e-19	0.0162242	-2.78798	1.94576e-28	0.0533944	0.340071	1	0.113733	1.45832	0.408894	0.0619173	0.639636	1
ENSG00000176463	SLCO3A1	2.42845	2.53136	2.86843e-15	0.0563008	-2.37033	1	1.51709	2.09728	2.96443e-19	0.0374202	-5.57291	4.63548e-138	2.68377	2.48732	2.67696e-08	0.689505	0.334543	1	1.07581	0.982918	0.643242
ENSG00000213445	SIPA1	0.0127963	-0.994653	0.414907	0	0.96377	1	0.0944064	2.79431	2.99417e-19	0.00955132	-2.85492	2.56479e-22	0.0168614	-0.49456	1	0.120841	2.28602	0.0737889	0.131574	2.40944	0.0713372
ENSG00000080493	SLC4A4	11.6602	2.59216	1.39303e-15	0.394106	-2.59014	1	0.322189	-3.2261	2.99417e-19	2.4174	-0.271436	0.325087	0.590148	-2.15377	0.0980684	0.426498	-2.58994	0.76135	1.40862	-0.875192	1
ENSG00000158186	MRAS	0.0127963	-0.381676	0.94174	0	1.55363	1	0.0647672	2.91161	3.00706e-19	0.003271	-3.98737	2.8743e-33	0.0983581	2.71202	7.98274e-06	0.0497581	1.6728	0.494617	0.00773966	-0.248876	1
ENSG00000134291	TMEM106C	0.0327016	0.564067	0.511235	0	1.16834	1	0.0795868	2.69761	3.06012e-19	0.010598	-2.36361	3.90789e-17	0.0140512	-0.51357	1	0	-1.76496	1	0.00773966	-0.635899	1
ENSG00000118515	SGK1	0.160664	-2.12815	0.000501735	0.168903	-1.65801	1	1.84971	2.09338	3.06012e-19	0.471678	-1.29179	1.06878e-09	0.222008	-1.61623	0.271287	0.476256	-0.491078	1	0.216711	-1.60494	1
ENSG00000110693	SOX6	7.73889	1.29868	0.000971767	0.506708	-2.69263	1	0.480265	-3.07193	3.07297e-19	3.60176	0.238218	0.416764	8.87752	1.44348	0.0202934	0.554447	-2.6414	0.680806	0.874582	-1.98752	1
ENSG00000228697	AL023755.1	0.287205	-2.28366	0.000144237	0.112602	-3.05917	1	0.178384	-3.12879	3.14496e-19	1.79957	3.1671	6.07013e-33	0.205147	-2.72288	0.0158006	0.0568664	-4.40691	0.204758	0.185752	-2.80796	0.766879
ENSG00000092445	TYRO3	0.0270143	1.42375	0.0371211	0	2.19106	1	0.0450077	3.2178	3.20464e-19	0.00039252	-6.21247	3.54505e-40	0.0590148	2.6182	0.000195596	0	-0.74224	1	0	-0.618826	1
ENSG00000038295	TLL1	0.592893	3.30272	2.13408e-19	0	-0.833067	1	0.306821	2.56729	3.23567e-19	0.00536444	-5.82015	2.67523e-82	0.0140512	-2.53638	0.199223	0	-3.76637	0.76135	0.0154793	-2.05517	1
ENSG00000120254	MTHFD1L	0.224645	-0.513597	0.675614	0.281504	0.0173244	1	0.879846	2.12549	3.26579e-19	0.194821	-1.641	8.83222e-15	0.2473	-0.351695	1	0.383848	0.301296	1	0.139314	-1.12409	1
ENSG00000259420	AC046168.2	0.00710903	0.238429	1	0	2.88294	1	0.0340302	4.27948	3.30333e-19	0.0006542	-4.87482	1.27024e-20	0.00843069	0.644192	1	0.0071083	0.968254	1	0.00773966	1.09167	1
ENSG00000101076	HNF4A	0.528912	-0.329425	0.91621	0	-3.62506	1	0.0861733	-3.15516	3.42031e-19	0.848366	2.12849	1.78873e-17	0.171424	-1.95374	0.12605	0.0924078	-2.74836	0.644114	0.0851363	-2.84775	0.738322
ENSG00000130307	USHBP1	0.0312798	0.715801	0.414454	0.0563008	2.37393	1	0.0735492	2.90328	3.50097e-19	0.00732704	-2.82077	5.23665e-20	0.00843069	-0.908349	0.98649	0.0355415	1.05182	0.851837	0.00773966	-0.435962	1
ENSG00000185222	TCEAL9	0.0327016	0.858398	0.257011	0	1.43363	1	0.0708048	2.93225	3.52444e-19	0.00484108	-3.48146	2.24694e-27	0.0590148	1.74748	0.0470371	0.0071083	-0.49288	1	0.00773966	-0.369466	1
ENSG00000157103	SLC6A1	0.429386	-0.359843	0.871134	0	-3.354	1	0.0702559	-3.17718	3.57827e-19	0.702349	2.11206	3.91655e-17	0.191096	-1.52403	0.315193	0.0568664	-3.11541	0.527555	0.0619173	-2.99199	0.697903
ENSG00000133863	TEX15	0.00142181	-1.58297	0.435165	0	2.7254	1	0.0378723	4.26156	3.682e-19	0.00170092	-3.67205	4.46742e-15	0	-1.56993	0.876965	0	-0.207903	1	0.023219	1.96614	0.742677
ENSG00000236283	AC019197.1	0.575832	-0.637465	0.497909	0.168903	-2.04035	1	0.115812	-3.14652	3.70219e-19	1.14184	2.28426	1.5525e-19	0.222008	-2.00212	0.116338	0.106624	-2.97182	0.585969	0.22445	-1.93938	1
ENSG00000047457	CP	0.665406	-3.8186	7.40667e-10	0.788212	-3.46698	1	1.29315	-3.00144	3.81007e-19	11.9855	3.30479	1.19439e-36	1.58778	-2.51619	0.026446	1.47853	-2.59688	0.69743	1.7956	-2.31628	0.90644
ENSG00000109819	PPARGC1A	2.5493	-1.69343	0.00253302	0.67561	-3.50743	1	1.15648	-2.99638	3.87942e-19	10.5006	2.78815	4.00442e-28	1.71705	-2.23562	0.0587934	0.909862	-3.12797	0.522492	1.28478	-2.63144	0.818893
ENSG00000106688	SLC1A1	1.18152	-0.31629	0.940616	0.0563008	-3.77004	1	0.198144	-3.10287	3.9384e-19	1.87507	2.11809	1.09643e-17	0.37095	-1.998	0.113581	0.120841	-3.53195	0.40464	0.201231	-2.82274	0.757624
ENSG00000005238	FAM214B	0.0213271	-0.244172	1	0	1.00343	1	0.0883688	2.66477	3.9688e-19	0.0120373	-2.33813	3.68984e-17	0.0309125	0.349449	1	0.0284332	0.41231	1	0.023219	0.208707	1
ENSG00000254235	AC022784.6	0.0540287	-3.73723	8.42713e-09	0	-3.70491	1	0.0883688	-3.19991	4.09759e-19	0.947543	3.52451	3.73291e-37	0.12646	-2.468	0.0390132	0.0497581	-3.63686	0.399869	0.069657	-3.19114	0.662094
ENSG00000163872	YEATS2	0.264456	0.266064	0.724936	0.337805	0.739682	1	0.621875	2.12185	4.28225e-19	0.116317	-2.05066	2.60381e-22	0.255731	0.212318	1	0.440714	1.0102	0.579879	0.386983	0.821426	0.78578
ENSG00000110395	CBL	0.193366	0.102119	0.983066	0.394106	1.23097	1	0.509904	2.1423	4.41165e-19	0.0881861	-2.20883	7.78207e-25	0.210767	0.23448	1	0.597097	1.76485	0.0948756	0.479859	1.4394	0.33211
ENSG00000250954	AC016687.3	0.0241707	-4.40437	1.70541e-10	0	-3.25372	1	0.0625717	-3.24409	4.4643e-19	0.69162	3.44007	3.98984e-35	0.12365	-2.04559	0.116813	0.0639747	-2.86273	0.633284	0.131574	-1.88921	1
ENSG00000271092	TMEM56-RWDD3	0.106636	-2.76793	5.43344e-06	0.112602	-2.11995	1	0.0922109	-3.1379	4.4643e-19	0.917711	2.56669	1.37086e-23	0.601389	-0.210697	1	0.106624	-2.63571	0.679217	0.123835	-2.42464	0.870287
ENSG00000021461	CYP3A43	0.305688	-3.84392	9.86455e-10	0.281504	-3.69559	1	0.594431	-3.02935	4.49375e-19	5.60427	3.22473	1.1798e-34	1.24774	-1.76399	0.197089	0.533122	-2.96366	0.594968	0.595954	-2.80271	0.77439
ENSG00000066027	PPP2R5A	0.59005	-0.35014	0.892878	0.225203	-1.47948	1	2.02974	2.07563	4.51364e-19	0.475734	-1.54143	1.15322e-13	0.36533	-1.04047	0.687159	0.298548	-1.30159	1	0.773966	0.0642883	1
ENSG00000115840	SLC25A12	0.0255925	-1.5865	0.0385723	0.112602	1.04767	1	0.229978	2.30908	4.78725e-19	0.0223736	-3.22307	5.20806e-42	0.460878	2.84487	5.8888e-10	0.227465	1.62659	0.218854	0.23219	1.65623	0.268376
ENSG00000184012	TMPRSS2	0.990999	1.53507	3.28103e-05	0	-2.85194	1	0.0466543	-3.262	4.80353e-19	0.434781	0.730047	0.00405699	0.0871171	-2.13647	0.0931411	0.0497581	-2.78281	0.651516	0.0773966	-2.19892	0.94043
ENSG00000132840	BHMT2	0.154977	-3.2619	9.45124e-08	0	-4.72856	1	0.195948	-3.07672	4.81225e-19	1.91772	3.34786	2.26904e-36	0.2473	-2.53981	0.0253555	0.142166	-3.26765	0.472698	0.170273	-3.0128	0.684827
ENSG00000126262	FFAR2	0	-1.61614	0.437354	0	3.70891	1	0.021955	5.65975	4.85157e-19	0.00026168	-5.07731	9.95045e-15	0	-0.586421	1	0.0071083	1.80878	1	0	0.899022	1
ENSG00000102575	ACP5	0	-2.85715	0.0811415	0	2.4679	1	0.0417145	3.76163	4.894e-19	0.00183176	-3.85492	2.13405e-19	0.00562046	-0.214452	1	0.0639747	2.98711	0.0419847	0.0154793	1.27099	1
ENSG00000111058	ACSS3	1.17441	-0.882489	0.239541	0.450407	-2.1322	1	0.294746	-3.06279	4.98582e-19	2.71781	2.15286	2.2343e-18	1.34048	-0.666472	1	0.341198	-2.61817	0.687336	0.309587	-2.75243	0.772588
ENSG00000145934	TENM2	0.166351	-4.35513	1.38365e-11	0.337805	-3.10998	1	0.448979	-3.07167	5.08268e-19	4.37987	3.41216	5.30327e-38	0.573287	-2.52495	0.0275438	0.33409	-3.26398	0.491325	0.859103	-1.91551	1
ENSG00000134538	SLCO1B1	0.38531	-2.80845	2.71423e-06	0.563008	-2.12513	1	0.360062	-3.0568	5.17707e-19	3.45117	3.13748	1.17324e-33	0.528323	-2.30832	0.0493472	0.369631	-2.78775	0.631918	0.503078	-2.34718	0.896596
ENSG00000114315	HES1	0.0412324	-0.639988	0.596083	0	-0.28287	1	0.195399	2.35571	5.26187e-19	0.0401679	-1.62155	2.34634e-11	0.0168614	-1.75843	0.374821	0.0071083	-2.21411	0.918344	0	-3.09276	0.77831
ENSG00000100344	PNPLA3	0.514694	-1.28622	0.0469721	0.0563008	-3.50541	1	0.166858	-3.08504	5.38007e-19	1.60187	2.61984	9.95003e-25	0.325987	-1.91762	0.134316	0.156383	-2.91283	0.594421	0.154793	-2.92088	0.721933
ENSG00000254959	INMT-MINDY4	0.00426542	-1.47864	0.249194	0	1.81961	1	0.0570829	3.1338	5.43296e-19	0.00091588	-5.55536	2.44464e-40	0.129271	3.55724	2.0756e-10	0.0071083	-0.10481	1	0.00773966	0.018604	1
ENSG00000276490	AL583836.1	0.474883	-1.55394	0.0117672	0	-4.65064	1	0.186068	-3.07315	5.47316e-19	1.78701	2.83462	3.97286e-28	0.252921	-2.42916	0.0354623	0.106624	-3.58244	0.385281	0.116095	-3.45903	0.554007
ENSG00000259347	AC087482.1	0.170617	-2.44867	4.34619e-05	0	-4.06063	1	0.121301	-3.09876	5.51108e-19	1.19784	3.08965	8.73433e-32	0.202337	-2.15527	0.0762815	0.0995161	-3.08493	0.534985	0.139314	-2.61988	0.818078
ENSG00000248685	LINC02484	0.199053	-3.82456	9.57329e-10	0.112602	-4.06103	1	0.37543	-3.05761	5.54259e-19	3.61184	3.24434	2.40977e-35	0.705368	-1.95152	0.123413	0.383848	-2.79533	0.632414	0.588215	-2.18538	0.945346
ENSG00000130755	GMFG	0.00995265	-0.672409	0.742909	0	1.59849	1	0.0647672	3.02709	5.5471e-19	0.00222428	-4.53466	7.19755e-36	0.0505841	1.69467	0.0762815	0.113733	2.87956	0.00914625	0.100616	2.6982	0.0422575
ENSG00000139144	PIK3C2G	2.80949	-0.825998	0.218917	0.563008	-3.04592	1	0.722319	-2.97195	5.63343e-19	6.33056	2.36454	1.18908e-21	1.04822	-2.24374	0.0564539	0.661072	-2.88177	0.598456	0.982937	-2.31201	0.901274
ENSG00000158125	XDH	0.378201	-2.30554	0.00014015	0.112602	-3.47619	1	0.240407	-3.1161	5.74966e-19	2.39974	3.12804	4.76212e-32	0.272592	-2.73462	0.0164699	0.163491	-3.40791	0.461074	0.332806	-2.40853	0.896596
ENSG00000213088	ACKR1	0	-1.15671	0.636446	0	4.16834	1	0.0170151	7.3022	5.77274e-19	0	-6.26995	5.51703e-14	0	-0.126989	1	0	1.23504	1	0	1.35845	1
ENSG00000172497	ACOT12	0.113745	-3.60068	7.92342e-09	0.112602	-3.03847	1	0.181677	-3.08067	5.77528e-19	1.7823	3.32938	7.65388e-36	0.266972	-2.32431	0.0487527	0.170599	-2.91064	0.596865	0.22445	-2.52368	0.849349
ENSG00000267374	AC016205.1	0.29147	1.13533	0.0227697	0.0563008	-0.429712	1	0.446235	2.44361	5.85418e-19	0.0624107	-2.43786	7.15933e-23	0.0421535	-1.71195	0.470864	0.191924	0.468748	0.970451	0.092876	-0.528884	1
ENSG00000071189	SNX13	0.811852	-0.297477	0.970271	0.563008	-0.750929	1	2.6796	2.05914	5.9118e-19	0.597415	-1.68633	2.08086e-16	0.826208	-0.262129	1	1.4572	0.569497	0.851837	1.02164	0.0516557	1
ENSG00000117724	CENPF	0	-4.0636	0.0264178	0	1.26145	1	0.0982485	3.86331	6.11934e-19	0.00510276	-3.59908	8.08077e-18	0.00843069	-1.01573	1	0.0568664	1.54698	0.653272	0.0773966	1.9724	0.515148
ENSG00000196482	ESRRG	2.49811	1.37716	0.000454428	0.112602	-2.73215	1	0.142707	-3.12252	6.28013e-19	1.1807	0.612959	0.0149792	1.05103	-0.0141243	1	0.191924	-2.43991	0.76602	0.201231	-2.36909	0.899488
ENSG00000174990	CA5A	0.044076	-4.35883	4.24012e-11	0.0563008	-3.03837	1	0.118557	-3.10977	6.39513e-19	1.19588	3.58897	2.28299e-39	0.115219	-2.93526	0.00795109	0.0639747	-3.64852	0.382335	0.123835	-2.7585	0.77439
ENSG00000003137	CYP26B1	0	-1.54903	0.523126	0	3.77602	1	0.0203084	5.2282	6.48013e-19	0.00026168	-5.00692	2.30885e-15	0.00281023	0.515459	1	0.0071083	1.87749	1	0	0.966137	1
ENSG00000131482	G6PC	0.186257	-3.34429	5.36536e-08	0.225203	-2.75119	1	0.250287	-3.06915	6.54678e-19	2.4297	3.26155	7.71154e-35	0.373761	-2.29272	0.0536255	0.29144	-2.61135	0.695173	0.286368	-2.63262	0.82499
ENSG00000146039	SLC17A4	3.92277	2.17802	8.73883e-11	0.112602	-2.73742	1	0.144903	-3.10546	6.6791e-19	1.0916	0.126303	0.70646	0.264162	-2.03628	0.10691	0.163491	-2.66809	0.683373	0.208971	-2.32178	0.907687
ENSG00000160868	CYP3A4	0.292892	-3.97991	4.63517e-10	0.788212	-2.44735	1	0.622972	-3.03586	6.6908e-19	5.88911	3.16845	2.72528e-33	1.35172	-1.7223	0.226091	0.597097	-2.876	0.633284	1.19965	-1.8744	1
ENSG00000122194	PLG	0.381044	-3.77805	1.00321e-09	0.563008	-3.07204	1	0.737138	-2.96871	6.7193e-19	6.67794	3.26872	3.78411e-36	1.10442	-2.19433	0.0657094	0.476256	-3.37577	0.441362	0.882322	-2.49305	0.854067
ENSG00000020181	ADGRA2	0.00426542	-1.97049	0.0734032	0	1.33545	1	0.074098	2.8505	6.78195e-19	0.00157008	-5.3244	5.69628e-48	0.210767	3.86355	2.14903e-15	0	-1.59785	1	0.0154793	0.123238	1
ENSG00000148773	MKI67	0	-3.83619	0.0899242	0	1.48886	1	0.0922109	4.49362	6.80367e-19	0.00353268	-3.93833	8.26439e-16	0	-2.80647	0.919854	0.0284332	0.905917	0.9344	0.0386983	1.29956	0.859676
ENSG00000277758	FO681492.1	0	-1.7113	0.416232	0	3.61375	1	0.021955	4.85239	6.84887e-19	0.00039252	-4.72939	6.50185e-16	0.00562046	0.96612	1	0.0071083	1.71148	1	0	0.803865	1
ENSG00000250696	AC111000.4	0.0497632	-2.9822	2.17899e-06	0	-2.83939	1	0.0477521	-3.21529	7.17559e-19	0.516033	3.23291	3.7826e-32	0.0843069	-2.16997	0.0832232	0.0426498	-2.96323	0.580581	0.116095	-1.64401	1
ENSG00000235016	SEMA3F-AS1	0.00284361	-0.946786	0.730672	0	2.75895	1	0.0373235	4.32326	7.20706e-19	0.00143924	-3.89444	1.01486e-15	0	-1.53638	1	0	-0.174351	1	0.023219	2.0009	0.736968
ENSG00000166900	STX3	0.231755	1.303	0.00179081	0.0563008	0.0442197	1	0.293648	2.18341	7.29003e-19	0.0468407	-2.35007	1.27542e-26	0.0927376	-0.121675	1	0.106624	0.129132	1	0.0851363	-0.167719	1
ENSG00000184584	TMEM173	0	-3.11091	0.0371665	0.0563008	3.22583	1	0.0466543	3.44306	7.37254e-19	0.00091588	-5.14032	6.06409e-31	0.0562046	2.56489	0.00128315	0.0355415	1.92519	0.517579	0.0386983	2.0486	0.514445
ENSG00000141505	ASGR1	0.184835	-2.68815	7.887e-06	0.112602	-2.82672	1	0.157527	-3.07393	7.49745e-19	1.53122	3.15465	6.17271e-33	0.275403	-2.0663	0.095421	0.0639747	-4.02223	0.282361	0.139314	-2.97176	0.708063
ENSG00000165476	REEP3	0.362561	0.185079	0.842376	0.450407	0.573809	1	0.886981	2.09171	7.60586e-19	0.18383	-1.83633	1.25076e-18	0.325987	0.0244149	1	0.305657	-0.0553975	1	0.332806	0.0680162	1
ENSG00000229425	AJ009632.2	0.0554505	-4.09585	9.10427e-10	0.168903	-2.09801	1	0.115812	-3.20545	7.69605e-19	1.22963	3.08913	5.08851e-30	0.432775	-1.09493	0.66667	0.220357	-2.0272	0.941755	0.147054	-2.58362	0.874759
ENSG00000161267	BDH1	0.290049	-2.76119	3.77801e-06	0.168903	-3.13008	1	0.266204	-3.03648	7.76863e-19	2.51016	3.04044	4.28642e-32	0.469308	-2.0213	0.102766	0.255899	-2.85156	0.608265	0.549516	-1.76516	1
ENSG00000182472	CAPN12	0.358295	-2.04764	0.000651291	0.112602	-3.14445	1	0.197046	-3.06956	8.0912e-19	1.90137	3.03942	4.14861e-31	0.24449	-2.55725	0.0253468	0.106624	-3.66148	0.374761	0.131574	-3.36795	0.593518
ENSG00000187164	SHTN1	0.948345	-0.102381	1	0	-4.25162	1	0.141061	-3.0723	8.12226e-19	1.26274	1.61241	2.46434e-11	0.413104	-1.31801	0.453341	1.51407	0.584861	0.842853	0.185752	-2.41449	0.876139
ENSG00000166123	GPT2	0.152133	-3.92281	4.31703e-10	0.168903	-3.35901	1	0.31231	-3.03534	8.12973e-19	2.96693	3.32094	9.11506e-37	0.508652	-2.13563	0.0782469	0.206141	-3.38383	0.441362	0.394723	-2.46553	0.863496
ENSG00000138109	CYP2C9	0.958298	-3.56729	5.35024e-09	0.844513	-3.64924	1	1.61204	-2.9578	8.15849e-19	14.4218	3.11001	1.73232e-33	3.06034	-1.84098	0.0817505	1.73442	-2.64304	0.679709	2.58505	-2.06712	0.978993
ENSG00000233067	PTCHD1-AS	0.0526069	-3.86171	8.69383e-09	0	-3.7913	1	0.0900154	-3.26111	8.27203e-19	1.00642	3.54135	7.66116e-36	0.129271	-2.52368	0.0432079	0.0781913	-3.13764	0.59817	0.116095	-2.59847	0.883652
ENSG00000071242	RPS6KA2	0.858771	1.12408	0.00606717	1.29492	1.5969	1	1.16252	2.08107	8.43617e-19	0.204241	-2.22445	2.68127e-27	0.444016	0.072803	1	0.689505	0.716929	0.772708	0.201231	-1.04211	1
ENSG00000277893	SRD5A2	0.0582941	-3.8377	1.99502e-09	0	-3.91181	1	0.109775	-3.09319	8.69219e-19	1.09094	3.42479	8.97716e-37	0.148942	-2.4434	0.0359274	0.0781913	-3.25831	0.484268	0.123835	-2.63157	0.81598
ENSG00000198732	SMOC1	0.297158	-2.85774	2.0001e-06	0.506708	-1.93816	1	0.290355	-3.04195	8.69822e-19	2.75798	3.15847	7.58471e-34	0.48617	-2.1017	0.0869436	0.170599	-3.54855	0.397275	0.263149	-2.93905	0.718055
ENSG00000165140	FBP1	0.274409	-2.94481	9.71152e-07	0.394106	-2.23214	1	0.286512	-3.03284	8.99537e-19	2.70184	3.12292	2.09082e-33	0.477739	-2.0987	0.086274	0.369631	-2.43451	0.751194	0.294107	-2.75455	0.769959
ENSG00000215483	LINC00598	0.105214	-4.98292	1.54099e-13	0.67561	-2.18887	1	0.435257	-3.08904	9.13091e-19	4.30856	3.52532	4.64865e-39	0.626681	-2.36833	0.0486404	0.177707	-4.12162	0.289454	0.448901	-2.81461	0.785774
ENSG00000144852	NR1I2	0.0355452	-4.22528	1.6177e-10	0	-3.60583	1	0.0878199	-3.10772	9.22634e-19	0.88317	3.45658	5.80522e-37	0.134891	-2.27653	0.0575926	0.0995161	-2.62935	0.683373	0.0541777	-3.41427	0.57123
ENSG00000228888	LINC01428	0.0412324	-3.69043	1.12235e-08	0.225203	-0.956814	1	0.0680604	-3.14776	9.30152e-19	0.702741	3.35974	8.95236e-35	0.0983581	-2.39612	0.044591	0.106624	-2.2092	0.83132	0.069657	-2.76541	0.774284
ENSG00000197408	CYP2B6	0.227489	-3.77881	2.13192e-09	0.67561	-2.09095	1	0.412754	-3.06713	1.01154e-18	3.99873	3.2676	4.12467e-35	0.753142	-2.00362	0.117245	0.390956	-2.91539	0.615221	0.526297	-2.49021	0.87583
ENSG00000137642	SORL1	0.309954	-2.86863	1.70813e-06	0.337805	-2.52427	1	0.309016	-3.02312	1.02644e-18	2.84956	2.69265	1.72071e-26	0.550805	-1.99303	0.110253	0.845887	-1.35099	1	2.27546	0.0810997	1
ENSG00000131446	MGAT1	0.0625595	-1.23945	0.0957513	0.506708	1.88294	1	0.410009	2.1661	1.02644e-18	0.0841301	-1.79391	3.63268e-16	0.0618251	-1.19868	0.612227	0.589989	2.09014	0.0225338	0.154793	0.15365	1
ENSG00000260850	AC007344.1	0.112323	-3.15896	3.78309e-07	0	-4.16691	1	0.129534	-3.11098	1.05046e-18	1.30225	3.43368	1.81137e-36	0.12365	-2.96423	0.00807121	0.0781913	-3.51371	0.42924	0.0851363	-3.3903	0.603045
ENSG00000198108	CHSY3	0.0327016	-4.53374	5.18275e-11	0.0563008	-2.79762	1	2.03358	2.08873	1.06393e-18	0.321866	-2.44112	2.79415e-32	4.83641	3.0061	2.64437e-13	0.326982	-1.1682	1	0.348285	-1.07599	1
ENSG00000146233	CYP39A1	0.352608	-1.15743	0.0865445	0.0563008	-2.83641	1	0.104286	-3.09156	1.07304e-18	1.0025	2.50962	9.33367e-23	0.216388	-1.83293	0.168057	0.142166	-2.37405	0.770952	0.162533	-2.18335	0.94044
ENSG00000258551	AC104035.1	2.11849	2.9476	1.18147e-20	0.112602	-1.30401	1	0.0455566	-3.33512	1.10063e-18	0.343062	-0.59419	0.0146391	0.12365	-1.67816	0.279334	0.0568664	-2.65032	0.74299	0.108355	-1.7879	1
ENSG00000226453	LINC02542	0.181991	-1.40434	0.0294325	0	-3.12771	1	0.0609251	-3.1543	1.11837e-18	0.62005	2.76081	8.68927e-26	0.0871171	-2.41412	0.0431677	0.0781913	-2.47289	0.738722	0.0619173	-2.76538	0.770762
ENSG00000140470	ADAMTS17	0.339812	-1.98886	0.00110428	0	-4.5957	1	0.176738	-3.09267	1.15446e-18	1.68339	2.35077	1.15615e-20	0.297884	-2.13853	0.0875143	0.127949	-3.27921	0.506596	2.78628	1.12809	0.521727
ENSG00000144063	MALL	0.00284361	-0.998012	0.569329	0	2.70891	1	0.0340302	3.57904	1.17105e-18	0.00274764	-2.87661	2.86982e-13	0.00281023	-0.569932	1	0.0071083	0.792097	1	0	-0.100978	1
ENSG00000021826	CPS1	2.47537	-3.91427	3.90209e-11	3.54695	-3.36215	1	5.36195	-2.93669	1.18019e-18	47.3662	3.1687	1.47525e-34	9.11639	-1.98131	0.053401	5.81459	-2.61485	0.687296	8.18857	-2.11976	0.635924
ENSG00000106526	ACTR3C	0.575832	0.149152	0.895992	0.67561	0.405256	1	0.0702559	-3.12016	1.23183e-18	0.659433	1.75342	1.26657e-12	0.0983581	-2.4147	0.0411911	0.0852996	-2.52804	0.717864	0.208971	-1.29388	1
ENSG00000154274	C4orf19	2.70143	1.15381	0.00545319	0.112602	-3.03633	1	0.186068	-3.0433	1.26209e-18	1.53305	0.990277	3.89882e-05	0.407483	-1.71216	0.216079	0.191924	-2.74469	0.648235	0.247669	-2.38373	0.887039
ENSG00000143344	RGL1	0.54313	-0.200076	1	0.112602	-1.95556	1	1.68614	2.06386	1.26282e-18	0.295306	-2.24547	5.01789e-28	1.16063	0.949031	0.217657	3.9451	2.76949	5.11853e-05	0.116095	-2.34761	0.90877
ENSG00000101746	NOL4	0.0398106	-3.36851	2.03807e-07	0	-2.91081	1	0.0504964	-3.20679	1.36923e-18	0.544948	3.41464	2.19895e-34	0.0590148	-2.73969	0.0197302	0.0568664	-2.67152	0.686365	0.092876	-2.01625	1
ENSG00000163637	PRICKLE2	0.116588	-2.72125	1.00738e-05	0.0563008	-2.78604	1	1.9979	2.06287	1.37592e-18	0.473248	-1.52613	3.09251e-13	1.60183	1.1833	0.0767975	0.0995161	-2.81008	0.647242	0.100616	-2.78639	0.77831
ENSG00000154262	ABCA6	0.243129	-3.46441	1.44368e-08	0.506708	-2.25225	1	0.373235	-2.99306	1.50974e-18	3.34662	2.52488	5.30277e-24	2.46738	-0.0433134	1	0.319873	-2.98202	0.562287	0.45664	-2.47454	0.857525
ENSG00000152782	PANK1	0.275831	-2.06175	0.000566049	0.112602	-2.78258	1	0.156978	-3.03386	1.52269e-18	1.46907	2.83847	4.54402e-28	0.297884	-1.90872	0.13578	0.234574	-2.20961	0.822886	0.22445	-2.26725	0.912024
ENSG00000151726	ACSL1	0.774885	-3.25763	6.72022e-08	0.788212	-3.12863	1	1.07524	-2.92737	1.56059e-18	9.36395	2.91715	2.69519e-30	1.83508	-1.96544	0.116264	4.00908	-0.816166	1	1.49376	-2.24207	0.920469
ENSG00000253807	LINC01170	0.00426542	-1.25474	0.527848	0	2.03906	1	0.0548874	3.63848	1.60496e-18	0.0026168	-3.78453	5.28931e-20	0.0252921	1.16152	0.521068	0.0071083	0.116099	1	0.046438	2.09972	0.48804
ENSG00000146038	DCDC2	10.0067	5.70707	2.81025e-106	0.168903	-1.96239	1	0.0993463	-3.29182	1.64866e-18	0.207643	-3.48734	3.4058e-60	0.314746	-1.4199	0.460915	0.191924	-2.08447	0.965629	0.178012	-2.18409	1
ENSG00000148935	GAS2	1.07062	-1.75125	0.00356254	0.731911	-2.20627	1	0.529664	-2.92646	1.65388e-18	4.57116	2.68749	1.45675e-26	0.941427	-1.90409	0.133169	0.518906	-2.73514	0.644535	0.843623	-2.03842	0.983082
ENSG00000124839	RAB17	0.329859	-0.0161841	1	0	-2.65104	1	0.0422633	-3.20071	1.67379e-18	0.42366	1.83679	2.94669e-13	0.134891	-1.31237	0.472509	0.0426498	-2.77459	0.644535	0.092876	-1.75569	1
ENSG00000144820	ADGRG7	0.0682467	-3.24027	2.42752e-07	0.112602	-1.95492	1	0.0839778	-3.10631	1.69915e-18	0.839992	3.2806	8.87053e-34	0.151752	-2.0426	0.108031	0.0639747	-3.14974	0.532814	0.0541777	-3.34869	0.604381
ENSG00000152818	UTRN	3.31139	0.358915	0.628579	5.01077	0.870813	1	7.0481	2.02476	1.69915e-18	1.18057	-2.37291	2.79902e-32	3.93432	0.60426	0.67825	9.97294	1.96954	0.0402033	10.2164	2.00061	0.0578095
ENSG00000108669	CYTH1	0.378201	-1.03981	0.144131	1.57642	1.03959	1	2.03577	2.04436	1.71536e-18	0.468407	-1.62021	4.8321e-15	0.325987	-1.22763	0.532278	1.15154	0.621053	0.820791	2.19033	1.56752	0.218221
ENSG00000133106	EPSTI1	0.211849	-0.324495	0.942289	0.731911	1.50809	1	0.725063	2.09706	1.7329e-18	0.138429	-2.02479	5.44841e-22	0.171424	-0.615736	1	1.09468	2.11724	0.0148389	0.68109	1.4053	0.345049
ENSG00000008394	MGST1	0.814695	-1.82058	0.00239283	0.450407	-2.51826	1	0.405069	-2.98895	1.75758e-18	3.65567	2.74025	2.71873e-27	0.719419	-1.96578	0.117041	0.504689	-2.44849	0.745184	0.673351	-2.03479	0.985604
ENSG00000109099	PMP22	0.0142181	-0.465462	0.861395	0	1.33545	1	0.0730003	2.79843	1.77461e-18	0.00170092	-5.21079	1.5132e-47	0.179855	3.53783	2.89428e-12	0.0497581	1.44714	0.61321	0	-1.47444	1
ENSG00000107282	APBA1	0.752136	-2.01037	0.000740839	0.168903	-3.75971	1	0.423731	-2.9955	1.77461e-18	3.84369	2.75871	1.73441e-27	0.725039	-2.02639	0.102766	1.2866	-1.17696	1	0.433421	-2.73426	0.777912
ENSG00000129682	FGF13	3.90002	3.01417	1.63055e-21	0.0563008	-2.72667	1	0.0839778	-3.29694	1.88876e-18	0.527939	-1.0982	1.18415e-06	1.58216	1.22813	0.0754769	0.725046	0.0457915	1	0.154793	-2.14063	1
ENSG00000091262	ABCC6	0.248816	-1.97151	0.00101935	0.168903	-2.13072	1	0.133376	-3.03136	1.95651e-18	1.24978	2.90194	6.19876e-29	0.210767	-2.16778	0.0738355	0.113733	-2.9747	0.569992	0.131574	-2.76868	0.764301
ENSG00000184185	KCNJ12	0	-1.68027	0.40975	0	3.64478	1	0.0214061	4.81677	2.02369e-18	0.0006542	-4.04254	2.77175e-13	0	-0.650551	1	0.0071083	1.74319	1	0	0.834892	1
ENSG00000115290	GRB14	1.18294	-0.313877	0.941525	0.225203	-2.44729	1	0.211866	-3.00361	2.03224e-18	1.87049	2.08432	1.99614e-17	0.314746	-2.2344	0.060463	0.170599	-3.05682	0.545274	0.301847	-2.25395	0.91718
ENSG00000169083	AR	0.449291	-2.32391	9.32459e-05	0.225203	-3.0049	1	0.313407	-2.99724	2.07397e-18	2.86906	2.95954	1.23884e-30	0.547995	-1.99547	0.110896	0.199032	-3.40065	0.439476	0.417942	-2.35223	0.896596
ENSG00000183569	SERHL2	0.0412324	1.09913	0.0765142	0	1.32285	1	0.0713537	2.69176	2.27057e-18	0.006542	-3.08938	1.05749e-25	0.0421535	1.12482	0.351405	0.0071083	-0.604163	1	0.0309587	0.860203	0.994007
ENSG00000130222	GADD45G	0.0426542	-3.81215	6.40675e-09	0	-3.44821	1	0.0773913	-3.13184	2.28217e-18	0.789096	3.32847	7.40095e-34	0.154563	-1.92349	0.149486	0.071083	-2.91978	0.620354	0.092876	-2.5549	0.854832
ENSG00000112337	SLC17A2	0.0127963	-3.6292	3.03187e-07	0.0563008	-0.632559	1	0.0170151	-3.47424	2.32123e-18	0.223998	3.28253	3.71925e-29	0.0562046	-1.52012	0.373156	0.0142166	-2.98009	0.599258	0.069657	-1.11403	1
ENSG00000010270	STARD3NL	0.0981047	0.383859	0.607923	0	-0.544186	1	0.225587	2.24723	2.3542e-18	0.0366352	-2.26223	1.61426e-22	0.106789	0.512755	0.784807	0.156383	1.08441	0.626708	0.139314	0.925143	0.799789
ENSG00000145692	BHMT	0.388153	-3.7718	1.3827e-09	0.788212	-2.64483	1	0.765131	-2.93445	2.36346e-18	6.76887	3.24871	2.26122e-35	1.0173	-2.33389	0.0472829	0.71083	-2.8245	0.630952	0.874582	-2.52606	0.854067
ENSG00000228262	LINC01320	2.01612	3.51143	1.89756e-31	0	-2.47732	1	0.0329325	-3.38545	2.37706e-18	0.220465	-1.11947	7.58471e-07	0.0562046	-2.3713	0.0737214	0.0781913	-1.82069	1	0.069657	-1.96122	1
ENSG00000113645	WWC1	1.38057	2.06636	3.5403e-09	0	-2.90245	1	0.0510453	-3.18248	2.42179e-18	0.41594	0.231715	0.434614	0.103979	-1.93739	0.149376	0.071083	-2.37296	0.786033	0.0851363	-2.12368	0.96521
ENSG00000151892	GFRA1	0.0142181	-4.46629	4.69647e-10	0.0563008	-1.60439	1	0.039519	-3.25113	2.42571e-18	0.433342	2.86938	7.04575e-26	0.24168	-0.421293	1	0.0781913	-1.9486	0.956121	0.0541777	-2.4118	0.901274
ENSG00000102606	ARHGEF7	0.88152	-0.43919	0.759704	1.01342	-0.214795	1	3.15109	2.02383	2.44707e-18	0.727208	-1.63247	1.86786e-15	1.27865	0.125407	1	1.07335	-0.132892	1	1.24609	0.0835942	1
ENSG00000228918	LINC01344	0.177726	-3.26664	1.35678e-07	0.168903	-2.92895	1	0.231076	-3.03917	2.47933e-18	2.20256	3.32628	2.71075e-35	0.252921	-2.70931	0.0173893	0.213249	-2.90583	0.616338	0.201231	-2.98206	0.724496
ENSG00000119547	ONECUT2	1.67204	1.74727	1.81405e-06	0.0563008	-2.43134	1	0.0773913	-3.11482	2.54718e-18	0.631434	0.534416	0.0391209	0.109599	-2.39588	0.0473971	0.0781913	-2.77735	0.653272	0.100616	-2.43108	0.887039
ENSG00000166750	SLFN5	0.130806	0.745825	0.186486	0	-0.626075	1	0.241505	2.27948	2.55852e-18	0.0282614	-2.90072	1.1829e-34	0.0505841	-0.643933	1	0.163491	1.06345	0.640279	0.758487	3.3621	2.17135e-06
ENSG00000204832	ST8SIA6-AS1	0	-2.63244	0.0713718	0	2.69261	1	0.0340302	3.52459	2.64493e-18	0.00209344	-3.37232	6.34034e-17	0.0252921	1.87301	0.116264	0.0071083	0.775609	1	0	-0.117279	1
ENSG00000134716	CYP2J2	0.105214	-1.56316	0.0148117	0	-2.5001	1	0.0378723	-3.20605	2.71216e-18	0.400763	2.72628	1.9025e-24	0.0814967	-1.87563	0.167741	0.0781913	-1.84356	0.970277	0.0619173	-2.13651	0.952722
ENSG00000198734	F5	1.14171	-1.97259	0.000895018	0.506708	-3.00174	1	0.666882	-2.90363	2.75493e-18	5.69324	2.80552	1.93785e-28	1.08756	-2.0072	0.105221	0.526014	-3.02611	0.55331	0.712049	-2.5918	0.828487
ENSG00000179909	ZNF154	0.0526069	1.22085	0.0284081	0.0563008	2.09153	1	0.0812334	2.57885	2.75493e-18	0.00824292	-2.97039	2.41613e-26	0.0421535	0.873011	0.595409	0.0142166	-0.25146	1	0.0309587	0.619686	1
ENSG00000129596	CDO1	0.0454978	-3.55111	2.99052e-08	0.0563008	-2.27848	1	0.0708048	-3.0888	2.82399e-18	0.703396	3.42219	9.46578e-36	0.0927376	-2.47806	0.0351685	0.0426498	-3.40314	0.444425	0.046438	-3.27972	0.613009
ENSG00000164120	HPGD	0.140759	-3.54997	1.24834e-08	0.281504	-2.29186	1	0.227783	-3.0071	3.12215e-18	2.1166	3.19412	1.59851e-33	0.331607	-2.26766	0.0583415	0.227465	-2.76342	0.648352	0.487599	-1.68175	1
ENSG00000233009	NALCN-AS1	0.0184835	0.780281	0.458618	0	2.14597	1	0.0488498	3.4365	3.12802e-18	0.00274764	-3.57871	7.52421e-20	0.00843069	-0.115674	1	0.0213249	1.24636	0.904897	0	-0.663914	1
ENSG00000021852	C8B	0.180569	-2.68687	7.94511e-06	0.0563008	-3.37711	1	0.161369	-3.00288	3.19939e-18	1.49445	3.14631	8.28799e-33	0.210767	-2.41555	0.0379656	0.106624	-3.30872	0.461074	0.170273	-2.66089	0.801418
ENSG00000171729	TMEM51	0.146446	1.77555	3.08846e-05	0	0.0941995	1	0.152038	2.38772	3.19969e-18	0.00340184	-5.51788	4.40078e-76	0.151752	1.73253	0.00923638	0.533122	3.62499	6.26258e-08	0.023219	-0.707635	1
ENSG00000269043	AC008554.1	2.39859	7.10496	1.71782e-141	0.0563008	-0.694296	1	0.0142707	-3.78605	3.24702e-18	0.0150466	-5.18346	1.2642e-96	0.0758762	-1.16198	0.704761	0.0284332	-2.30334	0.91935	0.0154793	-2.91845	0.868364
ENSG00000253438	PCAT1	1.75309	0.0777903	1	0.225203	-2.64632	1	4.47278	2.02653	3.28108e-18	1.08676	-1.49495	6.19881e-13	0.300695	-2.50042	0.0311119	0.433606	-1.94278	0.942882	1.19191	-0.489947	1
ENSG00000134250	NOTCH2	0.696685	0.164255	0.866484	0.337805	-0.749883	1	0.0883688	-3.05013	3.28943e-18	0.755732	1.25605	2.02136e-07	0.48336	-0.38214	1	0.902754	0.535468	0.88222	0.356025	-0.803991	1
ENSG00000166130	IKBIP	0.0270143	-1.09688	0.22778	0.337805	2.68337	1	0.175091	2.3295	3.29515e-18	0.0273455	-2.28363	5.36781e-21	0.0871171	0.639391	0.695837	0.220357	2.00142	0.0746797	0.131574	1.26159	0.588141
ENSG00000224843	LINC00240	0.139337	-0.148489	1	0.0563008	-0.539018	1	0.0153685	-3.52369	3.30709e-18	0.198092	1.98227	1.36691e-13	0.0646353	-1.23028	0.575754	0.0142166	-2.88649	0.652119	0.046438	-1.53723	1
ENSG00000141198	TOM1L1	0.746449	0.0973704	0.977577	0	-3.72002	1	0.100444	-3.02736	3.33933e-18	0.87859	1.68354	5.93678e-12	0.328797	-1.11027	0.614397	0.127949	-2.40197	0.758576	0.178012	-1.94056	1
ENSG00000003989	SLC7A2	0.410902	-3.27217	7.78423e-08	0.225203	-3.81529	1	0.581258	-2.91544	3.43275e-18	5.06076	3.13725	1.5805e-33	0.910515	-2.07681	0.0923758	0.533122	-2.82006	0.628767	0.549516	-2.7748	0.772606
ENSG00000076356	PLXNA2	0.147868	-1.58999	0.012295	0.112602	-1.42629	1	1.16142	2.04793	3.478e-18	0.29282	-1.37194	9.69203e-11	0.379381	-0.177158	1	0.24879	-0.764333	1	0.0773966	-2.35922	0.901274
ENSG00000250387	LINC02197	1.05498	-0.130749	1	0.0563008	-3.43169	1	0.167956	-2.99986	3.50903e-18	1.46763	1.95355	1.81472e-15	0.272592	-2.10111	0.0882122	0.199032	-2.50387	0.729427	0.201231	-2.48378	0.860489
ENSG00000143365	RORC	0.136493	-0.807095	0.331687	0	-2.13772	1	0.0279926	-3.27407	3.56003e-18	0.305904	2.32181	1.36136e-18	0.0674455	-1.77545	0.214842	0.071083	-1.60588	1	0.092876	-1.24031	1
ENSG00000196109	ZNF676	0.00710903	-0.186457	1	0	2.48184	1	0.0389701	3.47212	3.66288e-18	0.00052336	-5.57738	1.14273e-30	0.0562046	2.89029	9.69341e-05	0.0071083	0.562615	1	0.00773966	0.686029	1
ENSG00000164961	WASHC5	0.237442	-0.00994461	1	0.225203	0.150976	1	0.654807	2.07051	3.70621e-18	0.140391	-1.77293	3.95577e-17	0.24168	0.0230578	1	0.277224	0.237296	1	0.247669	0.0792304	1
ENSG00000186111	PIP5K1C	0.073934	0.109732	1	0.0563008	0.606099	1	0.203632	2.2489	3.77181e-18	0.0337567	-2.21604	2.35825e-21	0.073066	0.114171	1	0.199032	1.58325	0.251084	0.154793	1.22525	0.581346
ENSG00000177469	CAVIN1	0.0227489	1.03594	0.225824	0	2.09153	1	0.0493987	3.31814	3.97944e-18	0.00117756	-4.92531	7.94025e-31	0.0449637	2.06566	0.0314912	0	-0.841775	1	0.023219	1.31406	0.917572
ENSG00000152779	SLC16A12	0.126541	-1.33949	0.0795048	0.0563008	-1.54462	1	0.0301881	-3.58001	3.98648e-18	0.412146	2.6512	5.67707e-20	0.12646	-1.29735	0.609485	0.0355415	-2.89123	0.770952	0.092876	-1.64933	1
ENSG00000114353	GNAI2	0.0796212	-0.188005	1	0.112602	0.80786	1	0.261264	2.20004	3.99779e-18	0.0430463	-2.26777	1.86253e-23	0.112409	0.34182	0.968784	0.433606	2.33281	0.00767904	0.178012	1.02903	0.714496
ENSG00000135185	TMEM243	0.0654031	1.10326	0.0567494	0.563008	4.17656	0.213152	0.109226	2.61514	4.00426e-18	0.00379436	-4.73375	3.58198e-51	0.0758762	1.30099	0.172069	0.149274	2.28933	0.0544598	0.208971	2.78643	0.00691309
ENSG00000157551	KCNJ15	3.0967	7.32541	9.14774e-140	0.0563008	-1.04355	1	0.0164662	-3.93775	4.02793e-18	0.0170092	-5.36774	1.08377e-95	0.0618251	-1.80249	0.373704	0.0355415	-2.38945	0.999462	0.046438	-2.04304	1
ENSG00000103942	HOMER2	4.31518	2.27538	6.04181e-12	0.281504	-1.80117	1	0.161369	-3.01262	4.05799e-18	1.11436	0.00539572	1	0.320366	-1.82284	0.172575	0.241682	-2.18666	0.845056	0.278628	-1.98284	1
ENSG00000169862	CTNND2	14.0261	6.37598	3.26871e-134	0.0563008	-3.32964	1	0.130632	-3.26505	4.18804e-18	0.163027	-4.31942	2.2024e-87	0.424345	-1.35821	0.519153	0.213249	-2.30512	0.90489	0.294107	-1.8495	1
ENSG00000166840	GLYATL1	0.172039	-1.70247	0.00570534	0	-3.33846	1	0.0757447	-3.05105	4.25777e-18	0.71805	2.77733	2.12891e-26	0.106789	-2.33894	0.0499863	0.113733	-2.18033	0.836415	0.139314	-1.89595	1
ENSG00000147647	DPYS	0.548817	-2.26826	0.000126974	0.450407	-2.38971	1	0.380919	-2.94797	4.28137e-18	3.3707	2.94947	1.18008e-30	0.48898	-2.3949	0.0378111	0.355415	-2.81827	0.62079	0.541777	-2.21647	0.925014
ENSG00000113532	ST8SIA4	0.00853084	-2.4991	0.00425175	0.900813	4.13168	0.157223	0.165211	2.44784	4.45178e-18	0.0039252	-5.40322	1.37652e-71	0.0309125	-0.679018	1	0.888537	4.40175	2.14451e-13	0.650132	3.83121	4.59081e-08
ENSG00000188001	TPRG1	0.474883	-3.74823	1.31514e-09	0.337805	-4.01115	1	0.951748	-2.88502	4.49574e-18	8.06654	2.95587	7.90633e-31	1.52595	-2.01439	0.10443	3.63234	-0.740539	1	1.28478	-2.24112	0.922882
ENSG00000174749	FAM241A	0.159242	-1.18437	0.089624	0	-2.72268	1	0.952297	2.05322	4.72814e-18	0.221512	-1.58334	6.25677e-14	0.545185	0.664958	0.5143	0.206141	-0.738035	1	0.263149	-0.390314	1
ENSG00000143845	ETNK2	0.0355452	-2.8204	1.17578e-05	0	-2.20941	1	0.0301881	-3.23807	4.81629e-18	0.331941	3.08533	1.34605e-28	0.0814967	-1.58204	0.303519	0.0284332	-2.81861	0.637276	0.0773966	-1.55444	1
ENSG00000196083	IL1RAP	2.43129	-0.12366	1	0.281504	-3.0434	1	0.401227	-2.94152	4.92432e-18	3.33223	1.81672	5.94457e-14	0.688506	-1.96896	0.116391	1.36479	-0.959691	1	0.882322	-1.58722	1
ENSG00000253598	SLC10A5	0.0995265	-0.28425	0.993505	0.0563008	-0.18701	1	0.0109775	-3.63976	4.99053e-18	0.158055	2.28314	2.22057e-16	0.0252921	-2.15157	0.125157	0.0071083	-3.12031	0.576725	0.00773966	-2.9969	0.721148
ENSG00000129084	PSMA1	0.112323	-3.92779	5.19009e-10	0.281504	-2.3458	1	0.2437	-2.96269	5.0221e-18	2.16946	2.82108	2.39147e-28	0.750331	-1.1383	0.594355	0.867212	-0.911896	1	0.425682	-1.92918	1
ENSG00000171759	PAH	3.06257	-0.508978	0.553308	0.563008	-2.86658	1	0.6828	-2.87114	5.10005e-18	5.51046	2.10703	6.39892e-18	1.14657	-1.93289	0.124246	0.760588	-2.50139	0.724789	1.00616	-2.09872	0.962171
ENSG00000105707	HPN	0.548817	-1.85255	0.00197681	0.168903	-3.15098	1	0.28761	-2.9437	5.38112e-18	2.52587	2.81073	2.33191e-28	0.373761	-2.37102	0.0406991	0.277224	-2.75981	0.637282	0.425682	-2.14984	0.950055
ENSG00000095203	EPB41L4B	0.284361	-1.81684	0.00265905	0.0563008	-3.17081	1	0.142158	-2.97822	5.71484e-18	1.27909	2.78555	3.75734e-27	0.258541	-1.91426	0.135479	0.127949	-2.85382	0.610934	0.131574	-2.80855	0.756057
ENSG00000121207	LRAT	1.05498	2.514	1.01852e-14	0	-2.18094	1	0.0285415	-3.29012	5.77818e-18	0.223998	-0.336608	0.194405	0.261351	0.130684	1	0.0284332	-2.7901	0.669972	0.0386983	-2.4031	0.90644
ENSG00000149091	DGKZ	0.0497632	-0.222799	1	0.225203	2.18193	1	0.173993	2.28865	5.80132e-18	0.0247287	-2.51067	1.31675e-25	0.0786864	0.478327	0.87698	0.170599	1.6168	0.253736	0.309587	2.492	0.00858143
ENSG00000249815	AC004704.1	0.00426542	-1.64053	0.229594	0	1.66055	1	0.0647672	3.19701	5.8138e-18	0.00680368	-2.5644	2.7364e-13	0.0168614	0.220934	1	0.0071083	-0.264806	1	0.00773966	-0.141392	1
ENSG00000116285	ERRFI1	4.20144	-1.01383	0.10164	1.12602	-2.87449	1	1.3184	-2.86302	5.85115e-18	10.7438	2.38608	5.42571e-22	2.08519	-2.01312	0.102935	1.31503	-2.65826	0.668886	1.61759	-2.35937	0.892064
ENSG00000104341	LAPTM4B	0.167773	0.273563	0.727274	0	-1.41192	1	0.391896	2.1098	5.86161e-18	0.0834759	-1.7528	1.1703e-15	0.12365	-0.173325	1	0.0497581	-1.33861	1	0.069657	-0.89137	1
ENSG00000006451	RALA	0.381044	0.352034	0.582111	0.0563008	-1.51641	1	0.824409	2.04928	5.88409e-18	0.165251	-1.95344	6.74951e-21	0.48898	0.717354	0.460915	0.263007	-0.185917	1	0.363764	0.278969	1
ENSG00000259363	AC090825.1	0.0483414	-0.556857	0.698122	0.0563008	0.575884	1	0.211317	2.29474	5.90206e-18	0.0179251	-3.47431	1.97922e-45	0.432775	2.87534	8.56114e-10	0.170599	1.33007	0.444425	0.286368	2.08282	0.0760652
ENSG00000198515	CNGA1	0.0966829	-1.8238	0.0036796	0.168903	-0.633771	1	0.0433611	-3.14695	6.0277e-18	0.441846	2.82995	5.94814e-26	0.0562046	-2.5299	0.0354999	0.142166	-1.16787	1	0.046438	-2.63509	0.82499
ENSG00000157654	PALM2-AKAP2	0.187679	-2.16465	0.000307681	0.112602	-2.33167	1	0.118557	-2.98525	6.21373e-18	1.0738	2.814	1.87977e-27	0.295074	-1.46684	0.352214	0.0497581	-3.8491	0.316942	0.162533	-2.26393	0.911551
ENSG00000284237	AL356275.1	0.00142181	-0.442112	0.899547	0	3.84641	1	0.0192106	5.15019	6.30796e-18	0.00013084	-5.55536	4.73813e-16	0.00562046	1.21005	0.930173	0	0.913112	1	0	1.03653	1
ENSG00000253552	HOXA-AS2	0	-2.2011	0.256716	0	3.12395	1	0.0285415	4.22276	6.32751e-18	0	-7.31435	3.47273e-25	0.0281023	2.52509	0.0226942	0.0071083	1.21267	1	0.0154793	1.94342	0.867481
ENSG00000259417	CTXND1	0.462087	1.17451	0.00481986	0	-2.05927	1	0.0252482	-3.34289	6.43572e-18	0.260502	1.02116	7.56693e-05	0.073066	-1.58399	0.340143	0.0284332	-2.66824	0.713334	0.0386983	-2.28119	0.94987
ENSG00000160282	FTCD	1.88105	-0.655423	0.375452	0.563008	-2.30357	1	0.444039	-2.92999	6.52084e-18	3.74399	2.16826	1.11299e-18	0.798105	-1.8908	0.140257	0.526014	-2.46452	0.740195	1.07581	-1.43763	1
ENSG00000114790	ARHGEF26	1.71896	-0.554693	0.496603	0.168903	-3.53708	1	0.380919	-2.92454	6.57397e-18	3.17863	2.05465	3.95755e-17	1.12971	-1.15606	0.572468	0.37674	-2.71279	0.650291	0.487599	-2.34372	0.894517
ENSG00000075142	SRI	0.0156399	-0.186457	1	0.112602	3.07382	1	0.0675115	2.86408	6.71447e-18	0.00601864	-3.04628	9.37455e-22	0.0224818	0.406311	1	0.0497581	1.59118	0.554412	0.069657	2.05103	0.319464
ENSG00000171428	NAT1	0.051185	-3.56725	1.97163e-08	0	-3.45988	1	0.0845267	-3.01437	6.73852e-18	0.793152	3.2244	3.04608e-33	0.137701	-2.10014	0.0898845	0.0781913	-2.80571	0.623622	0.139314	-2.01773	0.987956
ENSG00000227906	SNAP25-AS1	1.05072	1.939	6.35782e-08	0.0563008	-1.60809	1	0.0384212	-3.29583	7.11423e-18	0.346464	0.351409	0.239641	0.0758762	-2.08533	0.133659	0.0639747	-2.21617	0.895778	0.108355	-1.50573	1
ENSG00000112964	GHR	0.955454	-3.23926	7.7924e-08	0.844513	-3.31903	1	1.37109	-2.85851	7.14184e-18	11.4158	2.96333	4.89155e-31	3.21771	-1.43411	0.231138	0.966728	-3.1524	0.514684	1.33122	-2.69182	0.791497
ENSG00000135272	MDFIC	0.84171	1.06366	0.0109389	1.12602	1.37951	1	1.16087	2.03361	7.18614e-18	0.184877	-2.47105	2.03822e-33	0.415914	-0.0486502	1	0.753479	0.822322	0.69743	2.08197	2.33362	0.00570752
ENSG00000128918	ALDH1A2	0.57441	-2.47641	3.18471e-05	0	-5.83104	1	0.463799	-2.93496	7.35192e-18	4.08535	3.08114	1.39378e-32	0.517082	-2.58686	0.0222064	0.29144	-3.37022	0.45143	0.425682	-2.83115	0.756277
ENSG00000055163	CYFIP2	0.547396	-1.73363	0.0044337	0.281504	-2.44553	1	0.262911	-2.95291	7.44401e-18	2.29598	2.52765	1.14439e-23	0.407483	-2.12521	0.0836605	0.319873	-2.43715	0.758576	1.56341	-0.159845	1
ENSG00000103335	PIEZO1	0.153555	0.259432	0.761243	0.281504	1.29182	1	0.362257	2.11037	7.5108e-18	0.0656817	-2.13001	1.37031e-22	0.2473	0.974792	0.240803	0.142166	0.181308	1	0.23993	0.923826	0.753056
ENSG00000226029	LINC01772	0.0142181	0.325442	0.940352	0	2.08088	1	0.0488498	3.23946	7.58574e-18	0.00222428	-3.99485	6.20703e-25	0.0224818	1.04294	0.654248	0.0355415	1.78658	0.571383	0.046438	2.14344	0.407219
ENSG00000007933	FMO3	0.23602	-3.31101	5.6788e-08	0.112602	-3.79462	1	0.340302	-2.92956	7.63632e-18	2.9596	2.8128	2.2643e-28	1.11566	-1.01429	0.697765	0.533122	-2.06055	0.882419	0.572735	-1.9563	1
ENSG00000115525	ST3GAL5	0.196209	1.28627	0.0033609	0.168903	1.27201	1	0.25358	2.2087	7.65504e-18	0.0370277	-2.51467	1.11803e-27	0.0196716	-2.01725	0.215863	0.191924	1.18286	0.549368	0.270888	1.68132	0.235569
ENSG00000245694	CRNDE	0.0184835	-0.084064	1	0	1.34816	1	0.0691582	2.64703	7.74498e-18	0.0104672	-2.11993	1.83588e-13	0.00562046	-1.34938	0.714488	0.0142166	0.0126479	1	0.0154793	0.136062	1
ENSG00000134769	DTNA	3.24599	1.47255	0.000131581	0.0563008	-3.61455	1	0.190459	-3.0019	7.76483e-18	1.46083	0.659694	0.00859445	0.435586	-1.60863	0.276903	0.746371	-0.809251	1	0.301847	-2.09862	0.984856
ENSG00000132837	DMGDH	0.312798	-2.93593	9.78113e-07	0.337805	-2.60409	1	0.349633	-2.92252	7.77863e-18	3.0525	3.05513	2.34197e-32	0.539564	-2.10332	0.0842282	0.341198	-2.72756	0.648235	0.46438	-2.28741	0.907687
ENSG00000119125	GDA	0.218958	-2.55069	2.13236e-05	0.112602	-2.93353	1	0.183324	-2.95983	7.81528e-18	1.64243	3.03302	5.45089e-31	0.23887	-2.37844	0.0426072	0.199032	-2.59096	0.698528	0.247669	-2.28069	0.914385
ENSG00000176641	RNF152	0.38531	-2.59269	1.47161e-05	0.225203	-3.04944	1	0.335362	-2.94287	7.98254e-18	2.93317	2.72818	8.87645e-27	1.21683	-0.878919	0.829441	0.206141	-3.39626	0.44602	0.417942	-2.39686	0.887039
ENSG00000197977	ELOVL2	0.137915	-1.6341	0.00969323	0	-2.95546	1	0.0565341	-3.08748	8.23394e-18	0.549004	2.70449	1.37589e-24	0.106789	-1.95305	0.138052	0.149274	-1.42252	1	0.0541777	-2.76308	0.776109
ENSG00000135976	ANKRD36	0.672515	1.06714	0.0106841	1.57642	2.17614	1	0.922109	2.02295	8.51859e-18	0.142746	-2.53749	1.94425e-35	0.578907	0.7876	0.380028	0.653963	0.94924	0.614931	1.15321	1.78516	0.110132
ENSG00000241224	C3orf85	0.0113745	-4.01192	2.38183e-08	0	-1.86233	1	0.0225038	-3.3076	8.56959e-18	0.265213	3.69352	5.78438e-35	0.0281023	-2.69131	0.0293316	0.0142166	-3.20928	0.529913	0.023219	-2.67014	0.828487
ENSG00000138075	ABCG5	0.0611377	-3.12249	6.06645e-07	0.0563008	-2.26785	1	0.0730003	-3.03313	8.60406e-18	0.695022	3.25361	3.49242e-33	0.073066	-2.80177	0.0138161	0.0497581	-3.19959	0.509199	0.154793	-1.68046	1
ENSG00000262801	U91319.1	0.363983	0.0650985	1	0	-2.71659	1	0.0450077	-3.17607	8.62455e-18	0.442108	1.79822	2.0229e-12	0.101168	-1.78867	0.215978	0.0924078	-1.83757	1	0.116095	-1.52075	1
ENSG00000092051	JPH4	0	-1.7113	0.416232	0	3.61375	1	0.0214061	4.62413	8.96127e-18	0.00091588	-3.59188	1.10735e-11	0	-0.681578	1	0	0.680451	1	0	0.803865	1
ENSG00000127472	PLA2G5	0.0255925	-3.27182	5.21364e-06	0	-2.20452	1	0.688837	2.1487	8.96165e-18	0.00798124	-6.65505	1.11251e-138	3.67578	4.83494	6.71616e-45	0.0142166	-3.55177	0.569992	0.0541777	-2.0106	1
ENSG00000151790	TDO2	0.774885	-1.88533	0.0016535	0.506708	-2.35757	1	0.422084	-2.91926	9.07289e-18	3.62257	2.66525	5.04551e-26	0.868361	-1.68395	0.227001	0.62553	-2.1332	0.854978	0.68883	-1.99361	1
ENSG00000112293	GPLD1	0.0938393	-3.11368	3.91575e-07	0.563008	-0.404962	1	0.115812	-2.96759	9.10664e-18	1.04646	3.08094	1.58516e-31	0.165804	-2.24437	0.060798	0.106624	-2.79683	0.625765	0.23219	-1.71664	1
ENSG00000160796	NBEAL2	0.156399	1.88616	5.56152e-06	0	0.0888562	1	0.15094	2.35544	9.13222e-18	0.0128223	-3.43176	9.57438e-41	0.0309125	-0.591875	1	0.0852996	0.888356	0.824099	0.263149	2.5019	0.0120877
ENSG00000104611	SH2D4A	0.368248	-0.327559	0.919627	0.168903	-1.10166	1	0.0647672	-3.039	9.1344e-18	0.589565	2.09981	8.48267e-17	0.109599	-2.06451	0.101915	0.0497581	-3.03379	0.560417	0.069657	-2.58787	0.829258
ENSG00000233008	LINC01725	1.44598	-0.984269	0.118138	1.12602	-1.30734	1	0.42922	-2.9157	9.20306e-18	3.6104	2.29667	1.79773e-20	1.13533	-1.31457	0.454379	0.355415	-2.95909	0.576725	0.425682	-2.7005	0.790469
ENSG00000108175	ZMIZ1	0.749292	0.624709	0.214239	0.112602	-1.65609	1	1.34255	2.01017	9.36856e-18	0.28811	-1.82648	7.31051e-19	0.455257	-0.144583	1	0.604205	0.274095	1	0.131574	-1.87703	1
ENSG00000144034	TPRKB	0.036967	0.0207494	1	0	0.495916	1	0.115264	2.39394	9.64709e-18	0.0187101	-2.14988	4.82294e-17	0.0309125	-0.175022	1	0.0924078	1.41669	0.466546	0.0309587	0.0221707	1
ENSG00000048471	SNX29	0.681045	-0.20819	1	4.84187	2.58338	0.832643	2.072	1.9978	1.01761e-17	0.443809	-1.84253	2.13659e-19	0.694127	-0.172617	1	2.37417	1.63864	0.116892	0.959718	0.302911	1
ENSG00000272855	AC104458.1	0	-0.964064	0.789842	0	4.36099	1	0.0148196	7.10955	1.08472e-17	0	-6.07731	7.09466e-13	0	0.0656561	1	0	1.42769	1	0	1.5511	1
ENSG00000254952	AP001257.1	0	-0.964064	0.789842	0	4.36099	1	0.0148196	7.10955	1.08472e-17	0	-6.07731	7.09466e-13	0	0.0656561	1	0	1.42769	1	0	1.5511	1
ENSG00000153558	FBXL2	0.528912	2.94753	5.24422e-19	0.0563008	0.111703	1	0.280475	2.18585	1.09371e-17	0.0141307	-4.40565	6.86674e-73	0.171424	0.854228	0.382107	0.0497581	-0.813447	1	0.0386983	-1.10779	1
ENSG00000140284	SLC27A2	0.181991	-4.08469	1.10596e-10	0.112602	-4.19168	1	0.453919	-2.91107	1.10453e-17	3.96537	3.34483	3.98974e-37	0.542374	-2.4633	0.0318226	0.284332	-3.35066	0.453713	0.356025	-3.02993	0.688307
ENSG00000072080	SPP2	0.0497632	-3.00185	1.83838e-06	0.0563008	-1.85853	1	0.0537897	-3.06138	1.13067e-17	0.52022	3.05815	9.89979e-30	0.101168	-1.93225	0.139526	0.120841	-1.61636	1	0.0773966	-2.20587	0.928442
ENSG00000130226	DPP6	0.685311	0.817389	0.0708534	0.506708	0.384688	1	0.0570829	-3.0577	1.15897e-17	0.489734	1.20595	9.73709e-07	0.0955478	-2.09508	0.0986529	0.0995161	-1.96201	0.928247	0.22445	-0.833674	1
ENSG00000183850	ZNF730	0.0227489	0.801471	0.398663	0	1.88294	1	0.0543386	3.11316	1.16151e-17	0.00405604	-3.23574	6.3033e-20	0.0224818	0.833483	0.747763	0.0071083	-0.0410841	1	0	-0.926948	1
ENSG00000254211	LINC01485	0.0298579	-3.19862	9.44319e-07	0.0563008	-1.34292	1	0.035128	-3.15522	1.16692e-17	0.366352	3.27488	1.60461e-31	0.0449637	-2.54335	0.035803	0.071083	-1.81233	0.992328	0.0541777	-2.14984	0.946376
ENSG00000186480	INSIG1	0.38531	-3.58891	5.1732e-09	0.281504	-3.77451	1	0.712439	-2.84239	1.1798e-17	5.89329	3.08184	7.1058e-33	1.12128	-1.99886	0.108255	0.824562	-2.41901	0.758576	0.897801	-2.2956	0.90877
ENSG00000144642	RBMS3	1.67489	0.925915	0.0462604	0.168903	-2.13115	1	2.50012	2.02269	1.20282e-17	0.0385978	-6.31759	1.47479e-167	10.8475	4.18391	1.28658e-33	1.16576	0.325093	1	0.22445	-2.03042	1
ENSG00000105398	SULT2A1	0.113745	-3.45122	2.90746e-08	0.225203	-2.15269	1	0.179482	-2.94631	1.21751e-17	1.59494	3.0604	2.68722e-31	0.320366	-1.91199	0.139727	0.206141	-2.4982	0.732255	0.394723	-1.57875	1
ENSG00000101574	METTL4	0.115166	-0.0207444	1	0.281504	1.44269	1	0.327678	2.12106	1.22027e-17	0.0660742	-1.87567	2.7909e-17	0.103979	-0.152857	1	0.142166	0.333886	1	0.22445	0.982256	0.705558
ENSG00000100024	UPB1	0.0796212	-4.016	2.89658e-10	0.225203	-2.20757	1	0.189911	-2.91923	1.2906e-17	1.6652	3.22366	2.67733e-34	0.325987	-1.94225	0.124616	0.106624	-3.4616	0.414878	0.208971	-2.52953	0.842724
ENSG00000148426	PROSER2	0.67678	-0.121695	1	0.112602	-2.19853	1	0.110324	-2.95472	1.29504e-17	0.932365	1.88707	1.96165e-14	0.264162	-1.49211	0.333258	0.0497581	-3.71588	0.347883	0.139314	-2.34253	0.892064
ENSG00000111713	GYS2	0.119432	-3.7935	1.41525e-09	0	-4.88499	1	0.244249	-2.91197	1.31107e-17	2.12746	3.18585	8.37583e-34	0.345658	-2.21565	0.0640547	0.199032	-2.95793	0.574419	0.46438	-1.75904	1
ENSG00000088386	SLC15A1	0.513272	0.236247	0.753669	0.0563008	-2.05173	1	0.0631206	-3.02501	1.32026e-17	0.55607	1.75573	1.54343e-12	0.073066	-2.5846	0.0265433	0.071083	-2.52288	0.723784	0.0619173	-2.68958	0.78994
ENSG00000111816	FRK	1.11896	0.192859	0.81378	0.0563008	-3.21442	1	0.15094	-2.93455	1.32026e-17	1.23801	1.68546	3.7206e-12	0.314746	-1.6745	0.232522	0.149274	-2.68558	0.660207	0.178012	-2.43637	0.867215
ENSG00000164659	KIAA1324L	0.0284361	-0.854504	0.437556	0	0.0262339	1	0.158625	2.37358	1.32411e-17	0.00366352	-5.48075	7.6439e-75	0.601389	4.16588	1.40319e-24	0.0355415	-0.30928	1	0.0619173	0.406846	1
ENSG00000204217	BMPR2	0.885786	-0.102078	1	1.23862	0.373643	1	2.50781	1.99181	1.36437e-17	0.547958	-1.79981	1.64445e-18	1.78731	0.959342	0.200153	0.845887	-0.162563	1	0.603694	-0.648094	1
ENSG00000158470	B4GALT5	0.799055	1.04917	0.0121408	0.619309	0.63177	1	1.10269	2.01191	1.40063e-17	0.206858	-2.13728	2.52e-25	0.283833	-0.54666	1	0.618422	0.597757	0.845483	0.890061	1.12897	0.536113
ENSG00000103460	TOX3	1.50001	2.44371	3.71752e-13	0	-2.73893	1	0.0461054	-3.16378	1.40553e-17	0.34738	-0.106802	0.748172	0.0983581	-1.85112	0.195202	0.0142166	-4.08651	0.322261	0.069657	-2.2235	0.959415
ENSG00000262769	AC025627.1	0.304267	-0.0680665	1	0	-2.58362	1	0.0433611	-3.09441	1.40685e-17	0.409137	2.01015	2.88392e-15	0.0505841	-2.62347	0.0270551	0.0355415	-2.92987	0.596876	0.0386983	-2.80645	0.757305
ENSG00000187720	THSD4	13.483	2.60923	1.18456e-16	0.619309	-2.20257	1	0.452272	-2.92804	1.40685e-17	2.73076	-0.33549	0.189315	1.35172	-1.14848	0.598466	0.383848	-2.93752	0.600505	0.518558	-2.50742	0.865785
ENSG00000164626	KCNK5	0.349764	1.96035	6.46441e-08	0	-1.00783	1	0.00933086	-3.6827	1.43049e-17	0.115401	0.413028	0.164275	0.00843069	-3.29942	0.0128534	0.0071083	-2.93989	0.649223	0.0541777	-0.808964	1
ENSG00000041515	MYO16	0.143602	-2.67781	9.34932e-06	0.112602	-2.45539	1	0.132828	-2.94464	1.44885e-17	1.18096	3.07891	1.72823e-31	0.168614	-2.39608	0.0407591	0.0781913	-3.38732	0.44418	0.201231	-2.09169	0.967212
ENSG00000065413	ANKRD44	1.7147	0.499065	0.419855	8.21992	2.66692	0.790687	3.30093	1.99352	1.47042e-17	0.528986	-2.49005	9.69383e-35	1.00887	-0.312966	1	3.62523	1.57111	0.150687	9.1715	2.98644	2.12564e-05
ENSG00000117707	PROX1	0.904269	-1.58034	0.0102108	0.168903	-3.60346	1	0.405618	-2.89975	1.50228e-17	3.42984	2.62433	2.55568e-25	0.73347	-1.852	0.15653	0.383848	-2.75277	0.646566	0.534037	-2.28065	0.91477
ENSG00000130300	PLVAP	0.00284361	-1.42973	0.575054	0	2.2857	1	0.0510453	4.21293	1.54793e-17	0.00222428	-3.75824	7.26204e-15	0.00843069	0.027521	1	0.0142166	0.962022	1	0	-0.524189	1
ENSG00000175003	SLC22A1	0.260191	-2.57015	1.61269e-05	0.112602	-3.20026	1	0.229429	-2.90222	1.58156e-17	1.97372	2.99994	7.8496e-31	0.295074	-2.34323	0.0448776	0.263007	-2.46741	0.735037	0.278628	-2.38256	0.883916
ENSG00000162989	KCNJ3	0.183413	0.130949	0.945263	0	-1.67165	1	0.0186617	-3.3815	1.58398e-17	0.215755	1.89473	9.77223e-13	0.0449637	-1.86687	0.204283	0.0071083	-3.60416	0.446816	0.023219	-2.47917	0.876675
ENSG00000113600	C9	0.260191	-3.62989	4.67362e-09	0.394106	-2.83614	1	0.495085	-2.84388	1.58668e-17	4.10576	3.11979	3.14182e-33	0.562046	-2.47193	0.0315642	0.71083	-2.10714	0.869824	0.804925	-1.92752	1
ENSG00000122420	PTGFR	0.264456	-1.10542	0.11067	0.0563008	-2.37276	1	0.0806845	-2.99366	1.60455e-17	0.729302	2.57861	2.16716e-23	0.0871171	-2.66081	0.0209057	0.0639747	-2.98219	0.573244	0.092876	-2.47954	0.861918
ENSG00000136872	ALDOB	0.686733	-3.2168	9.34904e-08	1.57642	-1.96276	1	0.996756	-2.81933	1.60651e-17	8.09127	2.98947	1.73084e-31	1.38825	-2.15441	0.072797	1.19419	-2.35006	0.77565	1.84978	-1.71905	1
ENSG00000149124	GLYAT	0.116588	-3.10219	3.91575e-07	0.0563008	-3.16356	1	0.146549	-2.9259	1.64487e-17	1.28642	3.08657	8.59251e-32	0.25011	-1.95467	0.123393	0.142166	-2.70188	0.654524	0.154793	-2.57846	0.831717
ENSG00000152990	ADGRA3	1.55261	-1.9329	0.000502096	0.844513	-2.72764	1	0.935282	-2.8177	1.65292e-17	7.50223	2.70243	7.89908e-27	1.50628	-1.94181	0.122513	1.03781	-2.45816	0.740195	1.23061	-2.21218	0.927946
ENSG00000128849	CGNL1	0.575832	-1.24198	0.05752	0.225203	-2.30171	1	0.204181	-2.90882	1.74493e-17	1.73193	2.52914	9.99123e-24	0.351279	-1.92933	0.129685	0.127949	-3.30758	0.461413	0.201231	-2.6764	0.797667
ENSG00000164736	SOX17	0	-1.24417	0.685305	0	4.08088	1	0.0181129	7.38966	1.80454e-17	0	-6.35742	3.43329e-13	0	-0.214452	1	0	1.14758	1	0	1.27099	1
ENSG00000103569	AQP9	0.0966829	-3.33026	8.72463e-08	0.112602	-2.5383	1	0.141061	-2.94101	1.93719e-17	1.2507	3.07632	2.80263e-31	0.23887	-1.98033	0.120347	0.191924	-2.24561	0.820131	0.23219	-1.97492	1
ENSG00000086300	SNX10	0.577254	0.193633	0.823277	0	-3.26054	1	0.074098	-3.00346	1.94673e-17	0.626462	1.45173	3.78743e-09	0.0871171	-2.54774	0.030161	0.838779	0.732183	0.758576	0.270888	-0.891318	1
ENSG00000164089	ETNPPL	0.044076	-3.72014	1.13457e-08	0.112602	-1.81703	1	0.0812334	-3.01391	1.96993e-17	0.762274	3.22736	1.96875e-32	0.0983581	-2.51954	0.0340573	0.127949	-2.08356	0.889856	0.178012	-1.62192	1
ENSG00000159733	ZFYVE28	0.125119	-0.391782	0.864443	0.337805	1.19598	1	0.449528	2.09751	1.96993e-17	0.0857002	-2.02745	2.23742e-20	0.103979	-0.633114	1	0.0995161	-0.631208	1	1.11451	2.87659	0.000129917
ENSG00000112902	SEMA5A	1.0365	1.41473	0.000259072	0.0563008	-2.01715	1	0.0576318	-3.1228	1.98102e-17	0.380613	-0.536289	0.0278357	2.48143	2.77827	6.31889e-11	0.113733	-1.85834	1	0.116095	-1.8227	1
ENSG00000168961	LGALS9	0.0156399	0.199434	1	0	1.83742	1	0.0548874	3.02967	1.99335e-17	0.00183176	-4.56274	1.19013e-32	0.0112409	-0.0996816	1	0.191924	3.97631	1.34588e-06	0.0309587	1.38576	0.842724
ENSG00000105997	HOXA3	0	-2.32663	0.244146	0.0563008	4.01859	1	0.0312858	4.25329	2.02077e-17	0.00039252	-5.37848	1.22724e-20	0.00843069	0.764487	1	0.0071083	1.08529	1	0.046438	3.12141	0.135221
ENSG00000121351	IAPP	0.0284361	-2.76087	2.57267e-05	0	-1.84219	1	0.0230527	-3.25239	2.09303e-17	0.259848	3.41964	1.1478e-31	0.0252921	-2.80928	0.0220313	0.0142166	-3.18913	0.534575	0.023219	-2.64997	0.818155
ENSG00000016391	CHDH	0.356874	-0.154561	1	0.0563008	-1.89371	1	0.0565341	-3.02458	2.10921e-17	0.506089	1.97183	5.06542e-15	0.0955478	-2.04857	0.108686	0.0639747	-2.50238	0.727743	0.0773966	-2.24112	0.917228
ENSG00000124568	SLC17A1	0.258769	-0.846497	0.282788	0	-3.0917	1	0.065316	-3.01552	2.12867e-17	0.593359	2.34587	7.13452e-20	0.143322	-1.67151	0.247642	0.071083	-2.56262	0.713334	0.0541777	-2.89952	0.738322
ENSG00000023839	ABCC2	0.116588	-3.39511	4.17425e-08	0.112602	-2.86932	1	0.181129	-2.91173	2.14278e-17	1.57086	3.03134	5.98769e-31	0.390622	-1.60457	0.263571	0.127949	-3.13782	0.522492	0.286368	-2.01223	0.996227
ENSG00000141068	KSR1	0.127963	0.221802	0.817962	0.281504	1.51849	1	0.311212	2.12327	2.14703e-17	0.0584855	-2.03814	6.87532e-20	0.106789	-0.0363436	1	0.199032	0.886007	0.722542	0.263149	1.28806	0.479954
ENSG00000284377	AL589669.1	0.0654031	-3.26746	2.67147e-07	0.0563008	-2.50695	1	0.0878199	-3.00668	2.17137e-17	0.821806	3.31915	8.33157e-34	0.0843069	-2.84168	0.0136842	0.113733	-2.34948	0.799297	0.0541777	-3.31552	0.627511
ENSG00000164749	HNF4G	3.14504	1.11351	0.00790889	0.0563008	-3.87563	1	0.246993	-2.88592	2.19787e-17	1.83045	0.999426	3.09765e-05	0.387812	-2.04027	0.0992042	0.305657	-2.3459	0.777176	0.441161	-1.82274	1
ENSG00000163749	CCDC158	0.139337	-0.802313	0.334948	0	-2.16258	1	0.030737	-3.16412	2.29755e-17	0.312969	2.43109	6.35903e-20	0.0590148	-1.98666	0.139979	0.0213249	-3.0942	0.558876	0.0386983	-2.3847	0.896596
ENSG00000164054	SHISA5	0.0213271	-0.870955	0.397467	0.0563008	1.40679	1	0.120203	2.32867	2.30068e-17	0.0206727	-2.07081	1.28791e-16	0.0786864	1.06211	0.276486	0.0071083	-1.52651	1	0.092876	1.33438	0.588961
ENSG00000226640	AL357793.1	0.0454978	-3.32451	2.19146e-07	0	-3.05355	1	0.0631206	-3.02656	2.33882e-17	0.590088	2.80858	4.63472e-26	0.154563	-1.52482	0.331898	0.0781913	-2.39856	0.774241	0.410202	-0.0924517	1
ENSG00000169903	TM4SF4	2.79385	2.44783	9.61975e-14	0.337805	-0.824193	1	0.0955041	-3.01209	2.35675e-17	0.639938	-0.146887	0.630763	0.185475	-1.8486	0.180033	0.127949	-2.31449	0.815846	0.123835	-2.35195	0.913514
ENSG00000157131	C8A	0.17346	-3.64758	3.86364e-09	0.112602	-3.68789	1	0.328776	-2.87093	2.40876e-17	2.78231	3.16673	3.11795e-34	0.429965	-2.29157	0.0511111	0.398065	-2.36976	0.770952	0.379244	-2.43583	0.868082
ENSG00000163590	PPM1L	0.807586	-1.38434	0.0290302	0.337805	-2.44176	1	0.321091	-2.88182	2.44105e-17	2.63328	2.24389	1.26517e-19	0.637922	-1.69691	0.222	1.54961	-0.393584	1	1.21513	-0.745232	1
ENSG00000158104	HPD	0.214693	-3.52803	1.08731e-08	0.225203	-3.13738	1	0.372137	-2.87925	2.44919e-17	3.15808	3.08327	1.19624e-32	0.637922	-1.90898	0.136339	0.405173	-2.5316	0.720998	0.487599	-2.26583	0.917572
ENSG00000134240	HMGCS2	0.420855	-3.36284	3.20221e-08	0.619309	-2.6765	1	0.681702	-2.80719	2.45977e-17	5.50234	3.05593	1.87317e-32	0.994821	-2.07386	0.0903024	0.696613	-2.56256	0.707029	0.735268	-2.48363	0.859254
ENSG00000253666	AP000424.1	0.639813	2.79609	4.19676e-18	0	-1.2642	1	0.0126241	-3.52117	2.58047e-17	0.117625	-0.372052	0.163284	0.0196716	-2.5522	0.0570902	0	-4.1975	0.326332	0.0154793	-2.48704	0.895189
ENSG00000121964	GTDC1	0.462087	-0.26228	1	0.563008	0.0946863	1	1.45507	1.99295	2.58546e-17	0.278166	-2.1113	7.80425e-25	1.25617	1.25778	0.0518652	1.41455	1.39256	0.268507	1.37766	1.35067	0.360661
ENSG00000150977	RILPL2	0.0298579	-0.542768	0.761243	0.112602	1.84942	1	0.136121	2.39801	2.77282e-17	0.0172709	-2.66175	1.12377e-24	0.0421535	0.0088249	1	0.348306	3.12401	6.82003e-05	0.100616	1.29544	0.62193
ENSG00000007001	UPP2	0.302845	-1.51755	0.0221263	0.112602	-2.38321	1	0.116361	-3.06556	2.78013e-17	1.09775	2.49555	4.41408e-21	0.441206	-0.93467	0.822201	0.0852996	-3.19943	0.583931	0.154793	-2.38285	0.934311
ENSG00000143476	DTL	0.0255925	-0.244172	1	0.0563008	1.75895	1	0.105384	2.67549	2.86945e-17	0.0142616	-2.34657	1.28602e-15	0.0281023	-0.0382447	1	0.0142166	-0.585139	1	0.0619173	1.149	0.795507
ENSG00000227258	SMIM2-AS1	0.0796212	-1.68467	0.00859211	0	-2.2229	1	0.0329325	-3.12572	2.90053e-17	0.333642	2.95943	5.56097e-27	0.0337228	-2.81133	0.0181534	0.0355415	-2.56855	0.713334	0.0154793	-3.44675	0.587119
ENSG00000151224	MAT1A	0.217536	-3.50222	1.24695e-08	0.394106	-2.45234	1	0.373783	-2.86573	2.90939e-17	3.14081	3.05957	2.33612e-32	0.567666	-2.07112	0.0921061	0.454931	-2.36	0.77565	0.665611	-1.81475	1
ENSG00000157388	CACNA1D	1.88105	1.46327	0.000149885	0.112602	-2.25039	1	0.114715	-2.95042	2.97697e-17	0.858572	0.719315	0.00385618	0.213577	-1.85084	0.167479	0.191924	-1.9569	0.93556	0.116095	-2.64295	0.82645
ENSG00000230645	LINC01818	0.0682467	-3.80263	3.07716e-09	0	-4.09932	1	0.139414	-2.93347	2.98806e-17	1.23552	3.22442	2.40355e-33	0.213577	-2.11671	0.0903977	0.0781913	-3.44605	0.441362	0.22445	-1.99807	1
ENSG00000118520	ARG1	0.140759	-3.98383	2.61634e-10	0.225203	-2.98673	1	0.339753	-2.85924	3.09056e-17	2.85532	3.19969	9.50867e-35	0.49179	-2.1337	0.0782469	0.270115	-2.9544	0.576362	0.379244	-2.47184	0.860349
ENSG00000259168	AC104002.3	0.0199053	-3.33794	2.34778e-06	0	-1.92903	1	0.0225038	-3.37561	3.12483e-17	0.277381	3.63083	2.79902e-32	0.0224818	-3.04916	0.0181534	0.0213249	-2.86036	0.707029	0.0309587	-2.41436	0.940689
ENSG00000107554	DNMBP	0.277252	-0.685383	0.449921	0.168903	-1.03501	1	1.15483	1.98921	3.18349e-17	0.293997	-1.40699	2.5091e-11	0.182665	-1.26685	0.505699	0.568664	0.395292	0.988338	0.185752	-1.1946	1
ENSG00000135094	SDS	0.665406	-3.37712	3.88796e-08	2.02683	-1.72494	1	1.07524	-2.82393	3.26422e-17	8.74076	2.94235	4.38062e-30	1.86037	-1.84397	0.165305	1.4572	-2.17772	0.853018	2.11293	-1.64138	1
ENSG00000178852	EFCAB13	0.196209	-0.384836	0.849482	0.225203	0.0708355	1	0.680055	2.02373	3.3315e-17	0.161849	-1.55266	3.51576e-13	0.205147	-0.30016	1	0.234574	-0.081574	1	0.139314	-0.805659	1
ENSG00000156463	SH3RF2	0.644079	0.21554	0.782291	0	-3.39795	1	0.0845267	-2.95087	3.38064e-17	0.704442	1.71327	4.08913e-12	0.160183	-1.82168	0.174606	0.0639747	-3.00718	0.569992	0.0541777	-3.20617	0.638569
ENSG00000156222	SLC28A1	0.119432	-2.37189	8.67415e-05	0	-3.47529	1	0.0905643	-2.92871	3.47794e-17	0.793806	2.92201	1.0675e-28	0.154563	-1.95081	0.127094	0.106624	-2.4052	0.758576	0.092876	-2.58203	0.829378
ENSG00000147573	TRIM55	0.0255925	-3.98727	3.64963e-09	0.0563008	-1.9158	1	0.0570829	-3.03307	3.48115e-17	0.544294	3.23706	8.54511e-32	0.106789	-1.91338	0.155869	0.071083	-2.38668	0.784654	0.0851363	-2.1374	0.961664
ENSG00000091656	ZFHX4	1.55119	1.11487	0.0083856	0.112602	-2.2701	1	0.119655	-2.9085	3.48433e-17	0.896777	0.947467	9.0926e-05	0.314746	-1.31103	0.459933	0.156383	-2.26134	0.805124	0.216711	-1.80246	1
ENSG00000255974	CYP2A6	0.214693	-3.5843	7.79333e-09	0.394106	-2.51509	1	0.389152	-2.87055	3.6473e-17	3.29089	3.1599	8.87414e-34	0.514272	-2.27718	0.0559562	0.390956	-2.6384	0.689322	0.47212	-2.36782	0.896596
ENSG00000234840	LINC01239	0.379622	-0.76415	0.357837	0.112602	-1.97759	1	0.096053	-2.93208	3.81725e-17	0.819712	2.27998	2.30846e-19	0.151752	-2.06545	0.100996	0.149274	-2.03238	0.899807	0.116095	-2.36968	0.891823
ENSG00000100557	CCDC198	1.80285	2.75884	3.07325e-18	0.0563008	-1.78221	1	0.0510453	-3.05984	3.8193e-17	0.333511	-0.415151	0.101375	0.0871171	-2.06657	0.116449	0.0639747	-2.39067	0.786033	0.0541777	-2.58991	0.851369
ENSG00000125637	PSD4	0.179148	-0.981004	0.18521	0.281504	-0.107396	1	0.0493987	-3.01735	3.91436e-17	0.446949	2.20177	9.14676e-18	0.0899274	-1.93278	0.142379	0.156383	-1.09549	1	0.247669	-0.447339	1
ENSG00000060138	YBX3	0.241707	0.875281	0.0669236	0.0563008	-0.389123	1	0.381468	2.07803	3.99879e-17	0.0682985	-2.18473	1.77753e-23	0.216388	0.675605	0.547583	0.199032	0.56164	0.915563	0.108355	-0.27962	1
ENSG00000113163	COL4A3BP	0.855928	-0.197837	1	0.788212	-0.28493	1	2.55007	1.96194	4.0003e-17	0.625022	-1.53761	1.01972e-13	0.61544	-0.677386	1	1.17998	0.279591	1	0.804925	-0.27506	1
ENSG00000160862	AZGP1	0.383888	-1.58903	0.0101323	0.225203	-2.05663	1	0.17564	-2.87966	4.24927e-17	1.46802	2.62937	9.31008e-25	0.252921	-2.15568	0.0776134	0.191924	-2.50172	0.730795	0.309587	-1.82654	1
ENSG00000167766	ZNF83	1.12038	1.90398	4.78914e-08	0.112602	-1.14303	1	0.931989	1.98554	4.32438e-17	0.125999	-2.83432	7.49151e-44	0.660404	0.950313	0.22421	0.490472	0.493573	0.92507	0.448901	0.366116	1
ENSG00000257062	AC022335.1	0.0483414	-2.4991	0.00016338	0.0563008	-1.32	1	0.0323836	-3.24983	4.46472e-17	0.359156	3.14194	1.285e-27	0.0505841	-2.35884	0.0800845	0.0497581	-2.25029	0.883091	0.069657	-1.80394	1
ENSG00000065534	MYLK	1.10901	-0.175976	1	0	-4.54633	1	0.200339	-2.85707	4.47165e-17	1.54483	1.58068	5.10377e-11	1.23088	-0.0158015	1	0.113733	-3.39045	0.4361	0.286368	-2.10432	0.961297
ENSG00000132182	NUP210	0.184835	-0.462023	0.743519	0.788212	1.67329	1	0.0329325	-3.14428	4.47311e-17	0.311399	1.53801	1.6329e-09	0.0674455	-1.87974	0.181653	0.241682	-0.0269203	1	0.595954	1.2759	0.43355
ENSG00000123933	MXD4	0.051185	-0.733526	0.462167	0.281504	1.91725	1	0.237114	2.13264	4.55491e-17	0.0448781	-2.01361	8.65182e-19	0.154563	0.925478	0.319692	0.177707	1.13135	0.576173	0.170273	1.07305	0.689888
ENSG00000125845	BMP2	0.0568723	1.96244	0.000145861	0	1.59091	1	0.0614739	2.8186	4.80423e-17	0.00314016	-4.0098	1.11973e-31	0.0337228	1.08963	0.465734	0.0142166	0.25776	1	0	-1.21897	1
ENSG00000167645	YIF1B	0.00426542	-1.74167	0.151334	0	1.56101	1	0.0631206	2.83825	4.8085e-17	0.00614948	-2.89444	2.29598e-19	0.0449637	1.47666	0.160704	0.0426498	1.48015	0.643566	0.0541777	1.80387	0.506473
ENSG00000170485	NPAS2	0.521803	1.6449	1.85541e-05	0.0563008	-0.836582	1	0.520882	2.08154	4.81786e-17	0.0913263	-2.22807	1.81215e-24	0.0927376	-1.02181	0.770803	0.0142166	-3.18422	0.605725	0.0386983	-2.0587	1
ENSG00000147481	SNTG1	0.036967	-4.29815	1.55651e-10	0.168903	-1.73234	1	0.10703	-2.94709	4.92816e-17	0.959973	3.2812	1.54395e-33	0.132081	-2.43438	0.0422992	0.142166	-2.27011	0.822111	0.162533	-2.07939	0.986242
ENSG00000185950	IRS2	0.615642	-0.563047	0.587809	0.0563008	-3.06573	1	0.141061	-2.88179	4.98671e-17	1.12967	1.83736	5.8035e-14	0.474929	-0.92629	0.785946	0.632638	-0.493938	1	0.402463	-1.14004	1
ENSG00000186529	CYP4F3	0.11801	-3.63379	5.24335e-09	0.337805	-1.90111	1	0.225587	-2.84873	5.01164e-17	1.87624	3.06826	7.23905e-32	0.354089	-2.00355	0.10795	0.284332	-2.28095	0.798256	0.325066	-2.08863	0.964921
ENSG00000257894	AC027288.3	0.324172	0.858331	0.0676966	0.112602	-0.240343	1	0.0225038	-3.27127	5.10595e-17	0.216409	0.826472	0.00165025	0.295074	0.682068	0.520317	0.0142166	-3.17364	0.569857	0.0619173	-1.46102	1
ENSG00000198947	DMD	0.904269	-1.0691	0.127276	0.225203	-2.78404	1	0.291452	-2.87794	5.14584e-17	2.03757	0.60501	0.0159714	8.25365	2.35043	2.84944e-07	0.589989	-1.64118	1	0.417942	-2.13085	0.967364
ENSG00000138678	GPAT3	0.172039	-2.92879	2.53451e-06	0.112602	-2.96234	1	0.189362	-2.94155	5.24555e-17	1.68051	3.12394	3.38281e-31	0.23887	-2.40744	0.0477113	0.191924	-2.67056	0.711537	0.23219	-2.39998	0.908009
ENSG00000178607	ERN1	0.635548	-1.93285	0.00120701	4.33516	0.848669	1	0.379272	-2.83226	5.27231e-17	3.04569	2.4886	2.4044e-23	0.570477	-2.05233	0.0958088	0.341198	-2.757	0.640116	1.95814	-0.247711	1
ENSG00000079557	AFM	0.29147	-3.15572	2.21383e-07	0.337805	-2.72067	1	0.397934	-2.85074	5.33312e-17	3.3075	3.03834	7.93e-32	0.573287	-2.13308	0.0822539	0.348306	-2.81513	0.631303	0.665611	-1.89062	1
ENSG00000256162	SMLR1	0.0213271	-2.02399	0.00431018	0.0563008	0.279598	1	0.00713537	-3.76081	5.46288e-17	0.119326	3.35506	1.08572e-25	0.00562046	-3.42925	0.011761	0.0213249	-1.65066	1	0.0154793	-1.9438	1
ENSG00000178104	PDE4DIP	0.44076	-1.15352	0.0854363	0.619309	-0.567074	1	0.151489	-2.86657	5.48094e-17	1.20464	1.88609	1.10743e-14	0.49179	-0.964617	0.74521	1.31503	0.478574	0.919045	0.580475	-0.704941	1
ENSG00000069431	ABCC9	0.123697	-3.97609	3.42579e-10	0.112602	-3.53167	1	0.300234	-2.8448	5.52394e-17	2.44317	2.58452	1.2628e-24	1.61026	-0.205182	1	0.234574	-2.96022	0.579249	0.371504	-2.30848	0.90644
ENSG00000283240	AC007529.2	0.174882	-1.63558	0.00904876	0.0563008	-2.2962	1	0.0790379	-2.94547	5.54933e-17	0.696854	2.75601	9.84617e-26	0.12084	-2.12134	0.0921061	0.071083	-2.76777	0.646566	0.0386983	-3.52011	0.552122
ENSG00000275342	PRAG1	0.880098	1.58852	1.86734e-05	0.168903	-0.635387	1	0.878748	1.99876	5.60298e-17	0.164204	-2.15711	3.104e-25	0.0562046	-2.53152	0.0402235	0.156383	-1.03744	1	0.441161	0.434666	0.992666
ENSG00000263400	TMEM220-AS1	0.174882	-1.58595	0.0110431	0	-3.24793	1	0.0773913	-2.92662	5.61918e-17	0.671601	2.67654	7.88412e-25	0.11803	-2.10587	0.0916175	0.106624	-2.17726	0.837559	0.0851363	-2.46995	0.860349
ENSG00000221947	XKR9	0.265878	-1.69455	0.00571011	0.957114	0.218028	1	0.130632	-2.88091	5.67005e-17	1.08964	2.54209	2.53844e-23	0.252921	-1.72756	0.211326	0.149274	-2.42512	0.756296	0.301847	-1.43629	1
ENSG00000283003	AC007221.2	0.00710903	-5.5526	8.85268e-13	0.0563008	-1.81394	1	0.0526919	-3.04589	5.86121e-17	0.513154	3.702	1.30096e-37	0.0477739	-2.93363	0.0130664	0.0142166	-4.16192	0.306671	0.023219	-3.62311	0.561898
ENSG00000131620	ANO1	0.250238	-1.25706	0.0575852	0	-3.44084	1	0.0889176	-2.92035	5.91246e-17	0.745657	2.10613	5.86467e-17	0.542374	-0.0909874	1	0.0852996	-2.67093	0.673488	0.0386983	-3.66461	0.509071
ENSG00000118620	ZNF430	0.159242	1.65224	7.40933e-05	0.112602	1.46328	1	0.166858	2.21501	6.0548e-17	0.0164858	-3.25281	1.26564e-40	0.103979	0.913924	0.380028	0.163491	1.57921	0.280337	0.178012	1.70263	0.263178
ENSG00000133104	SPART	0.325594	1.70436	8.72109e-06	0.112602	0.477179	1	0.315054	2.08591	6.1655e-17	0.0312707	-3.33317	1.14592e-49	0.345658	1.69921	0.00348973	0.312765	1.50048	0.255559	0.23219	1.06948	0.654818
ENSG00000005421	PON1	0.263034	-1.95043	0.00116467	0.168903	-2.18976	1	0.156429	-2.85676	6.1655e-17	1.29584	2.77758	4.53075e-27	0.236059	-2.06453	0.0949879	0.127949	-2.87307	0.600861	0.178012	-2.41193	0.874963
ENSG00000111331	OAS3	0.00853084	-0.436817	0.934308	0.0563008	3.02879	1	0.0472032	2.93779	6.22331e-17	0.00484108	-2.73627	3.96173e-16	0.0196716	0.796195	0.891801	0.0284332	1.44844	0.756296	0	-0.791293	1
ENSG00000259345	AC013652.1	0.725122	0.95363	0.030576	0.0563008	-1.90044	1	0.0554363	-3.06018	6.44905e-17	0.469323	1.06734	2.48648e-05	0.202337	-0.9819	0.77023	0.0568664	-2.66146	0.72601	0.131574	-1.53502	1
ENSG00000135127	BICDL1	0.373935	1.26198	0.00239745	0	-1.6795	1	0.0192106	-3.34806	6.54395e-17	0.197699	0.917249	0.000563132	0.0224818	-2.79863	0.0314894	0.0355415	-2.02392	0.961587	0.154793	-0.0813274	1
ENSG00000174600	CMKLR1	0.00142181	-3.49656	0.00177387	0	0.824045	1	0.0987974	2.62213	6.79591e-17	0.0013084	-6.10973	2.55331e-60	0.00562046	-1.87742	0.482334	0.831671	5.41724	9.56558e-22	0.108355	1.98457	0.264481
ENSG00000259343	TMC3-AS1	0.0213271	-4.43429	9.36023e-11	2.42094	2.35835	1	0.0702559	-2.93094	7.09896e-17	0.611153	2.64841	3.13858e-24	0.289454	-0.678327	1	0.0355415	-3.46048	0.428937	0.108355	-2.01252	0.986242
ENSG00000119771	KLHL29	1.31091	1.89339	4.30496e-07	0	-2.96352	1	0.0543386	-3.15362	7.47506e-17	0.406389	-0.101189	0.769079	0.949858	1.25926	0.0668167	0.0568664	-2.72432	0.756296	0.108355	-1.862	1
ENSG00000000971	CFH	0.767776	-3.51441	7.77893e-09	0.900813	-3.18987	1	1.44189	-2.7409	7.77344e-17	10.9054	2.54459	1.98957e-24	6.16002	-0.438369	1	1.8837	-2.15132	0.845056	2.19033	-1.93315	1
ENSG00000009694	TENM1	0.088152	-3.86779	1.16018e-09	0.112602	-2.9416	1	0.198693	-2.84917	8.10999e-17	1.65918	3.17567	3.60522e-33	0.224818	-2.47353	0.0326895	0.163491	-2.87261	0.611333	0.402463	-1.60308	1
ENSG00000197594	ENPP1	0.135072	-3.47911	1.75374e-08	0.112602	-3.16276	1	0.235467	-2.82526	8.28676e-17	1.92714	3.06279	9.10842e-32	0.340038	-2.10117	0.0864504	0.255899	-2.4684	0.736126	0.363764	-1.96844	1
ENSG00000182902	SLC25A18	0.100948	-3.50924	1.75457e-08	0.168903	-2.36243	1	0.177835	-2.84461	8.28676e-17	1.47352	3.01943	9.26437e-31	0.413104	-1.43065	0.377565	0.0852996	-3.59419	0.387208	0.139314	-2.92256	0.721286
ENSG00000075643	MOCOS	0.0355452	-3.45592	8.86784e-08	0.0563008	-1.83974	1	0.0570829	-2.9551	8.38799e-17	0.513547	3.06156	9.9285e-30	0.129271	-1.56463	0.298496	0.0213249	-3.77234	0.350536	0.116095	-1.64471	1
ENSG00000197140	ADAM32	0.0327016	0.666702	0.459747	0	1.26145	1	0.074098	2.67541	8.998e-17	0.00811208	-2.76841	5.13258e-20	0.0393432	0.959723	0.551705	0.0142166	-0.074815	1	0.023219	0.469711	1
ENSG00000117594	HSD11B1	0.113745	-2.80803	3.96973e-06	0.0563008	-2.83676	1	0.12185	-2.86269	9.10001e-17	1.01205	2.71964	7.09249e-26	0.399053	-0.947257	0.764653	0.113733	-2.67996	0.667636	0.193492	-1.94199	1
ENSG00000223379	AL391987.2	0.0213271	1.06193	0.201679	0.0563008	3.21414	1	0.0428122	3.05139	9.10811e-17	0.0026168	-3.59188	2.30217e-22	0.0281023	1.48695	0.241823	0	-0.730744	1	0	-0.60733	1
ENSG00000171132	PRKCE	1.77299	0.243569	0.823527	0.563008	-1.37073	1	3.92774	1.93663	9.32382e-17	0.939692	-1.62622	2.34834e-15	1.00325	-0.61076	1	2.02586	0.420856	0.956736	1.07581	-0.499349	1
ENSG00000227082	AC244021.1	0.0312798	-1.98077	0.00675299	0.112602	0.383706	1	0.343595	2.14537	9.32546e-17	0.0647658	-2.01272	2.24509e-18	0.179855	0.595026	0.669512	0.760588	2.73963	0.000424833	0.0619173	-0.834661	1
ENSG00000260886	TAT-AS1	0.123697	-2.986	1.02513e-06	0.112602	-2.54762	1	0.15094	-2.85064	9.85381e-17	1.26234	3.16531	8.49173e-33	0.179855	-2.39666	0.0413966	0.071083	-3.60531	0.386939	0.0541777	-3.94176	0.428693
ENSG00000157168	NRG1	5.83652	1.01091	0.0209894	0.394106	-2.85676	1	0.529664	-2.76496	9.9401e-17	3.64245	1.06682	9.15953e-06	0.710988	-2.15272	0.0782402	0.568664	-2.44704	0.759145	0.773966	-2.0044	1
ENSG00000139211	AMIGO2	0.00284361	-0.893675	0.685085	0	2.81079	1	0.0323836	3.68553	1.00233e-16	0.00157008	-3.6988	1.856e-16	0.0196716	1.64419	0.301207	0.0071083	0.89519	1	0	0.000902048	1
ENSG00000107249	GLIS3	12.3171	2.71816	1.96999e-18	0.337805	-2.77433	1	0.418242	-2.83216	1.00233e-16	2.17299	-0.669314	0.00322536	3.92308	0.645777	0.632205	0.341198	-2.89808	0.614038	0.595954	-2.10245	0.979
ENSG00000181444	ZNF467	0.00426542	-2.26	0.0255952	0	1.0494	1	0.0834289	2.5823	1.00454e-16	0.013084	-2.08748	5.56083e-13	0.0281023	0.266353	1	0.0781913	1.75931	0.344756	0.00773966	-0.755288	1
ENSG00000124003	MOGAT1	0.66114	0.805102	0.0816042	0	-2.89943	1	0.0576318	-3.00193	1.01177e-16	0.48136	1.31344	1.56061e-07	0.0758762	-2.3783	0.0561344	0.0497581	-2.83038	0.649223	0.069657	-2.38436	0.901734
ENSG00000123843	C4BPB	0.137915	-2.77577	4.227e-06	0.112602	-2.49462	1	0.147098	-2.83427	1.03022e-16	1.20556	2.88859	1.00816e-28	0.227629	-2.0056	0.108593	0.156383	-2.48636	0.730795	0.348285	-1.35952	1
ENSG00000090565	RAB11FIP3	0.526069	0.640474	0.203062	0.337805	0.0915254	1	0.917169	1.96311	1.10255e-16	0.200839	-1.82134	1.61586e-18	0.36252	0.0589339	1	0.127949	-1.39662	1	0.433421	0.326384	1
ENSG00000143278	F13B	0.162086	-2.13638	0.000385332	0.168903	-1.67872	1	0.109775	-2.85471	1.11428e-16	0.908291	2.74656	2.90216e-26	0.177044	-1.96225	0.122833	0.177707	-1.90726	0.942595	0.178012	-1.89972	1
ENSG00000109089	CDR2L	0.0284361	1.65065	0.0128861	0	2.31036	1	0.0411656	3.19257	1.13049e-16	0.00117756	-4.68949	2.73335e-28	0.0196716	1.10483	0.671351	0.0142166	0.987113	1	0.0154793	1.11053	1
ENSG00000121749	TBC1D15	0.632704	-0.149819	1	1.06972	0.612218	1	1.81238	1.94021	1.13122e-16	0.447603	-1.53986	1.04034e-13	0.446827	-0.656029	1	0.867212	0.31938	1	0.603694	-0.204465	1
ENSG00000259583	AC015712.2	0.0170617	1.20388	0.193424	0.112602	4.24551	0.952303	0.035128	3.46658	1.14577e-16	0.00039252	-5.76181	8.58858e-29	0.0168614	1.23742	0.552001	0.0355415	2.36057	0.325268	0	-0.180705	1
ENSG00000271447	MMP28	0.0526069	2.40472	8.80434e-06	0	2.03906	1	0.0488498	3.12162	1.14816e-16	0.00104672	-5.14442	4.2448e-33	0	-2.25627	0.474797	0.0071083	0.116099	1	0.0309587	1.59292	0.766879
ENSG00000144218	AFF3	0.240285	-2.15764	0.000666882	0.112602	-2.67898	1	0.15094	-2.98548	1.16702e-16	1.29584	1.83406	5.5028e-13	0.477739	-1.11932	0.666566	3.31247	1.7319	0.0964328	0.534037	-0.935773	1
ENSG00000144481	TRPM8	0.0327016	-1.7897	0.00936502	0	-1.07721	1	0.0115264	-3.45875	1.17239e-16	0.149943	2.80623	9.39379e-22	0.0224818	-2.19308	0.121545	0.0284332	-1.68382	1	0.0851363	-0.289004	1
ENSG00000118242	MREG	0.419433	-0.851138	0.265912	0.0563008	-2.78985	1	0.119655	-2.84132	1.17527e-16	0.957094	2.23597	4.76547e-19	0.25011	-1.57728	0.277682	0.135058	-2.39795	0.758576	0.162533	-2.13667	0.950797
ENSG00000101605	MYOM1	0.453556	0.274195	0.70176	0.337805	-0.0295778	1	0.0543386	-3.02621	1.17527e-16	0.466444	1.42161	1.87962e-08	0.222008	-0.784486	0.933463	0.113733	-1.67926	1	0.247669	-0.593272	1
ENSG00000106853	PTGR1	1.06636	-1.21662	0.06332	0.225203	-3.16465	1	0.403423	-2.78769	1.22267e-16	3.1327	2.41789	2.6303e-22	0.786864	-1.63196	0.247642	0.277224	-3.09599	0.530538	0.379244	-2.65009	0.804921
ENSG00000253199	LINC02153	0.00426542	-4.62635	8.59557e-09	0.0563008	-0.303334	1	0.0148196	-3.33546	1.23701e-16	0.180036	3.66551	5.74035e-32	0.0168614	-2.78622	0.0320287	0.0213249	-2.2346	0.842853	0.0309587	-1.78824	1
ENSG00000140263	SORD	0.0938393	-3.34742	8.73121e-08	0.168903	-2.09771	1	0.146549	-2.85858	1.26968e-16	1.22545	2.99268	8.65696e-30	0.283833	-1.70619	0.227001	0.142166	-2.6362	0.691909	0.23219	-1.94944	1
ENSG00000141485	SLC13A5	0.123697	-3.9097	5.24067e-10	0.0563008	-4.0506	1	0.296392	-2.79589	1.30189e-16	2.38469	3.16274	1.63782e-33	0.337228	-2.41804	0.0361576	0.298548	-2.55453	0.707625	0.410202	-2.10166	0.962171
ENSG00000147459	DOCK5	2.76826	0.517443	0.38428	0.0563008	-4.2223	1	0.335911	-2.78706	1.32677e-16	2.34439	1.06078	8.83395e-06	1.13814	-0.824898	0.870703	3.16319	0.675436	0.778525	1.16869	-0.774147	1
ENSG00000166347	CYB5A	0.885786	-1.03141	0.139804	0.281504	-2.4547	1	0.295294	-2.79045	1.33829e-16	2.28394	2.29604	1.77324e-20	0.559236	-1.67627	0.227946	0.383848	-2.18787	0.832542	0.417942	-2.06445	0.972696
ENSG00000109193	SULT1E1	0.0255925	-3.66534	3.23608e-08	0.0563008	-1.59529	1	0.0477521	-2.96587	1.3387e-16	0.438314	3.44042	1.72172e-34	0.0393432	-2.97832	0.00952862	0.0071083	-4.52859	0.204166	0.046438	-2.59574	0.827103
ENSG00000230266	XXYLT1-AS2	0	-1.40464	0.504412	0	3.92041	1	0.0181129	5.06773	1.38535e-16	0.00013084	-5.47941	4.99976e-15	0.00843069	1.74373	0.577948	0	0.987113	1	0	1.11053	1
ENSG00000125735	TNFSF14	0.0412324	-2.10157	0.00145681	0.0563008	-0.705103	1	0.0214061	-3.2198	1.39719e-16	0.232895	2.92861	1.20093e-24	0.0421535	-1.98963	0.158271	0.0142166	-3.05267	0.607474	0.0773966	-1.04862	1
ENSG00000268696	ZNF723	0	-1.7113	0.458136	0	3.61375	1	0.021955	4.85239	1.4156e-16	0.0006542	-4.07731	3.22252e-12	0.00281023	0.349449	1	0	0.680451	1	0	0.803865	1
ENSG00000230623	AC104461.1	0.840288	-0.726154	0.385733	0.168903	-2.66968	1	0.227234	-2.79779	1.41977e-16	1.75692	2.19163	7.38019e-19	0.393432	-1.8119	0.169034	0.263007	-2.3517	0.773979	0.255409	-2.38915	0.88363
ENSG00000169247	SH3TC2	0.0398106	1.04306	0.0938187	0.0563008	2.32914	1	0.0680604	2.54006	1.42376e-16	0.00876628	-2.53122	1.25591e-18	0.0224818	0.24852	1	0	-1.61045	1	0.00773966	-0.48075	1
ENSG00000134532	SOX5	1.34503	-3.06035	7.02784e-08	2.70244	-2.01919	1	1.88648	-2.70926	1.44988e-16	13.8308	2.34598	1.90316e-21	10.0831	-0.0744657	1	1.8837	-2.50917	0.720601	2.60827	-2.03925	0.983082
ENSG00000164142	FAM160A1	1.69622	2.44512	1.70914e-13	0.168903	-0.914141	1	0.0592784	-2.97674	1.45787e-16	0.391473	-0.119182	0.708832	0.036533	-3.39879	0.00293172	0.135058	-1.52018	1	0.0851363	-2.1364	0.972301
ENSG00000180210	F2	0.088152	-3.42052	3.67694e-08	0.168903	-2.08151	1	0.148745	-2.81995	1.46827e-16	1.21145	2.985	3.65612e-30	0.275403	-1.73335	0.204031	0.163491	-2.42689	0.753186	0.208971	-2.08049	0.96521
ENSG00000148123	PLPPR1	0.180569	-0.987621	0.209909	0.168903	-0.710859	1	0.0477521	-3.08504	1.49079e-16	0.458332	2.44414	1.31298e-19	0.0899274	-1.95065	0.172586	0.0426498	-2.83566	0.687296	0.0851363	-1.93272	1
ENSG00000005471	ABCB4	0.129384	-3.74494	2.56278e-09	0.281504	-2.36548	1	0.273888	-2.81017	1.50204e-16	2.22035	3.09258	5.32652e-32	0.387812	-2.116	0.0860971	0.33409	-2.29537	0.802957	0.340545	-2.26531	0.920207
ENSG00000106804	C5	0.52749	-2.98189	6.8705e-07	0.394106	-3.20839	1	0.693228	-2.72753	1.51308e-16	5.28279	2.94317	1.68747e-30	0.907704	-2.15312	0.0749148	0.653963	-2.59965	0.696388	0.92876	-2.09558	0.968431
ENSG00000163710	PCOLCE2	0.0184835	-2.22126	0.00177493	0	-0.723443	1	0.00768424	-3.66128	1.53889e-16	0.118148	2.99564	2.54913e-22	0.0309125	-1.41701	0.467402	0.0426498	-0.840248	1	0.0154793	-1.94533	1
ENSG00000187048	CYP4A11	0.230333	-1.7352	0.00460779	0	-3.78858	1	0.119655	-2.83983	1.5514e-16	0.97515	2.63384	1.45725e-24	0.210767	-1.82231	0.17178	0.120841	-2.54887	0.713334	0.193492	-1.89348	1
ENSG00000152270	PDE3B	0.453556	-4.19501	2.74575e-11	0.67561	-3.4967	1	1.3903	-2.71235	1.58016e-16	10.3708	2.66569	2.98898e-26	3.7348	-1.09258	0.461567	3.27692	-1.271	1	4.06332	-0.95932	1
ENSG00000198792	TMEM184B	0.0966829	0.585493	0.347605	0.0563008	0.662529	1	0.188813	2.14769	1.58237e-16	0.0333642	-2.15565	2.70233e-20	0.0927376	0.519605	0.809335	0.071083	0.206632	1	0.123835	0.970183	0.793835
ENSG00000249364	AC112206.2	0.0654031	-2.90904	2.87652e-06	0.0563008	-2.15133	1	0.074098	-2.89169	1.59509e-16	0.630387	2.75999	8.85604e-26	0.227629	-1.06635	0.664657	0.106624	-2.08068	0.876613	0.123835	-1.86952	1
ENSG00000067141	NEO1	1.37204	2.26581	2.31349e-11	0	-2.74155	1	0.0515942	-3.00216	1.61178e-16	0.265998	-1.1056	4.47036e-07	1.88847	2.63448	1.12466e-09	0.0568664	-2.50193	0.762569	0.580475	0.724885	0.838012
ENSG00000164292	RHOBTB3	0.934127	-0.622604	0.508599	0.619309	-1.13725	1	0.236565	-2.793	1.63693e-16	1.78243	1.84277	3.34468e-14	0.775623	-0.8784	0.824221	0.824562	-0.775135	1	0.642392	-1.13292	1
ENSG00000095585	BLNK	0.89716	1.03887	0.0123017	1.23862	1.39728	1	0.0730003	-2.8941	1.63693e-16	0.547696	1.01355	3.85233e-05	0.109599	-2.09479	0.0972217	0.191924	-1.25079	1	0.0541777	-2.94047	0.719174
ENSG00000113805	CNTN3	0.587206	-0.372928	0.850305	0	-3.81679	1	0.122948	-2.82873	1.67704e-16	0.954608	1.8978	1.55316e-14	0.37095	-1.03316	0.683064	0.149274	-2.28692	0.797185	0.162533	-2.1635	0.946376
ENSG00000243694	LINC02027	0.140759	-3.30045	7.76192e-08	0.225203	-2.30699	1	0.220647	-2.79951	1.6863e-16	1.77563	3.07253	9.16757e-32	0.2473	-2.43997	0.034787	0.277224	-2.23674	0.817656	0.278628	-2.2261	0.925014
ENSG00000137561	TTPA	0.395262	-1.07356	0.118976	0.112602	-2.33416	1	0.133376	-2.81402	1.6925e-16	1.05378	2.35699	8.3052e-21	0.210767	-1.95437	0.122833	0.177707	-2.14817	0.842853	0.216711	-1.86671	1
ENSG00000232667	AC004862.1	0.166351	-0.407208	0.808799	0	-2.03806	1	0.0301881	-3.06288	1.74102e-16	0.281829	2.09616	1.03492e-15	0.0843069	-1.36076	0.454989	0.0142166	-3.38518	0.470902	0.0309587	-2.52358	0.851369
ENSG00000188130	MAPK12	0.00853084	0.673366	0.736705	0	3.05982	1	0.0279926	3.83271	1.77847e-16	0.00117756	-3.85492	7.17765e-16	0.00562046	0.391884	1	0	0.126516	1	0	0.24993	1
ENSG00000091428	RAPGEF4	0.0824648	-3.4625	3.87796e-08	0.844513	-0.0267236	1	2.25368	1.93783	1.80021e-16	0.665583	-1.0292	1.91534e-06	0.185475	-2.2481	0.0652431	0.199032	-2.10004	0.877368	0.247669	-1.7896	1
ENSG00000164188	RANBP3L	0.0426542	-3.10978	1.48651e-06	0.0563008	-1.74978	1	0.0526919	-2.98015	1.80747e-16	0.443155	1.5374	1.02519e-09	0.935807	1.468	0.0138412	0.0995161	-1.77133	1	0.069657	-2.23475	0.944245
ENSG00000166035	LIPC	0.200475	-2.74284	5.56835e-06	0	-4.58237	1	0.212414	-2.80751	1.80773e-16	1.71126	2.94364	1.5167e-29	0.283833	-2.19466	0.0706858	0.241682	-2.38282	0.771064	0.317326	-1.99564	1
ENSG00000105697	HAMP	0.0398106	-4.08622	6.70323e-10	0.0563008	-2.62465	1	0.104286	-2.87443	1.82991e-16	0.885394	3.08387	1.26015e-30	0.207957	-1.67625	0.247642	0.113733	-2.46744	0.759305	0.162533	-1.97104	1
ENSG00000106546	AHR	0.115166	-2.32223	0.000159944	0	-3.37445	1	0.0861733	-2.89834	1.82991e-16	0.726947	2.48714	9.59532e-22	0.387812	-0.517081	1	0.142166	-1.91059	0.962834	0.108355	-2.27406	0.923191
ENSG00000138115	CYP2C8	1.382	-2.22034	6.78448e-05	1.40752	-2.14199	1	1.08458	-2.7162	1.86128e-16	8.11312	2.66867	4.01449e-26	1.78169	-1.81378	0.169469	1.4572	-2.08529	0.876018	1.78786	-1.78983	1
ENSG00000120053	GOT1	0.523225	-1.93913	0.00141671	0.225203	-2.84526	1	0.316701	-2.81786	1.87687e-16	2.54562	2.72302	2.86737e-26	0.550805	-1.82701	0.174222	0.213249	-3.14448	0.541898	0.356025	-2.41955	0.892412
ENSG00000127948	POR	0.365404	-3.02941	4.65586e-07	0.281504	-3.1426	1	0.50222	-2.71079	1.88563e-16	3.77643	2.87726	1.57919e-29	0.817777	-1.81947	0.164864	0.561555	-2.33543	0.78086	0.626913	-2.1763	0.944098
ENSG00000136908	DPM2	0.0327016	-0.375878	0.941469	0.0563008	1.2949	1	0.128437	2.29607	1.88684e-16	0.0265605	-1.65822	9.67713e-11	0.0112409	-1.66925	0.436502	0.0284332	-0.307218	1	0	-2.51806	0.949089
ENSG00000235109	ZSCAN31	0.0113745	-0.370489	0.977919	0	1.71713	1	0.0543386	2.69813	1.99074e-16	0.00837376	-2.042	3.45081e-11	0.00562046	-0.976655	0.965184	0	-1.21617	1	0.00773966	-0.0844894	1
ENSG00000285082	AL160272.2	0.00568723	-1.67399	0.0982702	0	1.30415	1	0.0686093	2.52459	1.9972e-16	0.00863544	-2.58757	2.65812e-19	0.0590148	1.60452	0.0590279	0.113733	2.56095	0.0171028	0	-1.50573	1
ENSG00000104760	FGL1	0.463509	-3.03095	4.95289e-07	0.394106	-3.071	1	0.63395	-2.71875	2.01036e-16	4.79097	2.8742	2.70866e-29	0.871171	-2.07421	0.092071	0.760588	-2.24568	0.817656	1.27704	-1.49994	1
ENSG00000023608	SNAPC1	0.152133	0.652734	0.242674	0	-0.925737	1	0.276084	2.07491	2.0269e-16	0.0561303	-1.8968	3.67337e-17	0.0533944	-0.873839	0.887528	0.142166	0.559923	0.942681	0.108355	0.189865	1
ENSG00000159650	UROC1	0.00995265	-4.19837	8.29546e-09	0	-1.8781	1	0.026346	-3.09642	2.05483e-16	0.266652	3.45691	3.16141e-32	0.0309125	-2.58095	0.0383875	0.0355415	-2.22302	0.831967	0.0386983	-2.09961	0.976996
ENSG00000256229	ZNF486	0.0469196	2.03594	0.000151709	0.112602	3.52448	1	0.0499476	2.89502	2.0738e-16	0.0013084	-4.96027	4.60711e-36	0.0196716	0.693102	0.924442	0.0355415	1.62033	0.626701	0.023219	1.13929	0.964924
ENSG00000142794	NBPF3	0.0412324	0.689485	0.357615	0.0563008	1.96377	1	0.0861733	2.48704	2.17521e-16	0.00628032	-3.60944	9.94204e-35	0.143322	2.63681	3.38745e-06	0.0071083	-0.969531	1	0.0619173	1.35845	0.674463
ENSG00000150540	HNMT	1.96209	0.45172	0.484165	0.168903	-2.78567	1	0.250287	-2.77399	2.17977e-16	1.75823	1.19448	5.71401e-07	0.803726	-0.890138	0.812593	1.89791	0.371316	0.991135	0.325066	-2.16575	0.94491
ENSG00000069535	MAOB	0.784837	-0.588968	0.548721	0.0563008	-3.44014	1	0.195399	-2.78491	2.20242e-16	1.49838	2.1925	8.12573e-19	0.283833	-2.05145	0.0977231	0.071083	-3.91297	0.30457	0.139314	-3.00014	0.689888
ENSG00000248319	LINC02275	0.00426542	-4.91327	9.1393e-10	0.0563008	-0.589882	1	0.0203084	-3.1778	2.20285e-16	0.219549	3.66207	2.11302e-33	0.0224818	-2.70944	0.032598	0.0142166	-2.93739	0.616338	0.023219	-2.3981	0.897976
ENSG00000170743	SYT9	0.0312798	-2.63667	5.06589e-05	0.112602	-0.264201	1	0.0257971	-3.09868	2.25803e-16	0.257362	2.91767	1.85702e-25	0.0786864	-1.2683	0.521163	0.0142166	-3.1975	0.539461	0.046438	-1.84891	1
ENSG00000177685	CRACR2B	0.0227489	0.988239	0.247172	0.0563008	3.05982	1	0.0461054	2.93023	2.28004e-16	0.0039252	-3.08394	5.89825e-19	0.00843069	-0.214452	1	0	-0.883901	1	0.0309587	1.60357	0.750614
ENSG00000144619	CNTN4	3.06968	3.77354	4.72827e-39	0	-2.94345	1	0.0576318	-3.04703	2.30792e-16	0.071962	-4.0844	1.02896e-78	4.42611	4.01781	1.5143e-28	0.113733	-1.78406	1	0.154793	-1.35448	1
ENSG00000236699	ARHGEF38	0.855928	2.6374	1.82807e-15	0.112602	-0.205974	1	0.021955	-3.27173	2.3707e-16	0.172185	-0.309926	0.259877	0.0674455	-1.42638	0.468629	0.0355415	-2.1371	0.925822	0.023219	-2.6001	0.895021
ENSG00000151948	GLT1D1	0.0298579	-3.95142	2.82916e-09	0.0563008	-2.0917	1	0.0713537	-2.88597	2.42746e-16	0.6122	3.09579	2.10113e-30	0.109599	-2.05388	0.107598	0.135058	-1.69776	1	0.123835	-1.8097	1
ENSG00000102053	ZC3H12B	0.321328	0.840116	0.0790661	0	-1.83025	1	0.0236016	-3.20632	2.48219e-16	0.220334	0.948733	0.00031639	0.188285	0.00991799	1	0.0213249	-2.76143	0.69906	0.170273	-0.100978	1
ENSG00000168389	MFSD2A	0.0241707	-3.94062	4.2654e-09	0.0563008	-1.7913	1	0.0570829	-2.9054	2.52662e-16	0.497192	3.09865	4.10182e-30	0.106789	-1.78776	0.196063	0.0781913	-2.13601	0.851761	0.092876	-1.89676	1
ENSG00000196867	ZFP28	0.036967	1.40835	0.0201752	0	1.74208	1	0.0543386	2.75623	2.71384e-16	0.003271	-3.76919	9.67989e-29	0.0337228	1.25152	0.377848	0.0426498	1.66736	0.545703	0.023219	0.957575	1
ENSG00000133026	MYH10	0.285783	-0.170481	1	0.112602	-1.00409	1	0.834289	1.94819	2.93439e-16	0.174148	-1.94924	6.36043e-21	1.08756	1.88562	0.000214701	0.106624	-1.51692	1	0.0541777	-2.39685	0.896596
ENSG00000173083	HPSE	0.00142181	-1.28599	0.513353	0	3.01859	1	0.0290903	3.88716	2.95976e-16	0.00052336	-5.01411	1.53496e-20	0.00281023	-0.256272	1	0.0497581	3.23504	0.0406126	0.0309587	2.61429	0.393028
ENSG00000139865	TTC6	1.63081	0.91379	0.0466132	0	-4.10385	1	0.154234	-2.78887	3.04967e-16	1.08859	1.13328	2.51773e-06	0.230439	-2.01213	0.109715	0.206141	-2.12603	0.857229	0.255409	-1.82146	1
ENSG00000129151	BBOX1	0.0895738	-1.38071	0.0407796	0	-2.09317	1	0.0318347	-3.04217	3.06011e-16	0.301455	2.66219	1.43309e-22	0.0421535	-2.37965	0.0610857	0.0497581	-2.02235	0.911191	0.0541777	-1.89893	1
ENSG00000156011	PSD3	1.79574	-2.61198	2.96172e-06	0.957114	-3.43691	1	1.89362	-2.67533	3.09574e-16	13.7145	2.5629	1.01431e-24	5.50524	-0.940325	0.591887	3.43331	-1.61526	1	1.41636	-2.89102	0.72712
ENSG00000137491	SLCO2B1	0.0554505	-3.50344	4.70291e-08	0	-3.50894	1	0.0971508	-2.85983	3.09661e-16	0.771825	1.91003	2.86203e-14	0.233249	-1.39355	0.416165	2.38839	2.03034	0.0188525	0.116095	-2.31552	0.91718
ENSG00000169908	TM4SF1	0.125119	2.56414	1.0968e-10	0	0.920413	1	0.0856244	2.38736	3.19096e-16	0.00667284	-3.55251	2.44476e-36	0.00562046	-1.78043	0.425214	0.0284332	0.32815	1	0.0154793	-0.294988	1
ENSG00000128284	APOL3	0.0270143	-1.68027	0.0229153	0.225203	1.62145	1	0.23876	2.0931	3.19165e-16	0.053121	-1.65906	6.49612e-13	0.0814967	-0.0498211	1	0.135058	0.711478	0.851837	0.201231	1.27887	0.514445
ENSG00000167617	CDC42EP5	0.00142181	-1.58297	0.305585	0	2.7254	1	0.0329325	3.47805	3.32208e-16	0.00039252	-5.66227	2.63611e-27	0.0562046	3.19924	1.41764e-05	0	-0.207903	1	0.0154793	1.53403	0.958432
ENSG00000176974	SHMT1	0.287205	-1.41804	0.0249354	0.0563008	-2.7951	1	0.124594	-2.78694	3.38952e-16	0.971487	2.45142	4.44301e-22	0.174234	-2.10209	0.0881244	0.298548	-1.29471	1	0.216711	-1.74212	1
ENSG00000115363	EVA1A	0.0554505	-2.99843	1.64249e-06	0	-3.00752	1	0.0686093	-2.85687	3.47953e-16	0.575565	3.00044	3.68234e-29	0.115219	-1.89769	0.150351	0.0924078	-2.12941	0.853018	0.069657	-2.49267	0.854067
ENSG00000225914	AL662796.1	0.00853084	-2.13726	0.0204248	0.506708	3.71219	0.459091	0.127339	2.4115	3.58752e-16	0.00628032	-4.2991	5.97207e-49	0.387812	3.71583	5.6971e-16	0.0497581	0.450405	1	0.0541777	0.573819	1
ENSG00000231969	AC007364.1	0.564457	-2.30042	0.000104009	0.225203	-3.31007	1	0.461603	-2.73752	3.59149e-16	3.50559	2.67148	3.72622e-26	1.06789	-1.33455	0.435778	0.398065	-2.72978	0.648235	0.503078	-2.39441	0.884801
ENSG00000163788	SNRK	0.427964	-1.24066	0.0602677	0.450407	-1.02477	1	2.50232	1.90988	3.62459e-16	0.686517	-1.28336	1.00078e-09	0.60982	-0.692938	0.992835	0.561555	-0.796316	1	1.02164	0.0677769	1
ENSG00000111716	LDHB	0.0853084	-3.37826	6.54301e-08	0.0563008	-2.99326	1	0.142158	-2.79584	3.78944e-16	1.14171	3.04653	9.91326e-31	0.207957	-2.04823	0.104004	0.113733	-2.83674	0.625792	0.208971	-1.9917	1
ENSG00000151090	THRB	1.5711	-1.13171	0.0597873	0.281504	-3.37775	1	0.607604	-2.67011	3.98095e-16	4.31	2.21217	2.1919e-19	1.26179	-1.4263	0.374413	1.44298	-1.2156	1	0.603694	-2.46588	0.860349
ENSG00000112414	ADGRG6	1.39906	-1.22522	0.0377345	0.394106	-2.88618	1	0.576318	-2.66987	4.01729e-16	4.12093	2.36179	1.41974e-21	0.654784	-2.30153	0.0483951	1.25106	-1.34469	1	0.69657	-2.18475	0.935506
ENSG00000162734	PEA15	0.0127963	0.397034	0.900799	0.0563008	3.29798	1	0.0417145	3.17667	4.04827e-16	0.00300932	-3.25485	1.93483e-17	0.0140512	0.637795	0.966919	0.0142166	0.962022	1	0.00773966	0.488089	1
ENSG00000109758	HGFAC	0.0255925	-3.69505	4.0813e-08	0.0563008	-1.62486	1	0.0493987	-2.94656	4.09545e-16	0.443155	3.10754	2.91201e-29	0.0814967	-2.00187	0.134888	0.0639747	-2.23297	0.836612	0.116095	-1.42904	1
ENSG00000115718	PROC	0.0995265	-2.43768	6.10975e-05	0.112602	-1.69507	1	0.0850755	-2.82073	4.12099e-16	0.690704	2.81097	9.14016e-27	0.134891	-1.94873	0.129891	0.071083	-2.75184	0.647596	0.201231	-1.32882	1
ENSG00000008277	ADAM22	0.0497632	0.843291	0.228663	0.168903	2.84641	1	0.096053	2.55218	4.12099e-16	0.0100747	-2.92707	1.54061e-23	0.0140512	-0.854909	1	0.0284332	0.239556	1	0.178012	2.7146	0.0157989
ENSG00000240875	LINC00886	0.877255	-0.671618	0.454621	1.12602	-0.28542	1	0.235467	-2.75505	4.12099e-16	1.75012	2.01755	2.08086e-16	0.536754	-1.37125	0.411381	0.398065	-1.77462	1	0.433421	-1.6512	1
ENSG00000126522	ASL	0.103792	-3.01989	9.17278e-07	0.112602	-2.33117	1	0.135023	-2.7928	4.18042e-16	1.0827	3.05477	7.97257e-31	0.202337	-2.00997	0.113692	0.071083	-3.38867	0.450049	0.069657	-3.40293	0.586113
ENSG00000164056	SPRY1	0.0184835	-0.666767	0.675614	0.0563008	1.79765	1	0.0966019	2.4844	4.1991e-16	0.00614948	-3.83981	6.42924e-38	0.24168	3.37344	1.31452e-11	0.0071083	-1.13565	1	0.0541777	1.01416	0.863404
ENSG00000130988	RGN	0.426542	-2.38725	5.53881e-05	0.450407	-2.14442	1	0.372686	-2.72818	4.25725e-16	2.81934	2.72237	5.1669e-27	0.722229	-1.58267	0.269086	0.369631	-2.51695	0.71935	0.441161	-2.26316	0.914212
ENSG00000143479	DYRK3	0.0383888	0.62274	0.446658	0	0.998416	1	0.0823312	2.43208	4.28835e-16	0.0132148	-2.14442	9.57182e-15	0.0224818	-0.086347	1	0	-1.93488	0.994452	0.00773966	-0.806453	1
ENSG00000163491	NEK10	1.03792	0.399735	0.498646	0.112602	-2.33034	1	0.129534	-2.85328	4.39238e-16	0.986926	1.45634	3.78743e-09	0.283833	-1.52166	0.347973	0.284332	-1.48472	1	0.23219	-1.76633	1
ENSG00000124201	ZNFX1	0.081043	-0.541902	0.669808	0.0563008	-0.139998	1	0.315054	2.02875	4.42177e-16	0.0673826	-1.81715	2.92413e-16	0.199526	0.816524	0.39545	0.213249	0.914276	0.694906	0.154793	0.464214	1
ENSG00000282097	AL160408.6	0.00710903	-4.07756	7.81423e-08	0	-1.34242	1	0.0164662	-3.2244	4.50491e-16	0.185531	3.84315	5.58905e-34	0.0140512	-3.04784	0.0160745	0	-4.27572	0.312297	0	-4.15231	0.426432
ENSG00000166387	PPFIBP2	0.290049	-0.994406	0.171895	0.450407	-0.22636	1	0.0922109	-2.82293	4.55258e-16	0.67605	1.25326	3.14903e-07	1.05384	0.953133	0.211162	0.881429	0.664092	0.799297	0.147054	-1.88162	1
ENSG00000152217	SETBP1	3.04124	-0.348712	0.78112	1.91423	-1.0334	1	0.702559	-2.66149	4.68556e-16	4.82368	1.80144	8.08316e-14	1.75358	-1.1495	0.577832	1.00227	-1.94248	0.928247	1.29252	-1.57559	1
ENSG00000125733	TRIP10	0.0753558	1.20157	0.020223	0	0.561011	1	0.10703	2.30958	4.74309e-16	0.0112522	-3.07494	2.43526e-31	0.148942	2.23129	0.00012088	0	-2.37229	0.851837	0.0154793	-0.656496	1
ENSG00000180875	GREM2	0.0270143	-4.51118	4.7494e-11	0.0563008	-2.51202	1	0.0987974	-2.83843	4.84336e-16	0.818142	3.05521	5.82806e-30	0.157373	-1.96232	0.13578	0.0924078	-2.63532	0.707029	0.325066	-0.886601	1
ENSG00000101049	SGK2	0.0753558	-1.13653	0.11964	0.0563008	-0.609736	1	0.0214061	-3.12239	4.8817e-16	0.214578	2.54004	3.01904e-20	0.0393432	-1.98746	0.15391	0.0426498	-1.73157	1	0.023219	-2.41798	0.887039
ENSG00000109689	STIM2	0.376779	0.00148398	1	0.281504	-0.238927	1	0.974801	1.92813	4.90406e-16	0.171531	-2.34703	2.74512e-30	0.637922	0.794509	0.377565	1.34347	1.87934	0.0463022	2.3606	2.73396	0.00022422
ENSG00000177138	FAM9B	0.0654031	-3.11387	8.22584e-07	0.0563008	-2.35449	1	0.0878199	-2.8502	4.99421e-16	0.735059	3.12005	1.03418e-30	0.0927376	-2.55449	0.0318337	0.106624	-2.28435	0.815574	0.092876	-2.46123	0.883407
ENSG00000259834	AL365361.1	0.00142181	-1.4235	0.457268	0.112602	4.50538	0.863789	0.0312858	3.76786	4.99424e-16	0.00052336	-5.15748	4.78992e-22	0.00281023	-0.393775	1	0	-0.0503619	1	0.092876	4.0145	0.000641093
ENSG00000112299	VNN1	0.0838866	-2.26209	0.000354822	0.0563008	-1.86405	1	0.0587296	-2.93833	5.04089e-16	0.519827	2.92487	1.06402e-26	0.0674455	-2.50758	0.0432559	0.142166	-1.39847	1	0.0386983	-3.0876	0.72123
ENSG00000198650	TAT	1.28958	-3.25702	1.27565e-08	1.85793	-2.68114	1	2.15488	-2.65007	5.05211e-16	15.5047	2.81167	1.04676e-28	3.6533	-1.70389	0.115914	2.73669	-2.1054	0.860426	3.45963	-1.76637	1
ENSG00000110436	SLC1A2	0.0611377	-4.12407	2.61302e-10	0.112602	-2.67885	1	0.172895	-2.78473	5.07954e-16	1.34974	2.53335	5.43516e-23	0.955478	-0.100705	1	0.156383	-2.67094	0.686365	0.123835	-2.9844	0.716868
ENSG00000116882	HAO2	0.0696685	-3.79217	2.26878e-09	0.337805	-1.30985	1	0.159174	-2.75685	5.24501e-16	1.24193	2.9798	4.52276e-30	0.286643	-1.7121	0.215863	0.184816	-2.29273	0.797291	0.193492	-2.22391	0.92446
ENSG00000066248	NGEF	0.396684	0.109936	0.966224	0.0563008	-1.79816	1	0.0592784	-2.85703	5.63626e-16	0.467491	1.78518	9.57263e-13	0.0899274	-2.03788	0.113379	0.0142166	-4.14614	0.26959	0.0541777	-2.60589	0.827935
ENSG00000147642	SYBU	1.66636	-0.0660577	1	0.225203	-2.70764	1	0.308467	-2.71523	5.74838e-16	2.19523	1.78499	1.52147e-13	0.522703	-1.76396	0.185306	0.29144	-2.56771	0.698388	0.410202	-2.0808	0.966261
ENSG00000178795	GDPD4	0.0426542	-2.80984	9.35198e-06	0.112602	-0.866916	1	0.0450077	-2.90585	5.87851e-16	0.392651	3.06259	6.73362e-29	0.0618251	-2.21445	0.0782492	0.0284332	-3.06233	0.561857	0.0619173	-2.08909	0.968752
ENSG00000187266	EPOR	0.073934	0.200524	0.89339	0	-0.311439	1	0.182226	2.10415	5.92503e-16	0.0404295	-1.65561	1.7734e-12	0.036533	-0.772905	0.98649	0.0426498	-0.42521	1	0.00773966	-2.1193	1
ENSG00000105976	MET	0.601424	-0.691324	0.430632	0.168903	-2.15457	1	0.164113	-2.74961	6.07547e-16	1.23264	2.23664	4.28802e-19	0.191096	-2.3322	0.0483186	0.0995161	-3.17943	0.510473	0.162533	-2.50249	0.851369
ENSG00000134760	DSG1	0.0327016	-1.56469	0.0280355	0	-0.856799	1	0.00987974	-3.44988	6.12364e-16	0.128485	2.7642	1.60529e-20	0.036533	-1.32666	0.522414	0.0071083	-2.78871	0.667335	0.0309587	-1.33921	1
ENSG00000258405	ZNF578	0.00710903	0.0884032	1	0	2.74208	1	0.0323836	3.4542	6.248e-16	0.00170092	-3.65242	3.50193e-17	0.0140512	1.11812	0.669584	0.0071083	0.825649	1	0.0154793	1.5511	0.954207
ENSG00000161638	ITGA5	0.0753558	-0.33846	0.93082	0	-0.844284	1	0.256324	2.0279	6.27244e-16	0.0616256	-1.52174	1.60653e-11	0.0590148	-0.650551	1	0.0497581	-0.767775	1	0.100616	0.171456	1
ENSG00000280587	LINC01348	0.0170617	-4.09787	3.03394e-09	0	-2.47867	1	0.0461054	-2.89713	6.37314e-16	0.401024	3.16244	2.3192e-30	0.0674455	-2.1193	0.0986423	0.0568664	-2.23844	0.819905	0.100616	-1.47534	1
ENSG00000120915	EPHX2	0.196209	-2.00157	0.000893576	0.225203	-1.49753	1	0.129534	-2.75505	6.65722e-16	0.998963	2.68613	1.84631e-25	0.216388	-1.81636	0.171016	0.0639747	-3.42994	0.429687	0.208971	-1.8179	1
ENSG00000170017	ALCAM	4.03793	1.24451	0.00199082	1.80163	-0.0762751	1	0.32658	-2.72649	6.83078e-16	2.11176	0.775536	0.00146083	0.469308	-2.01392	0.10795	1.57093	-0.245868	1	0.417942	-2.14761	0.956161
ENSG00000249631	AC005699.1	0.0412324	1.12082	0.126498	0.450407	4.56348	0.196482	0.0735492	2.83985	6.92518e-16	0.00628032	-3.13906	7.16806e-21	0.0140512	-0.336442	1	0.0071083	-0.585139	1	0.00773966	-0.461725	1
ENSG00000115425	PECR	0.753558	-0.283895	0.983064	0.168903	-2.09111	1	0.158625	-2.73464	7.08543e-16	1.15087	1.84842	3.41496e-14	0.300695	-1.61617	0.252641	0.24879	-1.84977	0.963389	0.371504	-1.27965	1
ENSG00000078053	AMPH	0.00142181	-2.50544	0.0722496	0	1.81079	1	0.0565341	3.0719	7.2557e-16	0.00183176	-4.59188	1.00676e-29	0.0983581	3.03171	1.02624e-05	0.0568664	2.11956	0.318173	0.0154793	0.603567	1
ENSG00000011426	ANLN	0.0113745	0.130573	1	0	2.19106	1	0.0493987	3.64007	7.45297e-16	0.00248596	-3.68949	1.3575e-16	0.00281023	-1.09277	1	0	-0.74224	1	0.0541777	2.46364	0.33885
ENSG00000182809	CRIP2	0.0554505	1.52859	0.00379967	0	1.27352	1	0.0702559	2.53206	7.48683e-16	0.00771956	-2.84688	7.6543e-22	0.0281023	0.499553	0.996196	0.0071083	-0.653703	1	0	-1.53636	1
ENSG00000135373	EHF	1.88105	7.02415	9.85109e-132	0	-1.35228	1	0.013173	-3.5508	7.58639e-16	0.0134765	-4.98526	3.26103e-86	0.0449637	-1.54435	0.466051	0	-4.28558	0.435192	0.0154793	-2.57524	0.962171
ENSG00000092377	TBL1Y	0.509007	2.08796	3.05429e-09	0	-1.44821	1	0.0181129	-3.19624	7.72079e-16	0.152167	0.246037	0.443086	0.0252921	-2.41332	0.0749148	0.0071083	-3.38059	0.519041	0.0386983	-1.66853	1
ENSG00000261058	AC099508.2	0.0142181	-4.15876	3.2455e-09	0	-2.29825	1	0.0400678	-2.91723	7.77915e-16	0.354838	3.25308	4.30318e-31	0.0421535	-2.58591	0.0326427	0.0639747	-1.90502	0.946234	0.0773966	-1.64359	1
ENSG00000009765	IYD	0.088152	-2.85031	3.731e-06	0.0563008	-2.51597	1	0.10264	-2.78617	7.83426e-16	0.816834	2.92891	1.64512e-28	0.129271	-2.24681	0.0661707	0.156383	-1.9211	0.943952	0.162533	-1.86203	1
ENSG00000137507	LRRC32	0.00142181	-1.7113	0.250651	0	2.59849	1	0.0340302	3.23508	7.96888e-16	0.0013084	-4.21991	6.54051e-23	0.0590148	3.12299	7.71022e-06	0	-0.334815	1	0	-0.211402	1
ENSG00000175600	SUGCT	1.65925	-0.754124	0.276981	0.281504	-3.09204	1	0.508258	-2.64086	8.03903e-16	3.52483	2.1587	1.41363e-18	0.744711	-1.90425	0.134038	0.462039	-2.56297	0.702319	0.564996	-2.2741	0.910718
ENSG00000248693	LINC02100	0.0142181	-1.56146	0.0861026	0.67561	4.0108	0.22282	0.130632	2.30825	8.38255e-16	0.0200185	-2.33856	2.66352e-19	0.0168614	-1.19615	0.772548	0.113733	1.47701	0.425556	0.309587	2.94782	0.000943663
ENSG00000183281	PLGLB1	0.359717	-2.50843	2.31649e-05	0.619309	-1.60384	1	0.349633	-2.69384	8.41883e-16	2.5854	2.72779	4.42227e-27	0.553615	-1.84193	0.156126	0.426498	-2.18799	0.830913	0.603694	-1.69029	1
ENSG00000167555	ZNF528	0.0895738	0.906653	0.102725	0.112602	1.64739	1	0.146001	2.19799	8.53051e-16	0.0202802	-2.62118	3.22739e-26	0.0843069	0.79654	0.522414	0.106624	1.16358	0.600203	0.162533	1.7626	0.251979
ENSG00000100652	SLC10A1	0.0284361	-3.26573	6.16087e-07	0.0563008	-1.34242	1	0.0417145	-2.90421	8.741e-16	0.36452	3.11926	2.16253e-29	0.0674455	-1.98248	0.135479	0.0426498	-2.46589	0.750329	0.0386983	-2.56537	0.84291
ENSG00000156140	ADAMTS3	0.00568723	-2.69897	0.00494916	0	0.291824	1	0.133376	2.40639	8.87818e-16	0.0167475	-2.67658	1.34262e-22	0.24168	2.73099	7.49688e-07	0.0213249	-0.632238	1	0.0386983	0.0823296	1
ENSG00000230817	LINC01362	0.0611377	-0.0504245	1	0.0563008	0.725397	1	0.201986	2.46773	8.88175e-16	0.0310091	-2.22063	1.64622e-15	0.0983581	0.672249	0.697765	0.0426498	-0.390147	1	0.046438	-0.266733	1
ENSG00000176204	LRRTM4	0.036967	-4.08679	1.81956e-09	0.225203	-1.19951	1	0.0971508	-2.87357	8.89604e-16	0.82089	2.94884	1.96189e-27	0.2473	-1.32258	0.491127	0.135058	-2.12953	0.906334	0.170273	-1.80383	1
ENSG00000198087	CD2AP	1.37347	0.632024	0.243115	0.731911	-0.298828	1	2.32997	1.88317	8.90591e-16	0.558948	-1.67296	3.52846e-16	0.637922	-0.537124	1	0.725046	-0.339966	1	0.743008	-0.304022	1
ENSG00000236882	LINC01554	0.0682467	-4.04396	7.07274e-10	0.112602	-2.75437	1	0.181677	-2.78909	8.95428e-16	1.45782	3.18805	2.78688e-32	0.205147	-2.41638	0.0457945	0.156383	-2.74659	0.679546	0.23219	-2.19155	0.961297
ENSG00000263586	HID1-AS1	0	-1.54903	0.552347	0	3.77602	1	0.0197595	4.92669	9.18772e-16	0.00039252	-4.55536	8.03477e-13	0.00281023	0.515459	1	0	0.842723	1	0.00773966	2.0009	1
ENSG00000251139	AC084871.2	0.00995265	-5.57641	3.01133e-12	0	-3.2532	1	0.0719025	-3.04008	9.36257e-16	0.691227	3.43213	1.17421e-31	0.137701	-1.89173	0.222872	0.0497581	-3.18466	0.645658	0.0619173	-2.89105	0.854832
ENSG00000105784	RUNDC3B	0.69242	0.558495	0.279541	0	-3.18784	1	0.0812334	-2.7935	9.40749e-16	0.595322	1.4453	4.08076e-09	0.0899274	-2.42994	0.041286	0.0995161	-2.21039	0.825319	0.0851363	-2.40973	0.876139
ENSG00000140479	PCSK6	1.11043	-2.43683	3.88404e-05	0.506708	-3.41908	1	1.06646	-2.63628	9.78901e-16	7.60913	2.82724	1.15477e-28	1.44165	-2.01886	0.104135	0.348306	-4.02952	0.27338	0.789446	-2.86222	0.740338
ENSG00000183230	CTNNA3	0.206162	-3.13501	3.02051e-07	0.168903	-3.01087	1	0.302979	-2.72254	9.93223e-16	2.26196	2.50155	3.86819e-23	1.24774	-0.473826	1	0.447823	-1.9395	0.942415	0.448901	-1.93383	1
ENSG00000173918	C1QTNF1	0.0398106	-1.1332	0.182299	0	-0.70971	1	0.240407	2.10586	1.0243e-15	0.00444856	-5.96563	7.81436e-100	1.22526	4.66436	4.66694e-38	0.0071083	-2.64148	0.791379	0.023219	-1.51499	1
ENSG00000185291	IL3RA	0.0526069	1.16641	0.0433965	0.0563008	2.04422	1	0.0806845	2.45637	1.03896e-15	0.009813	-2.70151	2.95702e-21	0.0112409	-0.913585	0.987415	0.0781913	1.74854	0.336321	0.0309587	0.571858	1
ENSG00000146263	MMS22L	0.294314	0.826054	0.0892699	0.281504	0.87219	1	0.462701	1.98987	1.04741e-15	0.0809899	-2.30671	3.823e-26	0.25011	0.549481	0.690533	0.412281	1.27769	0.398471	0.534037	1.65643	0.219329
ENSG00000281207	SLFNL1-AS1	0.368248	0.244064	0.747935	0.0563008	-1.56679	1	0.0504964	-2.85474	1.08263e-15	0.394482	1.66276	3.25043e-11	0.0786864	-1.99267	0.127651	0.0355415	-2.91344	0.598456	0.069657	-2.05136	0.975353
ENSG00000121690	DEPDC7	0.0312798	-2.98905	4.11246e-06	0.0563008	-1.19907	1	0.0373235	-2.91964	1.08273e-15	0.32867	2.99182	2.54075e-27	0.0702558	-1.7808	0.212617	0.0639747	-1.80607	0.983999	0.0386983	-2.42181	0.885815
ENSG00000118514	ALDH8A1	0.143602	-2.14628	0.000371828	0.112602	-1.93057	1	0.105384	-2.74695	1.10701e-15	0.813301	2.81635	3.599e-27	0.112409	-2.44495	0.0365037	0.113733	-2.3583	0.770952	0.108355	-2.41589	0.871214
ENSG00000119927	GPAM	1.19432	-0.745598	0.364287	0.394106	-2.1947	1	0.351828	-2.69034	1.11161e-15	2.52129	2.14321	3.04387e-18	0.601389	-1.72759	0.204644	0.33409	-2.5403	0.713334	0.45664	-2.09413	0.966056
ENSG00000123838	C4BPA	0.108057	-3.3935	4.19309e-08	0.112602	-2.75944	1	0.192106	-2.71161	1.16832e-15	1.45167	2.95105	1.04958e-29	0.269782	-2.02817	0.104799	0.277224	-1.9512	0.927507	0.23993	-2.1507	0.952638
ENSG00000196950	SLC39A10	0.154977	0.127797	0.953504	0.225203	0.892217	1	0.381468	1.99863	1.17793e-15	0.0709153	-2.16814	6.80202e-23	0.134891	-0.0687852	1	0.447823	1.69298	0.139277	0.712049	2.38389	0.00748716
ENSG00000120054	CPN1	0.0142181	-2.72242	0.00013933	0	-0.870578	1	0.0104286	-3.3885	1.18449e-15	0.131887	3.24933	1.94192e-25	0.0281023	-1.6927	0.309148	0.0071083	-2.80251	0.674207	0.023219	-1.67634	1
ENSG00000155011	DKK2	0.0454978	0.240226	0.868823	0	0.410118	1	0.140512	2.84022	1.21472e-15	0.0172709	-2.44829	8.00459e-14	0.0140512	-1.28349	0.98649	0.0355415	0.0785358	1	0.0154793	-0.808128	1
ENSG00000148339	SLC25A25	0.159242	-2.1281	0.000421521	0.394106	-0.644438	1	0.115812	-2.74117	1.22693e-15	0.880291	2.55748	2.21075e-23	0.207957	-1.69745	0.22606	0.270115	-1.28611	1	0.23993	-1.4495	1
ENSG00000275410	HNF1B	1.26683	3.97708	6.35371e-42	0	-1.56637	1	0.0192106	-3.23265	1.23455e-15	0.0993075	-1.58427	1.56726e-12	0.0281023	-2.39378	0.0882122	0.0213249	-2.49713	0.807142	0.0386983	-1.78705	1
ENSG00000205436	EXOC3L4	0.142181	-1.32663	0.0443498	0.0563008	-1.69855	1	0.0565341	-2.82431	1.261e-15	0.450744	2.29588	5.51032e-19	0.191096	-0.859242	0.851032	0.0568664	-2.45922	0.74299	0.0773966	-2.04553	0.979
ENSG00000078124	ACER3	0.348343	-0.137894	1	0.225203	-0.520259	1	0.978094	1.90507	1.26933e-15	0.222035	-1.78885	8.16695e-18	0.427155	0.172571	1	1.59937	2.12411	0.0117198	0.185752	-1.00121	1
ENSG00000106327	TFR2	0.0469196	-3.64313	1.31281e-08	0.112602	-1.8279	1	0.0976996	-2.75315	1.30718e-15	0.764759	3.08846	5.49268e-31	0.115219	-2.30666	0.0546672	0.0781913	-2.75908	0.645658	0.147054	-1.89681	1
ENSG00000084110	HAL	0.210427	-3.96726	4.9636e-10	0.337805	-3.06013	1	0.569183	-2.66907	1.31236e-15	4.19198	3.09123	4.26661e-32	0.60982	-2.38554	0.0450956	0.533122	-2.5499	0.734456	0.580475	-2.42648	0.895021
ENSG00000106560	GIMAP2	0.00142181	-2.45133	0.0574378	0	1.86456	1	0.0515942	2.87205	1.35542e-15	0.00601864	-2.52272	1.16297e-13	0.00843069	-0.403113	1	0.0568664	2.17615	0.24832	0.0386983	1.68603	0.662094
ENSG00000113492	AGXT2	0.0270143	-3.36324	3.24085e-07	0.0563008	-1.36888	1	0.0433611	-2.87472	1.35856e-15	0.371716	3.15834	5.37e-30	0.0533944	-2.33351	0.060579	0.0497581	-2.29926	0.796955	0.046438	-2.36898	0.887039
ENSG00000267028	TCF4-AS1	0.00853084	0.441192	0.922759	0	2.84641	1	0.0318347	3.72541	1.35887e-15	0.00052336	-5.19595	3.99702e-22	0.0196716	1.68319	0.306077	0.0213249	1.96825	0.685624	0.00773966	1.05467	1
ENSG00000115468	EFHD1	0.044076	-1.70746	0.0117323	0.225203	0.913785	1	0.0181129	-3.15916	1.36758e-15	0.178466	1.76103	4.44716e-11	0.236059	0.783553	0.416726	0.0497581	-1.33861	1	0.0541777	-1.21519	1
ENSG00000153822	KCNJ16	3.39812	5.76291	4.0743e-103	0.0563008	-1.39247	1	0.0384212	-3.07553	1.37012e-15	0.0681676	-3.53034	6.38448e-58	0.0758762	-1.86797	0.232277	0.0426498	-2.51603	0.817656	0.046438	-2.39261	0.954976
ENSG00000167306	MYO5B	0.611377	0.979205	0.022065	0.506708	0.693013	1	0.0537897	-2.82917	1.40502e-15	0.391473	1.1075	7.79711e-06	0.0702558	-2.2173	0.0766598	0.0355415	-2.97887	0.583331	0.0619173	-2.26928	0.914385
ENSG00000141040	ZNF287	0.0454978	2.54783	7.9475e-07	0	2.34816	1	0.0378723	2.97205	1.40504e-15	0.00039252	-6.05131	1.04256e-36	0.0140512	0.703086	1	0	-0.585139	1	0.023219	1.57709	0.846617
ENSG00000179855	GIPC3	0	-2.11091	0.229594	0	3.21414	1	0.0252482	3.85679	1.42579e-15	0.00039252	-5.1526	4.70477e-20	0.0309125	2.78555	0.00473674	0.0071083	1.3043	1	0	0.404258	1
ENSG00000123685	BATF3	0.00284361	-0.929299	0.699443	0	2.77602	1	0.0323836	3.56523	1.49441e-15	0.00013084	-6.64499	4.8069e-28	0.0252921	1.96612	0.127896	0.0781913	3.63018	0.00255814	0.00773966	0.983415	1
ENSG00000099954	CECR2	0.0753558	-4.26077	4.18606e-11	0.281504	-2.1103	1	0.249738	-2.68429	1.57195e-15	1.85099	2.94093	9.43055e-30	0.533944	-1.39515	0.392394	0.142166	-3.2348	0.490083	0.309587	-2.14421	0.952722
ENSG00000119729	RHOQ	0.136493	0.39608	0.569325	0.394106	2.00469	1	0.287061	2.03412	1.59058e-15	0.0341492	-3.03905	1.25015e-40	0.354089	1.85607	0.000992853	0.66818	2.75505	0.000265112	0.356025	1.7993	0.162817
ENSG00000153246	PLA2R1	0.405215	1.80226	1.84586e-06	0.0563008	-0.344399	1	0.359513	2.00332	1.61927e-15	0.00928964	-5.54194	6.91207e-107	1.22807	3.64639	7.10899e-21	0.0568664	-1.10085	1	0.0309587	-1.82939	1
ENSG00000164406	LEAP2	0.0654031	-3.04791	9.19421e-07	0.112602	-1.70382	1	0.0900154	-2.74643	1.64144e-15	0.699863	3.00685	1.05829e-29	0.112409	-2.21678	0.069783	0.071083	-2.7606	0.6384	0.100616	-2.28849	0.904806
ENSG00000106686	SPATA6L	1.06493	-0.180674	1	0.0563008	-3.49221	1	0.216256	-2.68818	1.66442e-15	1.52546	1.90505	7.22751e-15	0.323176	-1.9168	0.134562	0.0568664	-4.25481	0.224238	0.178012	-2.71468	0.781117
ENSG00000109805	NCAPG	0.00853084	-0.539179	0.992188	0	1.92041	1	0.0554363	3.3022	1.674e-15	0.0045794	-2.97039	5.72186e-14	0.00562046	-0.770845	1	0.0355415	1.62033	0.677303	0.0154793	0.714598	1
ENSG00000182208	MOB2	0.106636	0.00242995	1	0	-1.01653	1	0.284866	1.99141	1.68281e-15	0.0645041	-1.71176	1.5158e-14	0.0899274	-0.227253	1	0.142166	0.467486	1	0.185752	0.847492	0.829192
ENSG00000205213	LGR4	1.19432	-0.572202	0.573184	0.0563008	-4.02903	1	0.317249	-2.67275	1.69002e-15	2.23959	2.08764	1.9434e-17	0.511462	-1.79469	0.17602	0.241682	-2.83051	0.618511	0.263149	-2.7071	0.785868
ENSG00000137204	SLC22A7	0.0725122	-3.01302	1.16308e-06	0.0563008	-2.40033	1	0.0976996	-2.74	1.73173e-15	0.755862	3.0024	1.11876e-29	0.106789	-2.40144	0.0431545	0.0924078	-2.52342	0.720601	0.131574	-2.03648	0.980563
ENSG00000168785	TSPAN5	0.0142181	-2.20903	0.00905918	0.112602	1.22583	1	0.199241	2.25157	1.78597e-15	0.0167475	-3.51611	1.73057e-41	0.0252921	-1.31879	0.687929	0.0995161	0.638105	0.917133	1.64855	5.05826	1.30013e-19
ENSG00000056736	IL17RB	0.0824648	-0.941178	0.24116	0	-1.54934	1	0.0208572	-3.09715	1.78597e-15	0.20411	2.38411	5.66195e-18	0.0505841	-1.58123	0.350196	0.0355415	-1.89338	0.973401	0.0309587	-2.03386	1
ENSG00000283052	LINC02456	0.044076	-1.73225	0.0105306	0.168903	0.56657	1	0.0186617	-3.14122	1.83532e-15	0.192335	2.80968	1.76544e-22	0.0393432	-1.81162	0.241823	0.0213249	-2.36673	0.805419	0.00773966	-3.24517	0.670548
ENSG00000235904	RBMS3-AS3	0.398106	0.898232	0.0517587	0	-2.08669	1	0.583453	1.92598	1.84828e-15	0.0052336	-7.14362	9.20873e-157	2.77932	4.31749	1.34662e-35	0.462039	1.06329	0.557268	0.046438	-2.08567	1
ENSG00000135083	CCNJL	0.00710903	-0.627029	0.878914	0	2.05982	1	0.0488498	3.17934	1.85206e-15	0.00300932	-3.53048	3.73067e-19	0.0168614	0.635972	0.928898	0.0142166	0.73254	1	0.092876	3.08161	0.0296548
ENSG00000246662	LINC00535	0.0312798	-3.30866	4.4498e-07	0	-2.51685	1	0.0488498	-2.85161	1.8792e-15	0.407436	2.85125	6.79508e-26	0.143322	-1.08922	0.657263	0.0213249	-3.44883	0.454841	0.100616	-1.51367	1
ENSG00000154917	RAB6B	0.00995265	0.9364	0.569564	0	3.10225	1	0.0257971	3.56523	1.88036e-15	0.00052336	-4.92531	1.40291e-21	0.0224818	2.16029	0.0762087	0	0.168951	1	0	0.292365	1
ENSG00000172955	ADH6	0.162086	-1.29635	0.0512092	0.168903	-0.85576	1	0.0642183	-2.79922	1.94272e-15	0.508313	2.50946	8.28073e-22	0.0843069	-2.18751	0.0821008	0.071083	-2.3272	0.797297	0.0619173	-2.49399	0.860489
ENSG00000077238	IL4R	0.483414	0.171778	0.861155	0.112602	-1.43991	1	1.10159	1.8868	1.96515e-15	0.268876	-1.62518	6.56543e-15	0.581718	0.444812	0.779087	0.284332	-0.588871	1	0.255409	-0.737718	1
ENSG00000223552	AC098613.1	0	-1.54903	0.541561	0	3.77602	1	0.0192106	4.66477	1.96515e-15	0.00052336	-4.19595	3.15337e-12	0	-0.519306	1	0.0142166	2.49807	0.668465	0	0.966137	1
ENSG00000177425	PAWR	2.44977	0.290626	0.743746	0.337805	-2.44604	1	0.37543	-2.65431	1.96515e-15	2.45286	1.27794	8.4167e-08	1.86037	-0.13208	1	0.383848	-2.40218	0.760778	0.588215	-1.79189	1
ENSG00000285218	AC026316.5	0.0170617	-2.12869	0.0196334	0.0563008	0.476597	1	0.230527	2.34745	1.98288e-15	0.0181868	-3.56903	3.88031e-39	0.682886	3.61146	2.00563e-14	0.0213249	-1.45321	1	0.069657	0.00266251	1
ENSG00000105639	JAK3	0.0255925	0.190351	1	0.0563008	2.16834	1	0.0757447	2.52632	1.99762e-15	0.003271	-4.42749	2.25725e-41	0.0533944	1.30012	0.233794	0.0995161	2.21712	0.107686	0.317326	3.99588	1.22784e-07
ENSG00000225489	AL354707.1	0.0184835	-2.14377	0.00274983	0.0563008	0.35456	1	0.00823312	-3.48897	2.0012e-15	0.112392	3.08592	8.65742e-23	0.0252921	-1.60596	0.361854	0.0071083	-2.57874	0.748695	0.0154793	-1.86876	1
ENSG00000196660	SLC30A10	0.238864	-1.39675	0.028845	0.112602	-1.92464	1	0.10703	-2.7179	2.02319e-15	0.797862	2.46835	4.44871e-22	0.148942	-2.03877	0.104927	0.106624	-2.44003	0.745657	0.178012	-1.72989	1
ENSG00000091513	TF	0.526069	-3.00037	6.00184e-07	0.67561	-2.52223	1	0.761838	-2.60203	2.03022e-15	5.27259	2.63887	1.15348e-25	1.36296	-1.57722	0.276433	1.36479	-1.55745	1	1.81882	-1.1424	1
ENSG00000144891	AGTR1	0.263034	-1.47573	0.0241006	0.0563008	-2.72515	1	0.118008	-2.79525	2.06563e-15	0.719489	0.111552	0.756671	4.69308	3.04326	1.20103e-13	0.0924078	-2.84882	0.658214	0.201231	-1.7754	1
ENSG00000170522	ELOVL6	0.157821	-1.86948	0.0029733	0.168903	-1.37807	1	0.0922109	-2.80298	2.14859e-15	0.725377	2.38238	6.07545e-20	0.115219	-2.27189	0.0720358	0.127949	-2.05982	0.91981	0.766227	0.479238	0.955772
ENSG00000116761	CTH	0.113745	-3.27373	2.16758e-07	0.0563008	-3.29863	1	0.181129	-2.75154	2.17271e-15	1.40823	2.99212	3.5107e-29	0.24168	-2.14014	0.0929641	0.241682	-2.09843	0.901672	0.22445	-2.19805	0.962171
ENSG00000141622	RNF165	0.00710903	-4.4973	2.71756e-09	0	-1.76092	1	0.026346	-2.97639	2.20215e-15	0.240484	2.7674	2.45882e-23	0.036533	-2.23924	0.0886548	0.0426498	-1.88242	0.961587	0.301847	0.78027	0.818155
ENSG00000180263	FGD6	0.416589	0.676094	0.177227	0.281504	0.237111	1	0.694326	1.90349	2.25447e-15	0.167868	-1.63265	1.02409e-14	0.0786864	-1.77383	0.216252	0.362523	0.442125	0.96863	0.0619173	-1.98633	1
ENSG00000204128	C2orf72	0.334125	0.475635	0.401429	0	-2.21482	1	0.0389701	-2.87217	2.28112e-15	0.300539	1.34932	7.73371e-08	0.146132	-0.753869	0.943885	0.071083	-1.68328	1	0.0386983	-2.43704	0.877567
ENSG00000214652	ZNF727	0.0966829	2.37439	6.94468e-08	0.0563008	2.15711	1	0.0751958	2.47998	2.285e-15	0.00471024	-3.8614	1.04812e-35	0.036533	0.737851	0.739331	0.0071083	-0.776187	1	0.0154793	-0.062208	1
ENSG00000205502	C2CD4B	0	-0.741672	0.771347	0	4.58338	1	0.0126241	6.88716	2.29236e-15	0	-5.85492	3.8102e-11	0	0.288049	1	0	1.65008	1	0	1.77349	1
ENSG00000227070	AC104170.1	0.103792	-2.75381	6.2065e-06	0.394106	-0.651439	1	0.119106	-2.70687	2.33183e-15	0.888927	2.66914	5.33405e-25	0.261351	-1.37492	0.412516	0.127949	-2.33462	0.780404	0.263149	-1.32665	1
ENSG00000229981	LINC01435	0.33839	0.78633	0.141024	0	-1.95254	1	0.0230527	-3.36496	2.33665e-15	0.251998	1.40857	6.82892e-07	0.036533	-2.43207	0.119978	0.0142166	-3.29959	0.702319	0.0386983	-2.17423	1
ENSG00000134363	FST	0.044076	-3.0621	1.83241e-06	0	-2.74866	1	0.0587296	-2.81943	2.35628e-15	0.482276	3.07843	2.90135e-29	0.0477739	-2.86771	0.0144382	0.120841	-1.50568	1	0.0619173	-2.38563	0.896596
ENSG00000178445	GLDC	0.272987	-1.20608	0.0699005	0.0563008	-2.51597	1	0.108128	-2.70914	2.36723e-15	0.799563	2.42483	1.76971e-21	0.143322	-2.09986	0.0904781	0.0995161	-2.53953	0.712395	0.123835	-2.2351	0.920207
ENSG00000216588	IGSF23	0.0312798	-2.5917	7.23879e-05	0	-1.80607	1	0.0274437	-2.96349	2.38638e-15	0.250558	3.03402	9.30376e-27	0.0421535	-2.09061	0.11684	0.0142166	-3.15298	0.548853	0.0541777	-1.61093	1
ENSG00000121270	ABCC11	0.0383888	-0.81696	0.399985	0	-0.353259	1	0.00548874	-3.74021	2.41091e-15	0.0888403	2.33208	1.52032e-14	0.0281023	-1.16939	0.678362	0.0355415	-0.69175	1	0.023219	-1.15725	1
ENSG00000283486	FAM95C	0.230333	1.49679	0.000183055	0	-0.7844	1	0.00987974	-3.37617	2.41659e-15	0.10441	0.779641	0.00466003	0.0252921	-1.74464	0.277166	0	-3.7177	0.452203	0.023219	-1.58991	1
ENSG00000204272	NBDY	0.167773	0.461984	0.460762	0.112602	0.348162	1	0.332618	1.99316	2.42235e-15	0.0583546	-2.29871	3.44927e-25	0.213577	0.815617	0.400167	0.462039	1.94293	0.0533245	0.340545	1.49056	0.33211
ENSG00000169439	SDC2	0.33839	-1.02506	0.151285	0	-3.64924	1	0.118008	-2.71688	2.46162e-15	0.861712	2.10939	4.67019e-17	0.236059	-1.5183	0.326147	0.37674	-0.817025	1	0.325066	-1.02445	1
ENSG00000184985	SORCS2	0.0582941	-2.64627	2.313e-05	0.0563008	-1.72875	1	0.0587296	-2.79934	2.48489e-15	0.472725	2.89122	6.54907e-27	0.0702558	-2.31453	0.060463	0.0639747	-2.33709	0.785878	0.139314	-1.28426	1
ENSG00000131910	NR0B2	0.00568723	-3.8376	1.0979e-06	0	-0.840088	1	0.0104286	-3.35744	2.48686e-15	0.128223	3.0243	6.24865e-23	0.0590148	-0.646268	1	0.0071083	-2.77199	0.693315	0.0309587	-1.32243	1
ENSG00000184557	SOCS3	0	-1.61614	0.399326	0	3.70891	1	0.0192106	4.3022	2.49564e-15	0.00052336	-4.26995	1.19449e-13	0.00843069	1.51546	0.66667	0	0.775609	1	0.00773966	1.93219	1
ENSG00000153214	TMEM87B	0.272987	0.760673	0.121368	0.225203	0.65817	1	0.437453	1.93401	2.5115e-15	0.0868777	-2.07638	3.94182e-22	0.289454	0.821907	0.377848	0.234574	0.513539	0.950348	0.255409	0.636953	0.907687
ENSG00000150893	FREM2	0.800477	1.49852	6.45276e-05	0.0563008	-1.57439	1	0.0515942	-2.83099	2.53938e-15	0.356015	0.674931	0.00899576	0.0871171	-1.85703	0.176746	0.0568664	-2.33482	0.79884	0.069657	-2.05898	0.991051
ENSG00000084674	APOB	1.96352	-0.955914	0.132133	0.506708	-2.79202	1	0.714086	-2.58603	2.55438e-15	4.75224	2.08988	1.31221e-17	1.27865	-1.56015	0.284984	1.36479	-1.44815	1	1.54019	-1.27309	1
ENSG00000185842	DNAH14	2.21233	0.908685	0.0472704	0.168903	-2.54773	1	0.228332	-2.665	2.55572e-15	1.48137	1.13497	2.23839e-06	0.292264	-2.11794	0.0836605	0.220357	-2.47802	0.735927	0.208971	-2.54768	0.843235
ENSG00000064655	EYA2	0.801899	2.0117	1.24809e-08	1.06972	2.1706	1	0.035128	-2.96948	2.59223e-15	0.246502	0.177853	0.614538	0.0562046	-2.05378	0.140421	0.0995161	-1.18056	1	0.069657	-1.64492	1
ENSG00000110169	HPX	0.142181	-3.82927	1.03281e-09	0.112602	-3.58432	1	0.354573	-2.65222	2.61385e-15	2.57467	2.98879	4.4072e-31	0.455257	-2.10469	0.0861141	0.33409	-2.51448	0.725431	0.541777	-1.82467	1
ENSG00000162687	KCNT2	0.2673	-3.11386	2.66193e-07	0.788212	-1.45481	1	0.407265	-2.64553	2.61517e-15	2.80429	1.98902	3.85687e-16	3.28797	0.608771	0.67496	0.341198	-2.67822	0.666843	0.588215	-1.90101	1
ENSG00000165304	MELK	0.0284361	0.460821	0.677972	0.0563008	2.27352	1	0.0730003	2.64037	2.62684e-15	0.00928964	-2.49235	1.39618e-15	0.00562046	-1.43077	0.801082	0.0426498	1.17821	0.774241	0.0386983	1.07305	0.896596
ENSG00000073792	IGF2BP2	1.29384	1.79731	6.07496e-07	0	-3.02148	1	1.09555	1.87995	2.70912e-15	0.212353	-2.17874	2.56942e-26	0.314746	-0.461628	1	0.127949	-1.70129	1	0.092876	-2.12722	0.964606
ENSG00000184058	TBX1	0	-1.44211	0.565329	0	3.88294	1	0.0192106	5.47212	2.80756e-15	0.00013084	-5.51788	2.89036e-13	0.00562046	1.24852	0.909548	0	0.949638	1	0	1.07305	1
ENSG00000050165	DKK3	0	-3.7113	0.00963291	0	1.61375	1	0.0620228	2.90627	2.82969e-15	0.00091588	-5.7698	3.55811e-40	0.137701	3.39793	2.86649e-08	0.0142166	0.280844	1	0.123835	3.01965	0.0172318
ENSG00000178803	ADORA2A-AS1	0.0981047	-2.83518	3.2657e-06	0.112602	-2.06787	1	0.120752	-2.68695	2.83941e-15	0.898085	2.92434	6.30194e-29	0.154563	-2.13021	0.0832291	0.0781913	-2.99938	0.561857	0.131574	-2.2898	0.905586
ENSG00000079739	PGM1	0.224645	-1.42573	0.0254697	0.225203	-1.12743	1	0.103188	-2.71039	2.88883e-15	0.763059	2.40402	4.60046e-21	0.160183	-1.87449	0.154684	0.156383	-1.85496	0.967793	0.208971	-1.4466	1
ENSG00000178184	PARD6G	0.0241707	-0.462518	0.874042	0	0.625309	1	0.103188	2.33306	2.90812e-15	0.0109906	-3.03549	1.4507e-28	0.199526	2.80453	1.0738e-07	0.0071083	-1.30412	1	0.0851363	1.44357	0.569502
ENSG00000145826	LECT2	0.0184835	-3.41813	5.67976e-07	0.0563008	-0.908475	1	0.0301881	-2.93074	2.91625e-15	0.268876	3.00775	1.26996e-26	0.0421535	-2.19442	0.0931411	0.0924078	-1.02638	1	0.0619173	-1.54375	1
ENSG00000165359	INTS6L	0.123697	1.39283	0.00246939	0.337805	2.84127	1	0.148745	2.17534	2.93432e-15	0.00680368	-4.55326	2.48374e-62	0.252921	2.47994	2.15518e-06	0.113733	1.21398	0.568589	0.348285	2.85135	0.00101357
ENSG00000106617	PRKAG2	0.578675	-2.66112	7.26769e-06	0.731911	-2.2164	1	0.676213	-2.57419	3.08778e-15	4.57521	2.54771	2.31501e-24	0.938617	-1.91865	0.129441	2.26044	-0.627845	1	1.35444	-1.36796	1
ENSG00000167100	SAMD14	0.00142181	-1.03935	0.676201	0	3.26145	1	0.0241505	3.79405	3.09919e-15	0.00078504	-4.21749	1.95948e-16	0.0224818	2.3425	0.0552044	0	0.32815	1	0	0.451563	1
ENSG00000169507	SLC38A11	1.3564	3.77831	4.07514e-36	0	-1.76314	1	0.0236016	-3.13773	3.09919e-15	0.121027	-1.42071	3.85285e-10	0.0477739	-1.87593	0.238306	0.0497581	-1.69126	1	0.046438	-1.76123	1
ENSG00000064225	ST3GAL6	0.42512	-2.50473	2.39798e-05	0.168903	-3.42587	1	0.430866	-2.62728	3.24846e-15	3.05066	2.76645	1.09011e-27	0.629492	-1.89447	0.137959	0.433606	-2.40158	0.760529	0.371504	-2.61842	0.81924
ENSG00000261701	HPR	0.0284361	-3.82745	9.01465e-09	0.0563008	-1.90111	1	0.0675115	-2.77151	3.25878e-15	0.538014	3.18913	2.68722e-31	0.0758762	-2.38033	0.0510802	0.0497581	-2.83239	0.636548	0.0619173	-2.53872	0.853754
ENSG00000106565	TMEM176B	0.113745	-2.14918	0.000443938	0.112602	-1.60067	1	0.0845267	-2.73314	3.2879e-15	0.643733	2.68644	1.10763e-24	0.143322	-1.76696	0.20337	0.113733	-2.02761	0.904418	0.100616	-2.18513	0.942393
ENSG00000249173	LINC01093	0.00995265	-4.62889	5.53607e-10	0	-2.30739	1	0.0406167	-2.90674	3.30109e-15	0.358501	3.39565	8.06646e-32	0.0505841	-2.34565	0.0705873	0.0071083	-4.24019	0.303024	0.0541777	-2.11373	0.989677
ENSG00000168234	TTC39C	0.894317	-1.20526	0.0695446	0.225203	-2.9001	1	0.368295	-2.65034	3.4472e-15	2.5731	2.16937	1.92998e-18	0.500221	-2.02181	0.107417	0.490472	-2.02167	0.907871	2.02005	0.018876	1
ENSG00000108854	SMURF2	0.538865	0.415967	0.47606	0.619309	0.63177	1	1.04341	1.87019	3.585e-15	0.236035	-1.83101	8.40713e-19	0.458067	0.159101	1	0.632638	0.630837	0.827413	0.92102	1.17921	0.48991
ENSG00000106823	ECM2	0.0355452	-3.22858	6.18526e-07	0.0563008	-1.61384	1	0.0543386	-2.79541	3.70949e-15	0.430725	2.56348	3.16412e-22	0.255731	-0.348261	1	0.0284332	-3.22398	0.52196	0.0773966	-1.9606	1
ENSG00000134463	ECHDC3	0.135072	-0.351466	0.893649	0	-1.68731	1	0.0252482	-2.96259	3.7184e-15	0.212746	1.5715	1.16677e-09	0.165804	-0.0290625	1	0.142166	-0.212633	1	0.046438	-1.68516	1
ENSG00000112530	PACRG	0.774885	0.283203	0.67732	0.0563008	-2.6015	1	0.113068	-2.73117	3.76888e-15	0.802834	1.58374	1.83348e-10	0.174234	-1.90689	0.156298	0.142166	-2.13855	0.871797	0.108355	-2.50181	0.868364
ENSG00000203721	LINC00862	0.349764	-1.61972	0.00833281	0.337805	-1.46712	1	0.191008	-2.64853	3.78885e-15	1.3572	2.48577	1.00703e-22	0.283833	-1.88502	0.145347	0.220357	-2.20453	0.825782	0.270888	-1.91067	1
ENSG00000251364	AC107884.1	0.125119	-0.267816	1	0.281504	1.09064	1	0.0208572	-3.0454	3.83195e-15	0.186578	1.56496	2.50486e-09	0.0562046	-1.38393	0.466679	0.29144	0.997091	0.611284	0.0541777	-1.30243	1
ENSG00000163581	SLC2A2	1.74598	0.480737	0.445777	0.281504	-2.00575	1	0.23876	-2.64322	3.84694e-15	1.56432	1.37399	1.03821e-08	0.36533	-1.83956	0.161145	0.440714	-1.54079	1	0.402463	-1.66778	1
ENSG00000244128	LINC01322	0.051185	-3.24389	5.03519e-07	0.112602	-1.55304	1	0.0790379	-2.78322	3.90905e-15	0.627901	2.89278	8.87159e-27	0.171424	-1.46224	0.381523	0.071083	-2.60959	0.725291	0.108355	-2.03758	1
ENSG00000146574	CCZ1B	0.0895738	0.339465	0.66509	0.112602	1.13308	1	0.19485	2.01638	3.92571e-15	0.0419996	-1.8094	2.73629e-15	0.073066	0.0523593	1	0.0568664	-0.204213	1	0.100616	0.565896	1
ENSG00000203727	SAMD5	0.0312798	-3.92604	4.5596e-09	0.0563008	-2.13058	1	0.0795868	-2.76507	3.95958e-15	0.567976	1.36504	4.14645e-08	1.44727	1.74054	0.00104038	0.0497581	-3.06216	0.576725	0.0619173	-2.76854	0.796196
ENSG00000250436	LINC02499	0.304267	-2.84555	2.07653e-06	0.450407	-2.11211	1	0.390799	-2.62432	4.03639e-15	2.7534	2.69142	1.98941e-26	0.705368	-1.58434	0.270657	0.547339	-1.92548	0.938964	0.68109	-1.61102	1
ENSG00000247809	NR2F2-AS1	2.73413	1.77895	7.96733e-07	0.112602	-2.52978	1	2.32503	1.8657	4.03896e-15	0.222297	-3.55248	9.52165e-68	5.81999	2.94237	7.67612e-13	0.0995161	-3.13942	0.554412	0.185752	-2.27759	0.929825
ENSG00000126787	DLGAP5	0	-2.53175	0.218917	0	2.7933	1	0.0345791	3.98027	4.11799e-15	0.00183176	-3.47159	2.3475e-12	0	-1.50203	1	0.0071083	0.877488	1	0.0309587	2.3766	0.537218
ENSG00000186115	CYP4F2	0.0284361	-2.73881	2.9855e-05	0.0563008	-0.819634	1	0.0285415	-2.92117	4.29477e-15	0.25239	2.95793	7.57448e-26	0.0505841	-1.85491	0.19081	0.0213249	-2.75151	0.660207	0.0619173	-1.45461	1
ENSG00000203805	PLPP4	0.598581	4.16351	5.50547e-40	0	-0.399615	1	0.00493987	-3.92662	4.29696e-15	0.00562612	-5.29434	2.89234e-80	0.792485	4.11982	2.86792e-25	0.0071083	-2.33101	0.920113	0.0154793	-1.62073	1
ENSG00000236341	AL161740.1	0.0142181	-3.61017	2.58758e-07	0	-1.75201	1	0.0268948	-2.93735	4.29696e-15	0.243493	3.3259	3.9594e-30	0.0337228	-2.33794	0.0720358	0.0213249	-2.68308	0.6834	0.0154793	-2.97545	0.728776
ENSG00000128573	FOXP2	2.57774	-0.289079	0.872192	1.12602	-1.47577	1	0.612544	-2.56099	4.31308e-15	3.95045	1.86677	1.31008e-14	0.831828	-1.9372	0.124124	0.504689	-2.62927	0.683373	0.897801	-1.80349	1
ENSG00000158445	KCNB1	0.0867302	-1.48212	0.0281215	0.0563008	-1.14568	1	0.0362257	-2.90842	4.4005e-15	0.311268	2.55447	6.6679e-21	0.0702558	-1.7269	0.250433	0.0639747	-1.75251	1	0.0386983	-2.36833	0.918024
ENSG00000118200	CAMSAP2	0.656875	0.784148	0.0894804	0.112602	-1.32318	1	1.00664	1.86357	4.55602e-15	0.210783	-2.01939	9.08975e-23	0.961099	1.33689	0.0319485	0.390956	-0.016273	1	0.108355	-1.80712	1
ENSG00000177994	C2orf73	0.0184835	2.22438	0.00293391	0	3.36099	1	0.0225038	3.78762	4.58936e-15	0	-7.07731	7.33482e-24	0.00281023	0.0916513	1	0	0.427685	1	0	0.551099	1
ENSG00000112972	HMGCS1	0.595737	-2.02837	0.000732979	0.506708	-2.11949	1	0.433062	-2.63612	4.61727e-15	3.06807	2.63817	2.69374e-25	0.60982	-1.95651	0.125085	0.462039	-2.32709	0.795309	0.479859	-2.27096	0.920467
ENSG00000270792	AL050403.2	0.207584	0.432861	0.49983	0.563008	1.8973	1	0.416596	1.98027	4.67143e-15	0.0870086	-1.91848	8.73117e-18	0.351279	1.22093	0.0968284	0.0071083	-3.50305	0.5493	0.0154793	-2.79383	0.851369
ENSG00000101670	LIPG	0.255925	-0.32752	0.924635	0	-2.57985	1	0.0537897	-2.77494	4.67904e-15	0.408875	2.04094	1.37192e-15	0.0590148	-2.40692	0.0481352	0.0497581	-2.51021	0.734456	0.0619173	-2.21645	0.923973
ENSG00000150722	PPP1R1C	0.361139	0.0210604	1	0.0563008	-1.74604	1	0.0603762	-2.77645	4.75973e-15	0.450089	1.76098	3.01494e-12	0.0786864	-2.17327	0.0885614	0.0924078	-1.8675	0.974353	0.108355	-1.64417	1
ENSG00000213316	LTC4S	0.00710903	-0.466565	0.919015	0.0563008	3.22583	1	0.0422633	3.03301	4.97606e-15	0.00366352	-2.99694	1.1388e-15	0.0140512	0.563156	1	0.0426498	2.15975	0.353141	0.00773966	0.41594	1
ENSG00000182704	TSKU	0.00568723	-4.76921	7.88246e-10	0.0563008	-0.768297	1	0.0274437	-2.92549	5.04999e-15	0.244016	3.01082	2.2586e-26	0.0927376	-0.952415	0.780382	0.0213249	-2.70012	0.689039	0.0309587	-2.25405	0.920467
ENSG00000116191	RALGPS2	1.90664	-0.0528815	1	4.16626	1.02212	1	0.37543	-2.61086	5.1061e-15	2.45181	1.58905	3.76169e-11	0.775623	-1.37451	0.404712	0.725046	-1.4516	1	0.812665	-1.28656	1
ENSG00000245293	AC096564.1	0.0398106	-2.8851	7.29161e-06	0	-2.43111	1	0.0472032	-2.81376	5.23642e-15	0.385193	2.94122	7.69261e-27	0.0702558	-2.01433	0.130705	0.071083	-1.90032	0.961587	0.069657	-1.91488	1
ENSG00000235903	CPB2-AS1	0.230333	-0.639288	0.499783	0	-2.72572	1	0.0609251	-2.74181	5.34715e-15	0.458201	2.25649	1.64839e-18	0.0618251	-2.48912	0.0371287	0.0355415	-3.07216	0.5493	0.023219	-3.53447	0.549407
ENSG00000115295	CLIP4	0.221802	-0.914317	0.239179	0.0563008	-1.9356	1	0.0691582	-2.7715	5.34715e-15	0.473248	0.932638	0.000211002	0.576097	0.524025	0.680579	1.17998	1.56992	0.162417	1.0139	1.34215	0.376701
ENSG00000258048	AC073569.2	0.311376	0.213669	0.797846	0	-2.35424	1	0.0444588	-2.82255	5.40694e-15	0.328408	1.26921	4.57948e-07	0.317556	0.239825	1	0.0497581	-2.2841	0.817656	0.0851363	-1.57376	1
ENSG00000074276	CDHR2	0.0184835	-2.23962	0.0015201	0	-0.741552	1	0.00987974	-3.33252	5.55626e-15	0.118018	2.64174	6.91066e-19	0.036533	-1.2099	0.618518	0.0568664	-0.49288	1	0.0541777	-0.540903	1
ENSG00000267275	AC020911.2	0.0184835	1.09606	0.264978	0.0563008	3.44042	1	0.0378723	3.18355	6.00581e-15	0.00183176	-3.90222	1.14784e-20	0.00562046	-0.256272	1	0.0284332	1.87047	0.615126	0.023219	1.65801	0.833974
ENSG00000130649	CYP2E1	0.044076	-3.96487	7.77893e-09	0.0563008	-2.64584	1	0.109226	-2.82791	6.02433e-15	0.897955	3.06549	3.38765e-28	0.199526	-1.75715	0.24837	0.0995161	-2.66964	0.761508	0.178012	-1.86635	1
ENSG00000198099	ADH4	0.25166	-3.20692	1.32562e-07	0.337805	-2.56067	1	0.419889	-2.60614	6.05295e-15	2.93409	2.79169	5.65766e-28	0.632302	-1.82982	0.163346	0.476256	-2.21016	0.828035	0.789446	-1.48557	1
ENSG00000284959	AC007262.2	0.373935	-2.36106	7.40513e-05	0.394106	-2.09925	1	0.346889	-2.61288	6.13608e-15	2.42407	2.67505	5.38669e-26	0.578907	-1.68646	0.227154	0.37674	-2.27429	0.806018	0.317326	-2.51433	0.851369
ENSG00000127990	SGCE	0.250238	1.53776	0.000116264	0	-0.869206	1	0.255227	1.97163	6.28576e-15	0.0402987	-2.53571	7.6974e-30	0.233249	1.34647	0.0519555	0.0355415	-1.21066	1	0.100616	0.146218	1
ENSG00000065361	ERBB3	0.297158	0.845869	0.0703949	0	-1.71277	1	0.026346	-2.92701	6.29188e-15	0.21026	1.25698	9.09702e-07	0.0224818	-2.83205	0.0217806	0.0284332	-2.32108	0.795404	0.069657	-1.19383	1
ENSG00000166068	SPRED1	1.05782	1.47524	8.30747e-05	0	-2.99594	1	1.06646	1.85687	6.50936e-15	0.168522	-2.62704	6.52176e-38	1.28709	1.70274	0.00151048	0.888537	1.08788	0.507418	0.23993	-0.796048	1
ENSG00000126231	PROZ	0.0227489	-3.51115	1.56417e-07	0	-2.28184	1	0.0428122	-2.80341	6.66171e-15	0.349997	3.17339	7.27732e-30	0.0477739	-2.39845	0.0528774	0.0213249	-3.21359	0.519887	0.0619173	-1.91767	1
ENSG00000152977	ZIC1	0.00995265	-3.22414	1.25124e-05	0	-0.908475	1	0.0120752	-3.22136	6.80449e-15	0.136466	3.5485	1.38488e-28	0.00843069	-3.19979	0.0171927	0.0071083	-2.84044	0.659568	0.023219	-1.71435	1
ENSG00000131791	PRKAB2	0.703794	-0.152887	1	0.0563008	-2.86938	1	0.146001	-2.62863	6.85756e-15	0.982739	1.79285	2.63504e-13	0.233249	-1.75825	0.191376	0.177707	-2.09812	0.860592	0.216711	-1.81664	1
ENSG00000124253	PCK1	0.509007	-3.35293	3.37523e-08	1.29492	-1.93991	1	0.981387	-2.5372	6.90923e-15	6.53192	2.74784	1.79051e-27	1.43603	-1.80685	0.169792	1.25817	-1.97824	0.918176	1.73368	-1.5155	1
ENSG00000138686	BBS7	0.0838866	1.13916	0.0297244	0	0.35456	1	0.119106	2.2062	7.00304e-15	0.0166167	-2.60534	3.47801e-24	0.0843069	1.11296	0.253135	0.0355415	0.0223413	1	0.0851363	1.16534	0.710963
ENSG00000231731	AC010976.1	0.0611377	-1.27471	0.0715083	0	-1.44913	1	0.0208572	-2.99454	7.01444e-15	0.191681	2.5198	1.31298e-19	0.0421535	-1.73062	0.253781	0.0284332	-2.05682	0.904897	0.0386983	-1.66945	1
ENSG00000143674	MAP3K21	1.62228	4.62343	7.71931e-60	0.0563008	-0.649442	1	0.021955	-3.12652	7.14978e-15	0.0770647	-2.3145	1.91751e-25	0.0421535	-1.93354	0.219977	0.071083	-1.1161	1	0.069657	-1.13099	1
ENSG00000250125	LINC02232	0.00568723	-3.57118	5.15461e-05	0	-0.57481	1	0.00548874	-3.96459	7.1588e-15	0.109382	4.04681	2.88486e-26	0.0112409	-2.54146	0.148552	0.0071083	-2.50643	0.953185	0.00773966	-2.38301	1
ENSG00000068028	RASSF1	0.0255925	-1.09861	0.250651	0.281504	2.53172	1	0.156429	2.15373	7.21432e-15	0.0245979	-2.4012	4.34276e-22	0.0477739	-0.149357	1	0.270115	2.38089	0.0135703	0.386983	2.92235	0.000593439
ENSG00000173599	PC	0.0981047	-2.25715	0.000228482	0.0563008	-2.08166	1	0.0806845	-2.69445	7.24791e-15	0.598331	2.66529	2.4688e-24	0.140512	-1.68998	0.235397	0.071083	-2.55286	0.715201	0.162533	-1.42618	1
ENSG00000198814	GK	0.507585	-1.6465	0.00811206	0.337805	-2.02905	1	0.283219	-2.64306	7.24791e-15	2.00368	2.4906	1.08602e-22	0.323176	-2.26416	0.0625661	0.611313	-1.31972	1	0.379244	-1.99866	1
ENSG00000112773	TENT5A	0.203318	-1.16545	0.0941666	0	-3.05415	1	0.0768424	-2.73785	7.25193e-15	0.560387	1.84059	3.44284e-13	0.300695	-0.561926	1	0.554447	0.340069	1	0.208971	-1.04851	1
ENSG00000138772	ANXA3	0.459244	3.74435	2.34151e-31	0	-0.219676	1	0.1707	2.09976	7.34689e-15	0.00287848	-6.08624	4.27725e-91	0.0252921	-1.17357	0.702047	0.0142166	-1.5637	1	0.0154793	-1.44029	1
ENSG00000135917	SLC19A3	0.16493	-0.33415	0.921706	0	-1.95643	1	0.0329325	-2.85254	7.45996e-15	0.263773	1.94649	6.7142e-14	0.0674455	-1.59231	0.309481	0.071083	-1.42382	1	0.046438	-1.95508	1
ENSG00000167107	ACSF2	0.213271	-1.36384	0.0351481	0.0563008	-2.31522	1	0.0966019	-2.66899	7.49275e-15	0.693975	2.37526	1.44502e-20	0.143322	-1.89746	0.148572	0.199032	-1.38372	1	0.131574	-1.95115	1
ENSG00000159403	C1R	0.162086	-2.69019	8.54629e-06	0.0563008	-3.22585	1	0.187166	-2.62785	7.52067e-15	1.30565	2.39282	3.18264e-21	0.761572	-0.397078	1	0.170599	-2.51221	0.730008	0.278628	-1.82159	1
ENSG00000284906	AC091057.6	0.0142181	-1.35906	0.235261	0.0563008	1.47485	1	0.119655	2.45493	7.52221e-15	0.0206727	-1.9627	1.40349e-11	0.0252921	-0.470397	1	0.0639747	0.891632	0.829829	0.069657	1.01505	0.842554
ENSG00000145321	GC	0.925596	-0.295947	0.969871	0.225203	-2.07674	1	0.212963	-2.6148	7.52356e-15	1.41673	1.77511	2.79109e-13	0.407483	-1.48731	0.33637	0.362523	-1.62593	1	0.557256	-1.01062	1
ENSG00000136156	ITM2B	0.366826	-0.152875	1	0.563008	0.530728	1	1.01761	1.85049	7.5747e-15	0.227792	-1.8752	1.06566e-19	0.640732	0.688807	0.476997	1.54961	1.98296	0.0253602	0.626913	0.642534	0.874963
ENSG00000139880	CDH24	0.00995265	1.11537	0.437282	0	3.26145	1	0.0252482	4.04943	7.67424e-15	0.0006542	-4.46635	1.06515e-15	0.00281023	-0.00963201	1	0	0.32815	1	0	0.451563	1
ENSG00000234223	AC003988.1	0.0554505	-1.22924	0.0916597	0	-1.26733	1	0.017564	-3.05535	8.02286e-15	0.170092	2.66606	9.07681e-21	0.0252921	-2.23133	0.102188	0.0142166	-2.61358	0.725817	0.0154793	-2.49017	0.868082
ENSG00000154263	ABCA10	0.227489	-1.98582	0.00102273	0.900813	0.0732543	1	0.161369	-2.63198	8.28949e-15	1.10324	1.98888	1.20309e-15	0.997632	0.219784	1	0.177707	-2.24567	0.815846	0.23219	-1.86773	1
ENSG00000101935	AMMECR1	0.25166	-0.0219387	1	0.112602	-0.681846	1	0.649867	1.88078	8.33627e-15	0.102055	-2.62005	2.58663e-35	1.5372	2.8521	1.32422e-11	0.156383	-0.666089	1	0.448901	0.835424	0.767717
ENSG00000255648	AC087242.1	0.0554505	-0.503666	0.719365	0	-0.568061	1	0.00823312	-3.40861	8.38135e-15	0.103102	2.33156	2.51507e-15	0.0196716	-1.8515	0.248628	0.0142166	-1.91301	0.963389	0.00773966	-2.37626	0.91718
ENSG00000222009	BTBD19	0.00710903	-0.88463	0.512338	0	1.81079	1	0.0493987	2.60054	8.51257e-15	0.00641116	-2.47159	4.65133e-15	0.0393432	1.55108	0.12605	0.0284332	1.23504	0.828057	0.00773966	0.0097259	1
ENSG00000169184	MN1	0.0113745	0.0943524	1	0	2.15711	1	0.0422633	2.88716	8.57386e-15	0.00549528	-2.28663	9.24698e-11	0.00281023	-1.12699	0.979139	0	-0.776187	1	0	-0.652773	1
ENSG00000131711	MAP1B	0.0270143	-2.52391	0.00073885	0	-1.53729	1	0.418791	2.05467	8.62512e-15	0.00497192	-6.65698	1.88986e-120	2.34092	4.86783	1.03752e-41	0.0568664	-1.29374	1	0.0619173	-1.17033	1
ENSG00000123384	LRP1	0.0952611	-1.59575	0.0145344	0.0563008	-1.39008	1	0.0461054	-2.80657	8.65145e-15	0.342277	1.43629	1.42041e-08	0.323176	0.22816	1	0.845887	1.64109	0.137115	0.108355	-1.28684	1
ENSG00000034510	TMSB10	0.0398106	0.973351	0.158898	0.168903	3.2796	1	0.0702559	2.50607	8.79661e-15	0.00536444	-3.51426	2.78686e-29	0.0281023	0.486953	1	0.142166	2.846	0.00537217	0.069657	1.82863	0.414148
ENSG00000171793	CTPS1	0.804743	-0.312286	0.944041	0.0563008	-3.21293	1	0.188264	-2.60581	8.93619e-15	1.24795	1.80374	1.28662e-13	0.455257	-1.1376	0.593392	0.199032	-2.2846	0.796955	0.247669	-1.97423	1
ENSG00000117009	KMO	0.0554505	-4.5627	9.21261e-12	0.225203	-2.24137	1	0.234369	-2.6424	9.15867e-15	1.6847	2.86883	7.29057e-28	0.210767	-2.60315	0.0246985	1.08757	-0.213921	1	0.247669	-2.32582	0.916049
ENSG00000129988	LBP	0.00853084	-4.41005	4.08217e-09	0	-1.8964	1	0.030737	-2.89144	9.47663e-15	0.26953	3.38162	7.70785e-31	0.0252921	-2.86373	0.020433	0.0284332	-2.50508	0.76135	0.046438	-1.89489	1
ENSG00000246090	AP002026.1	0.106636	-1.92315	0.00656624	0.168903	-0.870921	1	0.0548874	-3.04522	9.58813e-15	0.518388	2.71664	7.07325e-21	0.137701	-1.50654	0.466211	0.0497581	-2.80285	0.799793	0.116095	-1.67669	1
ENSG00000165591	FAAH2	1.12607	-0.638786	0.509219	2.30833	0.387528	1	0.316701	-2.65353	9.58813e-15	2.21499	2.14707	1.32869e-17	0.314746	-2.47438	0.0383376	0.142166	-3.54741	0.439476	0.325066	-2.38833	0.910247
ENSG00000171174	RBKS	0.200475	-0.897606	0.239784	0	-2.77491	1	0.0647672	-2.70234	9.80935e-15	0.472986	2.21484	4.99759e-18	0.112409	-1.69796	0.233995	0.0497581	-2.70564	0.660316	0.123835	-1.49146	1
ENSG00000171943	SRGAP2C	0.203318	0.381129	0.562683	0.168903	0.414289	1	0.40946	1.90465	9.83944e-15	0.0802049	-2.13327	4.27043e-23	0.269782	0.798732	0.394623	0.803237	2.40883	0.00254477	0.116095	-0.385539	1
ENSG00000146411	SLC2A12	0.119432	-0.434694	0.780671	0	-1.59071	1	0.0241505	-2.9279	1.00777e-14	0.208166	2.21692	1.95878e-16	0.0281023	-2.41826	0.0610857	0.0142166	-2.93739	0.616338	0.00773966	-3.39977	0.613198
ENSG00000128536	CDHR3	0.375357	-0.664324	0.464993	0.225203	-1.12812	1	0.107579	-2.6494	1.02586e-14	0.752068	2.13168	2.5765e-17	0.103979	-2.48986	0.033658	0.0355415	-3.79815	0.340519	0.286368	-1.00441	1
ENSG00000092964	DPYSL2	0.405215	1.40884	0.000383002	0.0563008	-0.669287	1	0.433062	1.90277	1.03007e-14	0.0617565	-2.79259	2.03846e-38	0.626681	2.02931	6.20866e-05	0.270115	0.712283	0.802064	0.170273	0.0610393	1
ENSG00000135723	FHOD1	0.0412324	1.29075	0.030023	0	1.48886	1	0.0598273	2.49859	1.03479e-14	0.0039252	-3.76697	8.28072e-32	0.0646353	1.95018	0.0119091	0.0355415	1.17615	0.79884	0.0619173	1.90633	0.38821
ENSG00000256407	AL357673.1	0.00284361	-0.215603	1	0	3.4679	1	0.0214061	3.92369	1.03527e-14	0.00091588	-3.76181	4.5448e-13	0.00281023	0.200586	1	0.0142166	2.17615	0.756296	0	0.658014	1
ENSG00000102384	CENPI	0.0156399	-0.201103	1	0	1.46098	1	0.0620228	2.55012	1.0455e-14	0.00798124	-2.52521	2.40778e-16	0.0505841	1.54351	0.110465	0.0213249	0.54854	1	0.0154793	0.24993	1
ENSG00000159212	CLIC6	0.998108	7.15092	6.97252e-106	0	-0.425984	1	0.00384212	-4.279	1.04591e-14	0.006542	-5.09538	3.82274e-68	0.00562046	-3.13261	0.0857586	0.0213249	-1.35367	1	0.0619173	-0.0509369	1
ENSG00000070159	PTPN3	0.740761	0.32045	0.611216	0.112602	-1.91713	1	0.113068	-2.62888	1.05746e-14	0.746311	1.53387	3.43429e-10	0.148942	-2.03121	0.105894	0.0852996	-2.73274	0.646606	0.170273	-1.78399	1
ENSG00000263331	AC008551.1	0	-2.01469	0.273636	0.0563008	4.33545	1	0.0230527	3.72846	1.12566e-14	0.00026168	-5.49235	9.10792e-21	0.0309125	2.90338	0.00206572	0	0.377059	1	0.00773966	1.52556	1
ENSG00000039068	CDH1	1.06778	1.29722	0.000817306	0.0563008	-2.15977	1	0.0861733	-2.67769	1.13853e-14	0.543771	0.804467	0.00119355	0.137701	-1.79772	0.190796	0.0924078	-2.28235	0.81421	0.116095	-1.96573	1
ENSG00000214357	NEURL1B	0.0113745	-2.83853	0.000239171	0	-0.695845	1	0.232174	2.0386	1.17457e-14	0.00575696	-5.57252	1.28963e-92	1.25898	4.76472	3.51755e-40	0.0355415	-1.03642	1	0.023219	-1.50108	1
ENSG00000173281	PPP1R3B	0.0867302	-2.7317	9.91415e-06	0.0563008	-2.37542	1	0.100993	-2.66527	1.18632e-14	0.73519	2.72288	3.5259e-25	0.207957	-1.42418	0.392215	0.127949	-2.05668	0.899502	0.108355	-2.27527	0.917572
ENSG00000105855	ITGB8	2.47537	6.83503	6.50304e-136	0.281504	0.820351	1	0.0241505	-3.10983	1.20019e-14	0.0177942	-5.00481	1.65448e-94	0.0562046	-1.65651	0.363427	0.0355415	-2.11295	0.963953	0.0619173	-1.40236	1
ENSG00000131389	SLC6A6	0.044076	0.837666	0.234452	0	0.998416	1	0.08288	2.45209	1.20019e-14	0.0019626	-5.36271	3.32988e-52	0.0449637	0.873011	0.617194	0.369631	4.08032	8.6004e-09	0.170273	2.82673	0.00910899
ENSG00000140406	TLNRD1	0.00426542	-2.12825	0.0315615	0.0563008	2.18535	1	0.0702559	2.33614	1.21901e-14	0.0145232	-1.62247	8.88464e-09	0.00843069	-1.09853	0.793536	0.0355415	0.860001	0.927226	0.0154793	-0.0338634	1
ENSG00000146678	IGFBP1	0.137915	-3.15613	2.50653e-07	0.281504	-1.87138	1	0.225587	-2.58885	1.2441e-14	1.5566	2.73905	1.74174e-26	0.337228	-1.81961	0.168632	0.355415	-1.71207	1	0.425682	-1.45315	1
ENSG00000179399	GPC5	0.159242	-1.83214	0.00406048	0.168903	-1.35424	1	0.0949553	-2.73514	1.2441e-14	0.720143	2.57537	3.30325e-22	0.171424	-1.68108	0.263571	0.113733	-2.19689	0.875098	0.131574	-1.99077	1
ENSG00000125551	PLGLB2	0.0241707	-3.49656	1.501e-07	0	-2.34982	1	0.0466543	-2.74727	1.26199e-14	0.367922	3.26908	1.96537e-31	0.0337228	-2.9388	0.0123218	0.0142166	-3.69717	0.387208	0.0309587	-2.83581	0.759866
ENSG00000083307	GRHL2	1.82276	3.91121	7.63416e-42	0	-2.12283	1	0.0362257	-2.88438	1.29256e-14	0.14641	-1.57842	4.47845e-13	0.0562046	-2.01428	0.156563	0.071083	-1.59093	1	0.0619173	-1.75818	1
ENSG00000106013	ANKRD7	0.0142181	0.658866	0.629705	0	2.38698	1	0.0400678	3.3022	1.2972e-14	0.0026168	-3.36949	1.16752e-15	0.0112409	0.467019	1	0.0142166	1.06512	1	0	-0.422906	1
ENSG00000198520	ARMH1	0.0824648	-1.70138	0.00756598	0	-2.28904	1	0.0444588	-2.75546	1.3135e-14	0.344502	2.60927	1.63736e-22	0.0674455	-1.92815	0.15271	0.071083	-1.75777	1	0.0386983	-2.5114	0.854915
ENSG00000162882	HAAO	0.146446	-1.06267	0.138284	0	-2.48495	1	0.0521431	-2.72294	1.3681e-14	0.38624	2.18655	2.27789e-17	0.12365	-1.26859	0.502891	0.0639747	-2.09229	0.872313	0.131574	-1.11728	1
ENSG00000277363	SRCIN1	0.25166	1.81719	1.70927e-06	0	-0.648643	1	0.00933086	-3.31741	1.37276e-14	0.0913263	0.50677	0.0849873	0.00562046	-3.35581	0.0157128	0.0213249	-1.57714	1	0.0309587	-1.13019	1
ENSG00000130224	LRCH2	0.00142181	-3.09922	0.00625502	0.0563008	2.22583	1	0.0724514	2.51199	1.37596e-14	0.00248596	-4.78092	3.37706e-43	0.255731	4.11117	7.1548e-18	0.0071083	-0.707474	1	0.00773966	-0.58406	1
ENSG00000245750	DRAIC	0.044076	-2.31847	0.000333148	0.0563008	-1.01219	1	0.0345791	-2.83927	1.3999e-14	0.287063	2.83005	2.33496e-24	0.0449637	-2.2107	0.0921061	0.0213249	-2.94425	0.623622	0.100616	-1.00724	1
ENSG00000165246	NLGN4Y	1.5455	1.47414	0.000137494	0.0563008	-2.54311	1	0.114715	-2.64956	1.4064e-14	0.690181	0.610452	0.0162372	0.24168	-1.3771	0.427584	0.113733	-2.38572	0.781162	0.255409	-1.25864	1
ENSG00000092531	SNAP23	0.187679	-0.189553	1	0.450407	1.17022	1	0.538995	1.86929	1.41528e-14	0.131625	-1.64173	1.22294e-14	0.303505	0.537252	0.68022	0.326982	0.645608	0.839712	0.201231	-0.0433736	1
ENSG00000183549	ACSM5	0.0682467	-3.06335	8.24891e-07	0.0563008	-2.3645	1	0.10264	-2.63005	1.4195e-14	0.731788	2.79601	1.35295e-26	0.154563	-1.83927	0.166406	0.184816	-1.53682	1	0.123835	-2.08327	0.967135
ENSG00000156642	NPTN	0.366826	0.173161	0.862382	0.112602	-1.04152	1	0.821665	1.84399	1.4756e-14	0.193643	-1.75649	3.91945e-17	0.598579	0.907982	0.252844	0.454931	0.487983	0.927226	0.309587	-0.0633029	1
ENSG00000131080	EDA2R	0.0654031	1.56499	0.00205344	0	1.07031	1	0.0768424	2.37566	1.49556e-14	0.009813	-2.65865	1.57104e-20	0.0168614	-0.385723	1	0.0142166	-0.26746	1	0.0309587	0.603567	1
ENSG00000107099	DOCK8	0.927018	0.866677	0.0545525	2.08313	1.92567	1	0.0955041	-2.70243	1.52127e-14	0.486332	-0.428538	0.0862619	0.621061	0.223706	1	4.84075	3.32928	4.65494e-08	2.39156	2.21383	0.0125566
ENSG00000171587	DSCAM	0.274409	1.39608	0.00176305	0.0563008	-0.119371	1	0.315603	2.07124	1.54468e-14	0.0180559	-4.27125	5.15871e-65	0.0449637	-1.30982	0.65425	2.26044	4.68672	4.67662e-18	0.069657	-0.598067	1
ENSG00000160352	ZNF714	0.0454978	0.794928	0.239568	0	0.915676	1	0.0839778	2.32106	1.57869e-14	0.0103364	-2.7682	3.79637e-23	0.0477739	0.873011	0.564265	0.0852996	1.74072	0.318173	0.0851363	1.74374	0.399055
ENSG00000178498	DTX3	0.0426542	1.43993	0.0148037	0.112602	3.16834	1	0.0581807	2.58423	1.59472e-14	0.00091588	-5.81685	4.25859e-47	0.11803	3.05135	1.53595e-07	0.0071083	-0.357417	1	0.0386983	1.38117	0.777912
ENSG00000118922	KLF12	0.70806	-1.63436	0.00734711	1.12602	-0.910572	1	0.416596	-2.55146	1.66103e-14	2.63878	1.70516	1.49624e-12	1.74796	-0.276377	1	0.91697	-1.20688	1	4.14846	0.989155	0.619318
ENSG00000163430	FSTL1	0.0966829	-0.520876	0.697486	0	-1.37179	1	0.354573	1.92043	1.66865e-14	0.0757563	-1.91977	3.22755e-18	0.503031	2.00951	0.000119461	0.0426498	-1.49191	1	0.0773966	-0.712521	1
ENSG00000163466	ARPC2	0.224645	0.0301145	1	0.450407	1.11849	1	0.555461	1.85512	1.70937e-14	0.110691	-2.13899	5.61582e-24	0.480549	1.18163	0.0916744	0.597097	1.47138	0.238222	0.874582	2.03653	0.039321
ENSG00000184999	SLC22A10	0.0753558	-3.49441	2.51627e-08	0.112602	-2.34769	1	0.156429	-2.59169	1.71751e-14	1.0916	2.95891	1.61409e-29	0.193906	-2.08765	0.0923162	0.113733	-2.77619	0.6377	0.147054	-2.41781	0.877904
ENSG00000253111	AC091114.1	0.00710903	-4.37346	7.34647e-09	0	-1.6374	1	0.0257971	-2.8802	1.72426e-14	0.22583	3.4841	1.55313e-31	0.0196716	-2.92708	0.0178299	0.0071083	-3.5699	0.437809	0.023219	-2.44487	0.878095
ENSG00000174899	PQLC2L	0.0170617	2.05188	0.00913126	0	3.33545	1	0.0225038	3.69451	1.72608e-14	0.00026168	-5.46635	1.16229e-20	0	-0.959879	1	0	0.40215	1	0.00773966	1.5511	1
ENSG00000198796	ALPK2	0.0213271	-3.51591	3.37743e-07	0	-2.19907	1	0.039519	-2.83553	1.75672e-14	0.328408	2.9797	4.03608e-26	0.0562046	-2.09112	0.126128	0.0426498	-2.32174	0.838165	0.139314	-0.75117	1
ENSG00000106078	COBL	3.73793	0.671477	0.202863	0.168903	-3.51591	1	0.500573	-2.49689	1.76216e-14	2.9473	1.29611	5.69314e-08	0.519893	-2.26208	0.0554498	0.227465	-3.40323	0.434914	0.325066	-2.8974	0.728885
ENSG00000067177	PHKA1	0.0597159	-0.46346	0.790522	0.168903	1.37068	1	0.218452	1.99116	1.77297e-14	0.0448781	-1.94698	3.14888e-17	0.0533944	-0.57655	1	0.597097	2.98444	3.42582e-05	0.023219	-1.43921	1
ENSG00000145545	SRD5A1	0.143602	-3.14439	2.8125e-07	0.337805	-1.69496	1	0.235467	-2.57269	1.83433e-14	1.61182	2.81295	1.48946e-27	0.345658	-1.83045	0.166459	0.206141	-2.52618	0.724426	0.294107	-2.02326	0.992323
ENSG00000254143	AC022733.2	0.00142181	-0.616141	0.935518	0	3.67649	1	0.0203084	4.55012	1.89712e-14	0.00052336	-4.30558	2.42782e-12	0.00281023	0.413579	1	0	0.743187	1	0.00773966	1.89902	1
ENSG00000036828	CASR	1.43318	5.36257	2.72768e-75	0.112602	0.346036	1	0.0137219	-3.37999	1.90494e-14	0.0402987	-3.03741	1.3512e-37	0.0309125	-1.9397	0.272262	0.0284332	-1.84817	1	0.00773966	-3.04988	0.863508
ENSG00000163378	EOGT	0.0355452	-0.798344	0.429193	0.112602	1.36099	1	0.166858	2.02348	1.93889e-14	0.0382053	-1.65263	4.05549e-12	0.0786864	0.395602	0.930173	0.0852996	0.564793	0.99687	0.0773966	0.442846	1
ENSG00000248752	AC010235.1	0.0241707	-3.62567	7.03189e-08	0.112602	-0.892355	1	0.0515942	-2.73157	1.95293e-14	0.398408	2.97183	2.59451e-27	0.0871171	-1.75953	0.22085	0.0568664	-2.23799	0.837559	0.0619173	-2.11458	0.968506
ENSG00000198780	FAM169A	0.0966829	-1.74602	0.00651371	0	-2.55873	1	0.0543386	-2.73826	1.95736e-14	0.410314	2.35653	4.12302e-19	0.073066	-2.08806	0.11294	0.113733	-1.39774	1	0.340545	0.142085	1
ENSG00000009724	MASP2	0.0284361	-3.74952	1.32503e-08	0.112602	-1.23822	1	0.0691582	-2.65602	2.00604e-14	0.50622	2.96868	2.22507e-28	0.0899274	-2.06345	0.104723	0.071083	-2.29421	0.798256	0.108355	-1.72192	1
ENSG00000115414	FN1	0.514694	-2.98984	6.63923e-07	0.450407	-3.01098	1	0.795868	-2.4935	2.03372e-14	5.09936	2.541	4.2258e-24	1.85194	-1.08724	0.636289	0.860104	-2.17956	0.842232	1.36218	-1.51737	1
ENSG00000138792	ENPEP	0.0270143	-3.9126	6.71948e-09	0	-2.9158	1	0.0719025	-2.69336	2.04791e-14	0.526762	2.40176	4.26475e-20	0.404673	0.0174337	1	0.0852996	-2.14467	0.873276	0.069657	-2.40077	0.899565
ENSG00000070601	FRMPD1	0.402371	2.16332	7.13214e-10	0	-1.05204	1	0.0148196	-3.0778	2.06229e-14	0.111606	0.0587478	0.945029	0.0505841	-1.07751	0.691344	0.0426498	-1.17071	1	0.0386983	-1.2709	1
ENSG00000158623	COPG2	0.196209	1.07045	0.0201725	0	-0.919122	1	0.262362	1.95341	2.06673e-14	0.0414763	-2.54766	1.17488e-29	0.292264	1.64474	0.00665751	0.213249	1.14211	0.5493	0.154793	0.690076	0.906887
ENSG00000227502	LINC01268	0.0227489	-2.0249	0.00382336	0	-0.810369	1	0.0115264	-3.18674	2.08707e-14	0.125606	3.02373	6.37282e-23	0.0168614	-2.28974	0.106218	0.0142166	-2.15585	0.889045	0.023219	-1.61596	1
ENSG00000138741	TRPC3	0.00142181	-1.40464	0.573184	0	2.90155	1	0.030737	3.74277	2.0876e-14	0.00078504	-4.61235	3.13028e-18	0.0140512	1.28805	0.614397	0	-0.0317462	1	0.0619173	3.41985	0.0404001
ENSG00000101981	F9	0.116588	-3.25284	1.14954e-07	0.225203	-1.99077	1	0.208572	-2.55696	2.12664e-14	1.40849	2.72978	2.03308e-26	0.295074	-1.86731	0.15011	0.33409	-1.6556	1	0.417942	-1.33491	1
ENSG00000147576	ADHFE1	0.420855	-0.302963	0.960745	0.0563008	-2.27097	1	0.0976996	-2.60657	2.25824e-14	0.648835	1.787	5.18519e-13	0.24168	-1.10111	0.628512	0.0852996	-2.50097	0.725431	0.170273	-1.55183	1
ENSG00000100170	SLC5A1	2.96589	6.05672	3.72429e-110	0.0563008	-1.13943	1	0.0340302	-2.99315	2.29376e-14	0.0451398	-3.9327	6.00382e-67	0.0843069	-1.46396	0.467619	0.0284332	-2.74909	0.77463	0.0541777	-1.9459	1
ENSG00000172456	FGGY	3.93272	-0.409568	0.69445	1.01342	-2.34396	1	1.0747	-2.4708	2.34177e-14	6.53611	1.89651	4.50457e-15	1.52595	-1.78604	0.174674	0.838779	-2.62777	0.68072	1.23835	-2.06716	0.973548
ENSG00000260372	AQP4-AS1	0.922753	1.70932	1.90773e-06	0	-2.60562	1	0.0581807	-2.68596	2.34479e-14	0.35209	0.460951	0.0887391	0.115219	-1.49164	0.357748	0.0639747	-2.21328	0.835481	0.0386983	-2.82849	0.759453
ENSG00000116171	SCP2	1.95641	-1.50711	0.00774719	1.18232	-2.18433	1	1.11586	-2.46844	2.38014e-14	6.91803	2.22805	1.11365e-19	2.17793	-1.32015	0.443355	1.67045	-1.68904	1	1.84978	-1.54128	1
ENSG00000163808	KIF15	0.0241707	0.521363	0.671354	0.112602	3.14597	1	0.0631206	2.80263	2.3855e-14	0.00601864	-2.95377	1.91113e-17	0.0140512	-0.126989	1	0.0426498	1.46497	0.676425	0.0386983	1.35845	0.815654
ENSG00000115306	SPTBN1	2.11423	-0.249751	0.933778	1.23862	-1.02122	1	6.07659	1.78828	2.43465e-14	1.7509	-1.2824	7.38088e-10	2.14702	-0.220375	1	0.37674	-2.72152	0.649223	0.781706	-1.67799	1
ENSG00000205413	SAMD9	0.0426542	-0.115402	1	0.168903	2.17682	1	0.132828	2.15019	2.45144e-14	0.01714	-2.79921	4.82893e-28	0.0646353	0.524283	0.847902	0.312765	2.85653	0.000569403	0.294107	2.75511	0.00272112
ENSG00000183092	BEGAIN	0.00142181	-1.2011	0.614215	0	3.10225	1	0.0268948	3.77613	2.49495e-14	0.0006542	-4.63919	1.10463e-17	0.0224818	2.16029	0.115914	0.0142166	1.79763	0.853465	0.00773966	1.31406	1
ENSG00000197879	MYO1C	0.150712	0.682383	0.214006	0.0563008	0.115773	1	0.25358	1.92584	2.49973e-14	0.0524668	-1.98959	4.69091e-19	0.222008	1.25242	0.0832232	0.0568664	-0.638062	1	0.0386983	-1.10371	1
ENSG00000147676	MAL2	0.332703	1.03418	0.0167021	0.0563008	-0.708176	1	0.0279926	-2.83499	2.523e-14	0.202802	0.958342	0.00019174	0.0899274	-0.935124	0.803668	0.0355415	-2.05344	0.897222	0.0541777	-1.51345	1
ENSG00000175115	PACS1	0.627017	0.621365	0.226403	0.957114	1.18725	1	1.04835	1.82781	2.52929e-14	0.179512	-2.48753	8.2592e-34	1.06789	1.41565	0.0201799	0.895645	1.10771	0.48639	2.46121	2.62364	0.000616855
ENSG00000104447	TRPS1	0.16493	-1.97065	0.00165143	0.112602	-1.95578	1	0.113617	-2.66159	2.56481e-14	0.692274	0.641237	0.0118807	1.32924	1.1579	0.092063	3.2556	2.47006	0.00102851	1.16095	0.92002	0.689789
ENSG00000110243	APOA5	0.0227489	-3.71626	3.71845e-08	0	-2.48585	1	0.0526919	-2.70845	2.59478e-14	0.401809	3.06708	1.09151e-28	0.0618251	-2.24773	0.0759825	0.0639747	-2.09319	0.889125	0.0619173	-2.12222	0.971333
ENSG00000259070	LINC00639	0.00995265	-0.540414	1	0	1.7254	1	0.0669627	3.54427	2.65219e-14	0.00444856	-3.26995	1.94466e-13	0	-2.56993	0.819081	0.0568664	2.02993	0.482701	0.0154793	0.517152	1
ENSG00000279726	AC005609.5	0.0284361	1.91368	0.0028832	0.0563008	3.53898	1	0.0340302	3.03155	2.71506e-14	0.00091588	-4.80911	6.21588e-27	0.0252921	1.68714	0.189547	0	-0.408816	1	0	-0.285402	1
ENSG00000101474	APMAP	0.125119	-2.40186	6.79271e-05	0	-3.57123	1	0.122948	-2.57555	2.71506e-14	0.835936	2.55787	1.95712e-23	0.157373	-2.02181	0.10795	0.149274	-2.04066	0.887483	0.46438	-0.437665	1
ENSG00000183621	ZNF438	0.77915	-0.0851616	1	1.01342	0.298463	1	2.02644	1.80432	2.71799e-14	0.533042	-1.51607	3.02393e-13	0.722229	-0.194246	1	1.83394	1.17353	0.419814	0.45664	-0.845791	1
ENSG00000100197	CYP2D6	0.0355452	-2.80167	1.34532e-05	0.0563008	-1.19031	1	0.0422633	-2.72868	2.74697e-14	0.324876	2.83857	2.53647e-25	0.0477739	-2.3069	0.0665314	0.0781913	-1.53314	1	0.092876	-1.2937	1
ENSG00000244198	AC004889.1	0.0398106	0.201426	0.95773	0.281504	3.16459	0.910733	0.100993	2.14708	2.76564e-14	0.01714	-2.24237	1.72984e-18	0.0899274	1.43359	0.0732525	0.0568664	0.827536	0.928247	0.00773966	-1.24517	1
ENSG00000273136	NBPF26	0.135072	0.288702	0.717038	0.168903	0.915676	1	0.0153685	-3.06262	2.80856e-14	0.129662	0.826262	0.00227635	0.143322	0.378694	0.915207	0.319873	1.55648	0.210071	0.069657	-0.565171	1
ENSG00000198610	AKR1C4	0.0625595	-2.55664	3.91022e-05	0	-2.74005	1	0.065316	-2.65394	2.83285e-14	0.474164	2.77245	2.10101e-25	0.112409	-1.66274	0.247642	0.0497581	-2.67072	0.673205	0.069657	-2.22463	0.922882
ENSG00000254186	AC113414.1	0.213271	-2.08117	0.000611599	0.0563008	-3.01777	1	0.166858	-2.58357	2.85694e-14	1.13962	2.56364	2.33222e-23	0.266972	-1.71352	0.226091	0.199032	-2.08891	0.88222	0.247669	-1.77846	1
ENSG00000185739	SRL	0.00284361	-0.838533	0.967851	0	2.86456	1	0.035128	4.41767	2.87674e-14	0.00104672	-4.24978	3.83519e-13	0.00562046	0.191187	1	0	-0.0687404	1	0.0154793	1.67663	0.911199
ENSG00000138639	ARHGAP24	2.53935	2.56413	2.50788e-15	0.168903	-1.41097	1	0.103188	-2.67059	2.955e-14	0.350651	-1.63085	1.16754e-14	3.33574	2.8182	3.70961e-11	1.75575	1.66862	0.115993	0.23993	-1.21425	1
ENSG00000156869	FRRS1	0.137915	-2.17363	0.000318592	0.168903	-1.4845	1	0.115812	-2.57536	2.99701e-14	0.792105	2.69033	2.83785e-25	0.132081	-2.18498	0.0738412	0.0995161	-2.50845	0.720581	0.123835	-2.20401	0.923973
ENSG00000154153	RETREG1	0.40095	0.538284	0.319378	0	-2.41991	1	0.0499476	-2.71921	3.12489e-14	0.340315	1.17458	3.11245e-06	0.0983581	-1.52882	0.348374	0.163491	-0.757426	1	0.356025	0.346513	1
ENSG00000233452	STXBP5-AS1	0.11801	1.38699	0.00305065	0	0.0808781	1	0.139963	2.12727	3.14359e-14	0.0200185	-2.61419	2.88508e-25	0.0871171	0.870196	0.45078	0.0639747	0.493573	1	0.092876	1.00361	0.777912
ENSG00000164344	KLKB1	0.361139	-1.30558	0.0428334	0.394106	-1.01374	1	0.1707	-2.54651	3.16868e-14	1.11672	2.20819	9.95978e-19	0.37095	-1.23426	0.515916	0.191924	-2.13658	0.850429	0.263149	-1.69015	1
ENSG00000104413	ESRP1	0.389575	2.01732	3.16285e-08	0	-1.11822	1	0.0153685	-3.09367	3.16868e-14	0.12155	0.269205	0.421718	0.0224818	-2.23435	0.124357	0.0213249	-2.04805	0.951115	0.046438	-1.1138	1
ENSG00000253474	AC022568.1	0	-2.26523	0.507371	0	3.05982	1	0.0323836	4.88716	3.20522e-14	0.00117756	-3.85492	4.17749e-10	0	-1.23551	1	0	0.126516	1	0	0.24993	1
ENSG00000119899	SLC17A5	0.139337	0.353706	0.625821	0.281504	1.51849	1	0.285964	1.90174	3.35122e-14	0.0635882	-1.84202	8.54698e-17	0.177044	0.709361	0.528307	0.113733	0.100916	1	0.154793	0.534026	0.983136
ENSG00000196090	PTPRT	0.0270143	-2.19343	0.00529384	0.0563008	-0.209954	1	0.33646	2.07444	3.3574e-14	0.0612331	-2.1514	6.65987e-19	0.60701	2.51044	1.1921e-06	0.0213249	-2.14109	1	0.0851363	-0.423998	1
ENSG00000270629	NBPF14	0.314219	0.477835	0.40944	0.281504	0.463285	1	0.0389701	-2.77936	3.40715e-14	0.264558	0.784549	0.00255734	0.255731	0.156974	1	0.554447	1.29149	0.374761	0.154793	-0.530579	1
ENSG00000140526	ABHD2	1.34787	-1.25615	0.0321337	0.788212	-1.95531	1	0.654807	-2.45502	3.42127e-14	4.00671	2.15062	1.62225e-18	1.11847	-1.50063	0.318163	0.87432	-1.8366	0.970168	1.41636	-1.14122	1
ENSG00000144331	ZNF385B	0.824648	-1.7152	0.00452689	0.337805	-2.79512	1	0.544483	-2.46117	3.44526e-14	3.31692	2.01002	1.70403e-16	2.5826	-0.00441314	1	0.33409	-2.9487	0.576621	0.503078	-2.36492	0.889495
ENSG00000008311	AASS	0.636969	-2.54393	1.88298e-05	0.506708	-2.72428	1	0.737138	-2.46851	3.46726e-14	4.65071	2.56784	1.71934e-24	1.51752	-1.24176	0.508782	0.433606	-3.02334	0.561857	0.650132	-2.44385	0.873107
ENSG00000269086	AC008555.2	0	-0.616141	0.992188	0	4.70891	1	0.0115264	6.76163	3.57255e-14	0	-5.72939	2.88421e-10	0	0.413579	1	0	1.77561	1	0	1.89902	1
ENSG00000257859	CASC18	0.00142181	-0.156709	1	0	4.12395	1	0.0153685	4.83825	3.5804e-14	0.00039252	-4.17684	1.44199e-10	0	-0.171383	1	0	1.19065	1	0	1.31406	1
ENSG00000015520	NPC1L1	0.0270143	-2.6732	5.91738e-05	0.112602	-0.0984456	1	0.0274437	-2.83916	3.75152e-14	0.22897	2.86015	5.15917e-24	0.0449637	-1.8803	0.191811	0.0426498	-1.80623	1	0.046438	-1.68281	1
ENSG00000084734	GCKR	0.0682467	-2.59796	2.58046e-05	0.112602	-1.31816	1	0.0751958	-2.61476	3.77674e-14	0.529771	2.70813	8.2583e-25	0.11803	-1.75872	0.204605	0.120841	-1.66146	1	0.0773966	-2.25089	0.920207
ENSG00000103657	HERC1	1.06636	-0.709621	0.405695	1.85793	0.0927045	1	4.13577	1.7773	3.80986e-14	1.11502	-1.47959	6.59916e-13	1.96716	0.216614	1	3.3409	0.986307	0.561341	2.84046	0.745425	0.791497
ENSG00000161896	IP6K3	0.0483414	-0.443168	0.793571	0	-0.317488	1	0.00658649	-3.45884	3.88039e-14	0.0859618	2.1851	3.04678e-13	0.036533	-0.779066	0.953012	0	-3.25079	0.58338	0	-3.12738	0.731779
ENSG00000214456	PLIN5	0.1891	-1.93924	0.0014673	0.112602	-2.12072	1	0.135572	-2.56976	3.93043e-14	0.92059	2.62509	3.25586e-24	0.168614	-2.05908	0.102766	0.071083	-3.17801	0.517917	0.154793	-2.11979	0.963153
ENSG00000170099	SERPINA6	0.231755	-0.0966468	1	0.112602	-0.633637	1	0.0439099	-2.70225	3.97659e-14	0.312053	1.74585	6.76218e-12	0.0674455	-1.85817	0.178262	0.0852996	-1.44606	1	0.100616	-1.21519	1
ENSG00000197694	SPTAN1	0.363983	0.509622	0.359316	0.225203	0.0170707	1	0.653709	1.82788	4.01592e-14	0.162111	-1.64488	6.62319e-15	0.272592	0.062505	1	0.135058	-0.908598	1	0.309587	0.261193	1
ENSG00000163347	CLDN1	1.2256	1.22937	0.0017293	0.281504	-0.830719	1	0.109775	-2.58421	4.04108e-14	0.648704	0.792776	0.00132835	0.191096	-1.58761	0.282887	0.149274	-1.88579	0.956846	0.23219	-1.26549	1
ENSG00000177932	ZNF354C	0.0767776	1.2715	0.0116932	0	0.594694	1	0.0993463	2.16614	4.12174e-14	0.0143924	-2.55769	1.00377e-22	0.0590148	0.84059	0.54163	0.0284332	-0.00145231	1	0.0773966	1.28261	0.658669
ENSG00000172915	NBEA	4.30523	3.33244	3.7525e-30	1.63272	1.23859	1	1.67242	1.80673	4.12842e-14	0.0552145	-5.30241	1.09632e-129	1.96435	1.62617	0.0031582	0.611313	-0.147373	1	0.247669	-1.4332	1
ENSG00000185436	IFNLR1	0.0469196	-1.00146	0.231376	0.731911	3.01425	0.725314	0.0115264	-3.1882	4.17977e-14	0.122074	2.33054	1.39785e-15	0.00281023	-4.1057	0.00336421	0.0426498	-0.929148	1	0.0154793	-2.03386	1
ENSG00000243710	CFAP57	0.0469196	-2.18364	0.000625743	0.0563008	-0.966727	1	0.0356768	-2.74683	4.19127e-14	0.27725	2.74647	1.34972e-23	0.0618251	-1.72496	0.241803	0.0284332	-2.57617	0.722542	0.0386983	-2.18908	0.942393
ENSG00000079156	OSBPL6	0.162086	-1.21133	0.0794175	0.112602	-1.18848	1	0.0664138	-2.66453	4.2746e-14	0.455716	1.67321	3.44044e-11	0.500221	0.481077	0.732018	0.135058	-1.37857	1	0.139314	-1.32952	1
ENSG00000163606	CD200R1	0.00568723	-1.58297	0.203231	0	1.39355	1	0.0664138	2.61822	4.28959e-14	0.00183176	-5.04254	1.68369e-40	0.00562046	-1.30358	0.844896	0.37674	4.61489	5.5243e-11	0.185752	3.39498	0.000642666
ENSG00000184672	RALYL	6.70666	6.20962	7.14293e-119	0.168903	-1.29032	1	0.0812334	-2.89965	4.30499e-14	0.0871394	-4.16628	7.50545e-75	0.160183	-1.71376	0.339248	0.135058	-1.89759	1	0.162533	-1.63616	1
ENSG00000169085	VXN	0.110901	-0.467638	0.735664	0	-1.51641	1	0.0241505	-2.85161	4.30973e-14	0.193512	1.87772	1.31589e-12	0.0786864	-0.929004	0.805078	0.0497581	-1.44356	1	0.069657	-0.996456	1
ENSG00000232807	AL137186.2	0.00568723	-0.156709	1	0	2.77602	1	0.0323836	3.56523	4.37341e-14	0.00183176	-3.49235	8.64239e-14	0.00843069	0.533161	1	0.0213249	1.89519	0.712395	0	-0.0338634	1
ENSG00000160991	ORAI2	0.0156399	0.34079	0.880833	0.394106	5.03906	0.0762456	0.0472032	2.8144	4.39445e-14	0.00314016	-3.56861	3.87747e-22	0.0281023	1.23441	0.4047	0.0213249	1.06512	0.963389	0.0386983	1.79367	0.623683
ENSG00000183087	GAS6	0.154977	0.169323	0.890251	0.168903	0.608008	1	0.353475	1.87214	4.60679e-14	0.0921113	-1.46847	3.02673e-11	0.11803	-0.223306	1	0.0426498	-1.51507	1	0.0309587	-1.87899	1
ENSG00000104765	BNIP3L	0.224645	0.256817	0.742299	0.337805	0.965867	1	0.480814	1.85946	4.68563e-14	0.0743171	-2.66842	2.22377e-35	1.03416	2.66917	1.4145e-09	0.533122	1.52224	0.210294	0.123835	-0.556898	1
ENSG00000087095	NLK	0.853084	-0.0494479	1	1.68903	0.909281	1	2.14939	1.78369	4.78663e-14	0.587471	-1.43548	5.213e-12	0.688506	-0.364694	1	0.980945	0.157226	1	0.828144	-0.0881698	1
ENSG00000159216	RUNX1	4.03935	1.6027	1.68824e-05	0.394106	-1.82114	1	0.298039	-2.55148	4.89706e-14	1.52952	0.0813955	0.840868	0.85712	-0.832407	0.884566	2.53055	0.75663	0.731316	4.09428	1.46588	0.271203
ENSG00000174827	PDZK1	0.382466	0.552692	0.298618	0.0563008	-1.33846	1	0.0488498	-2.66845	4.9061e-14	0.329455	1.4103	1.73822e-08	0.0618251	-2.09978	0.104912	0.0284332	-2.94835	0.5946	0.0541777	-2.14537	0.956161
ENSG00000285094	LINC01488	0.0127963	-4.71207	8.43567e-11	0.168903	-0.711242	1	0.0636694	-2.66309	5.04074e-14	0.470762	3.1088	2.00245e-29	0.0702558	-2.29768	0.069266	0.0781913	-2.05651	0.907871	0.0619173	-2.34929	0.909544
ENSG00000140853	NLRC5	0.125119	-0.00965082	1	0.225203	1.07031	1	0.32658	1.91589	5.04177e-14	0.0565229	-2.39131	8.36616e-27	0.0646353	-0.941838	0.845523	0.476256	1.97046	0.0491329	1.26931	3.48398	1.23948e-07
ENSG00000135837	CEP350	0.7237	-0.451654	0.738635	1.23862	0.334076	1	2.3651	1.77506	5.07096e-14	0.613509	-1.58411	1.29578e-14	1.67771	0.820452	0.319973	1.74153	0.850704	0.660063	1.14547	0.237216	1
ENSG00000154978	VOPP1	0.288627	-0.33095	0.93082	7.20651	4.30382	0.0172802	0.888628	1.81741	5.09936e-14	0.188017	-2.03808	1.06977e-22	0.446827	0.33114	0.915207	1.53539	2.15503	0.0107967	0.951979	1.43498	0.319871
ENSG00000285373	LINC02478	0.0127963	0.450973	0.893978	0	2.33545	1	0.0384212	2.99251	5.18387e-14	0.00235512	-3.60699	1.34824e-19	0.0309125	1.77147	0.134062	0.0071083	0.414861	1	0.0309587	1.89902	0.653199
ENSG00000113810	SMC4	0.25166	0.399416	0.53255	0.563008	1.58885	1	0.491243	1.85807	5.19649e-14	0.118672	-1.68061	6.71899e-15	0.132081	-0.555349	1	0.191924	0.0151803	1	0.386983	1.01965	0.655425
ENSG00000237742	AL365259.1	0.00995265	-2.88972	0.000115169	0	-0.576493	1	0.00933086	-3.24384	5.42397e-14	0.107027	3.08584	1.85849e-22	0.0224818	-1.68838	0.315802	0.0284332	-1.18112	1	0.023219	-1.38133	1
ENSG00000078246	TULP3	0.261612	1.08465	0.0131312	0.0563008	-0.318494	1	0.334264	1.86312	5.56981e-14	0.0713078	-1.97648	9.66029e-20	0.222008	0.788734	0.416855	0.0497581	-1.24575	1	0.0773966	-0.659873	1
ENSG00000174567	GOLT1A	0.0909956	-0.695629	0.463697	0	-1.4528	1	0.0230527	-2.85368	5.73291e-14	0.19011	2.30512	3.32193e-17	0.0252921	-2.41793	0.0676579	0.0355415	-1.79655	1	0.00773966	-3.26177	0.652331
ENSG00000151715	TMEM45B	0.051185	-0.863135	0.32263	0	-0.800326	1	0.0120752	-3.11088	5.87196e-14	0.121289	2.35921	3.2763e-16	0.0224818	-1.91417	0.213302	0.0426498	-0.917607	1	0.0154793	-2.02237	0.993561
ENSG00000229021	AL450992.1	0	-1.44211	0.504412	0	3.88294	1	0.0170151	4.3022	5.94221e-14	0.00091588	-3.26995	5.9542e-09	0	-0.412391	1	0	0.949638	1	0	1.07305	1
ENSG00000158528	PPP1R9A	2.03603	3.32671	9.98067e-29	0	-2.59736	1	0.801357	1.83337	6.00078e-14	0.0697377	-3.73527	4.423e-68	0.0814967	-1.97373	0.157701	0.071083	-2.06708	0.92206	0.131574	-1.23026	1
ENSG00000253608	AC022915.2	0.00142181	-2.21199	0.111546	0	2.10225	1	0.0444588	2.93183	6.01386e-14	0.00431772	-2.8407	2.39161e-14	0.0393432	1.87301	0.08264	0.0142166	0.775609	1	0.0154793	0.899022	1
ENSG00000249267	LINC00939	0.0654031	-1.50976	0.0235818	0	-1.77344	1	0.030737	-2.76503	6.02607e-14	0.241923	2.70071	1.46217e-22	0.0281023	-2.60199	0.0377758	0.0213249	-2.70454	0.673499	0.0154793	-2.9969	0.719174
ENSG00000196417	ZNF765	0.152133	0.330221	0.647973	0.225203	1.10656	1	0.313956	1.87963	6.25014e-14	0.0757563	-1.6618	7.13515e-14	0.134891	0.152331	1	0.113733	-0.0481843	1	0.100616	-0.208144	1
ENSG00000226383	LINC01876	0.530334	0.834158	0.084019	0	-2.55617	1	0.0510453	-2.82752	6.47113e-14	0.377866	1.2722	1.48907e-06	0.0449637	-2.7572	0.0362811	0.0355415	-2.90238	0.710956	0.0619173	-2.19272	1
ENSG00000064042	LIMCH1	3.21613	0.919625	0.0427999	0.394106	-2.07736	1	4.36136	1.77068	6.47289e-14	1.17049	-1.49908	4.05944e-13	0.539564	-1.76643	0.190775	0.33409	-2.42272	0.76126	0.247669	-2.841	0.750614
ENSG00000262950	AC007861.1	0	-1.58297	0.417815	0	3.74208	1	0.0186617	4.26156	6.52598e-14	0.00091588	-3.43988	8.74749e-10	0.00281023	0.480694	1	0	0.808776	1	0	0.932189	1
ENSG00000126217	MCF2L	1.02654	2.10932	6.35446e-10	0.112602	-0.856337	1	0.714086	1.81424	6.56797e-14	0.139345	-2.22179	9.56571e-27	0.0505841	-2.4813	0.0468247	0.0497581	-2.37229	0.797599	0.0851363	-1.66206	1
ENSG00000259437	AC093334.1	0.0241707	1.08248	0.150007	0	2.0494	1	0.0422633	2.6334	6.74745e-14	0.00510276	-2.59188	8.12243e-15	0.0140512	0.391884	1	0	-0.883901	1	0	-0.760487	1
ENSG00000186377	CYP4X1	0.036967	-2.09095	0.00147037	0	-1.54333	1	0.0252482	-2.81476	6.76057e-14	0.202802	2.34034	9.09706e-18	0.12646	-0.275852	1	0.0355415	-1.88736	0.967166	0.0309587	-2.02784	0.983082
ENSG00000103154	NECAB2	0.00995265	-3.26393	9.63623e-06	0	-0.948003	1	0.0142707	-3.02506	6.80988e-14	0.13856	3.10747	2.32027e-24	0.0281023	-1.77085	0.253781	0.0284332	-1.55417	1	0.023219	-1.75399	1
ENSG00000175189	INHBC	0.00710903	-3.75414	8.13278e-07	0	-1.02025	1	0.0153685	-2.99337	6.84255e-14	0.146802	3.37134	2.00568e-27	0.0224818	-2.13573	0.131962	0.0142166	-2.36611	0.806347	0.00773966	-2.8289	0.789387
ENSG00000263317	LINC01982	0.00568723	-0.358343	1	0	2.58338	1	0.0340302	3.19201	6.84255e-14	0.00274764	-3.03934	2.07682e-13	0.0196716	1.39728	0.430484	0	-0.349922	1	0.00773966	0.788598	1
ENSG00000175130	MARCKSL1	0.00568723	0.234481	1	0	3.14597	1	0.0252482	3.60886	7.00831e-14	0.00117756	-3.75538	2.47615e-14	0.00281023	-0.126989	1	0.0142166	1.84272	0.842853	0.0154793	1.96614	0.863496
ENSG00000196247	ZNF107	0.109479	0.622881	0.311729	0.168903	1.52268	1	0.196497	1.98914	7.01412e-14	0.0342801	-2.31318	1.01217e-22	0.0674455	-0.0904631	1	0.234574	1.73192	0.169345	0.356025	2.34699	0.0178019
ENSG00000084453	SLCO1A2	0.0199053	-2.55246	0.00019771	0	-1.1502	1	0.017564	-2.93534	7.37628e-14	0.158971	3.02378	2.48062e-24	0.0309125	-1.84809	0.224118	0.0213249	-2.08011	0.892626	0.00773966	-2.95896	0.731772
ENSG00000237529	AL137847.2	0.0113745	1.80376	0.06788	0	3.67649	1	0.0186617	3.97205	7.68855e-14	0.00026168	-5.11126	1.72913e-16	0	-0.618842	1	0	0.743187	1	0	0.866601	1
ENSG00000185038	MROH2A	0.0113745	-2.69931	0.000270983	0	-0.557877	1	0.00933086	-3.22485	7.77176e-14	0.105588	3.06633	3.01395e-22	0.0196716	-1.84123	0.261452	0.0284332	-1.16242	1	0.023219	-1.36265	1
ENSG00000176907	TCIM	0.290049	-1.86525	0.0023285	0.168903	-2.24648	1	2.46115	1.78024	7.84531e-14	0.785432	-0.982981	6.01969e-06	0.525513	-0.962703	0.761498	0.170599	-2.53314	0.732007	0.139314	-2.80645	0.773315
ENSG00000160310	PRMT2	0.32275	0.813543	0.0896188	0.337805	0.951249	1	0.481912	1.83993	7.89477e-14	0.0734012	-2.71296	9.60499e-37	0.354089	0.922851	0.265562	0.881429	2.26051	0.00697496	1.28478	2.83302	0.000137611
ENSG00000113790	EHHADH	0.460665	-2.432	3.99411e-05	0.563008	-2.0097	1	0.510453	-2.4196	7.97092e-14	3.12014	2.58338	7.41864e-25	0.646353	-1.90021	0.135833	0.462039	-2.35492	0.774241	0.69657	-1.76669	1
ENSG00000260058	AC018767.3	0	-1.32663	0.665781	0	3.99842	1	0.0164662	4.67143	8.01197e-14	0.00039252	-4.31435	2.9776e-11	0	-0.296914	1	0.0071083	2.10576	1	0.00773966	2.22917	1
ENSG00000154556	SORBS2	13.9508	0.0778403	1	0.731911	-4.15246	1	2.89751	-2.4056	8.0427e-14	16.5638	1.6554	4.53387e-12	3.02662	-2.17025	0.0285907	1.35058	-3.3139	0.453713	2.26772	-2.56721	0.833974
ENSG00000127249	ATP13A4	1.30522	6.76835	5.60044e-120	0.112602	0.735103	1	0.0109775	-3.29842	8.07044e-14	0.00942048	-4.9975	1.42013e-82	0.0421535	-1.12699	0.738842	0.0355415	-1.19402	1	0.046438	-0.846816	1
ENSG00000101596	SMCHD1	0.969672	-0.483909	0.698652	6.8687	2.31016	1	3.22299	1.76544	8.2176e-14	0.808591	-1.67985	2.67454e-16	1.2646	-0.0771552	1	3.21295	1.29146	0.321726	4.89921	1.91871	0.0513462
ENSG00000143199	ADCY10	0.0582941	-2.73342	1.33783e-05	0.112602	-1.22969	1	0.0713537	-2.60102	8.33234e-14	0.500724	2.83152	4.08963e-26	0.0702558	-2.40132	0.0487262	0.0924078	-1.93667	0.939022	0.0851363	-2.03637	0.989677
ENSG00000180346	TIGD2	0.0426542	-2.51993	9.32297e-05	0.0563008	-1.16537	1	0.0422633	-2.703	8.33834e-14	0.31938	2.84434	7.47802e-25	0.0533944	-2.12868	0.108137	0.0568664	-1.92483	0.960133	0.0386983	-2.38806	0.900596
ENSG00000131747	TOP2A	0.00853084	-0.767207	0.772755	0	1.70074	1	0.0592784	2.96186	8.34853e-14	0.00601864	-2.74879	1.86626e-13	0.00281023	-1.58642	0.86076	0.0497581	1.82565	0.519041	0.0619173	2.1275	0.407219
ENSG00000152192	POU4F1	0	-0.964064	0.840345	0	4.36099	1	0.0148196	7.10955	9.09079e-14	0	-6.07731	1.82108e-10	0	0.0656561	1	0	1.42769	1	0	1.5511	1
ENSG00000245482	AC046130.1	0.0113745	-0.0420668	1	0	2.02879	1	0.0466543	2.92111	9.12216e-14	0.0052336	-2.57061	5.41235e-12	0.0112409	0.0969071	1	0.0213249	1.12652	0.943264	0	-0.781097	1
ENSG00000142494	SLC47A1	0.145024	-0.925536	0.228843	0.168903	-0.336974	1	0.0499476	-2.63521	9.16192e-14	0.347118	2.09837	4.29867e-16	0.106789	-1.32943	0.462214	0.071083	-1.80737	0.9912	0.092876	-1.44195	1
ENSG00000111452	ADGRD1	0.0241707	-3.47312	2.16453e-07	0.0563008	-1.32601	1	0.0488498	-2.65561	9.28778e-14	0.337305	1.79586	2.12142e-12	0.536754	1.0619	0.148381	0.0284332	-2.93589	0.615221	0.0386983	-2.54894	0.85101
ENSG00000147606	SLC26A7	0.0213271	-1.15389	0.386819	0	0.129422	1	0.152038	2.46114	9.58567e-14	0.0289156	-1.7282	1.23373e-08	0.0252921	-0.819081	1	0.0071083	-1.80113	1	0.0154793	-1.09001	1
ENSG00000262454	MIR193BHG	0.00995265	-3.45248	2.5778e-06	0.168903	0.867988	1	0.017564	-2.9202	9.83056e-14	0.157793	3.10928	3.37455e-25	0.0281023	-1.95988	0.181975	0.0355415	-1.47806	1	0	-3.94533	0.478829
ENSG00000039139	DNAH5	0.705216	1.10734	0.00732689	0	-2.7261	1	0.0664138	-2.61491	9.83127e-14	0.411622	0.981302	9.15092e-05	0.0702558	-2.31148	0.065367	0.0639747	-2.33406	0.797291	0.069657	-2.21064	0.944098
ENSG00000143375	CGN	0.209006	0.631731	0.238002	0	-1.39962	1	0.0225038	-2.83394	9.84664e-14	0.1714	1.38606	1.06922e-07	0.0309125	-2.09949	0.130705	0.0142166	-2.74605	0.666024	0.046438	-1.39643	1
ENSG00000281357	ARRDC3-AS1	0.0682467	0.747194	0.251382	0.0563008	1.30415	1	0.121301	2.1541	9.87586e-14	0.020411	-2.2561	4.84426e-18	0.0449637	0.14349	1	0.0355415	-0.0317462	1	0.147054	1.87303	0.23176
ENSG00000110723	EXPH5	0.137915	-1.2407	0.067874	0.168903	-0.570596	1	0.0598273	-2.60993	9.92635e-14	0.412931	2.30454	8.16834e-19	0.0702558	-2.15617	0.0904947	0.0568664	-2.33186	0.796974	0.170273	-0.848879	1
ENSG00000134962	KLB	0.0156399	-3.34406	1.70904e-06	0.0563008	-0.612199	1	0.0268948	-2.79457	9.96781e-14	0.218241	2.91125	1.94104e-24	0.0505841	-1.64559	0.301472	0.0497581	-1.54057	1	0.0386983	-1.83384	1
ENSG00000166333	ILK	0.150712	1.10902	0.0158903	0	-0.507616	1	0.19485	1.92306	1.01006e-13	0.0344109	-2.3419	1.03584e-24	0.216388	1.62508	0.00962936	0.0852996	0.280844	1	0.0309587	-0.988503	1
ENSG00000243818	AC021074.3	0.0270143	-3.32663	4.35468e-07	0.0563008	-1.3325	1	0.0499476	-2.62957	1.02773e-13	0.360072	2.95716	3.30635e-27	0.0393432	-2.71445	0.0231417	0.0852996	-1.55988	1	0.069657	-1.81647	1
ENSG00000162692	VCAM1	0.00710903	-2.22996	0.0280431	0	0.492384	1	0.113617	2.34443	1.03205e-13	0.0045794	-4.64692	3.15275e-48	0.0252921	-0.448917	1	1.05914	5.44149	6.23381e-22	0.023219	-0.306882	1
ENSG00000156096	UGT2B4	0.0426542	-3.18301	6.91564e-07	0.112602	-1.23716	1	0.0724514	-2.58613	1.04362e-13	0.498631	2.60401	5.27982e-23	0.134891	-1.48634	0.363245	0.142166	-1.3567	1	0.208971	-0.815758	1
ENSG00000166922	SCG5	0.0398106	-2.75457	1.56974e-05	0	-2.30181	1	0.0488498	-2.63012	1.05175e-13	0.350389	2.80464	4.16606e-25	0.0674455	-1.94103	0.149521	0.0568664	-2.06111	0.887126	0.069657	-1.78518	1
ENSG00000181652	ATG9B	0.00142181	-0.201103	1	0	4.08088	1	0.0153685	4.57522	1.06965e-13	0.00052336	-3.85492	5.59746e-10	0	-0.214452	1	0	1.14758	1	0	1.27099	1
ENSG00000165238	WNK2	3.664	6.25646	1.02351e-119	0	-2.41145	1	0.0455566	-2.84561	1.07238e-13	0.0478874	-4.14639	1.5077e-74	0.0590148	-2.23741	0.120614	0.0426498	-2.53456	0.832959	0.0541777	-2.21803	1
ENSG00000173193	PARP14	0.638391	-1.06915	0.124372	0.844513	-0.603355	1	3.12529	1.75757	1.073e-13	0.828086	-1.54735	6.31911e-14	1.16906	-0.152812	1	6.31217	2.35237	0.0019322	1.61759	0.321156	1
ENSG00000180509	KCNE1	0.0199053	-4.14955	6.72557e-09	0.0563008	-1.73629	1	0.0625717	-2.71379	1.08856e-13	0.471547	2.69408	1.49609e-22	0.0674455	-2.37909	0.0728508	0.518906	0.56721	0.875063	0.0309587	-3.22312	0.721083
ENSG00000224905	AP001347.1	0.0625595	0.252995	0.829153	0	-0.0264159	1	0.152587	2.15953	1.09131e-13	0.00209344	-6.33731	1.40411e-81	0.637922	4.21806	1.00506e-23	0.071083	0.524547	1	0.0773966	0.647961	0.994956
ENSG00000135052	GOLM1	0.489102	2.33416	1.67042e-11	0.0563008	-0.203436	1	0.310114	1.8751	1.09131e-13	0.0474949	-2.67355	1.23086e-33	0.101168	-0.250691	1	0.0426498	-1.32393	1	0.0773966	-0.544058	1
ENSG00000151322	NPAS3	0.0284361	-2.17378	0.00269695	0.168903	0.741028	1	0.330422	1.93458	1.0938e-13	0.0340184	-3.37133	5.12914e-48	1.30395	3.89489	1.20515e-23	0.163491	0.413798	1	0.0541777	-1.06466	1
ENSG00000093217	XYLB	0.359717	-1.58059	0.0101166	0.225203	-1.95488	1	0.215708	-2.46968	1.09808e-13	1.35537	2.42854	5.42571e-22	0.286643	-1.8729	0.147057	0.156383	-2.68421	0.656706	0.178012	-2.49927	0.848226
ENSG00000196739	COL27A1	1.10901	0.820156	0.0678291	0	-3.63114	1	0.132828	-2.52265	1.10636e-13	0.733489	0.61036	0.0151589	1.3461	1.08076	0.121545	0.0852996	-2.86157	0.621995	0.069657	-3.11728	0.668779
ENSG00000075651	PLD1	3.37395	1.88945	8.46041e-08	0.0563008	-3.32964	1	0.218452	-2.50516	1.14521e-13	1.06451	-0.0253465	0.993092	1.32081	0.314322	0.916596	1.03781	-0.0450676	1	0.348285	-1.61046	1
ENSG00000224652	LINC00885	0.0227489	-1.6858	0.0213169	0	-0.477317	1	0.00878199	-3.22689	1.16023e-13	0.0987842	2.76873	4.65496e-19	0.0140512	-2.17865	0.148561	0.0213249	-1.4052	1	0.0386983	-0.693208	1
ENSG00000236924	AL162411.1	0.241707	0.144799	0.920044	0.0563008	-1.05385	1	0.0400678	-2.66639	1.19822e-13	0.278035	1.73412	1.20008e-11	0.036533	-2.53456	0.0403322	0.0213249	-2.98594	0.595999	0.0309587	-2.54	0.844915
ENSG00000111110	PPM1H	0.756401	0.840924	0.062759	0.0563008	-2.06108	1	1.08293	1.78252	1.20128e-13	0.288633	-1.50471	8.70505e-13	0.103979	-2.09762	0.102631	0.298548	-0.555744	1	0.0851363	-2.283	0.917572
ENSG00000069702	TGFBR3	0.317063	-2.17312	0.000299016	0.281504	-2.09199	1	3.28886	1.75933	1.20245e-13	0.919543	-1.40056	1.87924e-11	3.42567	1.40458	0.028427	0.199032	-2.75002	0.652558	1.7569	0.367977	1
ENSG00000104870	FCGRT	0.0796212	-0.280921	1	0.0563008	0.133542	1	0.248091	1.90156	1.20577e-13	0.0562612	-1.79453	2.51507e-15	0.0843069	-0.167146	1	0.526014	2.53312	0.00163636	0.046438	-0.862097	1
ENSG00000236383	LINC00854	0.538865	0.112222	0.956757	0	-3.23707	1	0.100993	-2.52205	1.22497e-13	0.625022	1.61239	5.9117e-11	0.137701	-1.87545	0.155712	0.170599	-1.52011	1	0.0851363	-2.45906	0.863293
ENSG00000197467	COL13A1	0.00142181	-1.89818	0.388151	0	2.41345	1	0.0428122	3.69909	1.26431e-13	0.00143924	-4.2849	6.47056e-17	0.0281023	1.71773	0.283965	0.0284332	1.85653	0.673488	0.023219	1.64421	0.851049
ENSG00000151388	ADAMTS12	0.0142181	-3.57609	2.95922e-06	0.0563008	-0.717355	1	0.0246993	-3.02599	1.29953e-13	0.009813	-5.85016	5.5024e-111	4.89823	8.41238	3.85427e-162	0.0355415	-2.06264	1	0.100616	-0.710708	1
ENSG00000005981	ASB4	0.0654031	-0.5794	0.616254	0.0563008	0.128051	1	0.0137219	-3.00439	1.31846e-13	0.126522	2.20597	7.31072e-15	0.0393432	-1.24247	0.57369	0	-3.80662	0.409938	0	-3.68321	0.573202
ENSG00000166183	ASPG	0.00853084	-4.34865	4.39124e-09	0	-1.83518	1	0.0334813	-2.70361	1.32368e-13	0.256577	3.14459	3.05539e-28	0.0393432	-2.21374	0.089928	0.0284332	-2.44374	0.761508	0.046438	-1.83349	1
ENSG00000227240	AL356272.1	0.0298579	-3.05538	3.04605e-06	0	-2.20126	1	0.0450077	-2.64694	1.35831e-13	0.326838	2.80773	9.39953e-25	0.0871171	-1.47958	0.377565	0.0213249	-3.13292	0.554443	0.0773966	-1.54625	1
ENSG00000198838	RYR3	0.0113745	-1.04207	0.507175	0.112602	2.66584	1	0.0823312	2.58641	1.4215e-13	0.0125606	-2.14577	3.41175e-11	0.0112409	-0.881876	1	0.0426498	0.976306	0.857504	0.0541777	1.29776	0.769959
ENSG00000283646	LINC02009	0	-0.741672	0.771347	0	4.58338	1	0.0120752	5.82576	1.4215e-13	0.00013084	-4.79352	1.46358e-09	0	0.288049	1	0	1.65008	1	0	1.77349	1
ENSG00000075618	FSCN1	0.00284361	-0.299667	1	0	3.38698	1	0.0225038	3.88716	1.44069e-13	0.0006542	-4.32885	1.11146e-14	0.0140512	1.81412	0.366249	0.0071083	1.48015	1	0	0.577094	1
ENSG00000088836	SLC4A11	0	-0.549027	0.987165	0	4.77602	1	0.0109775	6.69451	1.44389e-13	0	-5.66227	8.00323e-10	0	0.480694	1	0	1.84272	1	0	1.96614	1
ENSG00000178401	DNAJC22	0.223224	-0.406558	0.80752	0.0563008	-1.45828	1	0.0559852	-2.59109	1.45892e-13	0.372894	1.91728	4.78667e-14	0.106789	-1.45123	0.380028	0.0639747	-2.066	0.887024	0.0386983	-2.68138	0.804652
ENSG00000163235	TGFA	0.462087	2.56997	7.17859e-14	0.168903	1.052	1	0.0137219	-3.08483	1.47987e-13	0.0930272	-0.445272	0.0979043	0.0337228	-1.53115	0.416855	0.142166	0.53328	0.956843	0.123835	0.346569	1
ENSG00000109339	MAPK10	4.39481	3.83075	6.77869e-42	0.0563008	-2.4318	1	0.110873	-2.58514	1.50434e-13	0.1854	-3.02702	1.18143e-48	4.07764	3.16039	4.02596e-15	0.170599	-1.71589	1	0.178012	-1.65161	1
ENSG00000229017	LINC01277	0.0611377	-2.70571	1.56785e-05	0.112602	-1.26941	1	0.0751958	-2.56441	1.55333e-13	0.514332	2.81311	7.33372e-26	0.0899274	-2.09487	0.102833	0.071083	-2.32547	0.797786	0.0541777	-2.66253	0.819611
ENSG00000140563	MCTP2	0.988156	0.906044	0.0458123	4.72927	3.041	0.552885	0.103737	-2.63896	1.55333e-13	0.563004	0.0508019	0.943911	0.210767	-1.41798	0.447974	0.234574	-1.22656	1	4.99982	3.30269	5.52261e-07
ENSG00000172482	AGXT	0.135072	-2.95855	1.20307e-06	0.337805	-1.42305	1	0.209121	-2.46813	1.59028e-13	1.32933	2.70541	7.96439e-26	0.278213	-1.8694	0.15319	0.191924	-2.35354	0.778452	0.286368	-1.78822	1
ENSG00000104067	TJP1	1.01233	-0.189221	1	0.225203	-2.10499	1	2.74986	1.74563	1.60571e-13	0.729825	-1.55591	4.3421e-14	2.83552	1.38008	0.0326091	0.234574	-2.26937	0.806506	0.255409	-2.14596	0.953261
ENSG00000178187	ZNF454	0.0127963	0.917291	0.462167	0	2.75895	1	0.0296392	3.12936	1.62275e-13	0.00117756	-4.19595	1.31365e-20	0.0309125	2.24852	0.031828	0.0071083	0.842723	1	0	-0.0509369	1
ENSG00000093134	VNN3	0.00995265	-3.8176	2.17258e-07	0	-1.49877	1	0.0246993	-2.80086	1.62996e-13	0.203325	3.16282	6.90541e-27	0.0281023	-2.32577	0.0843243	0.0568664	-1.25503	1	0.00773966	-3.30777	0.657331
ENSG00000152254	G6PC2	0.00142181	0.142851	1	0	4.41345	1	0.0137219	6.00264	1.67709e-13	0	-6.02484	2.72942e-11	0	0.118124	1	0	1.48015	1	0	1.60357	1
ENSG00000167711	SERPINF2	0.0966829	-2.68549	1.1429e-05	0.112602	-1.89887	1	0.12185	-2.49891	1.70031e-13	0.785956	2.52783	9.97192e-23	0.207957	-1.53412	0.315316	0.227465	-1.366	1	0.255409	-1.19929	1
ENSG00000184828	ZBTB7C	0.245973	0.951961	0.0667835	0.0563008	-0.346373	1	0.362806	2.02363	1.70274e-13	0.0748404	-1.90846	4.66921e-15	0.0786864	-0.756848	1	0.191924	0.553551	0.933111	0.00773966	-3.15626	0.906887
ENSG00000167065	DUSP18	0.0639813	1.10007	0.0464847	0.0563008	1.70891	1	0.0922109	2.1717	1.7408e-13	0.0136074	-2.51571	5.32576e-21	0.0393432	0.37476	1	0.071083	1.27241	0.614022	0.0773966	1.39582	0.604932
ENSG00000130707	ASS1	0.126541	-3.29433	1.5866e-07	0	-4.47123	1	0.240956	-2.50551	1.7442e-13	1.58303	2.9199	2.41197e-28	0.2473	-2.28084	0.0639004	0.0995161	-3.49605	0.44602	0.247669	-2.2331	0.951558
ENSG00000117143	UAP1	0.115166	-2.8901	3.03567e-06	0.394106	-0.934783	1	0.16576	-2.50855	1.7447e-13	1.08806	2.81526	1.03264e-26	0.132081	-2.63858	0.0236008	0.199032	-2.00666	0.92546	0.185752	-2.09802	0.982354
ENSG00000006432	MAP3K9	0.365404	2.18209	5.62481e-10	0.281504	1.69261	1	0.0142707	-2.97496	1.75069e-13	0.0997	0.024815	1	0.0393432	-1.26859	0.564901	0.0142166	-2.24474	0.851837	0.046438	-0.893535	1
ENSG00000137699	TRIM29	0.157821	0.580525	0.305157	0	-1.04355	1	0.0164662	-2.91853	1.76667e-13	0.134896	1.46515	4.41576e-08	0.0252921	-2.00596	0.170538	0.0071083	-2.97563	0.611333	0.023219	-1.84978	1
ENSG00000162430	SELENON	0.0142181	0.215259	1	0	1.97852	1	0.0444588	2.63738	1.77955e-13	0.00601864	-2.35922	2.69279e-12	0.0224818	0.934412	0.679462	0	-0.954784	1	0	-0.831371	1
ENSG00000228639	ROCR	1.23982	6.96927	3.12231e-117	0.0563008	0.245013	1	0.00933086	-3.42723	1.78003e-13	0.00902796	-4.95925	3.64337e-76	0.0196716	-2.04137	0.261599	0.0071083	-2.68829	0.860592	0.0309587	-1.23848	1
ENSG00000162365	CYP4A22	0.036967	-2.58794	5.54753e-05	0.0563008	-1.03317	1	0.0400678	-2.64506	1.7818e-13	0.28981	2.70424	3.08274e-23	0.073066	-1.55822	0.323806	0.0284332	-2.6427	0.689579	0.0773966	-1.3781	1
ENSG00000138180	CEP55	0.00142181	-1.03935	0.66766	0	3.26145	1	0.0225038	3.44659	1.79292e-13	0.00170092	-3.01719	6.13123e-11	0.00562046	0.599993	1	0	0.32815	1	0.0154793	2.08544	0.834213
ENSG00000121361	KCNJ8	0.00853084	-3.83518	2.70171e-07	0	-1.32351	1	0.0214061	-2.82812	1.79676e-13	0.177157	2.70786	2.82573e-21	0.073066	-0.837668	0.892124	0.0568664	-1.07885	1	0.046438	-1.32002	1
ENSG00000171302	CANT1	0.0170617	-0.0561824	1	0	1.48184	1	0.0570829	2.34402	1.85063e-13	0.0100747	-1.99578	1.46112e-11	0.0224818	0.413579	1	0.0071083	-0.44444	1	0.023219	0.693118	1
ENSG00000136153	LMO7	1.76731	0.308678	0.717038	0.168903	-2.76609	1	0.310114	-2.43483	1.85221e-13	1.75613	1.31512	3.68774e-08	0.848689	-0.790424	0.903356	0.426498	-1.76339	1	0.487599	-1.57043	1
ENSG00000125730	C3	1.10048	-1.20696	0.0669236	0.67561	-1.82171	1	0.544483	-2.37815	1.89352e-13	3.14147	2.02702	1.02165e-16	0.784054	-1.67355	0.231362	1.27238	-0.954455	1	1.59437	-0.627924	1
ENSG00000115963	RND3	0.13365	-1.16853	0.107479	0.0563008	-1.45645	1	0.0532408	-2.66335	1.8973e-13	0.317941	0.467606	0.0942466	1.27865	2.30502	8.8523e-07	0.518906	0.852971	0.696388	0.0619173	-2.09321	1
ENSG00000204706	MAMDC2-AS1	0.17346	0.000352715	1	0.168903	0.288758	1	0.030737	-2.70333	1.9787e-13	0.212484	1.35735	1.17658e-07	0.202337	0.237082	1	0.0142166	-3.06035	0.585969	0.0541777	-1.51806	1
ENSG00000173531	MST1	0.174882	-1.92894	0.00155601	0.112602	-1.99866	1	0.13173	-2.48622	1.98766e-13	0.836983	2.39904	5.61821e-21	0.236059	-1.45231	0.3737	0.199032	-1.65349	1	0.193492	-1.68825	1
ENSG00000151552	QDPR	0.0838866	-2.50632	4.17925e-05	0.0563008	-2.10516	1	0.0933086	-2.50335	2.01166e-13	0.60435	2.52435	1.69928e-22	0.193906	-1.25126	0.507941	0.127949	-1.78557	0.994386	0.116095	-1.91096	1
ENSG00000285294	LINC00842	1.22986	7.09372	8.70058e-125	0.0563008	0.268984	1	0.00987974	-3.32332	2.02535e-13	0.00771956	-5.17203	5.8284e-83	0.0281023	-1.55325	0.475341	0.0142166	-2.07784	1	0	-3.54241	0.748902
ENSG00000065054	SLC9A3R2	0.0398106	-1.57718	0.0238375	0	-1.14227	1	0.29255	1.83737	2.02535e-13	0.0884478	-1.08126	2.23839e-06	0.0702558	-0.708479	1	0.0284332	-1.74909	1	0.023219	-1.94875	1
ENSG00000198130	HIBCH	1.37915	-0.572745	0.472992	0.731911	-1.42878	1	4.79826	1.73467	2.03053e-13	1.50544	-1.09502	2.37927e-07	0.699747	-1.54989	0.292301	0.796129	-1.34266	1	0.820404	-1.29836	1
ENSG00000132849	PATJ	4.33935	1.50174	6.12019e-05	0.844513	-1.00775	1	0.368844	-2.4273	2.04406e-13	1.86905	0.482172	0.059266	0.719419	-1.27855	0.474797	0.390956	-2.13058	0.852289	1.47054	-0.226508	1
ENSG00000139438	FAM222A	0.0170617	0.20388	0.999731	0	1.7254	1	0.0543386	2.71723	2.05841e-13	0.00745788	-2.28234	4.29491e-11	0.0112409	-0.214452	1	0.0071083	-0.199588	1	0	-1.08449	1
ENSG00000163507	CIP2A	0.0284361	0.328718	0.844591	0	1.14597	1	0.0713537	2.31325	2.06267e-13	0.0091588	-2.69006	2.38087e-20	0.0337228	0.619254	0.892634	0.127949	2.5641	0.0193433	0.069657	1.70884	0.471548
ENSG00000104998	IL27RA	0.00710903	-0.17166	1	0.0563008	3.51013	1	0.0345791	3.01679	2.10751e-13	0.00235512	-3.41434	5.29385e-17	0.00281023	-0.7852	1	0.0426498	2.45743	0.233341	0.0541777	2.7886	0.133951
ENSG00000128294	TPST2	0.217536	-0.225871	1	1.29492	2.34657	1	0.618033	1.78583	2.1232e-13	0.176896	-1.30472	1.47256e-09	0.0674455	-1.88934	0.174421	0.071083	-1.71916	1	0.379244	0.609456	0.903476
ENSG00000180354	MTURN	0.166351	1.77757	9.84945e-06	0	-0.0866876	1	0.147647	1.96116	2.15015e-13	0.0230278	-2.56722	4.49779e-27	0.0646353	0.258301	1	0.0924078	0.818394	0.82541	0.092876	0.832482	0.892458
ENSG00000057294	PKP2	0.479149	0.0827233	1	0.112602	-1.50997	1	0.0922109	-2.51064	2.17607e-13	0.557771	1.43269	6.19094e-09	0.148942	-1.62033	0.265195	0.575772	0.352695	1	0.100616	-2.09423	0.96521
ENSG00000118985	ELL2	1.52844	-2.34287	2.48315e-05	8.89553	0.206809	1	1.65376	-2.36183	2.19562e-13	9.62511	2.38009	6.93683e-22	2.41399	-1.6404	0.244392	3.76029	-0.982757	1	1.74142	-2.09456	0.96521
ENSG00000196177	ACADSB	0.238864	-2.15243	0.000320401	0.450407	-1.07959	1	0.215708	-2.44194	2.19753e-13	1.32803	2.39192	2.40274e-21	0.376571	-1.45132	0.363302	0.348306	-1.53354	1	0.379244	-1.41013	1
ENSG00000141449	GREB1L	0.0966829	-2.90869	2.10567e-06	0.168903	-1.70472	1	0.144903	-2.46993	2.19794e-13	0.926739	2.7993	6.95285e-27	0.160183	-2.13165	0.0855038	0.0852996	-2.93585	0.591543	0.131574	-2.34199	0.897976
ENSG00000097096	SYDE2	0.1891	0.689002	0.191035	0	-1.20452	1	0.0192106	-2.86215	2.19794e-13	0.13398	0.49305	0.0848206	0.337228	1.55586	0.0104273	0.0497581	-1.13019	1	0.046438	-1.20051	1
ENSG00000174032	SLC25A30	0.227489	-1.27752	0.0512148	0.112602	-1.73855	1	0.110324	-2.48072	2.23708e-13	0.691227	2.19358	3.56091e-18	0.191096	-1.49369	0.33845	0.206141	-1.34314	1	0.139314	-1.88146	1
ENSG00000130038	CRACR2A	0.0938393	0.28916	0.743835	0.225203	1.76065	1	0.206377	1.96277	2.25399e-13	0.0281306	-2.83248	1.08847e-32	0.154563	1.04012	0.247642	0.206141	1.45543	0.344614	0.828144	3.57031	1.69411e-07
ENSG00000140832	MARVELD3	0.223224	1.61764	4.16415e-05	0	-0.639014	1	0.0109775	-3.08027	2.26909e-13	0.0930272	0.674398	0.0174379	0.00843069	-2.92951	0.0377017	0.0142166	-1.98413	0.945831	0.0154793	-1.86071	1
ENSG00000181264	TMEM136	0.0298579	1.68801	0.00729539	0	2.27352	1	0.0373235	2.7383	2.28282e-13	0.00235512	-3.68024	1.51988e-22	0.0281023	1.56426	0.203923	0	-0.659777	1	0.00773966	0.475811	1
ENSG00000140931	CMTM3	0.00710903	0.2188	1	0	2.86456	1	0.0274437	3.11664	2.29946e-13	0.00117756	-4.07731	1.19901e-19	0.0309125	2.37051	0.0173034	0	-0.0687404	1	0.023219	2.11053	0.661336
ENSG00000117592	PRDX6	0.250238	-2.59364	1.35082e-05	0.0563008	-3.75257	1	0.309565	-2.42326	2.31561e-13	1.896	2.55866	2.54982e-24	0.500221	-1.54753	0.292383	0.37674	-1.92614	0.93556	0.363764	-1.97321	1
ENSG00000183486	MX2	0.0199053	-0.40969	0.957674	0.0563008	1.94434	1	0.0834289	2.35013	2.39019e-13	0.00314016	-4.73462	9.18751e-46	0.103979	2.08202	0.00362862	0.37674	4.04156	2.00547e-08	0.139314	2.46683	0.0612009
ENSG00000117245	KIF17	0.00568723	-0.90087	0.609193	0	2.05982	1	0.0433611	2.74148	2.52406e-13	0.00497192	-2.62841	1.33023e-13	0.036533	1.71458	0.117532	0.0071083	0.137008	1	0.0154793	0.855954	1
ENSG00000137962	ARHGAP29	0.807586	-0.452799	0.73872	0.0563008	-3.35142	1	2.59892	1.73625	2.52406e-13	0.808591	-1.11875	1.41406e-07	0.595769	-0.885885	0.820058	0.156383	-2.75857	0.646841	0.208971	-2.35075	0.896596
[truncated: 26,041 more rows]

## Sheet: Cell Types Top DEGs
CC	BC	EC	HC	MC	MP	LC
[truncated: 50 more rows]

[truncated: 2 more sheets: snRNA-seq Subclusters DEGs, Subclusters Top DEGs]
