# Supplementary material for: Spatial gene regulatory networks driving cell state transitions during human liver disease
Source: EMBO Mol Med. 2025 Apr 25;17(6):1452–74. doi: 10.1038/s44321-025-00230-6 (PMC12162837; doi:10.1038/s44321-025-00230-6)
Supplement: Supplementary file 9 — Data Set EV6 [file 44321_2025_230_MOESM9_ESM.xlsx]

## Sheet: Summary Scar Clusters
Data Set EV6. Comparison of scar-associated DEGs (louvain) across all Visium samples.																																Cirrhotic snRNA-seq Cells								Proportion of reads per subcluster (pTPM)
A			B			C			D			E			F			G			Comparison of all Top100 DEGs			Present in Samples								hep	chol	macs	fibro	endo	t cells	b cells		HC3	HC2	HC1	CC1	CC2	MP1	MP2	MC1	MC2	EC1
A6	pvalue		B6	pvalue		C5	pvalue		D3	pvalue		E2	pvalue		F2	pvalue		G1	pvalue		Gene	Occurences	Most sig value	A	B	C	D	E	F	G
IGLC3	8.19887e-12		IGLC2	1.27123e-26		TAGLN	0.000535697		PTGDS	9.30872e-18		PTGDS	3.11119e-23		IGKC	1.66032e-32		IGKC	2.62517e-88		CCL21	7	3.44152e-74	A	B	C	D	E	F	G		0.0406529	0.157296	0.26492	0.368275	1	0	0		0.00891273	0.0121982	0.00927235	0	0.0587803	0.0989982	0	0.137621	0	0
IGLC2	5.81249e-10		IGHG2	1.67247e-24		MGP	0.000535697		C7	5.02826e-17		S100A6	7.75658e-23		IGHG1	7.45451e-32		PTGDS	4.41189e-88		S100A6	7	1.08364e-51	A	B	C	D	E	F	G		0.0436073	0.714451	0.863038	0.158173	0.108057	0.686131	1		0.00336867	0.026575	0.019954	0.217533	0.671601	0.0740517	1	0.196846	0	0.0101715
IFITM1	1.78515e-09		IGLC3	1.67247e-24		NOTCH3	0.000535697		DPT	5.88706e-17		ACTA2	8.88944e-23		IGHG2	1.42908e-28		JCHAIN	9.45704e-88		DPT	7	1.5404e-46	A	B	C	D	E	F	G		0	0	0.523496	1	0.0269648	0	0		0	0	0	0	0	0.11215	0.411347	1	0	0
HBB	1.5744e-08		IGHG1	6.09197e-24		MYH11	0.000706167		FBLN1	1.67942e-15		F13A1	1.47097e-22		IGHA1	1.49757e-28		C7	1.62426e-79		SOD3	7	1.11803e-37	A	B	C	D	E	F	G		0.00682454	0.578022	0	1	0.00370095	0	0		0	0.00825396	0.00539513	0.319196	0.258826	0	0	0	1	0.0111029
ALDOA	1.5744e-08		CCL21	1.6133e-21		FBLN1	0.0017489		KRT7	6.5234e-15		KRT7	2.57876e-22		IGLC1	1.21488e-27		CCL19	1.62426e-79		IGKC	6	2.62517e-88	A	B		D	E	F	G		0.00449913	0.0127392	0.0445753	0.00445511	0.0113616	0	1		0.00358565	0.0127099	0.00170092	0.0254784	0	0	0.0891506	0.00891023	0	0
IGHG1	1.68775e-08		IGKC	2.82086e-21		GPC3	0.0017489		IGKC	2.91779e-14		SOD3	3.12523e-22		JCHAIN	1.55401e-26		IGHA1	1.76384e-76		PTGDS	6	4.41189e-88	A	B		D	E	F	G		0.0184003	0.0237012	0.348094	0.83834	0.907186	1	0		0	0.0151155	0	0.00973505	0	0	0.142976	0.34434	0	0.0266393
IGHG2	1.09335e-07		CCL19	7.89651e-21		SCGB3A1	0.00183187		CCL19	5.95305e-14		AQP1	5.32624e-22		PTGDS	1.55401e-26		IGHG1	1.34337e-75		JCHAIN	6	9.45704e-88	A	B		D	E	F	G		0.000319718	0.00537097	0	0.00637917	0.000214533	0.0196368	1		0.000656155	0.000124076	0.000498642	0.0107419	0	0	0	0.0127583	0	0.0012872
IGHGP	3.4942e-07		PTGDS	2.22283e-20		SPARCL1	0.00230566		IGHA1	8.98501e-13		HEYL	6.15709e-22		CCL19	3.599e-20		CCL21	3.44152e-74		CCL19	6	1.62426e-79	A	B		D	E	F	G		0.0437571	0	0	1	0.23683	0	0		0.0680575	0.0194566	0	0	0	0	0	1	0	0
MZB1	3.66481e-07		JCHAIN	1.78974e-19		RAMP2	0.00230566		TAGLN	2.06906e-12		VIM	6.15709e-22		DPT	1.28787e-19		IGHG2	3.41488e-71		VIM	6	5.93832e-62	A	B	C		E	F	G		0.024249	0.194409	0.152016	0.676105	0.271112	0.301933	1		0.00353066	0.0110403	0.0068046	0.138855	0.162065	0.154124	0.0811775	0.595716	0.450808	0.00879139
JCHAIN	4.52078e-07		MZB1	1.00765e-17		CD34	0.00251607		IL7R	2.36646e-12		FLNA	6.15709e-22		CCL21	4.85315e-19		IGLC1	1.92443e-67		AEBP1	6	7.05972e-56	A	B		D	E	F	G		0.00830204	0.0255476	0.0886792	1	0.234754	0.101433	0.218713		0.00949356	0.00777104	0.0121221	0.0268692	0.018346	0	0.156949	1	0.769847	0.233642
IGKC	6.31022e-07		KRT19	3.71098e-17		SPINK1	0.00251607		MAP1B	7.92354e-12		MAP1B	7.28641e-22		SOD3	2.79366e-18		VIM	5.93832e-62		FLNA	6	6.60837e-44		B	C	D	E	F	G		0.0141138	0.165494	0.198049	1	0.205218	0.373873	0		0.0112244	0.0113308	0.0162966	0.136947	0.144472	0.171576	0.165201	1	0.700477	0.13206
CCL19	6.31022e-07		DNAAF1	3.74356e-17		MFGE8	0.00286513		CRYAB	1.02537e-11		AEBP1	7.28641e-22		IGKV4-1	4.40244e-18		TRAC	8.87926e-61		MFGE8	6	8.99875e-29		B	C	D	E	F	G		0.216923	0.292702	0	1	0.365744	0.301601	0.415519		0.177128	0.22937	0.0776389	0.119777	0.258626	0	0	0.29279	1	0.0725541
IGLC1	6.31022e-07		IGHM	5.32544e-17		MUC1	0.00329282		S100A6	1.35231e-11		TAGLN	7.28641e-22		TPM2	7.98544e-16		AEBP1	7.05972e-56		FBLN1	6	1.40886e-24	A		C	D	E	F	G		0.0134959	0.195165	0.0480604	1	0.0418088	0.381495	0		0.0224838	0.0144199	0.0149447	0.311081	0.0638115	0	0.0923192	0.920901	1	0.0419586
PTGDS	1.93284e-06		CRIP1	5.40147e-17		SLC6A19	0.00329282		MAMDC2	3.97639e-11		LTBP4	7.74412e-22		AEBP1	2.89789e-15		S100A6	1.08364e-51		TPM2	6	1.48532e-24	A		C	D	E	F	G		0.0529447	0.464625	0.275259	1	0.387851	0.298854	0		0.0873732	0.0425649	0.0348131	0.580018	0.244222	0.320615	0.167691	0.773991	1	0.332442
CD52	4.4829e-06		CD7	5.64481e-17		AQP1	0.00381686		IGHG1	4.47248e-11		DPT	1.17494e-21		TAGLN	3.71187e-15		IGFBP7	1.41809e-51		TAGLN	6	7.28641e-22	A	B	C	D	E	F			0.214563	0.0874236	0.468787	1	0.284507	0.0592205	0.280642		0.134924	0.139458	0.141298	0.0219245	0.110998	0.43011	0.282652	0.67345	0.84699	0.0563096
FCER1A	4.53779e-06		SOD3	9.67835e-17		NRARP	0.00381686		ALKAL2	5.40825e-11		C7	1.17494e-21		IGHG3	2.17299e-14		TRBC2	2.41762e-51		C7	5	1.62426e-79			C	D	E	F	G		0.0140252	0.0234094	0.027127	1	0.249134	0.0371361	0		0.00486898	0.00608741	0.00380379	0.0130406	0.0142509	0.0133498	0.0182758	1	0.165835	0.113065
VIM	7.89579e-06		SPHK1	1.04453e-16		FXYD2	0.00381686		AQP1	8.26536e-11		SFRP5	1.17494e-21		IGHG4	2.68826e-14		CD37	1.28195e-50		IGHA1	5	1.76384e-76	A	B		D		F	G		0.00499892	0.00381957	0.0122864	0.00503562	0.00453547	0.00998023	1		0.00350371	0.00174944	0.00140768	0.00671786	0.000921273	0.0123929	0.01218	0.0100712	0	0.00755852
HBA1	1.07145e-05		IGHGP	2.02117e-16		FLNA	0.00381686		OGN	8.26536e-11		FXYD2	1.17494e-21		C7	5.30706e-14		IGHM	1.41136e-49		IGHG1	5	1.34337e-75	A	B		D		F	G		0.0210158	0	0	0	0.0225792	0	1		0.0144927	0.00100442	0.00330467	0	0	0	0	0	0	0
CRIP1	3.10842e-05		METRNL	2.26345e-16		CH25H	0.00382971		CNN1	8.26536e-11		SPON1	1.78708e-21		IGLV3-1	5.87912e-14		CD74	1.22378e-48		IGHG2	5	3.41488e-71	A	B		D		F	G		0	0	0	0	0.00107394	0	1		0	0	0	0	0	0	0	0	0	0.00644363
S100A4	7.10432e-05		DPT	3.83596e-16		MCAM	0.00405984		LMOD1	1.25691e-10		IGFBP7	2.10953e-21		S100A6	2.00745e-13		HLA-DPB1	8.74248e-48		IGLC1	5	1.92443e-67	A	B		D		F	G		0	0	0	0	0	0	0		0	0	0	0	0	0	0	0	0	0
CD27	7.10575e-05		FSTL3	1.05213e-15		TESC	0.00711619		LUM	1.39526e-10		CFTR	2.1219e-21		MZB1	3.12579e-13		MFAP4	2.4684e-47		TRBC2	5	2.41762e-51		B		D	E	F	G		0.00368786	0.0308038	0.0192478	0	0.00110681	1	0		0	0.00869506	0	0.0363139	0	0.0226908	0	0	0	0.00391437
MAP1B	7.21633e-05		TPSAB1	1.46813e-15		ITGB4	0.00831438		SFRP5	1.47898e-10		CCL19	2.81896e-21		IGFBP7	4.83465e-13		HLA-DRA	6.2557e-47		MFAP4	5	2.4684e-47		B		D	E	F	G		0.0186775	0.266213	0.751444	1	0.0375388	0	0		0	0.0373551	0	0	0.266213	0.751444	0	1	0	0.0464883
HBA2	8.78843e-05		SLC7A5	3.03646e-15		FOSB	0.00831438		NTRK2	1.89254e-10		HSPB6	3.40912e-21		MYL9	7.77515e-13		DPT	1.5404e-46		LTB	5	3.51083e-37	A	B		D		F	G		0.00302078	0	0.113058	0	0.0446083	1	0		0.00510666	0.00380627	0	0	0	0.166791	0	0	0	0
KRT19	8.81051e-05		DUSP2	3.44857e-15		C11orf96	0.0101837		MFAP4	1.89254e-10		PKHD1	4.13795e-21		IGHM	2.48635e-12		CD52	3.07495e-45		ACTA2	5	8.04941e-35			C	D	E	F	G		0.0298756	0.0291397	0.027412	1	0.0365094	0.0697825	0.0181564		0.0342021	0.033355	0.0132054	0.0151449	0.025746	0.0202604	0.0182061	0.403273	1	0.0438542
DPT	9.34863e-05		GSTP1	6.16271e-15		HS3ST2	0.0101837		AEBP1	2.73296e-10		MFGE8	6.17497e-21		HSPB6	3.01089e-12		FLNA	6.60837e-44		MYL9	5	8.45712e-31			C	D	E	F	G		0.00997369	0.104414	0	1	0.0440385	0.0389947	0.1895		0.00658378	0.00437419	0.00503425	0.128506	0.0783981	0	0	1	0.98158	0.0300107
SCARF2	9.34863e-05		IGHA1	6.38547e-15		AC004687.1	0.0101837		CCL21	2.73296e-10		RCAN2	7.99393e-21		MFAP4	4.24252e-12		LUM	2.41745e-42		CRIP1	5	1.19891e-27	A	B	C		E		G		0	0	0	0	0	0	0		0	0	0	0	0	0	0	0	0	0
IGHM	0.000111691		IFI27L2	8.34832e-15		FRZB	0.0112109		LTBP4	2.73296e-10		LRRC32	8.93272e-21		VIM	4.79934e-12		LYZ	1.12163e-41		FXYD2	5	1.17494e-21	A	B	C	D	E				0.114284	1	0	0.101326	0.0132062	0	0		0	0.00491257	0.0167677	1	0.646664	0	0	0.16685	0	0.0652384
SPP1	0.000123238		IGHG3	8.34832e-15		C19orf33	0.0112109		KCNJ15	3.67566e-10		LTBP2	8.93272e-21		LUM	9.58425e-12		CD44	3.42241e-41		CAVIN1	5	1.90465e-17		B	C	D	E	F			0.0498347	0.189129	0	1	0.38727	0.123811	0		0.00339954	0.000997295	0.00403301	0.0328148	0.184943	0	0	0.151374	1	0.121161
IGHG3	0.000123238		DERL3	1.05324e-14		ACTA2	0.0125571		VWF	5.52467e-10		LBH	1.09533e-20		ITGBL1	1.85539e-11		CORO1A	1.26252e-40		TRAC	4	8.87926e-61				D	E	F	G		0.0419365	0.0194673	0	0	0	1	0		0	0	0	0.0203965	0	0	0	0	0	0
TPSAB1	0.000123238		TAGLN	1.37841e-14		CAVIN1	0.0152872		SOD3	5.53531e-10		TBX2	1.53137e-20		LYZ	2.39803e-11		TXNIP	2.05762e-40		IGFBP7	4	1.41809e-51				D	E	F	G		0.00878139	0.0156081	0.0422375	1	0.271991	0.0339742	0		0.00466863	0.00394045	0.00607745	0.0161727	0.0118542	0.018269	0.0575755	0.795669	1	0.259356
CCL21	0.000128716		ALDOA	1.37841e-14		MUC5B	0.0185516		HSPB6	6.14602e-10		LUM	2.11043e-20		LBH	3.91962e-11		IL7R	7.78716e-39		CD37	4	1.28195e-50	A			D		F	G		0.0262525	0.0941601	1	0.043508	0.0203494	0.814585	0		0.00610968	0.00411479	0.0124909	0.0618568	0.0410888	0.0933048	1	0.0475675	0	0.0214667
S100A6	0.000140609		VIM	1.38093e-14		KLF5	0.0185516		TPM2	6.53658e-10		FBLIM1	3.47548e-20		SLIT3	9.40668e-11		SOD3	1.11803e-37		IGHM	4	1.41136e-49	A	B				F	G		0.00353787	0	0.0543448	0	0.00106769	0.013206	1		0	0.00112055	0	0	0	0.0213075	0.087382	0	0	0.00640615
CD48	0.000140609		CXCR4	1.3021e-13		S100A6	0.0215178		IGHG2	8.04369e-10		AKAP7	4.57868e-20		CD37	1.76273e-10		SEL1L3	2.50378e-37		LUM	4	2.41745e-42				D	E	F	G		0.120523	0.0361665	0.318807	1	0.0735163	0	0		0.0178447	0.0202802	0.00227498	0.0361665	0	0	0.318807	1	0	0.0229245
SOD3	0.000196211		HES4	1.64767e-13		SEMA3B	0.0226944		JAML	8.14134e-10		GEM	4.57868e-20		IRF4	2.23595e-10		LTB	3.51083e-37		IL7R	4	7.78716e-39		B		D		F	G		0.00533427	0.00816539	0.0331067	0.00694138	0.00745567	1	0		0.00199371	0.00123858	0.00119183	0.00816539	0	0.00862982	0.0244769	0.00694138	0	0.00256393
SNCG	0.000234172		IL7R	1.79778e-13		CLIC5	0.0226944		JCHAIN	1.06745e-09		ITGB4	4.57868e-20		LTBP4	2.23595e-10		HLA-DPA1	5.84469e-37		FBLN5	4	3.38907e-33				D	E	F	G		0.019297	0.0199621	0.0255139	1	0.0286159	0.0096431	0		0.0155126	0.00938792	0.00896126	0.0206033	0.000810643	0.0273694	0	1	0.0727263	0.0100426
HLA-DQA2	0.000339793		PDCD1	1.84868e-13		SPON1	0.0226944		PARM1	1.06745e-09		PDGFD	4.75057e-20		TXNDC5	2.67719e-10		IKZF1	9.59859e-36		MZB1	4	3.03299e-29	A	B				F	G		0.000502583	0	0.00627823	0.000830904	0.00132267	0	1		0.000490749	0	0.00151958	0	0	0	0.0125565	0.00166181	0	0.000424189
IFI27L2	0.000357481		S100A6	1.97614e-13		CRIP1	0.0226944		MYL9	1.38952e-09		CCL21	4.98975e-20		TIMP3	2.77367e-10		LBH	1.95331e-35		PDGFRA	4	9.25617e-29				D	E	F	G		0.0454422	0.00727815	0.0248291	1	0.0125258	0.0237894	0		0.0248035	0.0291843	0.00889047	0	0.00861161	0	0.0293781	1	0.183214	0.00714907
DEPP1	0.000359132		AREG	2.09802e-13		GLDN	0.0226944		HEYL	1.54419e-09		PHLDB1	5.67673e-20		FLNA	2.77367e-10		ACTA2	8.04941e-35		LTBP4	4	9.9388e-25				D	E	F	G		0.148468	0.309299	0.0189848	1	0.422825	0.253448	0.202729		0.0509688	0.0415825	0.132375	0.154013	0.208601	0.0222572	0	0.853508	0.318865	0.030023
TAGLN	0.000395129		FLNA	2.26178e-13		MYL9	0.0226944		DPYSL3	1.61068e-09		RGS5	6.99867e-20		PODN	3.43834e-10		CIITA	1.13521e-33		AQP1	4	3.21456e-24			C	D	E		G		0.025096	1	0.0481721	0.769475	0.279024	0.114444	0		0.0251509	0.0313792	0.0299526	0.929131	0.793909	0.0830025	0	0.325837	1	0.0760011
NOTCH3	0.000395129		IGLC1	2.29096e-13		GAS1	0.0237601		CD3E	1.70697e-09		CRYAB	8.11055e-20		TMEM159	1.45781e-09		MPEG1	1.64705e-33		SFRP5	4	1.17494e-21	A	B		D	E				0.0100985	1	0.0386648	0.051626	0.0287135	0	0.507554		0	0.0242623	0.011977	0.794297	1	0.069376	0	0.0926324	0	0.00861457
GSTP1	0.000451709		LMNA	2.57655e-13		CXCL6	0.0288441		LTBP2	2.56268e-09		CRIP1	8.11055e-20		TRAC	1.84832e-09		FBLN5	3.38907e-33		NOTCH3	4	4.52742e-18	A		C	D	E				0.0199923	0.0383954	0.114698	1	0.0204561	0.0169858	0		0.00150589	0.00203029	0.00203451	0.0062886	0.033119	0.093135	0.0245874	0.026364	1	0.00286693
MUC6	0.000465843		CLDN4	2.60302e-13		PI16	0.0288441		IGFBP7	3.53051e-09		MYL9	9.85201e-20		IL7R	2.06987e-09		TRBC1	1.87213e-32		MUC6	4	7.28491e-17	A	B		D	E				0.0211643	1	0.0716335	0.0203857	0.0117452	0.0330825	0		0.00940568	0.0113365	0.00982884	1	0.503886	0.0475512	0.0601774	0.0306578	0	0.0100881
TFF3	0.000550521		SCARF2	3.70647e-13		CCL21	0.0288441		IGFBP5	5.09771e-09		DKK3	1.26505e-19		LTB	2.08135e-09		ARHGDIB	8.37746e-32		CXCR4	4	1.3021e-13	A	B		D		F			0.00575751	0.00364468	0.218817	0.0031259	0.00225631	0.327797	1		0	0.000231751	0.00227757	0	0.00728936	0.206717	0.230917	0.0062518	0	0.00457916
SMOC2	0.000617835		PDLIM4	3.97788e-13		ID4	0.0327895		WTIP	8.12229e-09		TRAC	1.55834e-19		LAMC3	2.57369e-09		ARHGAP45	1.24435e-31		CD52	3	3.07495e-45	A	B					G		0.0378985	0	1	0	0.0291746	0.57622	0		0.00672565	0.0150851	0	0	0	0.467546	1	0	0	0
LTB	0.000774906		CD27	4.18137e-13		HACD1	0.0327895		NPNT	8.83266e-09		GABRP	2.04505e-19		FBLN5	2.95389e-09		IL2RG	1.82272e-31		LYZ	3	1.12163e-41					E	F	G		0.0213361	0.147212	1	0.0172877	0.064855	0	0.828925		0.00318324	0.0175506	0.0269888	0.0206225	0.144012	0.118352	1	0.0193338	0	0.00887019
FXYD2	0.000898562		SPOCK2	5.04642e-13		PARM1	0.0335306		BICC1	8.90072e-09		TPM2	2.0459e-19		TRBC2	3.98326e-09		LSP1	3.08459e-31		CD44	3	3.42241e-41		B	C				G		0.0162985	0.0536418	0.655499	0.136919	0.0606627	1	0.35655		0.00353486	0.00472383	0.00449633	0.0352939	0.0418631	0.473451	0.469401	0.0434536	0.153487	0.0424861
AEBP1	0.000978609		CD52	5.61433e-13		CNN1	0.0335306		FBLN2	9.24338e-09		MMP2	2.057e-19		SYNPO2	4.07828e-09		RAC2	3.63504e-31		CORO1A	3	1.26252e-40		B				F	G		0.00680325	0	0.207498	0.017018	0.016649	1	0		0.00682352	0.0114427	0.00305242	0	0	0.067923	0.257185	0.0266638	0	0.0134203
SLC5A1	0.000978609		LINC01871	5.67273e-13		RGS5	0.040547		LAMC3	9.87964e-09		CRISPLD2	2.46483e-19		TRBC1	4.07828e-09		MYL9	8.45712e-31		LBH	3	1.95331e-35					E	F	G		0.0237597	0.130596	0.304042	1	0.0364595	0.558776	0		0.0116014	0.0216588	0.00885348	0.00989071	0.175224	0.201397	0.229572	1	0.417466	0.0455444
KCNJ15	0.000988712		ISG20	5.67273e-13		SMOC2	0.0433552		CHST4	9.87964e-09		CHST4	2.98173e-19		PDGFRB	4.98422e-09		INMT	1.37175e-29		CIITA	3	1.13521e-33				D		F	G		0.0191528	0.046476	1	0.0610504	0.0267265	0.0129373	0		0.019934	0.00630505	0.0149527	0.0138861	0.0476053	0.323079	1	0.0807745	0	0.00696917
METRNL	0.00102087		HLA-DRB5	1.08155e-12		AP1M2	0.0441257		ITGA3	1.37998e-08		LYZ	3.88623e-19		BCL2	5.43874e-09		SEPTIN1	1.37175e-29		INMT	3	1.37175e-29				D		F	G		0.0203666	0.0647027	0.192891	0.0138654	0.0414238	0	1		0.00753622	0.0659994	0.00793073	0.0813125	0.0480929	0.253921	0.13186	0.0277307	0	0.0250399
MGP	0.00119002		CCDC85B	1.19499e-12		RNASE1	0.0442239		TRBC2	1.83066e-08		PDGFRA	5.91745e-19		DERL3	6.13935e-09		LAPTM5	1.64215e-29		CD3D	3	2.26765e-26				D		F	G		0	0	0	0	0	1	0		0	0	0	0	0	0	0	0	0	0
IGHA1	0.0012814		ATP1B3	1.20428e-12		TFF1	0.0443758		PRKG1	2.3246e-08		PAPLN	9.8553e-19		CIITA	7.77484e-09		SPOCK2	2.08049e-29		COL1A2	3	3.10444e-26				D		F	G		0.0277687	0.0140427	0	1	0.10658	0.0156931	0		0.00182838	0.00622791	0.0122346	0.0255204	0	0	0	1	0.817348	0.0744745
ANXA3	0.00132087		AEBP1	1.20428e-12		THY1	0.0452423		ANXA3	3.66375e-08		MFAP4	1.11883e-18		CYBRD1	7.97761e-09		DGKA	2.73265e-29		CYBA	3	1.09396e-23	A	B					G		0.0292574	0.0801681	1	0.0600742	0.131431	0.669909	0.0958867		0.0249629	0.0241637	0.0320531	0.0894053	0.0536639	1	0.784615	0.107209	0	0.113182
LGALS2	0.00132197		IFITM1	1.20428e-12		MUCL3	0.0454843		IGLC1	3.66375e-08		SPP1	1.31892e-18		SEMA4D	7.97761e-09		MZB1	3.03299e-29		KRT7	3	2.57876e-22		B		D	E				0.0240817	1	0.0246345	0.00603229	0.0332509	0.0506829	0.131944		0.00747502	0.0112467	0.0288861	0.833696	1	0.0451721	0	0.0110614	0	0.0110459
SFRP5	0.00132704		EMP3	1.36844e-12		TFF2	0.0454843		MFGE8	4.78113e-08		DPYSL3	1.59495e-18		SEL1L3	9.00184e-09		PTPRC	3.50125e-29		MAP1B	3	7.28641e-22	A			D	E				0.00443651	0.00643386	0.0131578	1	0.0869849	0.0140937	0		0.00164711	0.000390356	0.00131817	0.0042309	0.00370113	0.0110164	0.0052053	0.232857	1	0.0585386
EFEMP1	0.00136797		LIMD2	1.4299e-12		KRT19	0.0458134		TRAC	5.16788e-08		KCNJ15	1.77296e-18		FBLN1	1.71008e-08		SELL	6.01832e-29		HSPB6	3	3.40912e-21				D	E	F			0	0	0	1	0.0239077	0	0		0	0	0	0	0	0	0	1	0	0.0717231
C11orf96	0.00138884		FXYD2	2.00441e-12		TMPRSS3	0.0470534		ANXA4	6.18968e-08		IGKC	2.44988e-18		MAP4K1	1.81731e-08		MFGE8	8.99875e-29		LTBP2	3	8.93272e-21				D	E	F			0.145127	0.339156	0.971555	1	0.694501	0.370619	0		0.0683225	0.0911521	0.0495541	0.266893	0.0663256	0.193174	0.76137	0.982491	0	0.0545827
AREG	0.00148793		SELENOM	2.13822e-12		CHST4	0.0484488		FLNA	6.18968e-08		C1orf198	2.58393e-18		CORO1A	2.18493e-08		PDGFRA	9.25617e-29		GEM	3	4.57868e-20			C	D	E				0.00793989	0	0.015165	1	0.003912	0	0		0	0.00156799	0.000577001	0	0	0	0.0181212	0.194938	1	0.00248063
AC011139.1	0.00151164		LTB	2.13975e-12		GEM	0.0498835		C1orf198	6.33781e-08		ANXA4	2.6949e-18		IGHJ6	2.26094e-08		SKAP1	1.94302e-28		DKK3	3	1.26505e-19				D	E	F			0.00976306	0	0.107428	1	0.62808	0.698721	0		0	0.00211194	0.00417661	0	0	0.0111913	0.0628535	0.284187	0.405061	0.0160647
RGS10	0.00171899		HAS1	3.20923e-12		PLPP2	0.0498835		CXCR4	6.35615e-08		LMOD1	2.74433e-18		HLA-DPB1	2.32555e-08		DCN	2.56806e-28		CHST4	3	2.98173e-19			C	D	E				0.0101227	1	0.0184049	0.00591258	0.00757849	0.0179939	0		0.00202844	0.00941467	0.0181071	1	0.915184	0	0.0352487	0.0113237	0	0.0150815
CD24	0.00183159		HCST	3.78377e-12		IGSF1	0.0562959		MMP2	6.51879e-08		DCDC2	3.00015e-18		MFGE8	2.32711e-08		TMC8	2.9136e-28		SPP1	3	1.31892e-18	A		C		E				0.0568746	1	0.222255	0.0252121	0.0618703	0.0753138	0.142493		0.0337807	0.00733916	0.0441052	0.671791	1	0.0992108	0.272353	0.0421494	0	0.0265901
CYS1	0.00189369		MFGE8	3.95884e-12		PACC1	0.0582925		FBN1	7.72961e-08		EFEMP1	3.01943e-18		TENT5C	2.56552e-08		LIMD2	3.3946e-28		KCNJ15	3	1.77296e-18	A			D	E				0.0115171	1	0.0161743	0.0101489	0.00582508	0.0178428	0.0344949		0.00216359	0.00358048	0.00556684	0.441457	1	0.00650014	0.0168144	0.0146292	0	0.00528104
HES4	0.00229149		CXCL6	4.87276e-12		SOD3	0.0582925		ANTXR1	8.0995e-08		CCN2	3.03148e-18		DEPP1	2.61603e-08		CXCL12	5.26185e-28		C1orf198	3	2.58393e-18				D	E	F			0.259859	0.962722	0	1	0.127132	0	0		0.224368	0.306229	0.270234	0.882288	0.737446	0	0	0.682453	1	0.104573
SYTL1	0.00229149		TNFRSF18	5.14158e-12		C7	0.0582925		PRELP	8.41141e-08		FRZB	3.76102e-18		IGHV5-10-1	3.09936e-08		GPSM3	6.39979e-28		FRZB	3	3.76102e-18			C		E	F			0.109995	0.0529303	0.0410182	1	0.194315	0.100046	0.967369		0.0747705	0.0861352	0.0485038	0.0201948	0.0406972	0.0471881	0	0.150418	1	0.123067
TPM2	0.00229149		IL6	5.3177e-12		SCARA3	0.0582925		DKK3	1.30166e-07		JAG1	4.09991e-18		INMT	3.58861e-08		EHBP1L1	9.13186e-28		HES4	3	8.08943e-18	A	B			E				0.0338559	0.580646	0.230672	1	0.156791	0	0		0.043207	0.0110852	0.0290062	0.198528	0.515776	0.0748883	0.208882	0.230189	1	0.0459692
CLIC6	0.00229149		GFPT2	6.05187e-12		NR4A1	0.0582925		ACTA2	1.37191e-07		NOTCH3	4.52742e-18		ACTA2	3.58861e-08		TMSB4X	1.02814e-27		PLPP2	3	8.85261e-18	A		C		E				0.0110786	1	0.0784196	0	0.00252451	0	0		0.011834	0.0230517	0.00671126	0.877359	1	0.0302953	0.116926	0	0	0.00719624
FBLN1	0.00238592		RRAD	6.05187e-12		PLVAP	0.0582925		PKD2	1.63645e-07		FCER1A	4.583e-18		ATP2A3	3.58861e-08		CRIP1	1.19891e-27		COL14A1	3	1.33521e-17				D	E	F			0.0390669	0.0374662	0.0980055	1	0.0326885	0.0704606	0.208318		0.0297324	0.0415848	0.0372224	0.046668	0.0217021	0.0702753	0.10857	1	0.824846	0.0277049
FMO2	0.00256043		MFAP4	6.68434e-12		APOD	0.0593678		CD37	1.63645e-07		RNASE1	5.72871e-18		DKK3	3.62696e-08		HLA-DMB	2.83336e-27		GSTP1	3	2.98705e-17	A	B			E				0.0196803	1	0.257147	0.461301	0.133368	0.147947	0		0.0157796	0.0264095	0.0194607	0.566281	1	0.269307	0.133458	0.157046	0.56548	0.181052
GMFG	0.00278668		CYBA	7.07148e-12		TPM2	0.0593678		SOX9	2.07221e-07		ARHGEF17	7.51645e-18		CD3E	3.65031e-08		IGKV4-1	6.2006e-27		KRT19	3	3.71098e-17	A	B	C						0.00741873	1	0.0147917	0	0.00175031	0.0404875	0		0.0124733	0	0.00758013	0.351539	1	0.0199916	0	0	0	0.00709685
SPARCL1	0.00288518		SFRP5	7.15293e-12		EVA1C	0.0593678		FBLN5	2.3317e-07		HES4	8.08943e-18		C1orf198	3.66922e-08		ACAP1	7.33109e-27		IGHG3	3	8.34832e-15	A	B				F			0.00177761	0.00491264	0.0401936	0	0.0015693	0	1		0.00211316	0.00499727	0	0.00982528	0	0.0191529	0.0612342	0	0	0.00338375
LRFN4	0.0029266		GYPC	8.43616e-12		SPP1	0.0599648		DCDC2	3.18339e-07		SLC12A2	8.22223e-18		SVEP1	3.70659e-08		CD3D	2.26765e-26		CD27	3	4.18137e-13	A	B				F			0.0140443	0.00801304	0	0	0.0550591	0.14926	1		0.0160618	0.00838265	0.0317328	0.0160261	0	0	0	0	0	0
PLAC9	0.00293524		H1FX-AS1	8.74308e-12		CD44	0.0614571		INMT	3.23577e-07		LOXL1	8.22223e-18		CAVIN1	4.81151e-08		COL1A2	3.10444e-26		CXCL6	3	4.87276e-12	A	B	C						0.0113745	1	0.0955959	0.0380892	0.0353236	0	0		0.0113585	0.00993182	0.0236699	0.97636	1	0	0.188932	0.075278	0	0.014875
HLA-DQA1	0.00317772		MSC	1.13331e-11		DPT	0.070198		MUC6	3.34543e-07		FBLN5	8.59664e-18		PDGFRA	9.22722e-08		ATP2A3	3.58912e-26		LAMC3	3	1.54812e-10		B		D		F			0.0156319	0.0301855	0.0459632	1	0.0249513	0.0560345	0		0.0110491	0.0102905	0.00862461	0.0240621	0.0270894	0.0488743	0.0290137	1	0.694573	0.00719302
TPSB2	0.00317772		CD6	1.14566e-11		CD24	0.070198		EPCAM	3.36717e-07		PLPP2	8.85261e-18		DCN	1.02181e-07		ACSS1	4.27807e-26		PARM1	3	1.06745e-09			C	D		F			0.00565793	0.00474851	0.0403936	0.495096	0.00652149	0.0149244	1		0.00639223	0	0.000607327	0	0.00949702	0.0165499	0.0642373	0.0587853	0.931407	0.00392861
JAML	0.00336244		CD79A	1.1897e-11		VIM	0.070198		CAVIN1	3.36717e-07		LAMA2	8.96908e-18		ACSS1	1.25453e-07		IL10RA	6.44913e-26		HLA-DPB1	2	8.74248e-48						F	G		0.00273025	0.05484	1	0.100148	0.0535939	0.106317	0		0.00304284	0.00201729	0.00386002	0.0263329	0.0632525	0.633577	1	0.1636	0	0.0357872
ASPHD2	0.00336244		LSP1	1.96254e-11		CDH19	0.070198		CRISPLD2	3.69221e-07		EHD2	9.62934e-18		ARHGDIB	1.42398e-07		TRAJ10	9.26019e-26		SEL1L3	2	2.50378e-37						F	G		0.0177896	0.204493	0.213644	0.00399385	0.0905843	0.0979285	1		0.00643711	0.00879062	0.0344337	0.186765	0.22222	0.193265	0.234023	0.0079877	0	0.105568
GPR171	0.00368061		BATF	2.20626e-11		NPTXR	0.070198		TRAF5	3.9195e-07		THBS1	1.17544e-17		F3	1.63688e-07		HLA-F	1.71576e-25		IKZF1	2	9.59859e-36						F	G		0.00512799	0.00697541	0.256931	0.0039869	0.00492175	1	0.378723		0.00225535	0.00284114	0.00317008	0.00566461	0.00666731	0.107896	0.346336	0.0070485	0	0.00597728
ARHGEF2	0.00475386		CST7	2.32861e-11		COL16A1	0.0741308		CD3D	4.50742e-07		COL14A1	1.33521e-17		HLA-DMA	1.71697e-07		FXYD5	3.52726e-25		TRBC1	2	1.87213e-32						F	G		0.00590183	0	0.0519543	0	0.00609529	1	0		0.0159769	0	0.00509264	0	0	0.0927384	0	0	0	0
FCRL5	0.00475386		RUNX3	2.47165e-11		PIGR	0.0741308		GEM	4.56809e-07		CAVIN1	1.90465e-17		LHFPL6	1.72646e-07		RIPOR2	3.71865e-25		ARHGDIB	2	8.37746e-32						F	G		0.0130689	0.00737744	0.473551	0.101742	0.328224	1	0		0.00523974	0.00602131	0.0110696	0.0057536	0.00739678	0.344294	0.499816	0.181355	0	0.408243
SELENOM	0.00478522		SYTL3	3.02816e-11		CPE	0.0741308		LMCD1	4.85678e-07		TRBC2	2.03656e-17		KCTD12	1.74605e-07		CCDC88B	7.72141e-25		ARHGAP45	2	1.24435e-31						F	G		0.0202589	0.00444571	0.594502	0.0121033	0.249136	1	0.235598		0.0132101	0.00987645	0.0212756	0.00824403	0	0.451858	0.650575	0.022444	0	0.333976
KLRB1	0.00487089		CD48	3.5146e-11		FABP4	0.0741308		TRAJ18	5.05479e-07		BCL2	2.4615e-17		S100A4	1.82473e-07		LTBP4	9.9388e-25		LSP1	2	3.08459e-31		B					G		0.00721906	0.00440277	0.842049	0.429159	0.00513003	1	0.655025		0.00933424	0.00913617	0.00271581	0.00646054	0	0.235607	1	0.62974	0	0.0102427
C12orf75	0.00495434		MYO1G	3.77784e-11		TNNI2	0.0741308		PDGFRA	5.98241e-07		KCTD12	2.52623e-17		CD27	1.82473e-07		FBLN1	1.40886e-24		LAPTM5	2	1.64215e-29		B					G		0.00800225	0	1	0.00259456	0.0261526	0.268828	0.226852		0.00598782	0.00359937	0.00160769	0	0	1	0.543128	0.00400374	0	0.0248236
DUSP2	0.00523052		CFTR	4.32481e-11		NRGN	0.0741308		COL14A1	5.98587e-07		ITGBL1	2.52623e-17		PCNX2	1.98386e-07		TPM2	1.48532e-24		SPOCK2	2	2.08049e-29		B					G		0.0112608	0.0152831	0.0973466	0.0145307	0.034482	1	0		0.00655023	0.00440623	0.00496195	0.0110559	0.00770096	0.00701079	0.112462	0.0178335	0	0.0207649
HCST	0.00523052		HLA-DQA1	4.51168e-11		NDUFA4L2	0.0741308		DACT1	6.12463e-07		GSTP1	2.98705e-17		SPECC1	2.38391e-07		WIPF1	2.00075e-24		DCN	2	2.56806e-28						F	G		0.0283803	0.0192478	0.113807	1	0.0159338	0.0247347	0.137947		0.00478656	0.00566357	0.00654523	0.011696	0.00930535	0.0256166	0.0985582	1	0.0911039	0.0102926
SLAMF7	0.0053143		CCL5	6.77616e-11		RHBDF1	0.0741308		PPP1R14A	6.4685e-07		JCHAIN	3.18147e-17		FRZB	2.41156e-07		TGFB1	2.00075e-24		LIMD2	2	3.3946e-28		B					G		0	1	0	0	0	0	0		0	0	0	1	0	0	0	0	0	0
TNFRSF17	0.0058279		CAVIN1	7.48042e-11		ADAMTS1	0.0741308		CRIM1	6.60676e-07		EPCAM	3.19663e-17		CD3D	2.51645e-07		PNRC1	2.49816e-24		IGKV4-1	2	6.2006e-27						F	G		0	0	0	0	0	0	1		0	0	0	0	0	0	0	0	0	0
CCL5	0.0058279		MUC6	7.54599e-11		TMEM237	0.0757211		LTB	7.72036e-07		COL6A3	3.34377e-17		ADAMTSL2	2.67169e-07		AQP1	3.21456e-24		IGLC2	2	1.27123e-26	A	B							0.000477077	0.00297841	0	0	0.000354614	0	1		0	0.00190831	0	0.00595683	0	0	0	0	0	0.00212769
CD37	0.00603767		PMEPA1	7.54599e-11		GSN	0.0757211		CD34	8.50798e-07		FBLN1	3.70184e-17		MXRA8	3.02036e-07		ACTB	4.09218e-24		ATP2A3	2	3.58912e-26						F	G		0.0078738	0.0228907	0.0553893	0.0793026	0.0680842	0.368021	1		0.00417185	0.00469412	0.00254721	0.00715962	0.0386217	0.0115981	0.0991805	0.0665569	0.0920483	0.0150377
CYBA	0.00608773		TRBC2	8.20481e-11		B4GALNT3	0.077049		RRAD	8.75085e-07		CSGALNACT1	4.77312e-17		AKNA	3.02819e-07		SPIB	4.60295e-24		ACSS1	2	4.27807e-26						F	G		0.0372952	1	0.12815	0.0899062	0.0773042	0.194602	0.115332		0.0149415	0.0230364	0.0446712	1	0.529205	0.0719176	0.12405	0.137485	0	0.0846678
SLIT3	0.00615772		SH2D2A	8.56525e-11		B3GNT7	0.0773694		FXYD2	9.23889e-07		GPRC5B	4.95344e-17		LTBP2	3.26223e-07		HLA-E	4.63722e-24		IGLC3	2	1.67247e-24	A	B							0.00198624	0	0	0	0	0	1		0	0.00794496	0	0	0	0	0	0	0	0
GJA5	0.006165		CCL2	1.03465e-10		SHISA3	0.0773694		NOTCH3	9.88127e-07		SCTR	6.29538e-17		FHL2	3.33769e-07		TRAF3IP3	1.09396e-23		TXNDC5	2	1.518e-23						F	G		0.293069	0	0	0	1	0	0		0.19748	0.0225784	0.228457	0	0	0	0	0	0	0
NRGN	0.006165		EVA1B	1.08216e-10		PTGES	0.0773694		SYNPO2	1.10294e-06		MUC6	7.28491e-17		STMN2	3.33769e-07		CYBA	1.09396e-23		HLA-DMA	2	2.08139e-23						F	G		0.959324	0.606894	0.220664	0.270675	0.541977	0.102121	1		0.733181	0.676839	0.730453	0.373691	0.430807	0.292512	0	0.358807	0	0.207737
MRAS	0.00708155		SOX8	1.13001e-10		PHLDA2	0.0773694		CIITA	1.1459e-06		ADAMTSL2	7.3406e-17		COL1A2	3.58462e-07		BTG2	1.3313e-23		IGFBP5	2	2.39257e-23				D			G		0.010227	0	0.0155515	1	0.0477925	0.0101349	0		0.00399033	0.0130457	0.00248455	0	0	0.0293585	0	0.88782	1	0.0126449
NPNT	0.00746259		KRT7	1.13818e-10		USH1C	0.0773694		COL1A2	1.17802e-06		SLC34A2	7.57262e-17		GGT5	4.7693e-07		TXNDC5	1.518e-23		MAP4K1	2	3.30318e-23						F	G		0.0260032	0.0344801	0.101103	0.0311547	0.0624115	1	0.497117		0.0407329	0.0242942	0.0121611	0	0.0511756	0.150058	0	0.0462401	0	0.0164263
KCNJ16	0.00746259		LAMC3	1.54812e-10		LGALS2	0.0773694		PDGFRB	1.18552e-06		PLA2G5	1.06585e-16		CXCR4	5.11489e-07		HLA-DMA	2.08139e-23		HEYL	2	6.15709e-22				D	E				0.00463719	0.00358148	0.0121985	1	0.00932198	0	0		0.00039566	0.000146872	0.000289346	0	0.00382687	0.0130343	0	0.0685184	1	0.000503538
C1QL1	0.00750954		CORO1A	1.55028e-10		FAM3D	0.0792543		SLC34A2	1.34269e-06		JAG2	1.22512e-16		NTRK2	5.32903e-07		ARHGAP9	2.19562e-23		SPON1	2	1.78708e-21			C		E				0.0895882	0.123537	0.145947	1	0.0930168	0.350552	0.16321		0.0676692	0.0954233	0.0516665	0.0914442	0.0797158	0.0497914	0.152417	1	0.3855	0.0564418
CXCL6	0.00769813		LAPTM5	1.74925e-10		VWF	0.0792543		CCN2	1.45408e-06		PRKG1	1.4369e-16		COL14A1	5.89949e-07		IGFBP5	2.39257e-23		CFTR	2	2.1219e-21		B			E				0.0215646	1	0.0164998	0.00980076	0.0165731	0.0283002	0.0344188		0.0121857	0.00801468	0.0112225	0.67729	1	0.0115404	0.0161346	0.0164387	0	0.0144859
CXCR4	0.00796777		IGLV3-1	1.7893e-10		RERGL	0.0792543		SVEP1	1.65499e-06		PBX1	1.54138e-16		ARHGAP45	5.95626e-07		SAMHD1	2.89959e-23		ITGB4	2	4.57868e-20			C		E				0.0377696	1	0.144201	0.0475585	0.351205	0.161158	0		0.0359613	0.0134434	0.0631696	0.526493	0.963783	0	0.2149	0.0708753	0	0.0112219
GNAZ	0.00796777		AKNA	1.87221e-10		CRIP2	0.0792543		EHD2	1.77983e-06		ALKAL2	1.60936e-16		IKZF1	6.40462e-07		MAP4K1	3.30318e-23		RGS5	2	6.99867e-20			C		E				0.0281617	0.0317677	0.0171445	1	0.0316549	0.0196918	0		0.018028	0.0204302	0.0177901	0.00884791	0.0239952	0.0117561	0.00596877	0.0338533	1	0.0174363
PLPP2	0.008306		CD44	1.87842e-10		TMOD2	0.0792543		TCF21	1.8988e-06		HIF3A	1.70793e-16		PARM1	8.13907e-07		BANK1	4.7961e-23		CRYAB	2	8.11055e-20				D	E				0.241795	1	0	0	0.0195037	0	0		0.0232431	0.164518	0.726266	1	0.890086	0	0	0	0	0
																					MMP2	2	2.057e-19				D	E				0.0870872	0.0521573	0	1	0.160629	0.509846	0		0.0375223	0.0436762	0.092976	0.0521573	0	0	0	1	0	0.0239325
																					CRISPLD2	2	2.46483e-19				D	E				0.0146246	0.00660917	0.0162292	1	0.0142725	0.0234718	0.0166707		0.00349526	0.00420408	0.0122891	0.00178909	0.00759059	0.00132259	0.0217098	0.419192	1	0.0189929
																					DPYSL3	2	1.59495e-18				D	E				0.00799818	0.0182963	0.0212234	0.235896	1	0.0408228	0		0.00231532	0.00151523	0.00264177	0.00984067	0.00279902	0.004699	0.00996283	0.162965	0	0.0624541
																					ANXA4	2	2.6949e-18				D	E				0.0638009	1	0.0466885	0.0627907	0.0435101	0.0412078	0.0231496		0.0489009	0.0530208	0.0569926	0.626104	1	0.0355126	0.0404078	0.0394705	0.0626337	0.0298917
																					LMOD1	2	2.74433e-18				D	E				0.00240359	0.00325174	0.00503261	1	0.00158212	0.0162078	0		0.00138061	0.00245127	0.0011742	0.00338629	0	0	0.00524085	0.0413783	1	0.00250257
																					DCDC2	2	3.00015e-18				D	E				0.0305461	1	0.0305189	0.041639	0.0139729	0.0277283	0.0386196		0.0206794	0.0176191	0.055277	1	0.888796	0.0286312	0.0290127	0.0289844	0.0496631	0.015638
																					EFEMP1	2	3.01943e-18	A				E				0.015857	0.847621	0.0809608	1	0.141822	0.0452969	0		0.0253216	0.00582273	0.0125026	0.296359	0.870196	0.111424	0	1	0.37627	0.0285207
																					CCN2	2	3.03148e-18				D	E				0.0733253	0.14738	0.0443202	1	0.772181	0.0979139	0		0.0260138	0.0259331	0.0132693	0.0160192	0.0618381	0.0234133	0	0.528277	0	0.0320699
																					FCER1A	2	4.583e-18	A				E				0.00897246	0	1	0	0	0	0		0	0	0.0179449	0	0	0	1	0	0	0
																					RNASE1	2	5.72871e-18			C		E				0.037935	0	0.75202	0	1	0	0		0	0.0572251	0	0	0	0.567212	0	0	0	0.0896531
																					EHD2	2	9.62934e-18				D	E				0.0368694	0.387341	0	1	0.452965	0.161546	0		0.00255118	0.0558713	0.0332663	0.0950981	0.386532	0	0	0.243425	1	0.0621094
																					BCL2	2	2.4615e-17					E	F			0.0475774	0.450798	0.3054	0.294814	0.0342275	0.611534	1		0.0483918	0.0354676	0.0599881	0.474284	0.427312	0.290703	0.320098	0.185846	0.403781	0.0187906
																					ITGBL1	2	2.52623e-17					E	F			0.0252398	0.0274373	0.013805	1	0.0150949	0.0661166	0		0.0107048	0.0155167	0.00466488	0.0135607	0.0152139	0.0144779	0	1	0.0487395	0.0116491
																					KCTD12	2	2.52623e-17					E	F			0.00981516	0.0023894	1	0.0381112	0.213835	0.0921621	0		0.00682427	0.00515263	0.0147806	0	0.00325692	0.36307	1	0.0519483	0	0.0463257
																					EPCAM	2	3.19663e-17				D	E				0.218967	1	0.336448	0.0729901	0.0877459	0.154018	0.278177		0.0194489	0.0261328	0.42037	1	0.642001	0.0927107	0.459737	0.11985	0	0.0188296
																					ADAMTSL2	2	7.3406e-17					E	F			0.0423877	0.0301304	0.0130435	1	0.0279072	0.029294	0		0.0212807	0.0101855	0.0159377	0.0205185	0.0126563	0.00258427	0.0117772	1	0.10104	0.013295
																					SLC34A2	2	7.57262e-17				D	E				0.0371997	1	0.624194	0	0	0	0		0	0.0441751	0.0750176	0.946735	0.65533	0	1	0	0	0
																					PRKG1	2	1.4369e-16				D	E				0.0111425	0.0622739	0.0167913	1	0.044929	0.0287157	0.0151525		0.00541273	0.00462951	0.00474804	0.0137099	0.0912246	0.0136978	0.0145963	0.685048	1	0.0114503
																					ALKAL2	2	1.60936e-16				D	E				0.0158146	1	0.0403549	0.0264132	0.012213	0.0267029	0		0.000711263	0.00440322	0.00600577	0.712831	1	0	0.0691211	0.0452413	0	0.0101475
																					IGHGP	2	2.02117e-16	A	B							0.00211323	0.00832961	0	0	0.000516193	0.0216415	1		0.00515336	0.00148698	0.00181257	0.0166592	0	0	0	0	0	0.00309716
																					METRNL	2	2.26345e-16	A	B							0.0111491	0.126192	0.828809	0.0219909	0.140764	1	0		0.00374633	0.00214915	0.0210084	0.094147	0.05811	1	0	0.0265331	0	0.133624
																					TPSAB1	2	1.46813e-15	A	B							0	0	0	0	0	0	0		0	0	0	0	0	0	0	0	0	0
																					DUSP2	2	3.44857e-15	A	B							0	0.0593138	0	0	0	1	0		0	0	0	0.0593138	0	0	0	0	0	0
																					IFI27L2	2	8.34832e-15	A	B							0.0470848	0.206098	0.869585	0.432012	1	0	0		0.0568658	0	0	0.124456	0	0.525113	0	0.260878	0	0.156845
																					DERL3	2	1.05324e-14		B				F			0.0172435	0.00489608	0.0342807	0.00152649	0.00227883	0.00117528	1		0.0224072	0.0164407	0.0210161	0.00979216	0	0.0299099	0.0386514	0.00305299	0	0.0081259
																					ALDOA	2	1.37841e-14	A	B							0.121704	0	0	0	1	0	0		0	0	0.156848	0	0	0	0	0	0	0.93315
																					IGLV3-1	2	5.87912e-14		B				F			0	0	0	0	0	0	0		0	0	0	0	0	0	0	0	0	0
																					AREG	2	2.09802e-13	A	B							0.00597574	0.0158231	0.222724	0.0132934	0.00156068	0.45626	1		0	0.002267	0.00563988	0.0316462	0	0	0.445448	0.0265869	0	0.00936409
																					SCARF2	2	3.70647e-13	A	B							0.0403659	0.0609985	0.0543138	1	0.0775827	0.123307	0		0.0121978	0.0186796	0.0279844	0.0264539	0.0945587	0.107751	0	1	0.983862	0.0121777
																					IFITM1	2	1.20428e-12	A	B							0	0	0	0	0	0	0		0	0	0	0	0	0	0	0	0	0
																					SELENOM	2	2.13822e-12	A	B							0.153702	0.103318	0	0.242905	0.370477	1	0		0.109079	0	0.198324	0.0801528	0.0231647	0	0	0.242905	0	0.0751108
																					HCST	2	3.78377e-12	A	B							0.0326726	0	0.185505	0.154121	0	1	0		0.0770378	0.0131878	0.0160021	0	0	0.301564	0	0.250545	0	0
																					RRAD	2	6.05187e-12		B		D					0.0723605	0.150648	0	1	0.121392	0	0		0.0323248	0.0267997	0.119287	0	0.185718	0	0	0.232794	1	0.0321728
																					CD48	2	3.5146e-11	A	B							0.00102336	0	0.485149	0.025296	0.0174151	0.749694	1		0	0.00187457	0.00221887	0	0	0.0889922	0.881307	0.050592	0	0.00452935
																					HLA-DQA1	2	4.51168e-11	A	B							0.00174267	0.00883629	1	0.0703675	0.012465	0.219324	0		0	0.00226859	0.0032889	0	0.0140898	0.594537	1	0.112204	0	0
																					CCL5	2	6.77616e-11	A	B							0.00485846	0	0.160936	0.00737186	0.00402608	1	0		0.00692247	0.00467441	0.00619842	0	0	0	0.294733	0.0135006	0	0.0221197
																					CNN1	2	8.26536e-11			C	D					0.0468987	0	0.101973	1	0.0675379	0	0		0	0	0.00148681	0	0	0	0.101973	0	1	0.021666
																					SLIT3	2	9.40668e-11	A					F			0.00825344	0.0592921	0.0192323	1	0.00783096	0.024092	0		0.00390304	0.00368279	0.00408648	0.0392332	0.0207443	0.00586697	0.0135876	0.01156	1	0.00231386
																					AKNA	2	1.87221e-10		B				F			0.0347567	0.0263944	0.335246	0.0247307	0.0459902	1	0.146864		0.0246471	0.0241983	0.0286819	0.013131	0.0294412	0.318281	0.222446	0.0398889	0	0.0275885
																					NTRK2	2	1.89254e-10				D		F			0.0223834	0.0479508	0.0289998	1	0.0231877	0.0592874	0		0.0123204	0.00928312	0.00511016	0.00663323	0.0519254	0.0354152	0	0.221223	1	0.00695499
																					VWF	2	5.52467e-10			C	D					0.0144941	0.00453824	0.0155031	0.0208393	1	0.0118587	0		0.00400205	0.00535617	0.00147493	0.00181115	0.00137126	0.000903149	0.00996828	0.00284462	0.0117688	0.0196843
																					JAML	2	8.14134e-10	A			D					0.0107068	0.0435279	1	0.00079687	0.00631351	0.980178	0		0.00598343	0.0140225	0.00111603	0.0298995	0.0219864	0.192016	1	0.000949882	0	0.00249127
																					CD3E	2	1.70697e-09				D		F			0.00675682	0.00430636	0.0375428	0	0.0166624	1	0		0.0140269	0.0020592	0.00201309	0.00576765	0	0.0502822	0	0	0	0.00261253
																					SYNPO2	2	4.07828e-09				D		F			0.0222798	0.0223701	0.0231324	1	0.0518596	0.0506368	0.0426174		0.0280442	0.020666	0.016112	0.0138395	0.0236344	0.00938891	0.0293621	0.675182	1	0.0380477
																					PDGFRB	2	4.98422e-09				D		F			0.0402859	0.0101483	0.0116503	1	0.000910669	0.0452607	0		0.0255308	0.0203369	0.0136993	0.0115428	0	0.0132512	0	0.137412	1	0
																					NPNT	2	8.83266e-09	A			D					0.0155609	1	0.0277042	0.176203	0.0174361	0.00740965	0		0.00748848	0.00916462	0.00765918	0.411088	1	0	0.039093	0.0290093	0.219628	0.0114236
																					DEPP1	2	2.61603e-08	A					F			0.102719	0.351223	0.0964712	1	0.11238	0.0706274	0		0.0459007	0.0383969	0.0666404	0.122371	0.228853	0.0964712	0	1	0	0.0306108
																					ANXA3	2	3.66375e-08	A			D					0.00651376	1	0.0306191	0.107956	0.532763	0.0326177	0		0.0059557	0.00426813	0.00391387	0.345822	0.739396	0.00954996	0.0236784	0.0203241	0.0968316	0.0104259
																					SVEP1	2	3.70659e-08				D		F			0.0138479	0.307045	0.00643972	1	0.0672614	0.0291679	0.0519692		0.00611487	0.00667251	0.00429472	0.184617	0.141436	0.00683836	0	1	0.0619034	0.0134792
																					S100A4	2	1.82473e-07	A					F			0.0712953	0.0386581	0.409693	1	0.0265745	0.573655	0		0	0.00357626	0.00294296	0.0386581	0	0	0.409693	0	1	0
																					CD34	2	8.50798e-07			C	D					0.0172688	0.0166432	0	0.023344	1	0	0		0.000811041	0.00193215	0	0.0117412	0	0	0	0.0164684	0	0.0262817
																					MGP	2	0.000535697	A		C						0	0	0	0	1	0	0		0	0	0	0	0	0	0	0	0	0.0075284
																					SMOC2	2	0.000617835	A		C						0.00533299	0.0137142	0.0555394	1	0.00412034	0.0720258	0		0.00509127	0.000974274	0.00255553	0.0170869	0	0	0.0691981	0.245927	1	0.00110895
																					LGALS2	2	0.00132197	A		C						0.0148489	1	0	0.032705	0.294384	0.181825	0		0.00310693	0.0172445	0.0115408	0.0738906	1	0	0	0.0351216	0	0.00708327
																					C11orf96	2	0.00138884	A		C						0.0715098	0	0.360998	1	0.721499	0	0		0	0.00394273	0.0070413	0	0	0.368763	0	0.0215088	1	0.179168
																					CD24	2	0.00183159	A		C						0.0210667	1	0	0.0176529	0.0415915	0	0		0.00462052	0.0118133	0.0470016	0.505587	1	0	0	0.0265779	0	0.0221767
																					SPARCL1	2	0.00230566	A		C						0.0145547	0.0227197	0.0182682	1	0.278031	0.0170761	0		0.00701523	0.0067759	0.00576513	0.0127835	0.0111233	0.00844722	0.0107755	0.0522532	1	0.00798535
																					NRGN	2	0.006165	A		C						0.0157146	0.406546	0.120556	1	0.41637	0.495314	0		0.00864021	0.0168863	0.0108808	0.159893	0.311045	0	0.139651	0.158387	1	0.0511631
																																															pTPM Score	0	0.2
																																																0
[truncated: 16 more columns]

## Sheet: Top Spatial Genes per cell type
Chosen ~top20 genes per cell type											Cirrhotic snRNA-seq Cells								Proportion of reads per subcluster (pTPM)
Comparison of all Top100 DEGs			Present in Samples								hep	chol	macs	fibro	endo	t cells	b cells		HC3	HC2	HC1	CC1	CC2	MP1	MP2	MC1	MC2	EC1	EC2	EC3	EC4	EC5	EC6	LC1	LC2	BC				Significance (p-value) of Marker per sample
Gene	Occurences	Most sig value	A	B	C	D	E	F	G																													Gene	A	B	C	D	E	F	G
S100A6	7	1.08364e-51	A	B	C	D	E	F	G		0.0436073	0.714451	0.863038	0.158173	0.108057	0.686131	1		0.00336867	0.026575	0.019954	0.217533	0.671601	0.0740517	1	0.196846	0	0.0101715	0.026575	0.108686	0.0780996	0.0978602	0	0.542155	0.311736	0.62225		S100A6	0.000140609	1.97614e-13	0.0215178	1.35231e-11	7.75658e-23	2.00745e-13	1.08364e-51
SOD3	7	1.11803e-37	A	B	C	D	E	F	G		0.00682454	0.578022	0	1	0.00370095	0	0		0	0.00825396	0.00539513	0.319196	0.258826	0	0	0	1	0.0111029	0.00825396	0	0	0	0	0	0	0		SOD3	0.000196211	9.67835e-17	0.0582925	5.53531e-10	3.12523e-22	2.79366e-18	1.11803e-37
LIMD2	2	3.3946e-28		B					G		0	1	0	0	0	0	0		0	0	0	1	0	0	0	0	0	0	0	0	0	0	0	0	0	0		LIMD2		1.4299e-12					3.3946e-28
ACSS1	2	4.27807e-26						F	G		0.0372952	1	0.12815	0.0899062	0.0773042	0.194602	0.115332		0.0149415	0.0230364	0.0446712	1	0.529205	0.0719176	0.12405	0.137485	0	0.0846678	0.0230364	0.0506791	0.0118584	0.0953976	0.0288292	0.106509	0.191077	0.0881832		ACSS1						1.25453e-07	4.27807e-26
AQP1	4	3.21456e-24			C	D	E		G		0.025096	1	0.0481721	0.769475	0.279024	0.114444	0		0.0251509	0.0313792	0.0299526	0.929131	0.793909	0.0830025	0	0.325837	1	0.0760011	0.0313792	0.183541	0.289285	0.658175	0	0.197192	0	0		AQP1			0.00381686	8.26536e-11	5.32624e-22		3.21456e-24
HLA-DMA	2	2.08139e-23						F	G		0.959324	0.606894	0.220664	0.270675	0.541977	0.102121	1		0.733181	0.676839	0.730453	0.373691	0.430807	0.292512	0	0.358807	0	0.207737	0.676839	0.368209	0.209778	1	0.171892	0.135371	0	0.6628		HLA-DMA						1.71697e-07	2.08139e-23
KRT7	3	2.57876e-22		B		D	E				0.0240817	1	0.0246345	0.00603229	0.0332509	0.0506829	0.131944		0.00747502	0.0112467	0.0288861	0.833696	1	0.0451721	0	0.0110614	0	0.0110459	0.0112467	0.00521602	0	0.128126	0	0.0631332	0.0298037	0.120972		KRT7		1.13818e-10		6.5234e-15	2.57876e-22
SFRP5	4	1.17494e-21	A	B		D	E				0.0100985	1	0.0386648	0.051626	0.0287135	0	0.507554		0	0.0242623	0.011977	0.794297	1	0.069376	0	0.0926324	0	0.00861457	0.0242623	0.00874441	0	0	0	0	0	0.455351		SFRP5	0.00132704	7.15293e-12		1.47898e-10	1.17494e-21
FXYD2	5	1.17494e-21	A	B	C	D	E				0.114284	1	0	0.101326	0.0132062	0	0		0	0.00491257	0.0167677	1	0.646664	0	0	0.16685	0	0.0652384	0.00491257	0	0	0	0	0	0	0		FXYD2	0.000898562	2.00441e-12	0.00381686	9.23889e-07	1.17494e-21
CFTR	2	2.1219e-21		B			E				0.0215646	1	0.0164998	0.00980076	0.0165731	0.0283002	0.0344188		0.0121857	0.00801468	0.0112225	0.67729	1	0.0115404	0.0161346	0.0164387	0	0.0144859	0.00801468	0.0090658	0.016393	0.0106242	0.0159155	0.0234388	0.0240288	0.0288652		CFTR		4.32481e-11			2.1219e-21
ITGB4	2	4.57868e-20			C		E				0.0377696	1	0.144201	0.0475585	0.351205	0.161158	0		0.0359613	0.0134434	0.0631696	0.526493	0.963783	0	0.2149	0.0708753	0	0.0112219	0.0134434	0.0149813	0.412887	1	0	0.184947	0.0552236	0		ITGB4			0.00831438		4.57868e-20
CRYAB	2	8.11055e-20				D	E				0.241795	1	0	0	0.0195037	0	0		0.0232431	0.164518	0.726266	1	0.890086	0	0	0	0	0	0.164518	0.110591	0	0	0	0	0	0		CRYAB				1.02537e-11	8.11055e-20
CHST4	3	2.98173e-19			C	D	E				0.0101227	1	0.0184049	0.00591258	0.00757849	0.0179939	0		0.00202844	0.00941467	0.0181071	1	0.915184	0	0.0352487	0.0113237	0	0.0150815	0.00941467	0.00944232	0	0.00537881	0	0.0344616	0	0		CHST4			0.0484488	9.87964e-09	2.98173e-19
SPP1	3	1.31892e-18	A		C		E				0.0568746	1	0.222255	0.0252121	0.0618703	0.0753138	0.142493		0.0337807	0.00733916	0.0441052	0.671791	1	0.0992108	0.272353	0.0421494	0	0.0265901	0.00733916	0	0.059038	0.0427249	0	0.0627452	0.0631637	0.119109		SPP1	0.000123238		0.0599648		1.31892e-18
KCNJ15	3	1.77296e-18	A			D	E				0.0115171	1	0.0161743	0.0101489	0.00582508	0.0178428	0.0344949		0.00216359	0.00358048	0.00556684	0.441457	1	0.00650014	0.0168144	0.0146292	0	0.00528104	0.00358048	0.00264187	0	0.00547251	0	0.00822347	0.0174962	0.0248615		KCNJ15	0.000988712			3.67566e-10	1.77296e-18
C1orf198	3	2.58393e-18				D	E	F			0.259859	0.962722	0	1	0.127132	0	0		0.224368	0.306229	0.270234	0.882288	0.737446	0	0	0.682453	1	0.104573	0.306229	0.0547763	0.0669152	0.0637809	0.31011	0	0	0		C1orf198				6.33781e-08	2.58393e-18	3.66922e-08
ANXA4	2	2.6949e-18				D	E				0.0638009	1	0.0466885	0.0627907	0.0435101	0.0412078	0.0231496		0.0489009	0.0530208	0.0569926	0.626104	1	0.0355126	0.0404078	0.0394705	0.0626337	0.0298917	0.0530208	0.0321922	0.0361104	0.0434642	0.0389167	0.0299598	0.0370484	0.0188218		ANXA4				6.18968e-08	2.6949e-18
DCDC2	2	3.00015e-18				D	E				0.0305461	1	0.0305189	0.041639	0.0139729	0.0277283	0.0386196		0.0206794	0.0176191	0.055277	1	0.888796	0.0286312	0.0290127	0.0289844	0.0496631	0.015638	0.0176191	0.00789616	0.0131944	0.0180673	0.00514582	0.0198011	0.0325721	0.0364723		DCDC2				3.18339e-07	3.00015e-18
EFEMP1	2	3.01943e-18	A				E				0.015857	0.847621	0.0809608	1	0.141822	0.0452969	0		0.0253216	0.00582273	0.0125026	0.296359	0.870196	0.111424	0	1	0.37627	0.0285207	0.00582273	0	0.0717522	0.29307	0	0	0.0623408	0		EFEMP1	0.00136797				3.01943e-18
S100A6	7	1.08364e-51	A	B	C	D	E	F	G		0.0436073	0.714451	0.863038	0.158173	0.108057	0.686131	1		0.00336867	0.026575	0.019954	0.217533	0.671601	0.0740517	1	0.196846	0	0.0101715	0.026575	0.108686	0.0780996	0.0978602	0	0.542155	0.311736	0.62225		S100A6	0.000140609	1.97614e-13	0.0215178	1.35231e-11	7.75658e-23	2.00745e-13	1.08364e-51
CD37	4	1.28195e-50	A			D		F	G		0.0262525	0.0941601	1	0.043508	0.0203494	0.814585	0		0.00610968	0.00411479	0.0124909	0.0618568	0.0410888	0.0933048	1	0.0475675	0	0.0214667	0.00411479	0.0138305	0.0314471	0	0	0.479086	0.411504	0		CD37	0.00603767			1.63645e-07		1.76273e-10	1.28195e-50
HLA-DPB1	2	8.74248e-48						F	G		0.00273025	0.05484	1	0.100148	0.0535939	0.106317	0		0.00304284	0.00201729	0.00386002	0.0263329	0.0632525	0.633577	1	0.1636	0	0.0357872	0.00201729	0.0366342	0.0887188	0.0513957	0.0403469	0.100017	0.0736589	0		HLA-DPB1						2.32555e-08	8.74248e-48
MFAP4	5	2.4684e-47		B		D	E	F	G		0.0186775	0.266213	0.751444	1	0.0375388	0	0		0	0.0373551	0	0	0.266213	0.751444	0	1	0	0.0464883	0.0373551	0	0	0	0	0	0	0		MFAP4		6.68434e-12		1.89254e-10	1.11883e-18	4.24252e-12	2.4684e-47
DPT	7	1.5404e-46	A	B	C	D	E	F	G		0	0	0.523496	1	0.0269648	0	0		0	0	0	0	0	0.11215	0.411347	1	0	0	0	0	0	0.0808944	0	0	0	0		DPT	9.34863e-05	3.83596e-16	0.070198	5.88706e-17	1.17494e-21	1.28787e-19	1.5404e-46
CD52	3	3.07495e-45	A	B					G		0.0378985	0	1	0	0.0291746	0.57622	0		0.00672565	0.0150851	0	0	0	0.467546	1	0	0	0	0.0150851	0	0	0.128445	0	0.726189	0.119441	0		CD52	4.4829e-06	5.61433e-13					3.07495e-45
LYZ	3	1.12163e-41					E	F	G		0.0213361	0.147212	1	0.0172877	0.064855	0	0.828925		0.00318324	0.0175506	0.0269888	0.0206225	0.144012	0.118352	1	0.0193338	0	0.00887019	0.0175506	0.0201762	0	0.0285425	0.0869219	0	0	0.463515		LYZ					3.88623e-19	2.39803e-11	1.12163e-41
CD44	3	3.42241e-41		B	C				G		0.0162985	0.0536418	0.655499	0.136919	0.0606627	1	0.35655		0.00353486	0.00472383	0.00449633	0.0352939	0.0418631	0.473451	0.469401	0.0434536	0.153487	0.0424861	0.00472383	0.0418612	0.00207702	0.0179971	0.105011	1	0.438373	0.256426		CD44		1.87842e-10	0.0614571				3.42241e-41
CIITA	3	1.13521e-33				D		F	G		0.0191528	0.046476	1	0.0610504	0.0267265	0.0129373	0		0.019934	0.00630505	0.0149527	0.0138861	0.0476053	0.323079	1	0.0807745	0	0.00696917	0.00630505	0.0140274	0.0401166	0.0301259	0.00733342	0.0125607	0.00455638	0		CIITA				1.1459e-06		7.77484e-09	1.13521e-33
ARHGAP45	2	1.24435e-31						F	G		0.0202589	0.00444571	0.594502	0.0121033	0.249136	1	0.235598		0.0132101	0.00987645	0.0212756	0.00824403	0	0.451858	0.650575	0.022444	0	0.333976	0.00987645	0.31713	0.187925	0.155901	0.155778	0.854379	1	0.218444		ARHGAP45						5.95626e-07	1.24435e-31
LSP1	2	3.08459e-31		B					G		0.00721906	0.00440277	0.842049	0.429159	0.00513003	1	0.655025		0.00933424	0.00913617	0.00271581	0.00646054	0	0.235607	1	0.62974	0	0.0102427	0.00913617	0.0123404	0	0	0	0.879697	0.587684	0.480586		LSP1		1.96254e-11					3.08459e-31
LAPTM5	2	1.64215e-29		B					G		0.00800225	0	1	0.00259456	0.0261526	0.268828	0.226852		0.00598782	0.00359937	0.00160769	0	0	1	0.543128	0.00400374	0	0.0248236	0.00359937	0.0190295	0.0195939	0.00245022	0.0195379	0.209112	0.205724	0.175031		LAPTM5		1.74925e-10					1.64215e-29
CYBA	3	1.09396e-23	A	B					G		0.0292574	0.0801681	1	0.0600742	0.131431	0.669909	0.0958867		0.0249629	0.0241637	0.0320531	0.0894053	0.0536639	1	0.784615	0.107209	0	0.113182	0.0241637	0.0654823	0.0577506	0.0479466	0.294725	0.305471	0.89006	0.0855604		CYBA	0.00608773	7.07148e-12					1.09396e-23
LTBP2	3	8.93272e-21				D	E	F			0.145127	0.339156	0.971555	1	0.694501	0.370619	0		0.0683225	0.0911521	0.0495541	0.266893	0.0663256	0.193174	0.76137	0.982491	0	0.0545827	0.0911521	0.0213652	1	0.785315	0	0	0.36413	0		LTBP2				2.56268e-09	8.93272e-21	3.26223e-07
FCER1A	2	4.583e-18	A				E				0.00897246	0	1	0	0	0	0		0	0	0.0179449	0	0	0	1	0	0	0	0	0	0	0	0	0	0	0		FCER1A	4.53779e-06				4.583e-18
RNASE1	2	5.72871e-18			C		E				0.037935	0	0.75202	0	1	0	0		0	0.0572251	0	0	0	0.567212	0	0	0	0.0896531	0.0572251	0	0.281899	0.891204	1	0	0	0		RNASE1			0.0442239		5.72871e-18
KCTD12	2	2.52623e-17					E	F			0.00981516	0.0023894	1	0.0381112	0.213835	0.0921621	0		0.00682427	0.00515263	0.0147806	0	0.00325692	0.36307	1	0.0519483	0	0.0463257	0.00515263	0.0316217	0.196578	0.423218	0.051105	0.0577392	0.0678842	0		KCTD12					2.52623e-17	1.74605e-07
SLC34A2	2	7.57262e-17				D	E				0.0371997	1	0.624194	0	0	0	0		0	0.0441751	0.0750176	0.946735	0.65533	0	1	0	0	0	0.0441751	0	0	0	0	0	0	0		SLC34A2				1.34269e-06	7.57262e-17
METRNL	2	2.26345e-16	A	B							0.0111491	0.126192	0.828809	0.0219909	0.140764	1	0		0.00374633	0.00214915	0.0210084	0.094147	0.05811	1	0	0.0265331	0	0.133624	0.00214915	0.0116838	0	0.183176	0	0.39463	0.811921	0		METRNL	0.00102087	2.26345e-16
IFI27L2	2	8.34832e-15	A	B							0.0470848	0.206098	0.869585	0.432012	1	0	0		0.0568658	0	0	0.124456	0	0.525113	0	0.260878	0	0.156845	0	0.122217	1	0	0	0	0	0		IFI27L2	0.000357481	8.34832e-15
HES4	3	8.08943e-18	A	B			E				0.0338559	0.580646	0.230672	1	0.156791	0	0		0.043207	0.0110852	0.0290062	0.198528	0.515776	0.0748883	0.208882	0.230189	1	0.0459692	0.0110852	0.0612078	0	0.337146	0	0	0	0		HES4	0.00229149	1.64767e-13			8.08943e-18
PTGDS	6	4.41189e-88	A	B		D	E	F	G		0.0184003	0.0237012	0.348094	0.83834	0.907186	1	0		0	0.0151155	0	0.00973505	0	0	0.142976	0.34434	0	0.0266393	0.0151155	0.0502844	1	0.0409311	0	0.0663147	0.344426	0		PTGDS	1.93284e-06	2.22283e-20		9.30872e-18	3.11119e-23	1.55401e-26	4.41189e-88
C7	5	1.62426e-79			C	D	E	F	G		0.0140252	0.0234094	0.027127	1	0.249134	0.0371361	0		0.00486898	0.00608741	0.00380379	0.0130406	0.0142509	0.0133498	0.0182758	1	0.165835	0.113065	0.00608741	0.0880393	0.388146	0.144848	0.0743288	0.0209626	0.0223319	0		C7			0.0582925	5.02826e-17	1.17494e-21	5.30706e-14	1.62426e-79
CCL19	6	1.62426e-79	A	B		D	E	F	G		0.0437571	0	0	1	0.23683	0	0		0.0680575	0.0194566	0	0	0	0	0	1	0	0	0.0194566	0	0	0	0	0	0	0		CCL19	6.31022e-07	7.89651e-21		5.95305e-14	2.81896e-21	3.599e-20	1.62426e-79
VIM	6	5.93832e-62	A	B	C		E	F	G		0.024249	0.194409	0.152016	0.676105	0.271112	0.301933	1		0.00353066	0.0110403	0.0068046	0.138855	0.162065	0.154124	0.0811775	0.595716	0.450808	0.00879139	0.0110403	0.0216078	0.0330336	1	0	0.256099	0.211255	0.773936		VIM	7.89579e-06	1.38093e-14	0.070198		6.15709e-22	4.79934e-12	5.93832e-62
AEBP1	6	7.05972e-56	A	B		D	E	F	G		0.00830204	0.0255476	0.0886792	1	0.234754	0.101433	0.218713		0.00949356	0.00777104	0.0121221	0.0268692	0.018346	0	0.156949	1	0.769847	0.233642	0.00777104	0.109538	0.227416	0.194353	0.306434	0	0.179521	0.193545		AEBP1	0.000978609	1.20428e-12		2.73296e-10	7.28641e-22	2.89789e-15	7.05972e-56
IGFBP7	4	1.41809e-51				D	E	F	G		0.00878139	0.0156081	0.0422375	1	0.271991	0.0339742	0		0.00466863	0.00394045	0.00607745	0.0161727	0.0118542	0.018269	0.0575755	0.795669	1	0.259356	0.00394045	0.163344	0.258973	0.495131	0.152474	0.0244991	0.0365073	0		IGFBP7				3.53051e-09	2.10953e-21	4.83465e-13	1.41809e-51
MFAP4	5	2.4684e-47		B		D	E	F	G		0.0186775	0.266213	0.751444	1	0.0375388	0	0		0	0.0373551	0	0	0.266213	0.751444	0	1	0	0.0464883	0.0373551	0	0	0	0	0	0	0		MFAP4		6.68434e-12		1.89254e-10	1.11883e-18	4.24252e-12	2.4684e-47
DPT	7	1.5404e-46	A	B	C	D	E	F	G		0	0	0.523496	1	0.0269648	0	0		0	0	0	0	0	0.11215	0.411347	1	0	0	0	0	0	0.0808944	0	0	0	0		DPT	9.34863e-05	3.83596e-16	0.070198	5.88706e-17	1.17494e-21	1.28787e-19	1.5404e-46
FLNA	6	6.60837e-44		B	C	D	E	F	G		0.0141138	0.165494	0.198049	1	0.205218	0.373873	0		0.0112244	0.0113308	0.0162966	0.136947	0.144472	0.171576	0.165201	1	0.700477	0.13206	0.0113308	0.160243	0.147905	0.164567	0.152875	0.280205	0.355558	0		FLNA		2.26178e-13	0.00381686	6.18968e-08	6.15709e-22	2.77367e-10	6.60837e-44
LUM	4	2.41745e-42				D	E	F	G		0.120523	0.0361665	0.318807	1	0.0735163	0	0		0.0178447	0.0202802	0.00227498	0.0361665	0	0	0.318807	1	0	0.0229245	0.0202802	0.0122607	0	0.0555256	0	0	0	0		LUM				1.39526e-10	2.11043e-20	9.58425e-12	2.41745e-42
SOD3	7	1.11803e-37	A	B	C	D	E	F	G		0.00682454	0.578022	0	1	0.00370095	0	0		0	0.00825396	0.00539513	0.319196	0.258826	0	0	0	1	0.0111029	0.00825396	0	0	0	0	0	0	0		SOD3	0.000196211	9.67835e-17	0.0582925	5.53531e-10	3.12523e-22	2.79366e-18	1.11803e-37
LBH	3	1.95331e-35					E	F	G		0.0237597	0.130596	0.304042	1	0.0364595	0.558776	0		0.0116014	0.0216588	0.00885348	0.00989071	0.175224	0.201397	0.229572	1	0.417466	0.0455444	0.0216588	0.0641248	0.0266959	0	0	0.30929	0.482755	0		LBH					1.09533e-20	3.91962e-11	1.95331e-35
ACTA2	5	8.04941e-35			C	D	E	F	G		0.0298756	0.0291397	0.027412	1	0.0365094	0.0697825	0.0181564		0.0342021	0.033355	0.0132054	0.0151449	0.025746	0.0202604	0.0182061	0.403273	1	0.0438542	0.033355	0.0528	0	0.00198785	0.0350354	0.0344205	0.0635034	0.0127392		ACTA2			0.0125571	1.37191e-07	8.88944e-23	3.58861e-08	8.04941e-35
FBLN5	4	3.38907e-33				D	E	F	G		0.019297	0.0199621	0.0255139	1	0.0286159	0.0096431	0		0.0155126	0.00938792	0.00896126	0.0206033	0.000810643	0.0273694	0	1	0.0727263	0.0100426	0.00938792	0.00882223	0	0.0556201	0	0.0103444	0	0		FBLN5				2.3317e-07	8.59664e-18	2.95389e-09	3.38907e-33
MYL9	5	8.45712e-31			C	D	E	F	G		0.00997369	0.104414	0	1	0.0440385	0.0389947	0.1895		0.00658378	0.00437419	0.00503425	0.128506	0.0783981	0	0	1	0.98158	0.0300107	0.00437419	0.023203	0	0.183645	0	0.0772712	0	0.187755		MYL9			0.0226944	1.38952e-09	9.85201e-20	7.77515e-13	8.45712e-31
MFGE8	6	8.99875e-29		B	C	D	E	F	G		0.216923	0.292702	0	1	0.365744	0.301601	0.415519		0.177128	0.22937	0.0776389	0.119777	0.258626	0	0	0.29279	1	0.0725541	0.22937	0.159887	0.175544	0	0.78806	0.0859011	0.304006	0.268589		MFGE8		3.95884e-12	0.00286513	4.78113e-08	6.17497e-21	2.32711e-08	8.99875e-29
PDGFRA	4	9.25617e-29				D	E	F	G		0.0454422	0.00727815	0.0248291	1	0.0125258	0.0237894	0		0.0248035	0.0291843	0.00889047	0	0.00861161	0	0.0293781	1	0.183214	0.00714907	0.0291843	0.0102126	0.0271005	0	0	0.028148	0	0		PDGFRA				5.98241e-07	5.91745e-19	9.22722e-08	9.25617e-29
DCN	2	2.56806e-28						F	G		0.0283803	0.0192478	0.113807	1	0.0159338	0.0247347	0.137947		0.00478656	0.00566357	0.00654523	0.011696	0.00930535	0.0256166	0.0985582	1	0.0911039	0.0102926	0.00566357	0.0190686	0	0.022795	0	0.0186223	0.00836582	0.0752575		DCN						1.02181e-07	2.56806e-28
COL1A2	3	3.10444e-26				D		F	G		0.0277687	0.0140427	0	1	0.10658	0.0156931	0		0.00182838	0.00622791	0.0122346	0.0255204	0	0	0	1	0.817348	0.0744745	0.00622791	0.160162	0.0451506	0.17206	0.0867035	0.0285199	0	0		COL1A2				1.17802e-06		3.58462e-07	3.10444e-26
LTBP4	4	9.9388e-25				D	E	F	G		0.148468	0.309299	0.0189848	1	0.422825	0.253448	0.202729		0.0509688	0.0415825	0.132375	0.154013	0.208601	0.0222572	0	0.853508	0.318865	0.030023	0.0415825	0.166537	0.0652262	1	0.0364026	0.164529	0.132607	0.118837		LTBP4				2.73296e-10	7.74412e-22	2.23595e-10	9.9388e-25
PTGDS	6	4.41189e-88	A	B		D	E	F	G		0.0184003	0.0237012	0.348094	0.83834	0.907186	1	0		0	0.0151155	0	0.00973505	0	0	0.142976	0.34434	0	0.0266393	0.0151155	0.0502844	1	0.0409311	0	0.0663147	0.344426	0		PTGDS	1.93284e-06	2.22283e-20		9.30872e-18	3.11119e-23	1.55401e-26	4.41189e-88
CCL21	7	3.44152e-74	A	B	C	D	E	F	G		0.0406529	0.157296	0.26492	0.368275	1	0	0		0.00891273	0.0121982	0.00927235	0	0.0587803	0.0989982	0	0.137621	0	0	0.0121982	0	0.121075	0	0	0	0	0		CCL21	0.000128716	1.6133e-21	0.0288441	2.73296e-10	4.98975e-20	4.85315e-19	3.44152e-74
LTBP4	4	9.9388e-25				D	E	F	G		0.148468	0.309299	0.0189848	1	0.422825	0.253448	0.202729		0.0509688	0.0415825	0.132375	0.154013	0.208601	0.0222572	0	0.853508	0.318865	0.030023	0.0415825	0.166537	0.0652262	1	0.0364026	0.164529	0.132607	0.118837		LTBP4				2.73296e-10	7.74412e-22	2.23595e-10	9.9388e-25
TPM2	6	1.48532e-24	A		C	D	E	F	G		0.0529447	0.464625	0.275259	1	0.387851	0.298854	0		0.0873732	0.0425649	0.0348131	0.580018	0.244222	0.320615	0.167691	0.773991	1	0.332442	0.0425649	0.440666	0.0558416	0.565044	0.249738	0.42336	0.106803	0		TPM2	0.00229149		0.0593678	6.53658e-10	2.0459e-19	7.98544e-16	1.48532e-24
TXNDC5	2	1.518e-23						F	G		0.293069	0	0	0	1	0	0		0.19748	0.0225784	0.228457	0	0	0	0	0	0	0	0.0225784	0.518037	0	0.77758	0	0	0	0		TXNDC5						2.67719e-10	1.518e-23
HLA-DMA	2	2.08139e-23						F	G		0.959324	0.606894	0.220664	0.270675	0.541977	0.102121	1		0.733181	0.676839	0.730453	0.373691	0.430807	0.292512	0	0.358807	0	0.207737	0.676839	0.368209	0.209778	1	0.171892	0.135371	0	0.6628		HLA-DMA						1.71697e-07	2.08139e-23
LTBP2	3	8.93272e-21				D	E	F			0.145127	0.339156	0.971555	1	0.694501	0.370619	0		0.0683225	0.0911521	0.0495541	0.266893	0.0663256	0.193174	0.76137	0.982491	0	0.0545827	0.0911521	0.0213652	1	0.785315	0	0	0.36413	0		LTBP2				2.56268e-09	8.93272e-21	3.26223e-07
DKK3	3	1.26505e-19				D	E	F			0.00976306	0	0.107428	1	0.62808	0.698721	0		0	0.00211194	0.00417661	0	0	0.0111913	0.0628535	0.284187	0.405061	0.0160647	0.00211194	0.0457122	0.183905	1	0	0.103555	0.378037	0		DKK3				1.30166e-07	1.26505e-19	3.62696e-08
DPYSL3	2	1.59495e-18				D	E				0.00799818	0.0182963	0.0212234	0.235896	1	0.0408228	0		0.00231532	0.00151523	0.00264177	0.00984067	0.00279902	0.004699	0.00996283	0.162965	0	0.0624541	0.00151523	0.150688	0.453153	1	0.271311	0.00820351	0.0199983	0		DPYSL3				1.61068e-09	1.59495e-18
CCN2	2	3.03148e-18				D	E				0.0733253	0.14738	0.0443202	1	0.772181	0.0979139	0		0.0260138	0.0259331	0.0132693	0.0160192	0.0618381	0.0234133	0	0.528277	0	0.0320699	0.0259331	0.00179899	0.151278	1	0	0.0153404	0.0363853	0		CCN2				1.45408e-06	3.03148e-18
RNASE1	2	5.72871e-18			C		E				0.037935	0	0.75202	0	1	0	0		0	0.0572251	0	0	0	0.567212	0	0	0	0.0896531	0.0572251	0	0.281899	0.891204	1	0	0	0		RNASE1			0.0442239		5.72871e-18
EHD2	2	9.62934e-18				D	E				0.0368694	0.387341	0	1	0.452965	0.161546	0		0.00255118	0.0558713	0.0332663	0.0950981	0.386532	0	0	0.243425	1	0.0621094	0.0558713	0.137041	0.126161	0.502987	0.502895	0	0.20087	0		EHD2				1.77983e-06	9.62934e-18
CAVIN1	5	1.90465e-17		B	C	D	E	F			0.0498347	0.189129	0	1	0.38727	0.123811	0		0.00339954	0.000997295	0.00403301	0.0328148	0.184943	0	0	0.151374	1	0.121161	0.000997295	0.144561	0.262355	0.469718	0.148213	0.107981	0.0345716	0		CAVIN1		7.48042e-11	0.0152872	3.36717e-07	1.90465e-17	4.81151e-08
IFI27L2	2	8.34832e-15	A	B							0.0470848	0.206098	0.869585	0.432012	1	0	0		0.0568658	0	0	0.124456	0	0.525113	0	0.260878	0	0.156845	0	0.122217	1	0	0	0	0	0		IFI27L2	0.000357481	8.34832e-15
ALDOA	2	1.37841e-14	A	B							0.121704	0	0	0	1	0	0		0	0	0.156848	0	0	0	0	0	0	0.93315	0	1	0	0	0	0	0	0		ALDOA	1.5744e-08	1.37841e-14
SELENOM	2	2.13822e-12	A	B							0.153702	0.103318	0	0.242905	0.370477	1	0		0.109079	0	0.198324	0.0801528	0.0231647	0	0	0.242905	0	0.0751108	0	0.185966	0.125489	0	0	1	0	0		SELENOM	0.00478522	2.13822e-12
VWF	2	5.52467e-10			C	D					0.0144941	0.00453824	0.0155031	0.0208393	1	0.0118587	0		0.00400205	0.00535617	0.00147493	0.00181115	0.00137126	0.000903149	0.00996828	0.00284462	0.0117688	0.0196843	0.00535617	0.0944166	0.808045	1	0.0547566	0.00532808	0.00298773	0		VWF			0.0792543	5.52467e-10
ANXA3	2	3.66375e-08	A			D					0.00651376	1	0.0306191	0.107956	0.532763	0.0326177	0		0.0059557	0.00426813	0.00391387	0.345822	0.739396	0.00954996	0.0236784	0.0203241	0.0968316	0.0104259	0.00426813	0.12223	0.565155	1	0	0.0200242	0.0153731	0		ANXA3	0.00132087			3.66375e-08
CD34	2	8.50798e-07			C	D					0.0172688	0.0166432	0	0.023344	1	0	0		0.000811041	0.00193215	0	0.0117412	0	0	0	0.0164684	0	0.0262817	0.00193215	0.293931	0.537226	1	0.106118	0	0	0		CD34			0.00251607	8.50798e-07
MGP	2	0.000535697	A		C						0	0	0	0	1	0	0		0	0	0	0	0	0	0	0	0	0.0075284	0	0.0233197	0.0745206	1	0.118463	0	0	0		MGP	0.00119002		0.000535697
PTGDS	6	4.41189e-88	A	B		D	E	F	G		0.0184003	0.0237012	0.348094	0.83834	0.907186	1	0		0	0.0151155	0	0.00973505	0	0	0.142976	0.34434	0	0.0266393	0.0151155	0.0502844	1	0.0409311	0	0.0663147	0.344426	0		PTGDS	1.93284e-06	2.22283e-20		9.30872e-18	3.11119e-23	1.55401e-26	4.41189e-88
TRAC	4	8.87926e-61				D	E	F	G		0.0419365	0.0194673	0	0	0	1	0		0	0	0	0.0203965	0	0	0	0	0	0	0	0	0	0	0	1	0.0477305	0		TRAC				5.16788e-08	1.55834e-19	1.84832e-09	8.87926e-61
S100A6	7	1.08364e-51	A	B	C	D	E	F	G		0.0436073	0.714451	0.863038	0.158173	0.108057	0.686131	1		0.00336867	0.026575	0.019954	0.217533	0.671601	0.0740517	1	0.196846	0	0.0101715	0.026575	0.108686	0.0780996	0.0978602	0	0.542155	0.311736	0.62225		S100A6	0.000140609	1.97614e-13	0.0215178	1.35231e-11	7.75658e-23	2.00745e-13	1.08364e-51
TRBC2	5	2.41762e-51		B		D	E	F	G		0.00368786	0.0308038	0.0192478	0	0.00110681	1	0		0	0.00869506	0	0.0363139	0	0.0226908	0	0	0	0.00391437	0.00869506	0	0	0	0	1	0.178876	0		TRBC2		8.20481e-11		1.83066e-08	2.03656e-17	3.98326e-09	2.41762e-51
CD37	4	1.28195e-50	A			D		F	G		0.0262525	0.0941601	1	0.043508	0.0203494	0.814585	0		0.00610968	0.00411479	0.0124909	0.0618568	0.0410888	0.0933048	1	0.0475675	0	0.0214667	0.00411479	0.0138305	0.0314471	0	0	0.479086	0.411504	0		CD37	0.00603767			1.63645e-07		1.76273e-10	1.28195e-50
CD52	3	3.07495e-45	A	B					G		0.0378985	0	1	0	0.0291746	0.57622	0		0.00672565	0.0150851	0	0	0	0.467546	1	0	0	0	0.0150851	0	0	0.128445	0	0.726189	0.119441	0		CD52	4.4829e-06	5.61433e-13					3.07495e-45
CD44	3	3.42241e-41		B	C				G		0.0162985	0.0536418	0.655499	0.136919	0.0606627	1	0.35655		0.00353486	0.00472383	0.00449633	0.0352939	0.0418631	0.473451	0.469401	0.0434536	0.153487	0.0424861	0.00472383	0.0418612	0.00207702	0.0179971	0.105011	1	0.438373	0.256426		CD44		1.87842e-10	0.0614571				3.42241e-41
CORO1A	3	1.26252e-40		B				F	G		0.00680325	0	0.207498	0.017018	0.016649	1	0		0.00682352	0.0114427	0.00305242	0	0	0.067923	0.257185	0.0266638	0	0.0134203	0.0114427	0.0220843	0	0.0427525	0	1	0.566802	0		CORO1A		1.55028e-10				2.18493e-08	1.26252e-40
IL7R	4	7.78716e-39		B		D		F	G		0.00533427	0.00816539	0.0331067	0.00694138	0.00745567	1	0		0.00199371	0.00123858	0.00119183	0.00816539	0	0.00862982	0.0244769	0.00694138	0	0.00256393	0.00123858	0.00308492	0.00724982	0.00514255	0	1	0	0		IL7R		1.79778e-13		2.36646e-12		2.06987e-09	7.78716e-39
LTB	5	3.51083e-37	A	B		D		F	G		0.00302078	0	0.113058	0	0.0446083	1	0		0.00510666	0.00380627	0	0	0	0.166791	0	0	0	0	0.00380627	0	0	0.197428	0	1	0.475268	0		LTB	0.000774906	2.13975e-12		7.72036e-07		2.08135e-09	3.51083e-37
IKZF1	2	9.59859e-36						F	G		0.00512799	0.00697541	0.256931	0.0039869	0.00492175	1	0.378723		0.00225535	0.00284114	0.00317008	0.00566461	0.00666731	0.107896	0.346336	0.0070485	0	0.00597728	0.00284114	0.00472633	0.00258804	0.00242332	0.0083439	1	0.767914	0.334775		IKZF1						6.40462e-07	9.59859e-36
LBH	3	1.95331e-35					E	F	G		0.0237597	0.130596	0.304042	1	0.0364595	0.558776	0		0.0116014	0.0216588	0.00885348	0.00989071	0.175224	0.201397	0.229572	1	0.417466	0.0455444	0.0216588	0.0641248	0.0266959	0	0	0.30929	0.482755	0		LBH					1.09533e-20	3.91962e-11	1.95331e-35
TRBC1	2	1.87213e-32						F	G		0.00590183	0	0.0519543	0	0.00609529	1	0		0.0159769	0	0.00509264	0	0	0.0927384	0	0	0	0	0	0.0326403	0	0	0	0.785	1	0		TRBC1						4.07828e-09	1.87213e-32
ARHGDIB	2	8.37746e-32						F	G		0.0130689	0.00737744	0.473551	0.101742	0.328224	1	0		0.00523974	0.00602131	0.0110696	0.0057536	0.00739678	0.344294	0.499816	0.181355	0	0.408243	0.00602131	0.28711	0.130712	0.311873	0.490201	1	0.782512	0		ARHGDIB						1.42398e-07	8.37746e-32
ARHGAP45	2	1.24435e-31						F	G		0.0202589	0.00444571	0.594502	0.0121033	0.249136	1	0.235598		0.0132101	0.00987645	0.0212756	0.00824403	0	0.451858	0.650575	0.022444	0	0.333976	0.00987645	0.31713	0.187925	0.155901	0.155778	0.854379	1	0.218444		ARHGAP45						5.95626e-07	1.24435e-31
LSP1	2	3.08459e-31		B					G		0.00721906	0.00440277	0.842049	0.429159	0.00513003	1	0.655025		0.00933424	0.00913617	0.00271581	0.00646054	0	0.235607	1	0.62974	0	0.0102427	0.00913617	0.0123404	0	0	0	0.879697	0.587684	0.480586		LSP1		1.96254e-11					3.08459e-31
SPOCK2	2	2.08049e-29		B					G		0.0112608	0.0152831	0.0973466	0.0145307	0.034482	1	0		0.00655023	0.00440623	0.00496195	0.0110559	0.00770096	0.00701079	0.112462	0.0178335	0	0.0207649	0.00440623	0.0176803	0	0.0343035	0	1	0.227295	0		SPOCK2		5.04642e-13					2.08049e-29
CD3D	3	2.26765e-26				D		F	G		0	0	0	0	0	1	0		0	0	0	0	0	0	0	0	0	0	0	0	0	0	0	1	0.70268	0		CD3D				4.50742e-07		2.51645e-07	2.26765e-26
CYBA	3	1.09396e-23	A	B					G		0.0292574	0.0801681	1	0.0600742	0.131431	0.669909	0.0958867		0.0249629	0.0241637	0.0320531	0.0894053	0.0536639	1	0.784615	0.107209	0	0.113182	0.0241637	0.0654823	0.0577506	0.0479466	0.294725	0.305471	0.89006	0.0855604		CYBA	0.00608773	7.07148e-12					1.09396e-23
MAP4K1	2	3.30318e-23						F	G		0.0260032	0.0344801	0.101103	0.0311547	0.0624115	1	0.497117		0.0407329	0.0242942	0.0121611	0	0.0511756	0.150058	0	0.0462401	0	0.0164263	0.0242942	0.0411418	0.0308205	0	0.189506	1	0.484207	0.368912		MAP4K1						1.81731e-08	3.30318e-23
IGKC	6	2.62517e-88	A	B		D	E	F	G		0.00449913	0.0127392	0.0445753	0.00445511	0.0113616	0	1		0.00358565	0.0127099	0.00170092	0.0254784	0	0	0.0891506	0.00891023	0	0	0.0127099	0.00506387	0	0	0	0	0	1		IGKC	6.31022e-07	2.82086e-21		2.91779e-14	2.44988e-18	1.66032e-32	2.62517e-88
JCHAIN	6	9.45704e-88	A	B		D	E	F	G		0.000319718	0.00537097	0	0.00637917	0.000214533	0.0196368	1		0.000656155	0.000124076	0.000498642	0.0107419	0	0	0	0.0127583	0	0.0012872	0.000124076	0	0	0	0	0	0.0392735	1		JCHAIN	4.52078e-07	1.78974e-19		1.06745e-09	3.18147e-17	1.55401e-26	9.45704e-88
IGHA1	5	1.76384e-76	A	B		D		F	G		0.00499892	0.00381957	0.0122864	0.00503562	0.00453547	0.00998023	1		0.00350371	0.00174944	0.00140768	0.00671786	0.000921273	0.0123929	0.01218	0.0100712	0	0.00755852	0.00174944	0.000603376	0.00857139	0.00446758	0.00323183	0.0107258	0.00923464	1		IGHA1	0.0012814	6.38547e-15		8.98501e-13		1.49757e-28	1.76384e-76
IGHG1	5	1.34337e-75	A	B		D		F	G		0.0210158	0	0	0	0.0225792	0	1		0.0144927	0.00100442	0.00330467	0	0	0	0	0	0	0	0.00100442	0	0	0	0	0	0	1		IGHG1	1.68775e-08	6.09197e-24		4.47248e-11		7.45451e-32	1.34337e-75
IGHG2	5	3.41488e-71	A	B		D		F	G		0	0	0	0	0.00107394	0	1		0	0	0	0	0	0	0	0	0	0.00644363	0	0	0	0	0	0	0	1		IGHG2	1.09335e-07	1.67247e-24		8.04369e-10		1.42908e-28	3.41488e-71
VIM	6	5.93832e-62	A	B	C		E	F	G		0.024249	0.194409	0.152016	0.676105	0.271112	0.301933	1		0.00353066	0.0110403	0.0068046	0.138855	0.162065	0.154124	0.0811775	0.595716	0.450808	0.00879139	0.0110403	0.0216078	0.0330336	1	0	0.256099	0.211255	0.773936		VIM	7.89579e-06	1.38093e-14	0.070198		6.15709e-22	4.79934e-12	5.93832e-62
S100A6	7	1.08364e-51	A	B	C	D	E	F	G		0.0436073	0.714451	0.863038	0.158173	0.108057	0.686131	1		0.00336867	0.026575	0.019954	0.217533	0.671601	0.0740517	1	0.196846	0	0.0101715	0.026575	0.108686	0.0780996	0.0978602	0	0.542155	0.311736	0.62225		S100A6	0.000140609	1.97614e-13	0.0215178	1.35231e-11	7.75658e-23	2.00745e-13	1.08364e-51
IGHM	4	1.41136e-49	A	B				F	G		0.00353787	0	0.0543448	0	0.00106769	0.013206	1		0	0.00112055	0	0	0	0.0213075	0.087382	0	0	0.00640615	0.00112055	0	0	0	0	0.026412	0	1		IGHM	0.000111691	5.32544e-17				2.48635e-12	1.41136e-49
LYZ	3	1.12163e-41					E	F	G		0.0213361	0.147212	1	0.0172877	0.064855	0	0.828925		0.00318324	0.0175506	0.0269888	0.0206225	0.144012	0.118352	1	0.0193338	0	0.00887019	0.0175506	0.0201762	0	0.0285425	0.0869219	0	0	0.463515		LYZ					3.88623e-19	2.39803e-11	1.12163e-41
SEL1L3	2	2.50378e-37						F	G		0.0177896	0.204493	0.213644	0.00399385	0.0905843	0.0979285	1		0.00643711	0.00879062	0.0344337	0.186765	0.22222	0.193265	0.234023	0.0079877	0	0.105568	0.00879062	0.123156	0.0662169	0.118279	0.0748226	0.108943	0.0869135	1		SEL1L3						9.00184e-09	2.50378e-37
LSP1	2	3.08459e-31		B					G		0.00721906	0.00440277	0.842049	0.429159	0.00513003	1	0.655025		0.00933424	0.00913617	0.00271581	0.00646054	0	0.235607	1	0.62974	0	0.0102427	0.00913617	0.0123404	0	0	0	0.879697	0.587684	0.480586		LSP1		1.96254e-11					3.08459e-31
INMT	3	1.37175e-29				D		F	G		0.0203666	0.0647027	0.192891	0.0138654	0.0414238	0	1		0.00753622	0.0659994	0.00793073	0.0813125	0.0480929	0.253921	0.13186	0.0277307	0	0.0250399	0.0659994	0.00428482	0.135674	0	0	0	0	1		INMT				3.23577e-07		3.58861e-08	1.37175e-29
MZB1	4	3.03299e-29	A	B				F	G		0.000502583	0	0.00627823	0.000830904	0.00132267	0	1		0.000490749	0	0.00151958	0	0	0	0.0125565	0.00166181	0	0.000424189	0	0.00126657	0	0	0	0	0	1		MZB1	3.66481e-07	1.00765e-17				3.12579e-13	3.03299e-29
IGKV4-1	2	6.2006e-27						F	G		0	0	0	0	0	0	1		0	0	0	0	0	0	0	0	0	0	0	0	0	0	0	0	0	1		IGKV4-1						4.40244e-18	6.2006e-27
IGLC2	2	1.27123e-26	A	B							0.000477077	0.00297841	0	0	0.000354614	0	1		0	0.00190831	0	0.00595683	0	0	0	0	0	0.00212769	0.00190831	0	0	0	0	0	0	1		IGLC2	5.81249e-10	1.27123e-26
ATP2A3	2	3.58912e-26						F	G		0.0078738	0.0228907	0.0553893	0.0793026	0.0680842	0.368021	1		0.00417185	0.00469412	0.00254721	0.00715962	0.0386217	0.0115981	0.0991805	0.0665569	0.0920483	0.0150377	0.00469412	0.023757	0.0824012	0.138076	0.0437492	0.526952	0.20909	1		ATP2A3						3.58861e-08	3.58912e-26
IGLC3	2	1.67247e-24	A	B							0.00198624	0	0	0	0	0	1		0	0.00794496	0	0	0	0	0	0	0	0	0.00794496	0	0	0	0	0	0	1		IGLC3	8.19887e-12	1.67247e-24
HLA-DMA	2	2.08139e-23						F	G		0.959324	0.606894	0.220664	0.270675	0.541977	0.102121	1		0.733181	0.676839	0.730453	0.373691	0.430807	0.292512	0	0.358807	0	0.207737	0.676839	0.368209	0.209778	1	0.171892	0.135371	0	0.6628		HLA-DMA						1.71697e-07	2.08139e-23
SFRP5	4	1.17494e-21	A	B		D	E				0.0100985	1	0.0386648	0.051626	0.0287135	0	0.507554		0	0.0242623	0.011977	0.794297	1	0.069376	0	0.0926324	0	0.00861457	0.0242623	0.00874441	0	0	0	0	0	0.455351		SFRP5	0.00132704	7.15293e-12		1.47898e-10	1.17494e-21
FRZB	3	3.76102e-18			C		E	F			0.109995	0.0529303	0.0410182	1	0.194315	0.100046	0.967369		0.0747705	0.0861352	0.0485038	0.0201948	0.0406972	0.0471881	0	0.150418	1	0.123067	0.0861352	0.0481601	0.265552	0.092459	0.0464233	0.115095	0	0.556439		FRZB			0.0112109		3.76102e-18	2.41156e-07

## Sheet: Notes
Notes:
Summary of Scar-associated Graph Clusters
1.Calculated Top100 DEGs for each Visium ST sample, by doing a pairwise analysis of scar vs non-scar using the Louvain (Graph) clusters.
2.Compared all Top100 DEGs across samples to find common scar-associated genes across all samples (158 genes).
3.Annotated each gene according occurrence within sample(s), and correlated the gene expression to cirrhotic snRNA-seq data showing the proportion of reads per cell type (and subcluster) (pTPM) to indicate the %-age expression of that gene associated with a particular cell type/sub-cluster.
4.From this list, ordered genes by cell-type proportion (high to low) and took ~ top20 per cell type (pTPM >0.5) to illustrate the cell type signatures present within Scars across all Visium samples
