# Supplementary material for: Spatial gene regulatory networks driving cell state transitions during human liver disease
Source: EMBO Mol Med. 2025 Apr 25;17(6):1452–74. doi: 10.1038/s44321-025-00230-6 (PMC12162837; doi:10.1038/s44321-025-00230-6)
Supplement: Supplementary file 10 — Data Set EV7 [file 44321_2025_230_MOESM10_ESM.xlsx]

## Sheet: A1 10factors_sd8
Data Set EV7. Cell2location deconvolution data
	in_tissue	array_row	array_col	n_genes_by_counts	log1p_n_genes_by_counts	total_counts	log1p_total_counts	pct_counts_in_top_50_genes	pct_counts_in_top_100_genes	pct_counts_in_top_200_genes	pct_counts_in_top_500_genes	total_counts_mt	log1p_total_counts_mt	pct_counts_mt	sample	mean_spot_factors0 Hepatocytes_1	mean_spot_factors1 Endothelial_1	mean_spot_factors10 CD4_Tcell	mean_spot_factors11 CD8_Tcell	mean_spot_factors12 Cholangiocytes_2	mean_spot_factors13 Kupffer-cells_2	mean_spot_factors14 Endothelial_4	mean_spot_factors15 Endothelial_5	mean_spot_factors16 B-cells	mean_spot_factors17 Endothelial_6	mean_spot_factors18 Fibroblast_2	mean_spot_factors2 Hepatocytes_2	mean_spot_factors3 Hepatocytes_3	mean_spot_factors4 Fibroblast_1	mean_spot_factors5 Cholangiocytes_1	mean_spot_factors6 Hepatocytes_4	mean_spot_factors7 Endothelial_2	mean_spot_factors8 Endothelial_3	mean_spot_factors9 Kupffer-cells_1	sd_spot_factors0 Hepatocytes_1	sd_spot_factors1 Endothelial_1	sd_spot_factors10 CD4_Tcell	sd_spot_factors11 CD8_Tcell	sd_spot_factors12 Cholangiocytes_2	sd_spot_factors13 Kupffer-cells_2	sd_spot_factors14 Endothelial_4	sd_spot_factors15 Endothelial_5	sd_spot_factors16 B-cells	sd_spot_factors17 Endothelial_6	sd_spot_factors18 Fibroblast_2	sd_spot_factors2 Hepatocytes_2	sd_spot_factors3 Hepatocytes_3	sd_spot_factors4 Fibroblast_1	sd_spot_factors5 Cholangiocytes_1
AAACAATCTACTAGCA-1	1	3	43	5118	8.54071	30540	10.3268	45.7662	53.4086	60.8546	71.4702	1105	7.00851	3.61821	LN	0.905993	0.427034	0.113208	0.0559376	0.0650961	0.0659199	0.109179	0.17079	0.0457525	0.435341	0.0558632	2.0159	4.53784	0.718848	0.098949	3.86728	0.126822	0.232642	0.442239	0.0829813	0.107492	0.0859885	0.0430367	0.0544113	0.0506658	0.0650966	0.0837515	0.0180805	0.0857422	0.0509055	0.090631	0.0920272	0.0763647	0.0818297
AAACAGAGCGACTCCT-1	1	14	94	4051	8.30697	20496	9.92803	45.7358	53.83	61.4949	72.4288	1047	6.95464	5.10831	LN	0.412218	0.11695	0.112937	0.140533	0.0430285	0.0965757	0.0331862	0.198135	0.0107638	0.0820698	0.0133292	0.869725	4.13472	0.28012	0.0448272	2.49913	0.0590821	0.0858641	0.0559201	0.0759447	0.0638627	0.0702021	0.0698211	0.0569201	0.0436939	0.0449506	0.0836643	0.0107371	0.0566228	0.0189616	0.0665311	0.0687769	0.059352	0.0469552
AAACCGTTCGTCCAGG-1	1	52	42	5089	8.53503	31656	10.3627	47.2485	55.1301	62.6011	72.9783	870	6.76964	2.74829	LN	0.755653	0.620345	0.0821973	0.160842	0.050717	0.127426	0.158804	0.289848	0.040559	0.058575	0.108759	2.10305	4.62029	0.68546	0.0847807	4.23439	0.111755	0.132644	0.216363	0.0976179	0.0941568	0.0530209	0.0783866	0.0493156	0.0613083	0.0805929	0.0992796	0.0175764	0.0489983	0.0589902	0.0829884	0.0944123	0.0831905	0.0765163
AAACCTAAGCAGCCGG-1	1	65	83	4151	8.33135	22618	10.0265	48.4968	55.9333	63.2549	73.6537	974	6.88244	4.30631	LN	0.619266	0.119391	0.0610421	0.179323	0.10864	0.0892301	0.0431853	0.201184	0.0160797	0.109333	0.0377167	2.39552	1.94128	0.324518	0.551593	2.73588	0.115996	0.0695007	0.236545	0.0694385	0.0604553	0.050349	0.0775971	0.0710367	0.0621413	0.0460448	0.0817607	0.0148246	0.059786	0.0647191	0.0686698	0.07488	0.06321	0.0950775
AAACGAAGAACATACC-1	1	6	64	4106	8.32045	20472	9.92686	45.8284	53.8736	61.3032	72.1376	882	6.78332	4.30832	LN	0.51707	0.191143	0.100599	0.037694	0.0253162	0.072914	0.0300828	0.0826087	0.015326	0.176593	0.158548	1.54404	3.00405	0.519513	0.0412256	2.60533	0.0832622	0.142651	0.0483179	0.0753228	0.0761123	0.055156	0.0340568	0.034561	0.0430334	0.0303253	0.0605651	0.0118583	0.0601054	0.0593906	0.0685223	0.0691251	0.0683848	0.0525225
AAACGAGACGGTTGAT-1	1	35	79	3994	8.2928	19688	9.88781	46.3836	54.0837	61.6619	72.6331	802	6.68835	4.07355	LN	0.271662	0.222595	0.0820683	0.120123	0.0716759	0.16867	0.0950141	0.0989622	0.0110755	0.0833808	0.142579	0.90885	3.29986	0.340103	0.0821596	2.75601	0.274859	0.0899728	0.11055	0.0697895	0.066615	0.0581997	0.0714688	0.0590727	0.0606274	0.0559128	0.0730285	0.0102744	0.0552252	0.0570129	0.065352	0.0788231	0.0557049	0.067805
AAACGGGCGTACGGGT-1	1	65	91	4209	8.34522	21408	9.97157	45.5204	53.6809	61.3322	72.2207	964	6.87213	4.50299	LN	0.744955	0.26433	0.0564996	0.0857443	0.0419903	0.20689	0.108631	0.105681	0.026129	0.0398836	0.097979	1.65416	2.60232	0.474032	0.0684948	3.06151	0.0652114	0.145375	0.0855024	0.0797942	0.0783512	0.0507009	0.0646407	0.0453677	0.0677984	0.0673955	0.0706905	0.0129381	0.0361812	0.0529663	0.0645996	0.0781772	0.0673848	0.0515296
AAACGGTTGCGAACTG-1	1	67	59	4991	8.51559	30306	10.3191	47.5747	55.1673	62.3936	72.7678	1040	6.94794	3.43166	LN	0.848993	0.186295	0.10032	0.0893564	0.103579	0.237227	0.164955	0.391696	0.0511784	0.136462	0.0952093	2.79366	3.45235	0.590369	0.095459	4.03613	0.125492	0.173542	0.112267	0.0842557	0.0819508	0.0748395	0.0588921	0.0711434	0.0728077	0.0998012	0.0951079	0.0196112	0.0740927	0.0508592	0.0828488	0.0985861	0.0713762	0.0699766
AAACTCGGTTCGCAAT-1	1	66	70	4798	8.47616	27958	10.2385	47.1135	55.0397	62.365	72.7842	1013	6.92166	3.62329	LN	0.760102	0.270029	0.102922	0.0413993	0.172311	0.0922033	0.0724272	0.40353	0.0536854	0.235213	0.044489	1.63228	4.00588	0.688253	0.188219	3.66388	0.133035	0.19094	0.21654	0.0871369	0.0915188	0.0671548	0.0500129	0.0944083	0.0598286	0.0651304	0.0861904	0.0196516	0.0714221	0.0439826	0.0804268	0.0977652	0.0743703	0.113976
AAACTGCTGGCTCCAA-1	1	45	67	5074	8.53208	29972	10.3081	46.0163	53.7502	61.2005	71.9104	1202	7.09257	4.01041	LN	1.10405	0.409916	0.0485694	0.311818	0.0877582	0.156744	0.163746	0.280025	0.0546896	0.193743	0.264282	2.25014	3.99813	0.525748	0.130524	3.45144	0.273421	0.118012	0.0482631	0.0896731	0.0973422	0.0464351	0.0957341	0.0642272	0.0637196	0.0720368	0.0915809	0.0211876	0.0762318	0.0772523	0.0931471	0.0997487	0.0688867	0.0935436
AAAGACCCAAGTCGCG-1	1	10	48	5051	8.52754	32634	10.3931	46.2493	54.1215	61.966	72.7186	895	6.79794	2.74254	LN	1.33364	0.15696	0.205032	0.112771	0.219689	0.0990608	0.08544	0.625191	0.0260115	0.0666483	0.110138	2.47236	3.75788	0.700502	0.53764	4.35969	0.160204	0.153654	0.132575	0.0927726	0.0742609	0.0820753	0.076602	0.110649	0.0566848	0.0745434	0.0981194	0.0156609	0.0511506	0.0571487	0.0863689	0.0942275	0.0779837	0.112457
AAAGGCTACGGACCAT-1	1	62	54	3805	8.24433	18219	9.81028	46.0014	53.768	61.7597	72.6055	773	6.65157	4.24282	LN	0.473048	0.177542	0.108338	0.0465855	0.109308	0.042509	0.198661	0.0725717	0.0236961	0.0789642	0.0510338	1.5198	2.40213	0.255466	0.424956	2.19427	0.07623	0.0735	0.101533	0.0644745	0.0703485	0.0679395	0.0404908	0.0700562	0.0366332	0.0680867	0.0520873	0.0146658	0.045353	0.0436048	0.0681163	0.0688795	0.0506239	0.0895561
AAAGGCTCTCGCGCCG-1	1	55	55	3945	8.28046	19125	9.8588	45.7778	53.5373	61.0458	72.068	808	6.6958	4.22484	LN	0.630964	0.235726	0.0507128	0.0804702	0.159977	0.105754	0.129164	0.162727	0.0446706	0.0988979	0.159855	1.78648	2.03957	0.292436	0.145346	2.37856	0.0697224	0.127037	0.0496362	0.0758463	0.0715088	0.0524582	0.0635031	0.0800703	0.0449398	0.0619611	0.0806398	0.0166507	0.0616116	0.0602497	0.0627543	0.0698676	0.0578505	0.0765417
AAAGGGATGTAGCAAG-1	1	24	62	3584	8.18451	16991	9.7405	46.9425	55.035	62.4448	73.2976	839	6.7334	4.93791	LN	0.810975	0.151737	0.0354945	0.0641048	0.0430989	0.0836803	0.0863454	0.058655	0.011315	0.0942216	0.0109655	1.01024	2.17852	0.314201	0.0815612	2.27085	0.16231	0.0394115	0.122339	0.0646959	0.0591253	0.047895	0.0614332	0.0501611	0.0440745	0.0532446	0.0436463	0.0104257	0.0487049	0.0178646	0.0589975	0.0694198	0.0539706	0.0611843
AAAGTCACTGATGTAA-1	1	10	52	4506	8.41339	24640	10.1122	46.4692	54.3182	61.8141	72.4756	899	6.80239	3.64854	LN	0.826804	0.182646	0.124295	0.0354084	0.0580193	0.19597	0.0684103	0.277756	0.0262344	0.269973	0.0466715	2.58257	2.5775	0.594788	0.113546	2.75429	0.192291	0.152411	0.111231	0.0772353	0.071911	0.0623432	0.0481997	0.0502281	0.0734624	0.0562553	0.0946479	0.0188139	0.0832373	0.0449784	0.0830281	0.0807577	0.063217	0.0755437
AAATAACCATACGGGA-1	1	14	88	2570	7.85205	9693	9.17926	46.8173	54.689	62.4471	74.1257	509	6.23441	5.25121	LN	0.339297	0.0828598	0.0251407	0.0157852	0.0142833	0.0448004	0.0565187	0.0492243	0.00382279	0.0393618	0.00897718	0.651963	1.24401	0.150636	0.0194165	1.45852	0.0641679	0.0844132	0.013348	0.0487066	0.0530926	0.0420931	0.0296564	0.0262279	0.0329599	0.0409931	0.0405969	0.00623928	0.0345362	0.0173872	0.0458603	0.0498695	0.0379742	0.0320408
AAATACCTATAAGCAT-1	1	47	69	4837	8.48426	28387	10.2537	45.9224	53.6408	61.4612	72.3395	922	6.82763	3.24797	LN	0.99584	0.159964	0.0687401	0.0739778	0.147981	0.401754	0.130187	0.401569	0.0503385	0.132615	0.213878	1.98411	3.75835	0.895712	0.119825	3.28732	0.12602	0.0865387	0.185632	0.0826854	0.0786862	0.0616943	0.0616884	0.0910245	0.0854993	0.065159	0.0885938	0.0190919	0.0677902	0.0841558	0.0856902	0.0891736	0.0893215	0.0730794
AAATAGGGTGCTATTG-1	1	53	79	3360	8.11999	15447	9.64523	46.98	54.7938	63.1514	74.2345	535	6.28413	3.46346	LN	0.146655	0.0371469	0.187638	0.0250152	0.107962	0.0731504	0.0160117	0.428903	0.0157476	0.178949	0.0233707	2.96655	0.420832	0.342164	0.141906	1.26908	0.0999565	0.0242091	0.0349134	0.0586389	0.0450257	0.0698848	0.0411927	0.0626384	0.0443467	0.0318473	0.0724874	0.0134581	0.0610472	0.0539173	0.0514129	0.0544977	0.0509191	0.0639017
AAATCCGATACACGCC-1	1	65	87	4166	8.33495	20766	9.94112	46.4124	54.334	61.7644	72.2912	903	6.80683	4.34845	LN	0.592821	0.179255	0.0974489	0.100099	0.0934111	0.0357904	0.0727896	0.0723232	0.0165583	0.0717811	0.0613848	1.55799	2.59209	0.34457	0.166953	3.15318	0.132041	0.109127	0.170159	0.0768837	0.0701401	0.0605201	0.0578356	0.0571995	0.0336579	0.0500779	0.0514581	0.0121622	0.0449951	0.0508308	0.0645292	0.0757058	0.0600348	0.0790766
AAATCGTGTACCACAA-1	1	44	56	3895	8.26771	19014	9.85298	44.6723	53.0504	61.1865	72.3993	745	6.61473	3.91817	LN	1.05721	0.0678539	0.0812665	0.0299476	0.0869084	0.275615	0.0541778	0.442093	0.0943796	0.0698897	0.0449348	1.58087	1.46773	0.539382	0.103814	2.45143	0.153627	0.0893083	0.118623	0.0660696	0.047471	0.0601978	0.0379239	0.0628845	0.0760333	0.0438936	0.0709913	0.021651	0.0493976	0.0457352	0.0637379	0.0734148	0.061019	0.0727166
AAATGGCATGTCTTGT-1	1	13	69	4901	8.4974	27207	10.2113	45.4368	53.4495	60.9843	71.7205	871	6.77079	3.20138	LN	0.530181	0.340764	0.0441947	0.027751	0.110823	0.0961169	0.0494191	0.339379	0.0477656	0.18362	0.117907	2.23798	3.79173	0.874339	0.177309	3.38536	0.101329	0.107513	0.169065	0.0805195	0.0860961	0.0463285	0.045119	0.071893	0.0512378	0.0432537	0.0868931	0.0196195	0.0812136	0.0542614	0.0736219	0.08195	0.0762046	0.0877621
AAATGGTCAATGTGCC-1	1	33	51	4170	8.33591	20046	9.90583	45.7398	53.6716	61.1593	71.9495	864	6.76273	4.31009	LN	0.977466	0.102418	0.0785418	0.110968	0.0824206	0.180834	0.0430148	0.0813031	0.0194658	0.201451	0.10038	1.46958	2.36692	0.280435	0.409728	2.25765	0.0589213	0.087336	0.1802	0.074592	0.0555061	0.0672588	0.0787236	0.0573552	0.0607909	0.0383925	0.0545088	0.0122917	0.0684219	0.0464952	0.0684015	0.0725889	0.0524684	0.081745
AAATGTGGGTGCTCCT-1	1	2	54	4176	8.33735	21213	9.96242	47.1126	54.4996	61.6933	72.7101	1088	6.99302	5.12893	LN	1.01299	0.172165	0.0561843	0.0343886	0.0588375	0.164248	0.0379099	0.12906	0.0381888	0.0501031	0.0153704	1.85942	2.10419	0.252536	0.0954379	2.87437	0.0911128	0.39462	0.0500901	0.0770077	0.0761389	0.0566491	0.0379752	0.0529231	0.0564479	0.036158	0.0681177	0.0163424	0.0452597	0.0216939	0.0710759	0.0783764	0.0517088	0.0776844
AAATTAACGGGTAGCT-1	1	34	58	3858	8.25816	18591	9.83049	46.9743	54.5802	62.1107	72.8955	865	6.76389	4.65279	LN	0.548111	0.169674	0.179568	0.0763937	0.0511571	0.0741823	0.133896	0.0642413	0.0418822	0.0338939	0.0559941	1.56611	2.04601	0.27001	0.317325	2.6092	0.115082	0.085885	0.158427	0.0625223	0.0670939	0.0679353	0.0552745	0.0482568	0.0504738	0.0649866	0.0521593	0.0168029	0.0305756	0.0454183	0.0565489	0.0663336	0.0557344	0.0893712
AAATTACACGACTCTG-1	1	14	86	3448	8.14584	15888	9.67338	48.0425	55.8849	63.5259	73.9048	713	6.57088	4.48766	LN	0.464977	0.232383	0.0332835	0.0235143	0.0380638	0.177286	0.0233366	0.163673	0.00890568	0.0331035	0.0500984	1.44619	1.47787	0.257379	0.033063	2.48794	0.0835578	0.16131	0.0194994	0.0601861	0.0635756	0.0510998	0.0441452	0.0424186	0.0535794	0.0276462	0.0749783	0.0102578	0.0423827	0.0449711	0.0562706	0.0623142	0.0480166	0.0343305
AAATTTACCGAAATCC-1	1	6	90	4181	8.33854	21082	9.95622	45.8448	53.7473	61.4078	72.0757	1185	7.07834	5.62091	LN	0.675527	0.212506	0.0605296	0.147109	0.0810875	0.0809971	0.0533674	0.204679	0.0309366	0.199904	0.0626955	1.43418	3.03815	0.242478	0.145231	2.9728	0.0945502	0.190944	0.0522973	0.0746983	0.0705312	0.0412574	0.0649802	0.0528838	0.0479367	0.0446941	0.0846812	0.0142085	0.0679425	0.0481669	0.0674877	0.082611	0.0587052	0.085174
AAATTTGCGGGTGTGG-1	1	47	33	4131	8.32652	20700	9.93794	45	52.6908	61.314	72.7343	1078	6.98379	5.20773	LN	0.236697	0.0561931	0.200417	0.0894662	0.0485009	0.406666	0.0728762	1.18283	0.302106	0.0884102	0.111527	2.64557	0.815122	0.656399	0.0739827	2.309	0.458387	0.0368491	0.0510323	0.0634054	0.0393122	0.0767484	0.0942638	0.0528574	0.0833565	0.0709193	0.0918049	0.0400753	0.057826	0.0701343	0.0659088	0.0643877	0.0674533	0.0618586
AACAACTGGTAGTTGC-1	1	28	42	2510	7.82844	8938	9.09818	45.7037	53.5243	61.3448	72.9693	451	6.11368	5.04587	LN	0.298701	0.216557	0.0131741	0.0540186	0.0158353	0.0115134	0.017418	0.032406	0.00230059	0.0667003	0.0148878	0.768398	1.12758	0.16004	0.0155788	1.09415	0.0456554	0.0217803	0.0163636	0.0507403	0.0515541	0.0243908	0.0341829	0.0294193	0.0262882	0.035465	0.0333936	0.00828495	0.0427528	0.0279855	0.0419481	0.0484862	0.0377838	0.0224198
AACACGACTGTACTGA-1	1	9	65	3864	8.25972	18707	9.83671	46.4853	54.1402	61.7737	72.7963	825	6.71659	4.41011	LN	0.638793	0.308895	0.0450797	0.147334	0.0424234	0.0305386	0.0247658	0.0697579	0.0123976	0.0511006	0.221975	1.30137	2.67964	0.16205	0.0803124	2.56515	0.0933881	0.0456301	0.10462	0.0700833	0.0682238	0.0451896	0.0640588	0.0490158	0.0315915	0.0313738	0.0582187	0.0104326	0.04824	0.0584187	0.0627127	0.0624859	0.0530037	0.057867
AACACGCGGCCGCGAA-1	1	6	34	4480	8.4076	24588	10.1101	45.4124	53.5302	61.1274	71.7423	1177	7.07157	4.78689	LN	0.692984	0.229595	0.0438979	0.0811301	0.0848714	0.0414296	0.110511	0.0908681	0.0568811	0.12477	0.0766761	1.50654	3.95696	0.405009	0.0959429	2.94327	0.337557	0.11861	0.420493	0.0864023	0.0757205	0.0414616	0.0670448	0.0708814	0.0341078	0.0686883	0.0521288	0.021405	0.0697827	0.0564609	0.0679016	0.0879982	0.0622106	0.0685435
AACAGGAAATCGAATA-1	1	15	67	4819	8.48053	28183	10.2465	46.8722	54.6287	61.9806	72.5579	940	6.84694	3.33534	LN	0.636516	0.231168	0.10782	0.269215	0.0579795	0.0728873	0.165095	0.160372	0.0311257	0.0828185	0.029738	2.53949	3.87178	0.655443	0.089003	3.06332	0.218221	0.180029	0.370379	0.0798171	0.0902326	0.0717688	0.0987979	0.0501594	0.054257	0.0733058	0.0875629	0.0170183	0.0552664	0.0381562	0.0829917	0.0900493	0.0819147	0.070897
AACAGGATGGGCCGCG-1	1	29	31	2269	7.72754	8733	9.07498	48.9179	56.7388	64.6513	76.022	738	6.6053	8.4507	LN	0.205332	0.0555605	0.0182103	0.087919	0.0152821	0.00741167	0.0128587	0.0478309	0.00170575	0.0130807	0.0677407	0.420217	1.08204	0.0548224	0.0203742	1.36696	0.277264	0.0158063	0.0672475	0.041202	0.0378964	0.0299041	0.0504957	0.025378	0.0150252	0.0330703	0.0473538	0.00562589	0.0238756	0.0428438	0.0410652	0.0446227	0.0351482	0.0265376
AACATTGTGACTCGAG-1	1	64	52	3139	8.05198	12902	9.46522	45.7138	53.7824	61.6494	72.3919	551	6.31355	4.27066	LN	0.384743	0.0449299	0.0896174	0.163855	0.0228601	0.0459881	0.0291382	0.0543787	0.00776715	0.0460313	0.010805	1.13518	1.45277	0.253923	0.116414	1.68551	0.0366198	0.175598	0.0349631	0.0615244	0.0420735	0.0659923	0.065611	0.0305452	0.0380832	0.0406565	0.0513813	0.0117641	0.0399815	0.0233754	0.0556688	0.0538299	0.0488963	0.057817
AACCCAGAGACGGAGA-1	1	15	39	3955	8.28299	21503	9.97599	47.4864	55.1923	63.1075	74.0455	1222	7.10906	5.68293	LN	0.812963	0.0734591	0.154637	0.0514471	0.263751	0.0324428	0.0409303	0.303821	0.108533	0.102127	0.0618241	2.74722	1.24435	0.328573	0.0959004	2.6026	0.168284	0.0548555	0.0627421	0.0703511	0.055361	0.0701991	0.0500403	0.0844754	0.0327542	0.057701	0.0797624	0.0233296	0.0596473	0.0467782	0.0700951	0.0752808	0.0565046	0.0670369
AACCCGACAACCCGTG-1	1	67	43	4924	8.50208	28307	10.2509	45.7731	53.7252	61.0626	71.7384	1299	7.17012	4.58897	LN	0.705968	0.146709	0.113062	0.152724	0.380168	0.200534	0.0829685	0.201244	0.0510429	0.112062	0.114904	1.86503	4.57735	0.512377	0.123418	3.47886	0.151397	0.227725	0.189901	0.0998934	0.0719653	0.0698422	0.088966	0.110538	0.0725591	0.0737682	0.0754774	0.0189936	0.0621645	0.0655406	0.0829014	0.0865988	0.0693654	0.0852792
AACCCTGGTGGAACCA-1	1	8	70	2658	7.88571	10051	9.21553	45.7467	53.915	61.8844	73.5648	569	6.34564	5.66113	LN	0.412461	0.0529569	0.0335743	0.0153747	0.0642172	0.0233596	0.0380876	0.0387372	0.00243783	0.015392	0.0444738	0.695687	1.25941	0.227356	0.0384513	1.5169	0.0245781	0.0577187	0.0684903	0.0536265	0.0494484	0.0421345	0.0234708	0.0719769	0.0338166	0.0552083	0.042207	0.00721116	0.0220542	0.0494556	0.0453054	0.0522812	0.0456853	0.0482621
AACCGAGCTTGGTCAT-1	1	24	70	2310	7.74544	7876	8.9717	44.3372	52.6663	61.0335	73.0828	403	6.00141	5.11681	LN	0.16127	0.0341936	0.0811272	0.0420243	0.087073	0.143744	0.0296617	0.135575	0.00116067	0.0146006	0.0161818	1.05102	0.639112	0.0940055	0.0220215	0.788896	0.0202323	0.0401258	0.0181916	0.0435539	0.0400837	0.0375582	0.0385239	0.0514897	0.0406058	0.0331276	0.0509186	0.0046282	0.0236863	0.0214623	0.0390528	0.0422683	0.0367813	0.0253719
AACCGCTAAGGGATGC-1	1	46	92	5308	8.57716	34986	10.4627	48.2622	55.9538	63.3225	73.6895	1093	6.9976	3.12411	LN	1.36923	0.436011	0.084823	0.179184	0.128462	0.236385	0.089471	0.244903	0.0203331	0.0986154	0.118523	3.15903	3.80474	0.739115	0.120966	4.51462	0.152935	0.102756	0.116879	0.0912291	0.0914695	0.0646168	0.0864042	0.0793789	0.069214	0.0697096	0.103204	0.0151154	0.0606393	0.060145	0.0919795	0.0995669	0.0794438	0.0813436
AACCGTTGTGTTTGCT-1	1	12	64	4466	8.40447	24723	10.1155	46.8916	54.7304	62.1365	72.7298	941	6.84801	3.80617	LN	0.462435	0.536551	0.0528805	0.0629272	0.0409709	0.0555519	0.0473457	0.0838755	0.0167166	0.0436164	0.0605056	2.08164	2.97339	0.643191	0.0679069	3.44359	0.170446	0.332388	0.224497	0.0757844	0.0851547	0.0445936	0.0524916	0.0361284	0.0475605	0.0452487	0.0570965	0.0136208	0.0447891	0.0465443	0.0746301	0.093949	0.071241	0.0576579
AACCTCGCTTTAGCCC-1	1	62	82	4348	8.3777	26133	10.171	49.7302	57.2992	64.5965	75.1196	915	6.82002	3.50132	LN	1.42196	0.0947153	0.0917329	0.0910583	0.054592	0.0577779	0.0902368	0.253691	0.0194532	0.108108	0.0314175	2.22852	2.18646	0.404406	0.0663901	4.00018	0.221194	0.0754621	0.0831995	0.0832579	0.0605587	0.0555884	0.0787603	0.0507334	0.0496967	0.0645618	0.0768692	0.013397	0.0583542	0.0297322	0.0746113	0.0793399	0.0642159	0.0511956
AACCTTTAAATACGGT-1	1	54	68	4439	8.39841	23217	10.0527	45.2901	53.3488	60.9812	71.7621	754	6.62672	3.24762	LN	0.833384	0.21426	0.0701375	0.0832176	0.0743411	0.0738603	0.0443611	0.234147	0.0515942	0.109045	0.0434099	1.99611	3.04813	0.402259	0.177316	2.92024	0.079205	0.179307	0.116728	0.0746378	0.0831054	0.0543056	0.0624697	0.0546257	0.0499649	0.0414598	0.0732083	0.0160935	0.0634518	0.0394226	0.067491	0.0818717	0.0659713	0.0842154
AACCTTTACGACGTCT-1	1	16	92	4162	8.33399	20279	9.91739	44.9036	53.3902	61.1026	72.0894	831	6.72383	4.09784	LN	0.547388	0.323323	0.0985666	0.0814437	0.0915769	0.09753	0.0350183	0.111305	0.0287162	0.120676	0.0507585	1.16103	3.51132	0.295258	0.0701185	2.40887	0.111484	0.0657117	0.20867	0.076913	0.0857747	0.0584766	0.0524821	0.0656406	0.0556176	0.0339951	0.0626071	0.0144187	0.0563711	0.0452313	0.0717941	0.0678196	0.0615872	0.0559638
AACGATAATGCCGTAG-1	1	53	73	4023	8.30003	17963	9.79612	42.9438	50.5762	59.0269	70.5673	428	6.06146	2.38268	LN	0.177352	0.0816105	0.371414	0.245821	0.0939858	0.180636	0.133699	0.534095	0.109379	0.110616	0.164128	2.23273	0.820182	1.24578	0.110187	1.70914	0.074933	0.143083	0.186456	0.0559146	0.0571176	0.0803273	0.088808	0.0522138	0.0694021	0.0623858	0.0955516	0.023166	0.0741461	0.0710977	0.0568677	0.0646963	0.0824136	0.0773395
AACGATAGAAGGGCCG-1	1	15	53	4166	8.33495	20872	9.94621	45.9323	54.3072	61.9251	72.4463	722	6.58341	3.45918	LN	0.604088	0.211746	0.0636051	0.0644437	0.0414099	0.244019	0.0487868	0.205634	0.0584597	0.0752953	0.111466	1.28823	3.20117	0.475701	0.0440147	2.62847	0.0671499	0.0750316	0.234037	0.0709521	0.0666789	0.05736	0.107023	0.0424812	0.071885	0.0463544	0.0808315	0.0186607	0.0590892	0.0537146	0.0650538	0.0756527	0.0661746	0.0556886
AACGATATGTCAACTG-1	1	24	76	2056	7.629	6899	8.83928	46.6879	54.6311	62.9801	75.2573	483	6.18208	7.00101	LN	0.075599	0.0164738	0.262177	0.01558	0.291011	0.0109503	0.00680914	0.028104	0.000824512	0.037891	0.00619827	0.77367	0.594189	0.0246513	0.0107931	0.851082	0.00810186	0.00680822	0.00707134	0.0329459	0.026004	0.0520902	0.0315725	0.0483341	0.0349853	0.0147518	0.0388238	0.00517136	0.0480825	0.0177578	0.035472	0.0396548	0.0297871	0.038252
AACGCGACCTTGGGCG-1	1	67	53	3981	8.28954	20233	9.91512	46.182	53.5709	61.4788	72.3472	831	6.72383	4.10715	LN	1.11041	0.0896171	0.114527	0.0357849	0.0812629	0.0721914	0.0435521	0.322391	0.0422409	0.0636757	0.0459177	1.53514	2.25186	0.258296	0.154299	2.65357	0.0848374	0.228853	0.116271	0.0781037	0.0498791	0.0623616	0.0385688	0.0682789	0.0531738	0.0404546	0.0781288	0.0163018	0.0572762	0.0377635	0.0590652	0.0770194	0.0581933	0.088686
AACGCGGTCTCCAGCC-1	1	23	65	2669	7.88983	10260	9.23611	46.5205	54.6979	62.6803	74.1033	547	6.30628	5.33138	LN	0.223538	0.0308467	0.141912	0.178883	0.0355448	0.0407406	0.020435	0.0343725	0.00307437	0.0762747	0.00846412	0.937844	1.06516	0.191824	0.0329814	1.33772	0.0512215	0.0504353	0.0198709	0.0434702	0.0288566	0.056402	0.0567555	0.0435933	0.0336037	0.0304655	0.037753	0.0124051	0.0406094	0.0144139	0.0457186	0.0484077	0.0428271	0.0329138
AACGGACGTACGTATA-1	1	50	92	4392	8.38777	23832	10.0788	46.4418	54.3261	61.8328	72.902	1133	7.03351	4.75411	LN	1.12039	0.199324	0.0723712	0.0551814	0.0396334	0.0988829	0.12102	0.146815	0.0414315	0.0587132	0.0271802	1.49101	3.20639	0.351502	0.0385906	3.32479	0.124805	0.252296	0.0704018	0.0796895	0.0732992	0.0540142	0.0427925	0.0514976	0.05251	0.0630143	0.0679875	0.0176087	0.0534813	0.0334358	0.0695038	0.0725779	0.0586426	0.0409021
AACGGCCATCTCCGGT-1	1	47	39	4361	8.38069	21698	9.98502	44.8521	52.6362	60.2129	71.26	748	6.61874	3.44732	LN	0.800863	0.255949	0.167768	0.0466444	0.0630408	0.30824	0.166573	0.252407	0.0488485	0.0934923	0.0611057	1.65514	2.77837	0.513357	0.0721938	2.39909	0.0881997	0.225095	0.160569	0.0760244	0.0773526	0.0879208	0.0513832	0.0592861	0.0760225	0.0746328	0.0857289	0.0182545	0.0756214	0.0606786	0.0754531	0.0754155	0.0680313	0.0521189
AACGTACTGTGGGTAC-1	1	48	42	4661	8.4472	21953	9.99671	41.5023	49.1505	57.0856	68.7742	1110	7.01302	5.05626	LN	0.675442	0.147751	0.255741	0.109211	0.978087	0.457364	0.160473	0.53998	0.0805913	0.187595	0.0541786	1.53392	1.9285	0.687132	0.908673	2.14614	0.0716477	0.105771	0.114408	0.0798882	0.0741809	0.0917168	0.07408	0.0963654	0.0765187	0.0716308	0.0889437	0.0222358	0.0690261	0.0510301	0.0702599	0.089412	0.0704196	0.10694
AACGTAGTCTACCCAT-1	1	1	41	5200	8.55661	30666	10.3309	44.9814	53.0066	60.5622	71.02	1045	6.95273	3.40768	LN	0.826701	0.479133	0.0400924	0.0311174	0.0873409	0.159207	0.103211	0.174562	0.0297711	0.204185	0.074485	1.64469	5.8823	0.602255	0.107192	3.48271	0.11154	0.130557	0.169124	0.0952173	0.100054	0.0379578	0.0326727	0.0667491	0.0649815	0.082319	0.083938	0.0157481	0.0879329	0.056361	0.0901404	0.09849	0.0765224	0.0943693
AACGTCAGACTAGTGG-1	1	24	40	3055	8.02486	13191	9.48737	47.07	55.3559	63.134	74.1718	600	6.3986	4.54856	LN	0.326285	0.0940667	0.0966002	0.0191072	0.020212	0.0216424	0.0515465	0.0472518	0.0184155	0.0356152	0.0247377	0.925511	1.73994	0.201573	0.0417431	2.0077	0.100453	0.201812	0.0182299	0.0571155	0.0573621	0.0622985	0.0246802	0.0271455	0.020473	0.0443373	0.0341727	0.00986283	0.0341007	0.0308829	0.0515808	0.052261	0.0500592	0.0539225
AACGTGATGAAGGACA-1	1	9	83	1696	7.43662	5151	8.54714	46.0687	54.7855	63.1722	76.3153	323	5.78074	6.27063	LN	0.163084	0.0225925	0.0117537	0.0304741	0.00661695	0.00755871	0.00510547	0.0108247	0.00395693	0.0178162	0.00330328	0.192266	0.777193	0.0597702	0.00733013	0.867201	0.011063	0.00913292	0.00686553	0.036074	0.033102	0.024254	0.0378889	0.0228275	0.0458337	0.0168772	0.0197723	0.097613	0.0783416	0.0125402	0.0293125	0.0319731	0.0260623	0.0186162
AACGTGCGAAAGTCTC-1	1	36	74	4150	8.3311	21552	9.97827	45.3647	53.4707	61.5117	72.8007	1369	7.22257	6.35208	LN	1.20636	0.0402833	0.0338627	0.0354944	1.25189	0.0391877	0.0228204	0.503526	0.00332867	0.089123	0.0311779	1.13003	2.30785	0.126733	0.480026	2.59014	0.0427483	0.0439895	0.0306996	0.0735362	0.0422024	0.0373788	0.0398076	0.0937491	0.0434496	0.0307038	0.0878449	0.00532464	0.0622713	0.0384579	0.0656273	0.0723795	0.0482401	0.0960888
AACTAGCGTATCGCAC-1	1	4	48	4369	8.38252	21831	9.99113	44.2124	51.9949	59.9973	71.1465	821	6.71174	3.76071	LN	0.472875	0.142046	0.0801099	0.0427711	0.147872	0.275462	0.0468945	0.265804	0.106961	0.274355	0.12612	2.42764	1.86695	0.816198	0.0909491	2.89689	0.13722	0.0868092	0.107049	0.0691319	0.0772655	0.0637969	0.0426088	0.0856152	0.0699011	0.0490177	0.0761798	0.0229253	0.0759299	0.0590114	0.0716339	0.0850081	0.0676851	0.0650101
AACTAGGCTTGGGTGT-1	1	55	61	5501	8.61287	32558	10.3908	43.9001	51.4651	59.2942	70.0995	980	6.88857	3.01001	LN	0.888258	0.171239	0.0758493	0.0827118	0.971246	0.233862	0.0786718	0.359552	0.0647852	0.102401	0.0841726	3.15644	3.50496	0.618173	0.910964	3.39305	0.10728	0.570709	0.117651	0.10177	0.0850052	0.0725426	0.0650357	0.118316	0.069521	0.0631027	0.095507	0.0237236	0.0651804	0.0767601	0.0920495	0.100353	0.0837192	0.141958
AACTCAAGTTAATTGC-1	1	38	44	3993	8.29255	20038	9.90544	46.5466	54.6961	62.3116	73.0512	1128	7.02909	5.6293	LN	0.797541	0.314166	0.0646443	0.129997	0.109076	0.0887164	0.0599675	0.163225	0.0642671	0.0467836	0.148916	1.49674	2.12099	0.259676	0.0656406	3.12588	0.125506	0.0773541	0.0407611	0.0819743	0.0638847	0.062817	0.0731566	0.0647682	0.0526862	0.0513839	0.0739823	0.0166274	0.0367345	0.0545001	0.0690083	0.0742763	0.0575427	0.0481806
AACTCCAGAGCGTGTT-1	1	60	92	1991	7.59689	6571	8.79057	47.0552	55.0449	63.1867	75.1332	335	5.81711	5.09816	LN	0.157629	0.0341208	0.00858561	0.00535153	0.0107695	0.00544801	0.00939419	0.140714	0.00122436	0.0142941	0.00297135	0.620576	0.678273	0.0227489	0.017241	1.04662	0.0220739	0.0168521	0.00478668	0.0380727	0.038104	0.0390198	0.0143233	0.0186721	0.0124872	0.0173316	0.0472366	0.00545056	0.0248948	0.00807196	0.0345277	0.0359546	0.0217315	0.0332933
AACTCCTAATCCCATG-1	1	12	92	5105	8.53817	29444	10.2903	45.432	53.6272	61.0277	71.5901	1030	6.93828	3.49817	LN	0.750614	0.45771	0.11969	0.0742106	0.109587	0.257156	0.0482899	0.13671	0.0409721	0.0696947	0.0859946	1.60638	5.2493	0.407815	0.137739	3.70036	0.151387	0.201938	0.0956176	0.0973306	0.0881182	0.0717065	0.061463	0.0782823	0.0771267	0.0479506	0.0738526	0.0179373	0.0594265	0.0462027	0.0831991	0.0909342	0.0622159	0.082872
AACTCTCAGTGTGCTC-1	1	53	41	4741	8.46421	27595	10.2254	47.5738	55.3035	62.8302	73.4082	791	6.67456	2.86646	LN	0.767195	0.302514	0.0919885	0.0972423	0.0575972	0.0661619	0.0828852	0.262339	0.0499672	0.0585374	0.0509935	2.23813	3.6214	0.444943	0.0983832	3.7675	0.178926	0.177351	0.206033	0.0886464	0.0889192	0.0625811	0.0673127	0.0509221	0.052012	0.0505576	0.0852147	0.0196734	0.0457162	0.0435894	0.0776719	0.0897868	0.0623399	0.0728491
AACTGATATTAGGCCT-1	1	16	66	3968	8.28627	19712	9.88903	46.8547	54.5505	62.013	72.8642	726	6.58893	3.68304	LN	0.530262	0.254452	0.180888	0.0401417	0.0470233	0.135329	0.0294536	0.131763	0.00920662	0.269995	0.0430882	1.31997	2.89683	0.347688	0.0461054	2.70376	0.0547878	0.0674897	0.089979	0.0737732	0.0746559	0.0615952	0.0457648	0.0534374	0.0506956	0.0331114	0.0699774	0.010716	0.0689251	0.0380139	0.0687475	0.0682669	0.0623626	0.0476535
AACTGGGTCCCGACGT-1	1	20	66	4174	8.33687	20652	9.93562	46.6831	54.4257	62.0037	72.5692	710	6.56667	3.43792	LN	0.499189	0.28978	0.0516718	0.0659479	0.0751037	0.235956	0.0550704	0.191537	0.00869134	0.148453	0.223247	1.7876	2.77018	0.348914	0.0923951	2.51402	0.0659898	0.0700668	0.0570915	0.0705433	0.0769669	0.0530855	0.0453699	0.0592783	0.0655154	0.0574326	0.0675321	0.00883001	0.0639672	0.0599824	0.065103	0.0717619	0.0629453	0.0613901
AACTGGTGTGGGCCTT-1	1	7	49	3484	8.15622	16071	9.68483	45.803	54.1223	62.5474	73.8162	818	6.70808	5.08991	LN	0.328768	0.152491	0.0408177	0.148964	0.0739814	0.0663706	0.0386877	0.242282	0.0434646	0.057974	0.0250597	1.61717	1.74084	0.242746	0.0986918	2.12641	0.164621	0.144094	0.0558415	0.0611207	0.0709363	0.0405547	0.0651218	0.0543666	0.0520761	0.0411038	0.0832294	0.0148781	0.0469502	0.0379229	0.0602282	0.0690205	0.0540184	0.0703627
AACTTGCCCGTATGCA-1	1	29	27	4521	8.41671	25225	10.1356	47.005	54.8741	62.446	73.1298	830	6.72263	3.29039	LN	0.814905	0.202857	0.0795233	0.0356117	0.0508424	0.144027	0.0946678	0.112357	0.0194899	0.117535	0.152563	1.96438	3.72347	0.233579	0.0525616	3.14598	0.13404	0.117476	0.139248	0.0829652	0.0713711	0.05106	0.0402508	0.0533377	0.0555818	0.0550331	0.0656306	0.0136692	0.066897	0.0582249	0.0776629	0.0792204	0.0534801	0.06124
AACTTTAGCTGCTGAG-1	1	5	49	4318	8.37078	20935	9.94923	44.5761	52.2904	59.9092	70.9195	731	6.59578	3.49176	LN	0.839384	0.112085	0.072555	0.113112	0.0891912	0.0598141	0.076946	0.268743	0.0587148	0.0655034	0.17127	1.55446	2.7512	0.341105	0.243948	2.17916	0.110013	0.434991	0.328938	0.0783733	0.0668288	0.05975	0.0599045	0.0677153	0.0455465	0.06288	0.076136	0.0183604	0.051098	0.0620426	0.0701894	0.0705402	0.060107	0.0814418
AAGACCCAACTGAACA-1	1	60	54	4436	8.39773	24036	10.0874	47.1917	55.0674	62.4896	72.7242	943	6.85013	3.92328	LN	0.336404	0.286344	0.0635166	0.191779	0.0506661	0.105244	0.078808	0.252065	0.0389129	0.09421	0.12107	1.71418	3.59841	0.459533	0.076377	3.2026	0.234315	0.105188	0.101783	0.074871	0.0796526	0.0519539	0.0836148	0.0554303	0.0577498	0.0586806	0.0796696	0.0161024	0.0546662	0.0689635	0.0778408	0.0883871	0.064796	0.0551445
AAGACTGCAAGCTACT-1	1	36	68	2689	7.8973	10638	9.27228	46.4185	54.8035	62.9536	74.4407	564	6.33683	5.30175	LN	0.405711	0.0850788	0.0155661	0.00912041	0.121088	0.0149938	0.0330582	0.0921201	0.00234201	0.195022	0.0128992	0.557254	1.31346	0.170826	0.0405622	1.7399	0.0583338	0.0541376	0.00920882	0.0544434	0.0535924	0.0353343	0.0165576	0.0560116	0.0190507	0.0365122	0.0535569	0.00736289	0.0539394	0.0294289	0.0473728	0.0496026	0.0420295	0.0428245
AAGAGATGAATCGGTA-1	1	27	27	3499	8.16052	16330	9.70082	47.0912	55.1439	62.7189	73.4048	903	6.80683	5.5297	LN	1.11626	0.122597	0.0240464	0.0167655	0.021041	0.0241326	0.0196461	0.0564966	0.0157167	0.123363	0.0159067	0.778588	2.45144	0.218903	0.0341693	1.94039	0.174141	0.0317315	0.0446199	0.0704025	0.055418	0.0304488	0.0308821	0.0291867	0.0322739	0.050794	0.0513817	0.0111887	0.0506427	0.0265579	0.0601381	0.0637818	0.0488451	0.0392782
AAGAGCTCTTTATCGG-1	1	35	77	2709	7.9047	10581	9.26691	46.5551	54.8341	62.6878	74.0289	552	6.31536	5.2169	LN	0.359616	0.139223	0.0250987	0.133481	0.0227715	0.0387055	0.0252901	0.038146	0.00455832	0.0385127	0.0677755	0.627927	1.42072	0.154222	0.0222383	1.42698	0.0706567	0.0324626	0.0672381	0.0533962	0.0486925	0.0392505	0.0580921	0.0395648	0.0307085	0.0320554	0.0467579	0.00706566	0.0390102	0.0387698	0.0437618	0.052548	0.0407765	0.0572196
AAGAGGATGTACGCGA-1	1	39	29	4180	8.33831	21584	9.97975	46.048	54.0678	61.5363	72.0951	1111	7.01392	5.14733	LN	1.74543	0.187791	0.0599627	0.0541482	0.0621342	0.0546533	0.0353679	0.148024	0.0573283	0.0611438	0.187245	1.21557	2.22617	0.296775	0.0704025	3.01588	0.157506	0.207697	0.0769375	0.0736352	0.0654458	0.0542899	0.0547774	0.0663109	0.0425264	0.0482666	0.0655721	0.0171781	0.0496841	0.0604097	0.0762279	0.0855513	0.0613237	0.067734
AAGAGGCATGGATCGC-1	1	36	80	3477	8.15421	15222	9.63056	45.27	53.3636	61.1878	72.4215	684	6.52942	4.4935	LN	0.797195	0.0577092	0.261064	0.113345	0.0880054	0.139913	0.0670719	0.187388	0.0178493	0.0510709	0.123059	0.861438	1.9474	0.244363	0.16639	1.74934	0.0705634	0.0640465	0.117729	0.0611003	0.0478344	0.0786173	0.0772165	0.0621892	0.0680435	0.0511425	0.0732944	0.0126598	0.0447008	0.0463273	0.0551716	0.0600164	0.0525049	0.0811992
AAGATGGCACCGGACC-1	1	59	39	5089	8.53503	31737	10.3653	48.0386	55.752	62.8824	72.9275	1640	7.40306	5.16747	LN	0.650299	0.150189	0.163186	0.150468	0.302845	0.119885	0.156063	0.0988374	0.0501751	0.116698	0.0439478	2.08063	4.29761	0.522387	0.422768	4.53353	0.350826	0.0709277	0.1761	0.107545	0.0708677	0.0922401	0.0708725	0.102505	0.0647244	0.0734582	0.0632477	0.0173551	0.0615341	0.0402836	0.08213	0.0898113	0.0688648	0.104504
AAGCACCCTGCGTATC-1	1	59	73	4139	8.32845	21317	9.96731	47.0845	55.2704	63.053	73.6126	683	6.52796	3.20402	LN	0.301824	0.100218	0.0607905	0.102399	0.0652045	0.0685201	0.0448542	0.23867	0.0350755	0.0423311	0.0374587	2.20388	2.21497	0.67996	0.151506	2.77911	0.427431	0.05025	0.112855	0.0753388	0.0557096	0.0628091	0.0721929	0.0467964	0.0505449	0.0418055	0.08426	0.0178281	0.0470187	0.0338079	0.0723127	0.0791224	0.0681788	0.0797842
AAGCATACTCTCCTGA-1	1	53	69	4449	8.40066	22354	10.0148	45.6652	53.2388	60.9421	71.3877	735	6.60123	3.288	LN	0.299229	0.0759783	0.0694664	0.049228	0.735032	0.328169	0.142206	0.101529	0.16198	0.230158	0.0420514	2.38645	1.87675	0.624239	0.403938	2.62054	0.172686	0.0710053	0.111338	0.0715664	0.0568895	0.0672174	0.0616814	0.0987514	0.0713962	0.0671382	0.0594672	0.0292635	0.06222	0.0376187	0.070384	0.0711808	0.0700684	0.0837521
AAGCGCAGGGCTTTGA-1	1	67	73	4569	8.42727	25185	10.134	46.754	55.0169	62.4618	72.8767	820	6.71052	3.25591	LN	0.682281	0.323588	0.0294208	0.110987	0.0800065	0.0664212	0.0559008	0.236648	0.0508334	0.0670005	0.150933	1.85219	3.43425	0.635676	0.102345	3.4222	0.080381	0.0729549	0.166965	0.0780495	0.0746735	0.0335893	0.058399	0.0607664	0.0501789	0.0424442	0.0709438	0.0167905	0.0546909	0.0683562	0.0776383	0.0893878	0.0676296	0.0723467
AAGCTAGATCGAGTAA-1	1	50	68	4450	8.40088	22890	10.0385	44.7401	52.5775	60.201	71.149	867	6.76619	3.78768	LN	0.940391	0.268641	0.0793719	0.526799	0.120103	0.361639	0.117386	0.171838	0.0748791	0.410396	0.194453	2.01608	2.2984	0.54917	0.269772	2.31266	0.0885279	0.127975	0.172208	0.0848186	0.0900988	0.0630718	0.089095	0.0657803	0.075785	0.0729469	0.0745082	0.0229732	0.0776695	0.0692435	0.0674763	0.0778914	0.070863	0.0962626
AAGCTCGTGCCAAGTC-1	1	35	73	2341	7.75876	8880	9.09167	46.3288	54.5158	63.0631	75.4054	623	6.43615	7.01577	LN	0.649259	0.0259233	0.0356027	0.015212	0.0531124	0.0168061	0.00711681	0.211883	0.00112854	0.0160958	0.0108141	0.715187	0.74172	0.065101	0.0256522	1.1618	0.0326335	0.0164714	0.0188692	0.0448678	0.0278022	0.0321354	0.0307228	0.0365593	0.023106	0.017149	0.0522822	0.00368016	0.0334703	0.0402743	0.0416287	0.0436332	0.0327267	0.0384184
AAGCTCTTTCATGGTG-1	1	57	81	3771	8.23536	15545	9.65156	42.4767	50.2284	58.4111	69.8939	588	6.37843	3.78257	LN	0.339403	0.0548702	0.150228	0.176864	0.265324	0.13081	0.0530517	0.512651	0.0774815	0.112059	0.0287744	1.56355	1.24995	0.356569	1.20665	1.19956	0.0663773	0.0385506	0.10067	0.0586374	0.0654412	0.0684027	0.0745219	0.0847311	0.0579975	0.0477996	0.0782806	0.0213969	0.0669131	0.0435491	0.0530614	0.0602016	0.059491	0.0968376
AAGGAGAACTTATAAG-1	1	3	57	4215	8.34664	21485	9.97516	45.3293	53.2278	61.0193	71.9665	1016	6.92461	4.72888	LN	0.436411	0.383625	0.0382512	0.127675	0.0528343	0.181731	0.0778488	0.125523	0.0280395	0.224113	0.0405178	1.48796	3.53582	0.597858	0.0637283	2.36548	0.0589738	0.1498	0.0707085	0.0691211	0.0806517	0.055412	0.0641353	0.0527396	0.0636204	0.0772903	0.0639552	0.0149713	0.0700272	0.0509077	0.0662372	0.0717564	0.0713483	0.0737861
AAGGAGCGGTTGGTGC-1	1	28	48	3108	8.04206	13285	9.49447	45.939	54.1513	62.2356	73.6997	534	6.28227	4.01957	LN	0.438514	0.0463684	0.027945	0.0182138	0.0243368	0.0903671	0.0609155	0.0517143	0.00803072	0.194598	0.0175029	1.08638	1.63798	0.230399	0.086393	1.97876	0.0293815	0.0739948	0.0271492	0.0620898	0.0423702	0.0443903	0.035023	0.0330688	0.0505076	0.0436238	0.0440144	0.0102224	0.0612634	0.0474996	0.0590137	0.0664343	0.0477431	0.0609738
AAGGATGAGGGACCTC-1	1	27	87	3794	8.24144	17839	9.7892	46.4264	54.0389	61.4945	72.5433	819	6.7093	4.59106	LN	0.439653	0.2354	0.0581315	0.0906066	0.0611741	0.107329	0.0429399	0.190061	0.014565	0.0533486	0.065331	1.3964	2.32612	0.463211	0.0695606	2.23618	0.077746	0.110502	0.0530377	0.066413	0.0742697	0.048058	0.0569314	0.0475502	0.0537292	0.0462689	0.0758076	0.0131548	0.0455819	0.0465302	0.0603358	0.0714531	0.0584792	0.0567349
AAGGCGCGTAAAGCTT-1	1	24	38	4539	8.42068	25849	10.1601	46.9032	55.1743	62.8071	73.4187	925	6.83087	3.57848	LN	0.59767	0.328509	0.058305	0.0384727	0.0636992	0.0725335	0.0448226	0.10336	0.0291289	0.0605215	0.0435072	1.94755	4.19464	0.48619	0.0865362	2.98469	0.182056	0.0687315	0.0908917	0.0866365	0.0702525	0.0530682	0.0384827	0.0599675	0.0490871	0.0430014	0.059023	0.0140722	0.047019	0.0413173	0.0693296	0.0907314	0.065765	0.063777
AAGGCTGTGCTCATCG-1	1	30	46	3987	8.29105	18789	9.84108	45.3883	53.3717	60.9772	71.6589	649	6.47697	3.45415	LN	0.382053	0.117288	0.040986	0.0601637	0.0799968	0.0461281	0.0602686	0.139508	0.0248717	0.0484443	0.0581595	1.47943	2.95279	0.49556	0.129693	2.05712	0.161312	0.295206	0.023387	0.0647846	0.0640456	0.0435925	0.0542374	0.0533983	0.0454869	0.048868	0.0655306	0.0121104	0.044948	0.0505334	0.0603468	0.0623866	0.0645837	0.057924
AAGGTATCCTAATATA-1	1	25	81	2500	7.82445	10041	9.21453	48.282	56.5581	64.3561	75.7893	566	6.34036	5.63689	LN	0.220579	0.0887296	0.0193002	0.0121555	0.060286	0.025791	0.0169749	0.092536	0.00350528	0.00988991	0.0120166	0.891943	1.02899	0.134404	0.0801407	1.5506	0.0313106	0.0455157	0.0229094	0.0449048	0.0482387	0.0343317	0.0245545	0.0477259	0.0257972	0.0327246	0.0539439	0.0108859	0.0197946	0.0390811	0.043769	0.0522917	0.0388018	0.0503132
AAGTAGAAGACCGGGT-1	1	19	47	4286	8.36334	15888	9.67338	32.9053	41.7737	51.9197	64.2938	457	6.12687	2.87638	LN	0.115874	0.0259211	0.144745	0.022181	2.82581	0.356014	0.0555481	1.32009	0.417407	0.359952	0.14288	1.30803	0.579621	0.550578	0.0723346	0.515753	0.0210349	0.019885	0.0231602	0.0528872	0.0415452	0.0697821	0.0899626	0.10346	0.0740947	0.0507619	0.0948967	0.0422346	0.0767592	0.0622723	0.0489654	0.0620672	0.0664652	0.0696269
AAGTAGTGACGCGAGG-1	1	33	31	1939	7.57044	6244	8.73954	47.3575	55.3812	63.2607	75.1441	347	5.8522	5.55734	LN	0.0755732	0.00984936	0.0135177	0.0503415	0.0128365	0.00581805	0.00666255	0.022736	0.00207878	0.00512132	0.00584681	0.286046	1.07454	0.0421789	0.016544	0.988969	0.0184933	0.00943272	0.0312742	0.0351488	0.0215716	0.0211528	0.0607545	0.0336312	0.0160091	0.0137357	0.0612983	0.00845621	0.0173762	0.0154979	0.0354742	0.0366534	0.0281965	0.0269539
AAGTGAGTCGGGTTTA-1	1	62	48	3191	8.0684	13495	9.51015	45.7206	53.5902	61.282	72.6195	490	6.19644	3.63097	LN	0.272612	0.149898	0.100245	0.0614713	0.0439185	0.0381582	0.0359379	0.0524382	0.0271729	0.12955	0.0168176	0.88256	1.99751	0.231953	0.0433105	1.77414	0.089207	0.124146	0.119302	0.0609349	0.0631874	0.0507277	0.041671	0.0649778	0.0424985	0.0407618	0.0499133	0.0136311	0.0583998	0.0223205	0.0549293	0.063859	0.0490731	0.0410558
AAGTGTTTGGAGACGG-1	1	52	80	2844	7.95332	11816	9.3773	45.0914	53.216	61.8314	74.1706	426	6.05678	3.60528	LN	0.101297	0.0366108	0.0630545	0.0149563	0.0666576	0.168252	0.0436385	0.433114	0.230899	0.0211581	0.0999886	1.36298	0.613943	0.347515	0.140562	1.35195	0.130283	0.0193163	0.113488	0.0400923	0.0433613	0.0567155	0.0239689	0.0463452	0.0534569	0.0439822	0.0747828	0.032981	0.0289789	0.0485669	0.0464871	0.0511997	0.0500571	0.0611714
AAGTTCACTCCAAGCT-1	1	57	85	3087	8.03528	13150	9.48425	47.0722	55.0418	62.7985	74	623	6.43615	4.73764	LN	0.196785	0.120164	0.0662503	0.0581646	0.0316943	0.043591	0.178158	0.0601754	0.0336673	0.0346003	0.0111206	1.25138	1.45544	0.0699445	0.0283046	2.09543	0.0842486	0.0503235	0.0751995	0.0529691	0.0497505	0.0599353	0.0491343	0.0415393	0.0409598	0.0522247	0.04245	0.0134438	0.0356112	0.0194702	0.0460694	0.0528547	0.0332261	0.0384662
AAGTTCGGCCAACAGG-1	1	46	34	4314	8.36985	25140	10.1323	48.4208	56.074	63.8584	74.5147	1094	6.99851	4.35163	LN	0.31761	0.135361	0.0970141	0.0668762	0.133611	0.0970244	0.0573976	0.229455	0.0476937	0.0954397	0.160902	4.31326	1.23346	0.384886	0.144088	2.8345	0.197528	0.061519	0.0461704	0.0761496	0.0680882	0.0701377	0.0601042	0.0829806	0.0533095	0.06406	0.0825349	0.0178133	0.0637352	0.0612784	0.0804995	0.0869883	0.058111	0.0761081
AAGTTTACTAATGGCA-1	1	5	61	4397	8.38891	23464	10.0633	46.2155	54.0402	61.784	72.737	855	6.75227	3.64388	LN	0.772358	0.161152	0.0508459	0.0881115	0.04264	0.181385	0.108012	0.2062	0.0169218	0.0896863	0.0831957	1.89608	3.13571	0.409413	0.0721539	2.97858	0.124781	0.136984	0.319938	0.0804372	0.0701874	0.046133	0.0657855	0.043924	0.0694672	0.067799	0.0806605	0.0122853	0.0559949	0.0480795	0.0704464	0.0778239	0.0637076	0.0611752
AAGTTTATGGGCCCAA-1	1	68	70	3662	8.20604	16741	9.72568	46.5982	54.4113	62.0333	72.9168	761	6.63595	4.54573	LN	0.388074	0.0889219	0.0244724	0.0303469	0.0372987	0.164581	0.111024	0.0791791	0.0547806	0.327912	0.0708012	1.33903	2.04059	0.355836	0.0481365	2.32951	0.0617134	0.0466485	0.0755421	0.0611757	0.0567672	0.0304793	0.0366221	0.0397266	0.0585396	0.0584496	0.0628552	0.0164502	0.0635943	0.0491812	0.0616322	0.074065	0.0553415	0.046004
AATAACAACGCTCGGC-1	1	36	30	3519	8.16622	18810	9.8422	51.4088	58.5646	65.9649	76.3211	1404	7.24779	7.46411	LN	0.366904	0.0436657	0.039546	0.0406083	0.0739309	0.260166	0.0375573	0.208986	0.0364822	0.0274848	0.0432094	2.16098	1.02667	0.307718	0.212174	2.76857	0.0445727	0.03808	0.0585657	0.0621978	0.0446418	0.0447698	0.0430153	0.0658031	0.0556416	0.0420257	0.0720908	0.0144258	0.0297357	0.049655	0.0654261	0.0654184	0.052015	0.0796047
AATAACACTAGAACAA-1	1	52	38	3643	8.20084	13210	9.4888	38.4936	46.1771	55.2536	67.4868	377	5.93489	2.8539	LN	0.418447	0.0471889	0.129985	0.0549235	0.218505	0.13217	0.245899	0.983547	0.122957	0.0775213	0.339311	1.13599	1.14397	0.633702	0.0383294	0.783412	0.0407918	0.044579	0.176715	0.0586287	0.0680153	0.0601476	0.0553509	0.0722786	0.0589421	0.0793142	0.0802053	0.0207886	0.0518997	0.0672937	0.0587882	0.0566577	0.0670614	0.0460751
AATAAGTCCTCGAGAC-1	1	5	71	4452	8.40133	23943	10.0835	47.162	55.014	62.2854	72.3552	988	6.89669	4.12647	LN	1.00641	0.372237	0.0916471	0.0993008	0.0495726	0.115244	0.0836091	0.134892	0.0292645	0.0763127	0.0580353	2.04643	2.88348	0.320332	0.0944645	2.91893	0.129802	0.178567	0.132605	0.0834242	0.0784232	0.0587961	0.060221	0.0464394	0.0547707	0.0644372	0.0772466	0.0143182	0.0574869	0.0429646	0.0742157	0.0802602	0.0577362	0.0701997
AATAGAACAGAGTGGC-1	1	52	46	5498	8.61232	36477	10.5045	44.8255	52.7236	60.8849	71.8617	848	6.74406	2.32475	LN	0.555754	0.465885	0.162568	0.135041	0.164919	0.235443	0.937657	0.364467	0.100924	0.125552	0.101103	3.69189	3.8789	1.43852	0.332604	4.37561	0.185664	0.129978	0.124789	0.10024	0.116951	0.0883609	0.0764099	0.0987014	0.0777796	0.110082	0.117115	0.0259847	0.0884028	0.0623482	0.091484	0.120584	0.107181	0.126823
AATAGAATCTGTTTCA-1	1	48	86	5005	8.51839	30361	10.3209	47.9069	55.8578	63.1797	73.3902	1183	7.07665	3.89645	LN	0.992901	0.263116	0.145853	0.157395	0.0895526	0.142527	0.143259	0.362426	0.0150226	0.0973688	0.081496	2.56673	3.67389	0.400743	0.11743	4.06783	0.161437	0.161177	0.156145	0.0836455	0.0755333	0.0736687	0.0829658	0.0623945	0.059737	0.0880848	0.0957755	0.012271	0.0724661	0.0538688	0.0728856	0.0984687	0.0716519	0.0958069
AATAGTCCGTCCCGAC-1	1	57	57	5335	8.58223	34955	10.4618	47.298	54.8276	62.3974	72.8851	1256	7.13648	3.59319	LN	0.619061	0.40236	0.132712	0.147256	0.274804	0.338307	0.210205	0.377413	0.0452824	0.143519	0.0738787	3.68819	3.52109	0.69805	0.465891	4.41745	0.157337	0.124994	0.147667	0.0877483	0.104763	0.0780116	0.083448	0.108118	0.0928737	0.0920792	0.0996185	0.0224432	0.0751649	0.0597267	0.0952625	0.0979747	0.0811479	0.112923
AATATCAAGGTCGGAT-1	1	8	42	4350	8.37816	22638	10.0274	45.2513	53.4676	61.1892	72.1088	983	6.89163	4.34226	LN	0.698399	0.264692	0.0548693	0.0444508	0.0991263	0.121758	0.214025	0.170723	0.0726379	0.0523045	0.0259137	2.07179	2.77111	0.467907	0.0863849	2.42537	0.519602	0.10743	0.133664	0.0796228	0.072334	0.0553697	0.0479416	0.052913	0.0580756	0.0740047	0.0829708	0.0208955	0.0445385	0.0315862	0.0699896	0.0841703	0.0584623	0.0694933
AATCCAAGGGCCTGAG-1	1	13	47	3795	8.2417	18414	9.82092	46.2691	53.8015	61.6542	72.8576	757	6.63068	4.111	LN	0.954587	0.0943274	0.0288651	0.0365368	0.0576205	0.0960281	0.0632358	0.142503	0.0531807	0.198715	0.0568391	1.27936	2.07533	0.459616	0.066842	2.46633	0.0969204	0.141176	0.108101	0.0767386	0.0591802	0.0352692	0.042912	0.056061	0.0497238	0.0484959	0.0644384	0.0159924	0.0661317	0.0383286	0.0580323	0.0712481	0.063908	0.0582692
AATCGCCTCAGCGCCA-1	1	39	79	3049	8.0229	12476	9.43164	45.824	53.8634	61.8067	72.9721	565	6.33859	4.52869	LN	0.468741	0.309	0.0287786	0.0336568	0.0239211	0.0265438	0.0535349	0.0547981	0.00679054	0.0496816	0.0272242	0.892053	1.64426	0.160854	0.0283821	1.62975	0.0470193	0.0733303	0.0458678	0.0593248	0.0656191	0.0546782	0.0483266	0.0346019	0.0316445	0.0510611	0.0424803	0.00948285	0.0453313	0.0299247	0.0514236	0.0551052	0.0467594	0.0386355
AATCGGGACACTACGA-1	1	8	60	4728	8.46147	26182	10.1729	46.2111	53.8958	61.3513	72.038	864	6.76273	3.29998	LN	0.503611	0.0907604	0.172955	0.0885325	0.0777376	0.142943	0.0399086	0.425195	0.0248267	0.351843	0.0379224	2.01375	3.75206	0.89977	0.115211	3.19871	0.170188	0.0798136	0.0725311	0.0869364	0.0539027	0.0735727	0.0703008	0.0625814	0.0623982	0.0372899	0.0787348	0.0153599	0.0847296	0.0427536	0.0902515	0.0876802	0.0856732	0.0754055
AATCGTGAGCCGAGCA-1	1	67	83	3951	8.28198	19141	9.85964	46.1679	54.0933	61.7	72.5406	900	6.80351	4.70195	LN	0.521426	0.132385	0.054406	0.0639267	0.0521148	0.0899124	0.26307	0.396058	0.113392	0.0533201	0.0507602	1.58669	1.90826	0.39528	0.0536479	2.87354	0.417361	0.0499301	0.0326791	0.0778289	0.0667639	0.048241	0.0588347	0.052268	0.0591216	0.0763825	0.0891069	0.0239674	0.0486416	0.0501255	0.0619245	0.0731215	0.0623984	0.0689151
AATGACGTAGGATGTC-1	1	44	78	4722	8.4602	27415	10.2189	45.6648	53.6969	61.7472	72.9236	906	6.81014	3.30476	LN	1.19368	0.302771	0.055302	0.360912	0.0616751	0.200566	0.251063	0.247974	0.0182634	0.0585126	0.0294162	1.73434	4.31038	0.343301	0.0573313	2.87483	0.128139	0.313197	0.211741	0.0930053	0.0911711	0.0598688	0.0905275	0.0657841	0.0719587	0.10524	0.0808105	0.0138833	0.0444119	0.028883	0.0798527	0.0842626	0.064306	0.0573887
AATGACTGTCAGCCGG-1	1	23	47	4639	8.44247	20429	9.92476	37.4125	44.99	53.4436	65.7546	791	6.67456	3.87195	LN	0.743958	0.112186	0.0270847	0.04133	1.37812	0.0475408	0.0791005	0.607125	0.0770824	0.229868	0.0460511	1.25084	1.86296	0.715919	2.0998	1.1803	0.0544251	0.214266	0.244125	0.0715132	0.0610737	0.0445045	0.0475591	0.098573	0.0577798	0.0711175	0.0910749	0.021943	0.0741756	0.0432629	0.0650048	0.0670678	0.0822649	0.112252
AATGCAACCGGGTACC-1	1	25	59	4261	8.35749	24201	10.0942	47.7997	55.7332	63.5139	74.2201	1060	6.96697	4.37998	LN	0.976355	0.140566	0.0510141	0.0678577	0.0632136	0.0854678	0.0679975	0.183198	0.0321744	0.0984317	0.0347459	2.18715	2.347	0.336969	0.109639	3.49715	0.304811	0.09746	0.194092	0.0903745	0.069452	0.0476166	0.0620625	0.0566251	0.0612529	0.0514344	0.0797171	0.0151592	0.0504603	0.0448939	0.0664464	0.0745489	0.0577969	0.0752721
AATGGTTCTCACAAGC-1	1	19	35	3339	8.11373	16388	9.70437	49.28	57.5238	64.9988	75.299	777	6.65673	4.74127	LN	0.346148	0.105866	0.0794458	0.134372	0.0275311	0.0426059	0.0375509	0.114879	0.0192563	0.147217	0.0259916	1.36866	1.96124	0.204964	0.0489429	2.29832	0.199716	0.0416201	0.0259796	0.0635901	0.0607422	0.0575662	0.0591724	0.0410259	0.0400373	0.034514	0.0547947	0.0125644	0.0568682	0.0343978	0.0587923	0.062955	0.0465376	0.0508397
AATTAAAGGTCGGCGT-1	1	40	50	2971	7.99699	11634	9.36177	44.4817	52.6044	60.5209	72.3053	515	6.24611	4.42668	LN	0.321915	0.149391	0.112617	0.0210108	0.0226552	0.0720734	0.0216698	0.0470883	0.0423988	0.0436555	0.0613812	0.633379	1.81006	0.391771	0.0253797	1.40834	0.0523965	0.0536217	0.0953434	0.0526913	0.0632292	0.0582866	0.0518759	0.0296206	0.0528273	0.0242373	0.0430666	0.015282	0.0452986	0.0484202	0.0483413	0.0521149	0.0508906	0.0338837
AATTAACGGATTTCCA-1	1	58	66	4850	8.48694	26696	10.1923	44.3737	52.4198	60.5971	71.5912	1016	6.92461	3.80581	LN	0.423569	0.111371	0.146771	0.30418	0.648524	0.470392	0.147924	0.772151	0.147687	0.171826	0.162453	3.88933	1.06254	0.801106	0.244206	2.26537	0.367	0.128778	0.133358	0.0674526	0.0745828	0.0869684	0.0951523	0.0982281	0.0853745	0.0901743	0.100165	0.0306447	0.0871564	0.0675241	0.0802218	0.095671	0.0796208	0.104224
AATTAGCGCTGCAGCG-1	1	51	63	4519	8.41627	24899	10.1226	46.3031	54.215	61.7896	72.6897	1089	6.99393	4.37367	LN	0.504484	0.188788	0.0852495	0.0880982	0.0887336	0.133008	0.0832806	0.291665	0.0672319	0.0816	0.175609	1.87268	3.21778	0.405263	0.0789973	3.53615	0.164479	0.243786	0.165511	0.0785421	0.0762566	0.0616438	0.0653043	0.0709891	0.0568505	0.0567576	0.090232	0.0209533	0.064123	0.0607736	0.0792743	0.0818664	0.0596805	0.0681042
AATTCCAAGCATGTAC-1	1	66	58	4694	8.45425	27742	10.2307	47.7904	55.1871	62.7857	73.4302	748	6.61874	2.69627	LN	0.528445	0.179021	0.0687096	0.147215	0.0640177	0.273076	0.048476	0.308916	0.225986	0.149203	0.0702944	3.06531	2.49153	0.743336	0.0867962	3.15279	0.430149	0.236754	0.12242	0.082988	0.0799336	0.0650522	0.0818622	0.0527805	0.0661362	0.0437185	0.0861316	0.035706	0.078993	0.0551482	0.0810553	0.0846044	0.0713793	0.0619482
AATTCGATTCGAGGAT-1	1	66	76	4932	8.5037	28182	10.2465	47.0123	54.8293	62.0573	72.3866	911	6.81564	3.23256	LN	1.23141	0.304805	0.113695	0.251512	0.0678459	0.179383	0.0862988	0.644625	0.0527563	0.117973	0.116288	2.331	2.98098	0.558788	0.0949156	3.51562	0.180131	0.264603	0.137382	0.0946728	0.0932928	0.079624	0.0783864	0.0506273	0.069339	0.0667074	0.0987835	0.0204363	0.071605	0.065894	0.0768976	0.0848688	0.0701893	0.0616746
AATTCTAGAGTTAGGC-1	1	49	63	3724	8.22282	17132	9.74876	45.3829	53.3563	61.1487	72.2157	804	6.69084	4.69297	LN	0.329966	0.315484	0.0431545	0.102017	0.0715816	0.0953598	0.183584	0.160423	0.0699364	0.144698	0.0286115	1.23399	2.27795	0.337554	0.0906901	2.1567	0.157085	0.0865364	0.150118	0.0597041	0.0805448	0.0463233	0.0722784	0.0511725	0.0629769	0.0752354	0.0608763	0.0164557	0.0612664	0.0454957	0.0632091	0.061875	0.0592626	0.0565197
AATTGAACGCTCTGGT-1	1	45	83	5286	8.57301	29531	10.2932	43.4526	50.9532	59.0871	70.2821	635	6.4552	2.15028	LN	1.73357	0.227715	0.603343	0.139919	0.392679	0.256226	0.137211	0.469403	0.0187434	0.188955	0.0712162	2.68714	2.60416	1.1185	0.159433	2.99606	0.511524	0.148157	0.0976819	0.09499	0.0928594	0.11745	0.0870785	0.0919345	0.0808967	0.0818156	0.117031	0.015514	0.0752572	0.0606619	0.0903581	0.0971026	0.0956293	0.106373
AATTTGGGACATAGTA-1	1	13	91	3670	8.20822	17193	9.75232	46.327	54.6792	62.3451	72.9308	765	6.64118	4.44949	LN	0.31205	0.266519	0.0527864	0.123934	0.063948	0.0330173	0.0475715	0.0786072	0.00864001	0.0325952	0.104591	1.30731	2.49935	0.221255	0.0478608	2.4028	0.0447769	0.0331242	0.101416	0.062503	0.0694494	0.0451422	0.0628781	0.0588085	0.0279543	0.0474337	0.0632958	0.0134628	0.0353458	0.0464453	0.0619065	0.073226	0.0490496	0.0415789
AATTTGGTTCCAAAGA-1	1	11	67	4511	8.4145	24531	10.1077	46.7939	54.5106	61.991	72.5327	725	6.58755	2.95544	LN	0.668251	0.579276	0.0610537	0.0449388	0.0437366	0.207602	0.0703278	0.105981	0.0173619	0.0380064	0.0245585	1.91422	3.47233	0.418201	0.0794059	3.09752	0.122308	0.0995632	0.139825	0.0859746	0.0905239	0.0600774	0.0582757	0.0485442	0.0615548	0.061909	0.0602487	0.0134333	0.0369087	0.0308294	0.0755247	0.0881228	0.0618445	0.0798386
ACAAAGCATGACCTAG-1	1	63	97	4069	8.3114	19106	9.85781	43.6407	51.8057	59.62	70.6009	724	6.58617	3.78939	LN	0.669216	0.32312	0.0334429	0.0455954	0.119406	0.0804147	0.0695353	0.289141	0.0175277	0.0663298	0.0348353	1.22812	3.02342	0.497659	0.170434	2.03254	0.0862098	0.23196	0.108102	0.0717082	0.0846542	0.0414007	0.0450367	0.0752579	0.0552096	0.069764	0.0664751	0.0129533	0.0547202	0.0387076	0.0651223	0.0756406	0.0615025	0.0739517
ACAAATCGCACCGAAT-1	1	50	82	4579	8.42945	25828	10.1593	45.4778	53.6937	61.623	72.6653	987	6.89568	3.82143	LN	0.889106	0.329426	0.166419	0.0856357	0.075305	0.172289	0.14393	0.296378	0.0594144	0.136815	0.0313872	1.60118	3.67876	0.676705	0.0658771	3.17989	0.239163	0.201139	0.0963748	0.083989	0.0953371	0.0811104	0.0636335	0.0543322	0.0744976	0.0810828	0.0877169	0.0202303	0.0678633	0.0377931	0.0771594	0.0861355	0.0699614	0.0547062
ACAAATGGTAGTGTTT-1	1	44	84	5813	8.66802	41844	10.6417	46.487	54.6506	62.2503	72.7894	1080	6.98564	2.58101	LN	3.02359	0.181375	0.164467	0.107031	0.0983771	0.0639012	0.0744595	0.27597	0.0184171	0.114341	0.134451	2.98651	5.3278	0.58963	0.0944445	4.86586	0.205578	0.464512	0.0575326	0.115074	0.0781273	0.0907523	0.0738629	0.0690019	0.0441834	0.0754789	0.103593	0.0142429	0.0672058	0.0712655	0.104084	0.129095	0.0781369	0.0747732
ACAACAGCATGAGCTA-1	1	32	72	3937	8.27843	19091	9.85703	46.3203	54.2874	61.7568	72.4792	849	6.74524	4.44712	LN	1.30807	0.237913	0.0509984	0.14172	0.0271938	0.0364149	0.0512309	0.098886	0.00973545	0.0976228	0.101345	1.13705	2.4393	0.15582	0.033128	2.38534	0.0870189	0.0626255	0.114476	0.0748211	0.0782962	0.0417629	0.070177	0.0335766	0.0291366	0.0526301	0.059245	0.0103127	0.0514073	0.0479885	0.0622012	0.0647924	0.050786	0.0386953
ACAACGGTCCCTGCGA-1	1	22	30	4949	8.50714	31934	10.3715	48.4625	56.2504	63.8191	73.8993	1113	7.01571	3.48531	LN	0.96749	0.449282	0.20047	0.0615956	0.0779188	0.101873	0.0428525	0.114503	0.020353	0.0780811	0.0387317	3.53265	3.13597	0.476151	0.0710737	4.13745	0.142341	0.166554	0.207603	0.0857225	0.0825883	0.0852756	0.0585097	0.077549	0.0589341	0.0427995	0.0578862	0.0154926	0.0500176	0.0363839	0.0913676	0.0941014	0.066665	0.0577396
ACAAGCAGTGCCTAGC-1	1	30	26	4314	8.36985	23701	10.0733	48.5844	56.3563	63.8032	74.2205	980	6.88857	4.13485	LN	0.797482	0.291887	0.137688	0.0493049	0.0531589	0.173939	0.0582648	0.0965631	0.0172085	0.0922763	0.0434103	2.21061	2.75207	0.307874	0.0737475	3.12699	0.0839222	0.0673563	0.120348	0.0792836	0.089252	0.0658354	0.0554845	0.0481258	0.0653406	0.0485226	0.0598962	0.0121737	0.0534197	0.0381591	0.0706725	0.0745683	0.0575284	0.0546502
ACAAGGAAATCCGCCC-1	1	49	75	3480	8.15507	14651	9.59233	43.9287	52.0101	60.03	71.6402	603	6.40357	4.11576	LN	0.345535	0.0587663	0.0538691	0.104558	0.0536684	0.309833	0.127385	0.136502	0.0593743	0.127531	0.155283	0.753519	1.74757	0.344607	0.498592	2.13727	0.0724984	0.0527796	0.0629809	0.0687573	0.0429578	0.0514663	0.0628712	0.0556672	0.0599246	0.0590032	0.0750828	0.0165906	0.0601805	0.0499665	0.0510852	0.0613885	0.0641915	0.075019
ACAAGGACAAGAGGTT-1	1	29	37	2087	7.64396	7062	8.86262	46.4174	54.3614	62.5885	74.554	395	5.98141	5.59332	LN	0.0869671	0.0246181	0.010238	0.123552	0.00602727	0.00928565	0.00858152	0.0192904	0.00788478	0.0305315	0.0036971	0.53554	1.06997	0.0213854	0.00826727	0.875472	0.147524	0.029433	0.0146776	0.0356949	0.0266599	0.0277225	0.0453634	0.0298502	0.0211004	0.0256395	0.0332356	0.00894129	0.034252	0.00849887	0.0392621	0.035725	0.020479	0.0129205
ACAAGGATGCTTTAGG-1	1	61	87	3832	8.2514	17482	9.76898	46.1446	53.4607	61.0285	71.7767	818	6.70808	4.6791	LN	0.848915	0.120491	0.0523478	0.0277388	0.431252	0.0835857	0.0816227	0.102412	0.0258001	0.131317	0.0192689	1.54695	1.47252	0.426413	0.079573	2.30482	0.0852608	0.0713287	0.131716	0.0663522	0.0601841	0.0440392	0.0360655	0.076145	0.0476238	0.0543195	0.058672	0.0135219	0.0570429	0.0250786	0.0660187	0.0646585	0.0554475	0.068879
ACAAGGGCAGGCTCTG-1	1	44	76	4716	8.45893	27039	10.2051	46.2813	54.3363	62.1103	72.6395	912	6.81674	3.37291	LN	1.04167	0.350315	0.12028	0.100237	0.0620458	0.154585	0.0905371	0.214282	0.0129771	0.114621	0.0447776	1.55394	3.97251	0.444412	0.155429	3.54567	0.0938306	0.286798	0.148059	0.0853393	0.0844933	0.0651675	0.0706276	0.0558068	0.064676	0.0630267	0.0873983	0.0126998	0.0632128	0.0387361	0.0752004	0.087475	0.0675603	0.0827208
ACAATCCATTTAAACC-1	1	36	32	3418	8.1371	15121	9.62391	46.5776	53.9316	61.8742	72.9912	1233	7.11802	8.15422	LN	0.456267	0.0561592	0.0328739	0.151315	0.142388	0.110491	0.025497	0.391282	0.0643089	0.171795	0.0923722	1.18649	1.08078	0.231833	0.366497	2.12867	0.13947	0.0382826	0.0941102	0.0563916	0.0424309	0.0370278	0.0784196	0.0718713	0.0520463	0.0350935	0.076744	0.0185205	0.0535837	0.0467271	0.051466	0.0605152	0.0501402	0.0716072
ACAATTTGAGCAGTGG-1	1	28	82	2865	7.96067	11636	9.36195	46.4077	54.7783	62.4184	73.5562	501	6.2186	4.3056	LN	0.301696	0.0569594	0.0336122	0.0202582	0.0122478	0.0624146	0.0282514	0.0214777	0.0141838	0.0164983	0.0318377	0.804774	1.62107	0.273873	0.0219982	1.6688	0.0457772	0.0486658	0.0586869	0.0570437	0.0521462	0.044257	0.0393346	0.0232744	0.0359539	0.0288921	0.0264142	0.0103516	0.0202324	0.0427829	0.048572	0.0458972	0.0475748	0.0322166
ACACAAAGACGGGTGG-1	1	24	56	3905	8.27027	19668	9.8868	45.2003	53.4676	61.9738	73.1442	842	6.73697	4.28107	LN	0.84153	0.135076	0.225529	0.0290317	0.156507	0.404934	0.0845337	0.341754	0.134603	0.167524	0.0661215	1.80395	1.52812	0.467655	0.217001	2.18682	0.393527	0.077624	0.0623856	0.0688688	0.0744572	0.0873043	0.0391231	0.0700687	0.0724696	0.069544	0.0773057	0.0270825	0.0668924	0.0454499	0.0592847	0.0741878	0.0653273	0.0797567
ACACACCAGGACCAGT-1	1	44	90	4971	8.51158	27954	10.2384	45.7215	53.7097	61.1397	71.7894	936	6.84268	3.34836	LN	0.715983	0.166949	0.165158	0.112338	0.0823082	0.132272	0.113754	0.267459	0.0367604	0.163909	0.0727114	2.64385	3.30493	0.811733	0.253119	3.27246	0.13933	0.507347	0.0744765	0.0932654	0.0774438	0.072841	0.0644469	0.0534746	0.06466	0.0747241	0.0799822	0.0157869	0.0700584	0.0620468	0.0807553	0.0930969	0.0842615	0.108454
ACACACTTTCTACACG-1	1	14	64	3932	8.27716	19801	9.89354	46.5179	54.8306	62.512	73.168	701	6.55393	3.54023	LN	0.831337	0.0979322	0.0418578	0.0356811	0.0923208	0.0901952	0.0260446	0.123543	0.0269113	0.0339645	0.0501681	1.38913	2.72305	0.415594	0.0516837	2.44274	0.131133	0.113766	0.172178	0.0690621	0.0571	0.0454788	0.0497255	0.0670697	0.0542947	0.0346407	0.0652009	0.0127389	0.0338566	0.0428543	0.0612204	0.0687992	0.05659	0.0527373
ACACATTTCCGTAGAC-1	1	73	67	3965	8.28551	17650	9.77855	43.83	52.051	59.9433	70.9462	796	6.68086	4.50992	LN	0.675887	0.264723	0.122442	0.112377	0.0614249	0.0930374	0.0530151	0.144568	0.0173777	0.077772	0.0285005	1.09524	2.68783	0.330893	0.157413	2.22049	0.0800075	0.0783315	0.141012	0.0617912	0.0736799	0.0576919	0.0695062	0.0469668	0.0548603	0.0489725	0.0693138	0.0116113	0.0498482	0.0373007	0.0634773	0.0665482	0.0533336	0.0757377
ACACCCAGCATGCAGC-1	1	24	50	3660	8.20549	16785	9.7283	45.6122	53.5776	61.3286	72.6244	591	6.38351	3.521	LN	0.269508	0.13606	0.0501241	0.0289284	0.0888314	0.190432	0.0814702	0.186329	0.125377	0.0736333	0.0671657	1.10825	2.32997	0.468969	0.0468286	2.14795	0.393941	0.10433	0.0962396	0.0669317	0.0627883	0.0770052	0.0450065	0.0808523	0.0623539	0.0551511	0.0694577	0.0235121	0.0412756	0.0405268	0.0574778	0.0649487	0.0602854	0.0481293
ACACCCGAGAAATCCG-1	1	19	39	5199	8.55641	36181	10.4963	48.8488	56.6236	64.2077	74.3152	1089	6.99393	3.00987	LN	0.719542	0.270532	0.112091	0.221091	0.0897536	0.128805	0.0974057	0.273598	0.0413531	0.0889597	0.0474666	4.42494	3.35455	0.641612	0.105962	4.57875	0.146674	0.380531	0.17732	0.0886232	0.0941916	0.0785279	0.0819149	0.0697865	0.0673407	0.0695941	0.0848113	0.0183509	0.073322	0.050278	0.0869275	0.0989468	0.0735753	0.0768721
ACACCTTAAGTAGGGC-1	1	25	43	4184	8.33926	20944	9.94966	45.2349	53.3184	60.9769	71.8344	807	6.69456	3.85313	LN	0.868131	0.389194	0.0474115	0.191967	0.175005	0.221717	0.0553114	0.0814567	0.0336987	0.138738	0.0489456	1.18689	2.84456	0.459529	0.0734742	3.02368	0.0752152	0.121997	0.113895	0.0697468	0.0802405	0.0445992	0.0943139	0.0746962	0.0643166	0.0567392	0.0614783	0.015434	0.0629845	0.0388272	0.0758063	0.0762921	0.0588821	0.0706259
ACACGAGACTCCTTCT-1	1	31	71	4638	8.44225	25030	10.1279	46.2365	54.167	61.7739	72.3292	745	6.61473	2.97643	LN	1.67812	0.469051	0.0638694	0.0726305	0.0542831	0.0677902	0.0988001	0.203098	0.0486263	0.0615152	0.17822	1.69313	2.86298	0.333116	0.0651219	3.16981	0.162499	0.14572	0.0466058	0.0779376	0.0832158	0.0596615	0.0591583	0.0543306	0.0447088	0.0596923	0.0777035	0.0178249	0.0454009	0.0648589	0.0806311	0.0821571	0.0663259	0.0623607
ACACGGCACTATGCAT-1	1	7	71	2677	7.89283	10079	9.21831	46.205	54.3506	61.9903	73.4795	557	6.32436	5.52634	LN	0.386292	0.191383	0.0906211	0.0335817	0.0161	0.0856274	0.0293723	0.0187707	0.00220968	0.0157626	0.0243907	0.503575	1.41859	0.0951901	0.166589	1.31068	0.187755	0.02712	0.0182977	0.0499852	0.0529144	0.048293	0.0512494	0.0239709	0.0412886	0.041045	0.0227978	0.00568604	0.0220329	0.0375178	0.0476929	0.046833	0.0398643	0.0550987
ACACGGGAACTTAGGG-1	1	27	71	3281	8.09621	14461	9.57928	46.0411	54.2217	62.0289	73.107	591	6.38351	4.08685	LN	1.08428	0.143457	0.0309816	0.0800052	0.0370855	0.0157959	0.0357661	0.0943223	0.0105057	0.0309127	0.00981304	1.31576	1.53997	0.197591	0.0355478	1.51812	0.0535258	0.232541	0.0155972	0.0678265	0.0600139	0.0477578	0.051964	0.0518332	0.0205057	0.0404173	0.0477966	0.0100933	0.0376374	0.0210088	0.0532669	0.0606857	0.050319	0.0433383
ACACTGATCAAGGTGT-1	1	52	48	5419	8.59785	38198	10.5506	47.7041	55.3406	63.2232	73.8547	1012	6.92067	2.64935	LN	0.739141	0.229428	0.141334	0.228118	0.125709	0.171591	0.369827	0.315249	0.0269986	0.124838	0.0886564	3.76245	4.80661	0.460866	0.251027	4.4152	0.471334	0.125475	0.273559	0.107471	0.0888277	0.0900131	0.107296	0.0785294	0.080839	0.0972602	0.0984085	0.0192761	0.0716501	0.0613537	0.0965937	0.112134	0.0748968	0.103429
ACAGATTAGGTTAGTG-1	1	7	57	4701	8.45574	26174	10.1726	45.6216	53.4882	61.2325	72.0333	838	6.73221	3.20165	LN	0.811488	0.179865	0.0869891	0.0704871	0.0887944	0.127278	0.216842	0.186628	0.0348567	0.0946414	0.202094	2.46302	3.09033	0.774284	0.0666478	3.24461	0.177367	0.133317	0.155682	0.0949258	0.0714546	0.0568787	0.0525334	0.0711321	0.0599415	0.0783466	0.0823802	0.0161842	0.0642632	0.0799806	0.0848099	0.0844905	0.0793347	0.0613755
ACAGCATAGAGCCAGT-1	1	10	58	3856	8.25764	17952	9.79551	45.7275	53.6765	61.113	71.8583	735	6.60123	4.09425	LN	0.393742	0.178105	0.0279315	0.118257	0.0685649	0.0541298	0.054234	0.122059	0.0105468	0.150139	0.148598	1.21114	2.90371	0.300662	0.0731948	2.19788	0.0735748	0.0475688	0.109129	0.0752045	0.0695185	0.0270101	0.0725583	0.0571445	0.039295	0.0433618	0.0746708	0.0106663	0.0619354	0.0545876	0.0659701	0.0656025	0.0572902	0.0645991
ACAGCGCACCCGCAGC-1	1	10	80	1979	7.59085	6474	8.7757	47.3896	55.051	63.1294	74.7606	388	5.96358	5.9932	LN	0.0995484	0.0296613	0.00767127	0.0875786	0.0346179	0.00711378	0.0128448	0.0384652	0.000774575	0.0138871	0.0056003	0.420981	0.952428	0.0259033	0.0144615	0.893311	0.105748	0.0174988	0.0612711	0.0346061	0.02897	0.0200872	0.04073	0.035505	0.0165948	0.0192909	0.0362977	0.00426993	0.027172	0.0226545	0.0325952	0.042509	0.0250718	0.0251032
ACAGGCTTGCCCGACT-1	1	53	87	3439	8.14323	16276	9.69751	48.9862	56.6355	64.248	74.6928	712	6.56948	4.37454	LN	0.229131	0.0726249	0.054438	0.0515197	0.10794	0.125785	0.0768108	0.340149	0.0184459	0.0665167	0.0922125	2.10363	1.07631	0.366767	0.100335	2.18602	0.0470108	0.0653706	0.048857	0.0591486	0.0603088	0.0457302	0.0483156	0.0582617	0.0587948	0.0641625	0.0669852	0.015717	0.0477397	0.047268	0.0516287	0.06287	0.0578206	0.0696225
ACAGGTGGAGGTGAGG-1	1	51	39	3839	8.25323	19203	9.86287	46.524	54.2988	61.933	73.0303	587	6.37673	3.05681	LN	0.226352	0.145647	0.0512696	0.218029	0.0741266	0.0450498	0.0629379	0.28722	0.106527	0.0570041	0.0373067	2.08747	2.21617	0.515192	0.0626666	2.12546	0.107791	0.159573	0.0736252	0.0644651	0.0657019	0.0541016	0.0657595	0.0718927	0.0388861	0.0525289	0.0730866	0.0203345	0.040224	0.038567	0.0625388	0.0679305	0.0636181	0.0497605
ACATAATAAGGCGGTG-1	1	21	63	3207	8.0734	13000	9.47278	45.5769	53.5615	61.5077	72.6462	513	6.24222	3.94615	LN	0.340383	0.114083	0.109402	0.0432832	0.0298956	0.146848	0.0226118	0.0375047	0.0246644	0.0491601	0.0547857	0.873404	1.85007	0.205973	0.0959681	1.63155	0.253835	0.058285	0.0665888	0.0567831	0.058731	0.0585803	0.049956	0.0296647	0.047116	0.0353448	0.0447906	0.0123421	0.0373192	0.0374718	0.0476756	0.0549927	0.0484224	0.0635527
ACATCCCGGCCATACG-1	1	55	57	4231	8.35043	21539	9.97767	46.7756	54.4083	61.6092	72.2318	945	6.85224	4.38739	LN	0.665339	0.612199	0.11716	0.0919842	0.299971	0.119266	0.0579217	0.0721171	0.0603906	0.0710848	0.0914723	1.5818	2.59665	0.414628	0.0998164	2.68794	0.0863419	0.157545	0.130494	0.0784469	0.0859321	0.0676405	0.0665922	0.087292	0.0634766	0.0445674	0.0561606	0.0198141	0.0506281	0.0527391	0.0674452	0.0721765	0.062686	0.0703479
ACATCGATCGTTTACC-1	1	42	62	3664	8.20658	16073	9.68496	45.1627	52.9273	60.3372	71.3992	676	6.51767	4.20581	LN	0.349177	0.286993	0.0322583	0.0282971	0.0846933	0.148248	0.0320905	0.0840525	0.0400182	0.134829	0.0587781	1.34932	1.35742	0.547295	0.573788	2.26905	0.0805476	0.0547562	0.0703064	0.0601959	0.075404	0.0409569	0.0435217	0.0687638	0.0551067	0.0338496	0.0656234	0.0149276	0.0550586	0.0494319	0.0545607	0.0664012	0.0601678	0.0860514
ACATCGGTCAGCCGCG-1	1	41	37	4602	8.43446	27974	10.2391	46.5146	54.9975	62.8691	73.7578	1280	7.1554	4.57568	LN	3.10742	0.123176	0.0548595	0.327712	0.0484342	0.0753037	0.0401064	0.146163	0.0725831	0.0805682	0.0400311	1.61166	2.54948	0.402628	0.0599927	3.20095	0.561319	0.0720927	0.0526568	0.0874186	0.0634449	0.0516143	0.0881348	0.053108	0.0597052	0.0395306	0.0705651	0.0211105	0.0580712	0.041612	0.0894589	0.0982535	0.0640707	0.0891649
ACATCGTATGCAATGG-1	1	45	81	4446	8.39998	24129	10.0912	46.04	53.732	61.4572	72.0751	786	6.66823	3.25749	LN	1.37989	0.340542	0.111911	0.154002	0.121393	0.271984	0.133351	0.144994	0.00413924	0.146585	0.0602812	1.77669	2.68904	0.425592	0.142987	2.79637	0.0839492	0.141638	0.232851	0.0819731	0.0969704	0.0803901	0.0901248	0.0978932	0.0778659	0.0797576	0.0653611	0.00593418	0.0797604	0.051679	0.0671167	0.0842152	0.0677454	0.084941
ACATCGTTAACCTAGT-1	1	9	75	3881	8.26411	18734	9.83815	45.8418	53.7419	61.3964	72.259	805	6.69208	4.297	LN	0.792876	0.270755	0.0937158	0.0728453	0.0244418	0.094044	0.0557564	0.0433677	0.00932972	0.187904	0.030456	1.4278	2.3988	0.412579	0.03141	2.58341	0.0749074	0.098258	0.076537	0.0729091	0.0605397	0.0680443	0.0595859	0.0330372	0.0638297	0.0396766	0.0428172	0.010539	0.0644825	0.0324431	0.0626879	0.0784071	0.0580686	0.0377802
ACATCTCAACGCGTAA-1	1	4	74	2995	8.00503	12188	9.40829	46.4227	54.3732	61.9544	73.1047	642	6.46614	5.26748	LN	0.324068	0.0569806	0.0206538	0.0597003	0.0262443	0.0224423	0.0491476	0.118607	0.0141496	0.0336039	0.0111877	0.786738	1.90206	0.139354	0.0500001	1.53035	0.172484	0.0437996	0.060177	0.057501	0.0398632	0.0388627	0.0466662	0.0295558	0.0391583	0.0354667	0.045147	0.0101988	0.0332251	0.0243489	0.0491	0.0568575	0.0466656	0.0648923
ACATTAGTTTATATCC-1	1	51	61	4186	8.33974	21379	9.97021	45.8394	53.5526	61.3172	72.4449	1101	7.00488	5.14991	LN	0.408666	0.197912	0.208301	0.133369	0.244862	0.114999	0.0521394	0.243376	0.0521712	0.105601	0.0224758	1.69571	2.85839	0.438947	0.138939	2.35784	0.413819	0.0821313	0.175325	0.0768077	0.0787108	0.0851773	0.0770608	0.0934261	0.0613596	0.0487718	0.0735481	0.0188461	0.0616946	0.0323433	0.0699862	0.0799282	0.0604907	0.0724378
ACCAAACTAGAAATCC-1	1	3	67	3001	8.00703	11559	9.35531	45.5835	53.5254	61.2164	72.1602	654	6.48464	5.65793	LN	0.625608	0.101909	0.0271294	0.0816102	0.02457	0.0374077	0.166372	0.0756022	0.013425	0.0216689	0.016428	0.886127	1.18831	0.140958	0.179177	1.49647	0.103692	0.038916	0.0419234	0.0525506	0.0590504	0.0353769	0.0504296	0.0382252	0.0376571	0.0539299	0.0545884	0.0109212	0.0314369	0.0250733	0.0458698	0.0554055	0.0433856	0.0659791
ACCAACGCTTATTTAT-1	1	53	49	5560	8.62353	38891	10.5685	48.9573	56.5761	63.9711	74.1945	1260	7.13966	3.23982	LN	0.558149	0.423621	0.281196	0.130098	0.128128	0.335616	0.0838005	0.165288	0.0735312	0.407831	0.0700981	3.1027	4.88335	0.546885	0.125831	5.51804	0.375155	0.174602	0.21579	0.0997726	0.0971282	0.107243	0.0865102	0.075486	0.089273	0.0633175	0.0737183	0.0226031	0.0895753	0.0447456	0.109703	0.117279	0.086267	0.0762016
ACCAAGAACGCGTGTC-1	1	17	49	3891	8.26668	18305	9.81498	45.4411	53.581	61.3384	72.4064	707	6.56244	3.86233	LN	0.268151	0.14305	0.0311681	0.0263846	0.367963	0.210556	0.0434034	0.470028	0.0933879	0.0681706	0.159947	2.34055	1.09099	0.498673	0.0956365	2.21912	0.215315	0.0722778	0.0693649	0.0634311	0.0714341	0.0350373	0.0395487	0.0737873	0.0624644	0.050253	0.0818331	0.0219248	0.0545176	0.0695574	0.0629991	0.0633036	0.0614301	0.0635276
ACCAATATGCAAGTTA-1	1	56	78	4386	8.3864	26288	10.1769	49.0414	56.9233	64.6911	75.0228	712	6.56948	2.70846	LN	0.251041	0.14643	0.264332	0.121576	0.0885648	0.120694	0.0410756	0.460993	0.0446976	0.258648	0.0617352	4.16285	1.69464	0.39238	0.056455	2.62071	0.119588	0.0890629	0.10573	0.0628574	0.0755922	0.0754114	0.069091	0.068577	0.057961	0.0537479	0.0774616	0.018166	0.0732318	0.0461377	0.0781865	0.0803822	0.057706	0.0535809
ACCACAACTCAGAACA-1	1	7	81	3185	8.06652	13371	9.50092	45.4341	53.616	61.4988	72.8442	775	6.65415	5.79613	LN	0.217842	0.209457	0.02131	0.026697	0.0334675	0.023	0.0290418	0.142544	0.0139054	0.0225938	0.13107	0.662475	2.27635	0.115428	0.035803	1.85365	0.0650824	0.127648	0.0956463	0.0543639	0.0581875	0.030039	0.0398135	0.0445489	0.0292815	0.03975	0.0557787	0.013061	0.0349958	0.0470073	0.0519882	0.0541454	0.0425278	0.0384327
ACCACAAGTTTCTATC-1	1	30	54	3972	8.28728	18840	9.84379	45.6476	53.5403	61.3057	72.155	763	6.63857	4.04989	LN	0.86228	0.412727	0.057247	0.101388	0.0577228	0.122304	0.0719205	0.177075	0.0175045	0.192291	0.0315577	0.911154	2.76818	0.271206	0.0555125	2.40286	0.0821356	0.0852919	0.109185	0.0716394	0.0768137	0.0476754	0.0615017	0.0576911	0.0551502	0.0554971	0.0662236	0.0120362	0.0601647	0.0313664	0.0637963	0.0658037	0.0541409	0.0556983
ACCACGTGCAGCTATA-1	1	48	76	4445	8.39976	23186	10.0513	45.2299	52.6136	60.2605	71.3793	884	6.78559	3.81265	LN	0.782699	0.596136	0.0957224	0.126845	0.0370734	0.1382	0.0841888	0.171314	0.0311643	0.0756821	0.1195	1.36167	3.55831	0.394567	0.0531088	2.85263	0.107653	0.0704575	0.16884	0.0838249	0.0828407	0.0595903	0.0698384	0.0396578	0.0671114	0.058847	0.0678993	0.0154743	0.0624688	0.057271	0.072134	0.0778488	0.0687298	0.0456582
ACCAGCCCGGTCTTTG-1	1	4	72	4437	8.39796	23134	10.0491	45.8546	53.7521	61.0573	71.9201	844	6.73934	3.64831	LN	0.874748	0.319667	0.12805	0.202698	0.0562571	0.097305	0.100518	0.174743	0.0363223	0.104177	0.0280727	1.94617	3.35349	0.346655	0.0544553	2.46896	0.128412	0.117165	0.0937013	0.0791767	0.0710682	0.0728874	0.0805372	0.0489898	0.04985	0.0715962	0.0674046	0.0163861	0.0705386	0.0541035	0.0736873	0.0847826	0.063363	0.0648802
ACCAGGAGTGTGATCT-1	1	3	55	3823	8.24905	17742	9.78375	45.0795	53.0887	60.8331	71.931	755	6.62804	4.25544	LN	0.674717	0.334031	0.0337032	0.0871388	0.0652837	0.0972155	0.03478	0.12288	0.0203292	0.0389576	0.023996	1.36659	2.24948	0.540934	0.0525636	2.23884	0.0490376	0.172112	0.0321326	0.0656389	0.0661826	0.0402556	0.0537249	0.0563462	0.0531424	0.0390473	0.059964	0.0131695	0.0428601	0.0267687	0.0574507	0.0614556	0.0598343	0.0513571
ACCATATCCGCAATAA-1	1	38	56	3490	8.15794	15572	9.65329	45.6332	53.6604	61.5271	72.5726	697	6.54822	4.47598	LN	0.396564	0.221977	0.0416826	0.032307	0.0365019	0.137059	0.0275898	0.0994717	0.0336569	0.0447333	0.0423945	0.882087	2.31486	0.358349	0.0834035	2.25328	0.12315	0.0540837	0.151476	0.0661792	0.0622506	0.0417102	0.0416292	0.0328497	0.0466143	0.0330523	0.0565892	0.0141267	0.0384117	0.0485845	0.0630292	0.0569162	0.0574195	0.0585082
ACCATCGTATATGGTA-1	1	42	42	2365	7.76896	6823	8.8282	36.2011	44.6431	54.668	68.5329	219	5.39363	3.20973	LN	0.290506	0.0175945	0.284868	0.0109226	0.0245464	0.281977	0.0163126	0.395466	0.0804592	0.0317031	0.108044	0.496378	0.476719	0.398512	0.0898147	0.264937	0.00788952	0.0130414	0.148151	0.036457	0.0282404	0.0567484	0.0241861	0.0384038	0.0527637	0.0296676	0.0608516	0.0179214	0.0324071	0.0488603	0.0344018	0.0414726	0.0472029	0.052978
ACCCATCTTGAGGGTA-1	1	37	37	2768	7.92624	11053	9.31055	45.6256	54.3291	62.4355	73.7899	630	6.44731	5.69981	LN	0.711056	0.0771599	0.0748291	0.0326818	0.159485	0.0257633	0.0331785	0.0331744	0.0925012	0.0238096	0.0228775	0.737034	1.02751	0.168135	0.0573166	1.47899	0.0605316	0.0301717	0.0775875	0.0537689	0.0499253	0.0457717	0.055374	0.0615172	0.0246321	0.0352789	0.0376088	0.0162897	0.0308237	0.0264402	0.051458	0.0561319	0.0422802	0.0487961
ACCCGGAAACTCCCAG-1	1	57	65	4140	8.32869	19282	9.86698	42.0703	50.1297	59.0706	70.7344	613	6.42	3.17913	LN	0.611377	0.0922812	0.378543	0.0749108	0.269811	0.276177	0.183348	1.21707	0.0831009	0.056758	0.0410086	2.11358	0.881344	0.541368	0.309356	1.96537	0.140908	0.329235	0.0350096	0.0710542	0.0635832	0.0964024	0.0638315	0.0870349	0.0664407	0.0734904	0.0884984	0.0211865	0.0486743	0.0368306	0.0613287	0.0687603	0.0701558	0.0887514
ACCCGGTTACACTTCC-1	1	42	48	3156	8.05738	12019	9.39433	42.4411	50.5283	59.0149	70.9294	481	6.17794	4.002	LN	0.561064	0.102306	0.279245	0.0346281	0.0512319	0.236818	0.0525725	0.243961	0.0639596	0.0232512	0.0780002	1.02508	0.970447	0.472375	0.0610089	1.24556	0.116295	0.0322787	0.0438759	0.0535762	0.0511841	0.0686571	0.0446555	0.0423476	0.0602889	0.0421697	0.0676515	0.0150384	0.0321073	0.0507292	0.0526813	0.0532646	0.0662245	0.0507592
ACCCGTGTCATCAGTA-1	1	58	54	4841	8.48508	28271	10.2496	47.1543	54.9538	62.4032	73.0324	841	6.73578	2.97478	LN	0.914772	0.308049	0.0906203	0.114436	0.104512	0.112539	0.159037	0.245872	0.0388582	0.0623592	0.205501	2.58272	3.06541	0.590351	0.10825	4.30851	0.0663329	0.105501	0.117496	0.0885728	0.0798647	0.0654307	0.0679183	0.0664852	0.062036	0.0755724	0.0884528	0.0197503	0.0521679	0.0601819	0.0855465	0.0777498	0.0677872	0.0701416
ACCCTATGCCATATCG-1	1	56	40	5328	8.58092	35931	10.4894	47.7332	55.306	62.6813	73.2905	893	6.79571	2.48532	LN	0.77869	0.270779	0.0568542	0.214851	0.174208	0.129183	0.0648327	0.381126	0.0344761	0.28319	0.0573128	3.38492	4.60018	0.448905	0.127806	4.44738	0.248201	0.266104	0.198299	0.10167	0.0947443	0.0578021	0.102623	0.0951505	0.0630279	0.0541215	0.101468	0.0198342	0.0860624	0.0507278	0.0910281	0.101247	0.0770695	0.0807117
ACCCTCCCTTGCTATT-1	1	48	84	4966	8.51057	31845	10.3687	48.6073	56.6306	63.853	74.0053	1184	7.0775	3.71801	LN	2.0261	0.165042	0.0744743	0.0841347	0.0671557	0.105936	0.0996879	0.254868	0.0156402	0.202266	0.0548225	2.41349	3.4762	0.246707	0.0705992	4.32109	0.305564	0.15698	0.132215	0.0944273	0.0802604	0.0728807	0.0694971	0.0529444	0.0573945	0.0647857	0.0853648	0.01429	0.0791787	0.0490461	0.0743987	0.105316	0.0577448	0.0570263
ACCCTTCATCTGCGAA-1	1	13	65	4897	8.49658	30039	10.3103	47.5415	55.358	62.7884	73.1982	779	6.65929	2.5933	LN	0.763412	0.329267	0.163707	0.107967	0.0712215	0.126309	0.0883394	0.10713	0.0217394	0.173493	0.0543469	2.15391	5.01307	0.451159	0.0736404	3.47848	0.0788914	0.0935755	0.281299	0.09144	0.0898721	0.0880829	0.0614441	0.0780503	0.0637018	0.0554689	0.0644099	0.0142036	0.0800699	0.0576331	0.0865134	0.0913786	0.065754	0.079013
ACCCTTTAGTTCTCCA-1	1	6	80	3976	8.28828	19877	9.89737	46.3098	54.3342	62.0768	73.0744	764	6.63988	3.84364	LN	0.353133	0.150196	0.0382961	0.0387379	0.0221806	0.164162	0.0743951	0.113354	0.00865177	0.0531168	0.084673	1.26363	3.50062	0.412391	0.0296966	2.44584	0.0788243	0.0773568	0.0743127	0.0714261	0.0643152	0.0471874	0.0380387	0.0269911	0.0557298	0.0535887	0.0577792	0.0108398	0.0434197	0.0450194	0.0670734	0.0692992	0.0601456	0.0390223
ACCGAAAGGGCCCTGC-1	1	9	53	3928	8.27614	19166	9.86095	46.8277	54.8158	62.4283	73.0825	875	6.77537	4.56538	LN	0.331747	0.192187	0.177363	0.0362439	0.23019	0.149363	0.0273864	0.137601	0.0196747	0.159192	0.0269368	1.32321	2.61314	0.364539	0.0959494	2.57628	0.182192	0.0696528	0.0819288	0.0745224	0.0695014	0.072655	0.0394874	0.07001	0.0625917	0.0305651	0.0596548	0.0137611	0.0637195	0.0337406	0.0651854	0.0718944	0.0558481	0.0770073
ACCGACACATCTCCCA-1	1	61	67	4120	8.32385	18190	9.80868	40.4563	48.807	58.1034	70.0055	443	6.09582	2.4354	LN	0.188047	0.0396603	0.18043	0.0430193	0.410755	0.595581	0.348769	1.27477	0.224133	0.0493047	0.139815	2.51718	0.716448	0.650362	0.0557891	1.19817	0.0558475	0.0318697	0.13164	0.0549394	0.0530506	0.0814255	0.0648818	0.0798193	0.0805815	0.0784752	0.0973672	0.0341305	0.0498828	0.0718704	0.0555847	0.0599361	0.0698332	0.0677651
ACCGACTGAGTCCCAC-1	1	28	66	4542	8.42134	25876	10.1611	47.7817	55.6964	63.2285	73.4928	742	6.6107	2.86752	LN	1.77468	0.122764	0.0358793	0.0668437	0.172296	0.0782972	0.0577904	0.141038	0.022927	0.0557289	0.0978961	2.03169	2.55889	0.373973	0.0890809	3.58501	0.0765982	0.170111	0.177252	0.0899001	0.0597456	0.0386173	0.0553143	0.0808608	0.0539534	0.0555466	0.0651138	0.0126946	0.0432816	0.0563208	0.070161	0.0783768	0.0664193	0.0906608
ACCGCAATAACTGCCT-1	1	51	79	3846	8.25505	18151	9.80654	43.4246	51.9531	60.8672	72.4919	669	6.50728	3.68575	LN	0.741953	0.0639826	0.0680094	0.0499154	0.115434	0.466924	0.347923	0.414	0.238229	0.0421442	0.144377	1.99063	1.12662	0.347694	0.126733	1.89035	0.0665328	0.056169	0.119268	0.0756452	0.0463466	0.0647719	0.0500737	0.0646089	0.0733498	0.0755163	0.0891925	0.0306503	0.0411683	0.0637166	0.0675441	0.0678391	0.0541175	0.0752498
ACCGTTCCCGCTCTGA-1	1	5	65	4118	8.32337	20346	9.92069	45.7191	53.4896	61.211	71.8421	581	6.36647	2.8556	LN	0.573121	0.143308	0.0556001	0.0254946	0.0479961	0.0445045	0.175962	0.127381	0.0139231	0.0671641	0.0347038	1.26604	3.05176	0.492476	0.0899401	2.65638	0.0693877	0.318937	0.242041	0.0746338	0.0702138	0.0489068	0.0324714	0.0488664	0.0389991	0.0716631	0.0696669	0.00964548	0.0492347	0.0576624	0.0651741	0.0716745	0.0700781	0.0629224
ACCTAATCGACTTCCT-1	1	32	30	1880	7.53956	5764	8.65956	45.2811	53.1922	61.433	74.1325	429	6.06379	7.44275	LN	0.223215	0.0206984	0.0270802	0.213813	0.00895682	0.0147889	0.0191573	0.123911	0.00347385	0.017376	0.00543914	0.422971	0.618721	0.0670872	0.00738189	0.689209	0.0209178	0.0562698	0.00400407	0.034617	0.0263265	0.0457052	0.0449765	0.0152223	0.0248738	0.0223623	0.0370337	0.00663009	0.0247106	0.0230511	0.03203	0.0366155	0.0289872	0.0135196
ACCTACTATAAATCTA-1	1	68	58	5100	8.53719	31229	10.3491	46.8571	54.6319	61.9264	72.3366	1121	7.02287	3.58961	LN	0.966283	0.19333	0.12433	0.0590612	0.1322	0.200469	0.224034	0.326285	0.0626789	0.20266	0.0904062	2.68783	3.48031	0.681998	0.238748	4.2925	0.275231	0.21676	0.115973	0.0984015	0.0685418	0.0783567	0.0496569	0.0801048	0.071624	0.0842595	0.0985659	0.0215767	0.0728817	0.0590209	0.094528	0.0865399	0.0783173	0.0963542
ACGAGAACCCATCACG-1	1	8	34	5025	8.52238	30297	10.3188	45.7537	53.7413	61.2701	72.0269	1135	7.03527	3.74625	LN	0.774992	0.163863	0.0975024	0.0807367	0.0831381	0.0985136	0.158838	0.391691	0.0457106	0.247685	0.0274968	1.80168	5.34844	0.782043	0.0718015	3.27251	0.113762	0.185762	0.0471482	0.0833948	0.0781313	0.0654253	0.0610788	0.0725373	0.0496652	0.0790144	0.0874984	0.0168387	0.071988	0.0257129	0.0767872	0.101825	0.0799927	0.0577515
ACGAGATATTTGCTTA-1	1	9	81	1952	7.57712	6391	8.7628	47.9581	56.204	64.1371	75.6689	402	5.99894	6.2901	LN	0.222866	0.0534944	0.0150914	0.0509258	0.0111411	0.0388618	0.0184049	0.0144843	0.000802113	0.0101989	0.0092793	0.398618	0.761708	0.0446396	0.0145206	0.993236	0.05321	0.0164117	0.0055696	0.0355709	0.0441153	0.0407755	0.0348669	0.0228347	0.031405	0.0276291	0.0172125	0.00273746	0.0168848	0.0168917	0.0317519	0.0382574	0.0288905	0.0467407
ACGATACATAGAACTA-1	1	22	80	1745	7.46508	5493	8.61141	46.4773	55.1065	63.6993	76.3881	326	5.78996	5.93483	LN	0.0990165	0.0199328	0.0472443	0.00793852	0.010913	0.00626434	0.00413572	0.0131883	0.000712302	0.00959479	0.0041592	0.529304	0.644382	0.0371601	0.00657592	0.843182	0.00860798	0.00873666	0.00653597	0.0376917	0.032885	0.0315396	0.0266374	0.0648593	0.0261986	0.0108869	0.0271177	0.00320344	0.023109	0.0145312	0.0345421	0.0335796	0.0312308	0.0186289
ACGATCATACATAGAG-1	1	25	63	4198	8.3426	23060	10.0459	47.4371	55.464	62.9792	73.4779	742	6.6107	3.21769	LN	0.875205	0.301205	0.0487458	0.102866	0.0906878	0.0729313	0.058749	0.245017	0.0236317	0.0799451	0.0783824	2.1537	2.51984	0.314562	0.0545865	3.19969	0.08315	0.0783996	0.0865996	0.081497	0.069102	0.0618178	0.0693113	0.0650631	0.0443128	0.0525118	0.0833948	0.0151888	0.0628649	0.0535283	0.0750737	0.0749848	0.0602393	0.0546419
ACGATGCATATGTTAT-1	1	37	43	3245	8.08518	13935	9.54223	45.3319	53.7208	61.8371	72.9243	647	6.47389	4.64299	LN	0.469236	0.15463	0.0326198	0.0359962	0.073311	0.0928204	0.196362	0.111558	0.0471789	0.0309597	0.156559	1.13698	1.28883	0.140973	0.12366	2.18122	0.0564063	0.0638162	0.0663793	0.0628473	0.0609721	0.0380367	0.044672	0.0429503	0.0437422	0.0591714	0.0644382	0.0133529	0.0317016	0.0470748	0.0549425	0.0596208	0.0475524	0.0718843
ACGATGGATCCGATGC-1	1	10	70	2524	7.834	9444	9.15324	46.8234	54.4579	62.5159	74.1847	513	6.24222	5.43202	LN	0.161656	0.105704	0.0120338	0.0156624	0.0156953	0.0635071	0.0161413	0.183321	0.00138372	0.0097867	0.00771141	0.810013	1.1331	0.108088	0.0117838	1.40417	0.0302305	0.0228567	0.063717	0.0431257	0.0416471	0.019495	0.0505298	0.0264234	0.0376827	0.0212601	0.0496165	0.00453695	0.0178656	0.0191668	0.0416529	0.0491321	0.0409434	0.0179613
ACGCAAACTAATAGAT-1	1	63	47	4921	8.50147	28303	10.2508	45.9351	53.6798	61.0642	71.8864	1138	7.03791	4.02078	LN	1.00004	0.235586	0.148999	0.0660191	0.126198	0.334062	0.0773162	0.186252	0.0474788	0.0935778	0.278071	1.89776	4.05738	0.379978	0.137539	3.27266	0.379223	0.244349	0.290493	0.0785598	0.0975289	0.0761566	0.0548821	0.0744122	0.0840078	0.05046	0.0677843	0.0185372	0.0616044	0.0764531	0.0737906	0.0856705	0.0703892	0.0816786
ACGCATTCGTGAGTAC-1	1	33	61	4756	8.46737	28067	10.2424	47.0089	54.915	62.6323	73.3495	790	6.6733	2.81469	LN	1.37313	0.316589	0.149865	0.0539978	0.102865	0.126868	0.138203	0.193092	0.00802532	0.041478	0.0408318	1.82185	3.34398	0.569578	0.0864951	4.36204	0.148378	0.158204	0.207953	0.0990897	0.0796386	0.07834	0.0467083	0.0679151	0.0613394	0.0614668	0.0757089	0.0101626	0.036049	0.0472235	0.0831592	0.0928469	0.0774542	0.0621908
ACGCCAGATGATTTCT-1	1	17	73	3191	8.0684	13504	9.51082	47.2453	55.2577	62.811	73.4079	611	6.41673	4.52459	LN	0.280738	0.156461	0.0433081	0.0957666	0.105204	0.0330242	0.0621741	0.122346	0.00814614	0.0468684	0.0149992	0.866629	1.7615	0.175438	0.0480361	2.25505	0.0395413	0.0540646	0.0344804	0.0580676	0.0624278	0.0473814	0.0642196	0.0622409	0.0277609	0.0447461	0.0570807	0.0104437	0.0440827	0.0249772	0.0534841	0.0541969	0.0449793	0.0457878
ACGCCGCTAGACGACC-1	1	43	71	4640	8.44269	27364	10.217	47.2884	54.8202	62.6188	73.3043	985	6.89366	3.59962	LN	1.47613	0.291772	0.0452614	0.0529806	0.114716	0.0421827	0.0459125	0.281353	0.014807	0.109766	0.0570265	1.98121	3.08516	0.331115	0.359177	3.44003	0.201535	0.115186	0.390869	0.0825123	0.0862077	0.0409617	0.0560705	0.0725366	0.0392418	0.0545886	0.0833113	0.0137209	0.0625812	0.0451399	0.077271	0.0890026	0.0672222	0.100466
ACGCGAAGTCAGACGA-1	1	49	59	4251	8.35514	21840	9.99154	45.9203	53.9469	61.5705	72.0788	890	6.79234	4.07509	LN	0.731889	0.226601	0.0372421	0.0405533	0.120045	0.0462013	0.0617868	0.207423	0.0772659	0.0515806	0.146677	1.07261	2.87757	0.527221	0.15973	3.30386	0.131993	0.0846944	0.188898	0.0707318	0.0666709	0.0512053	0.0518816	0.0654653	0.0413447	0.0552004	0.0735487	0.019683	0.0452047	0.0593775	0.0674039	0.0658297	0.0787588	0.0748147
ACGCGCTACACAGGGT-1	1	41	31	4472	8.40581	25002	10.1268	46.9282	55.0956	62.687	73.1142	1284	7.15851	5.13559	LN	2.13202	0.183166	0.0379676	0.0808156	0.0421277	0.0745266	0.0372759	0.116411	0.0572856	0.0562223	0.0606941	1.34623	2.67552	0.351145	0.0674281	3.58945	0.176596	0.0961121	0.0842845	0.0812984	0.0770608	0.0335261	0.0566947	0.0487751	0.0475897	0.0436892	0.0617461	0.0168436	0.0526165	0.0410123	0.072208	0.0742165	0.0524895	0.0552
ACGCGGGCCAAGGACA-1	1	34	62	3565	8.1792	16421	9.70638	46.2518	54.3694	61.8415	72.5961	773	6.65157	4.70739	LN	1.20572	0.0536807	0.0372863	0.115736	0.0578322	0.0208882	0.0404369	0.063294	0.00186818	0.047001	0.0162403	0.945672	2.15701	0.304251	0.0861507	1.87243	0.353771	0.0643193	0.0691322	0.0669901	0.0540028	0.0343991	0.0650021	0.0443901	0.0235079	0.0403953	0.0469982	0.00704915	0.0404255	0.0252045	0.0643266	0.067508	0.0552893	0.0664122
ACGGACTCTCAAAGCG-1	1	61	75	3069	8.02943	10212	9.23142	36.7215	45.613	55.7579	68.4978	222	5.40717	2.17391	LN	0.158775	0.0171985	0.591667	0.0265251	0.133565	0.305033	0.203218	1.01247	0.633888	0.0411384	0.0811431	0.867425	0.499929	0.470463	0.0130452	0.219739	0.0350369	0.0381674	0.0211605	0.0426938	0.0255126	0.0648682	0.0434621	0.0710986	0.0585202	0.0574792	0.0690029	0.0519717	0.0515298	0.0469074	0.0408775	0.0467521	0.0590507	0.0293381
ACGGATGGTGCGGATA-1	1	57	79	4031	8.30202	19816	9.8943	46.2	53.8201	61.5412	72.4869	654	6.48464	3.30036	LN	0.350238	0.0988356	0.152473	0.341469	0.31913	0.241656	0.0547687	0.163331	0.00656852	0.0550455	0.0799205	2.07648	1.99123	0.43034	0.0569566	2.14322	0.134503	0.326463	0.0501767	0.0714959	0.0584686	0.0752654	0.0838011	0.0831186	0.0631294	0.0573873	0.0690835	0.00953776	0.0407718	0.062295	0.0653783	0.0714037	0.0563212	0.0498705
ACGGCACTTGCTTGGG-1	1	52	60	4455	8.40201	23854	10.0797	46.7678	54.4353	61.9058	72.7216	987	6.89568	4.13767	LN	0.711822	0.363912	0.0546531	0.355263	0.156541	0.0467748	0.0433714	0.18608	0.0347392	0.0718881	0.103753	1.85034	2.68521	0.459022	0.161186	3.36049	0.216778	0.291518	0.247156	0.0802738	0.0940781	0.0584999	0.0853063	0.0778187	0.0535294	0.054253	0.0834469	0.0159286	0.073392	0.0588498	0.0707151	0.0802543	0.0680909	0.0898187
ACGGCCAACATGGACT-1	1	53	55	4332	8.37402	22870	10.0376	46.0691	54.0052	61.5566	72.5448	960	6.86797	4.19764	LN	0.49737	0.27708	0.0293622	0.224985	0.0466061	0.0450259	0.184902	0.108692	0.0324851	0.0771849	0.0622799	1.86309	3.16483	0.514426	0.0862577	2.80414	0.213567	0.0826946	0.0979786	0.0762563	0.0784191	0.0391686	0.0734207	0.0460522	0.0387164	0.0672313	0.0749868	0.0178198	0.0511014	0.0481251	0.0635193	0.0788966	0.0686407	0.0605536
ACGGCGACGATGGGAA-1	1	49	77	4497	8.41139	24519	10.1072	46.0949	54.0275	61.7725	72.6375	787	6.6695	3.20976	LN	1.03584	0.166095	0.192089	0.0540232	0.181803	0.311961	0.069445	0.266713	0.0193065	0.0704687	0.0820204	1.5629	3.57004	0.382744	0.0765647	2.88382	0.185568	0.281725	0.0336444	0.0812157	0.0689677	0.0870915	0.048808	0.0878778	0.0680187	0.0600645	0.081912	0.0134807	0.054534	0.0519696	0.0682315	0.0860134	0.057021	0.0624495
ACGTACAGATTTCTCT-1	1	10	66	3321	8.10832	14146	9.55726	46.3594	54.0718	62.0458	73.109	586	6.37502	4.14251	LN	0.24266	0.0956949	0.0726513	0.0609792	0.0208458	0.0453678	0.0288185	0.154293	0.00780807	0.0735156	0.033477	0.930793	2.34125	0.267189	0.0384572	1.83945	0.0703435	0.0973574	0.110418	0.0503812	0.052942	0.0501373	0.046584	0.0333651	0.0428144	0.0392106	0.0654721	0.00875935	0.0391857	0.0382805	0.0521882	0.0627869	0.0533221	0.0506652
ACGTAGATTGCTGATG-1	1	33	67	3635	8.19864	17442	9.76669	45.6083	54.0076	61.9768	73.1453	793	6.67708	4.5465	LN	1.43354	0.100769	0.0190882	0.0531248	0.148994	0.0498483	0.0210106	0.131684	0.00476946	0.196433	0.0266967	1.09372	2.07378	0.229066	0.0331448	2.13569	0.0937961	0.0881765	0.0351102	0.0705224	0.0534235	0.0321794	0.0512348	0.0715512	0.0371268	0.0378887	0.0734353	0.00678642	0.0674967	0.0316937	0.0659024	0.0672879	0.0541742	0.0339116
ACGTAGGAGAGTCGCT-1	1	70	72	4378	8.38458	23731	10.0746	46.5804	54.5405	61.7252	72.2683	1062	6.96885	4.47516	LN	1.24372	0.22878	0.114854	0.0642135	0.051709	0.0851325	0.0649604	0.253537	0.0590241	0.111549	0.0843554	1.78723	2.71669	0.486827	0.10707	3.03035	0.134896	0.102958	0.140344	0.0857154	0.0795351	0.0764945	0.0545177	0.0393265	0.0468896	0.0558406	0.0849674	0.0187998	0.0617623	0.0492422	0.0707488	0.0822128	0.0619354	0.0648606
ACGTGCGCCTCGTGCA-1	1	17	63	3205	8.07278	13932	9.54201	46.7772	54.2636	61.9294	73.3635	403	6.00141	2.89262	LN	0.168785	0.141079	0.0321189	0.0305523	0.0704146	0.0415996	0.0558296	0.114907	0.00372122	0.0555569	0.0230986	0.732347	2.46405	0.260992	0.053767	1.79921	0.0467157	0.0519933	0.0357658	0.0572794	0.0570523	0.0406371	0.0419986	0.0413974	0.0351763	0.0480279	0.0577673	0.00754451	0.0458033	0.0265148	0.0532439	0.0613404	0.0461045	0.0651018
ACGTTAATGTCGAAGA-1	1	41	69	3190	8.06809	13976	9.54517	46.5441	54.658	62.3569	73.5761	891	6.79347	6.37521	LN	1.27734	0.0635305	0.0640304	0.077437	0.0367532	0.0706221	0.104454	0.133555	0.0120648	0.0339483	0.0130284	0.778973	1.22965	0.157179	0.0399905	2.00552	0.0927294	0.0511513	0.0451611	0.0590573	0.0480124	0.0582589	0.0591987	0.0435657	0.0415407	0.0503922	0.0662395	0.0104766	0.0349716	0.0229294	0.0532102	0.0620176	0.0481964	0.0459656
ACGTTAGATTTGCCCG-1	1	39	39	3824	8.24931	11876	9.38236	30.7932	38.9104	48.6612	61.7043	327	5.79301	2.75345	LN	0.786641	0.0185386	0.010938	0.00829661	2.12652	0.156684	0.0155417	1.06129	0.260846	0.213593	0.280803	0.460555	0.498962	0.483238	0.0401865	0.304199	0.024665	0.0203645	0.0548753	0.0478548	0.0263704	0.0209028	0.0202693	0.0826097	0.0539615	0.0280706	0.0819741	0.0281724	0.0667134	0.0624935	0.0448004	0.049966	0.0632893	0.0603484
ACGTTCCGCGCTCCGT-1	1	8	54	4533	8.41936	25765	10.1568	48.4029	55.8471	63.1127	73.5843	894	6.79682	3.46982	LN	0.53864	0.184509	0.0611457	0.0306245	0.107714	0.0728838	0.109206	0.27995	0.0306821	0.0640417	0.152086	2.70115	2.67761	0.451904	0.157767	3.42207	0.194424	0.1068	0.0772544	0.0839025	0.0696969	0.0520162	0.0360048	0.075195	0.0468466	0.0619651	0.0828825	0.0156068	0.0466902	0.0622238	0.0789489	0.0871547	0.0689938	0.0885964
ACGTTCGTTCAGGAAA-1	1	60	44	4999	8.51719	29131	10.2796	44.959	53.1599	61.1616	72.198	1136	7.03615	3.89963	LN	0.645911	0.0956544	0.212108	0.492732	0.405925	0.138574	0.114413	0.169221	0.149396	0.165196	0.0945948	1.72621	4.335	0.571912	0.214183	3.43322	0.360399	0.101233	0.139113	0.0956465	0.0609332	0.086452	0.107593	0.102582	0.0738258	0.0734439	0.0721236	0.0280449	0.0753909	0.057714	0.08696	0.0985424	0.0690632	0.0898311
ACGTTTAGTTGTGATC-1	1	14	68	3769	8.23483	17064	9.74479	45.2356	53.1704	60.9763	71.8647	610	6.4151	3.57478	LN	0.657229	0.518995	0.0356505	0.035424	0.054959	0.155136	0.0241998	0.0789765	0.00489641	0.035871	0.0491339	1.07956	2.61731	0.414623	0.0503835	1.75089	0.0734263	0.0573565	0.0411134	0.0699347	0.0698367	0.0484749	0.0419924	0.0539256	0.0468167	0.0324299	0.0505159	0.00788538	0.0488515	0.054515	0.062792	0.0630238	0.0615192	0.0537714
ACTACAAAGAGAGGTG-1	1	71	49	4803	8.4772	26612	10.1892	46.1371	53.9155	61.461	71.7609	1215	7.10332	4.56561	LN	1.02677	0.483529	0.044539	0.0910951	0.0838721	0.0710536	0.0846205	0.231456	0.0285138	0.135464	0.0604019	1.74391	3.35907	0.678375	0.214351	3.44705	0.226284	0.115384	0.165817	0.0815099	0.0908599	0.0438608	0.0694543	0.0704062	0.0503395	0.0658547	0.0792429	0.0147543	0.0677403	0.0478491	0.0784686	0.0955764	0.0756813	0.0955991
ACTACCAGCTCTCTGG-1	1	25	41	2777	7.92949	10524	9.26151	45.7431	53.7913	61.583	72.881	485	6.18621	4.60851	LN	0.300904	0.0331681	0.0111257	0.0103153	0.0199955	0.0268799	0.0417612	0.0811903	0.0138679	0.0284542	0.0179596	0.638592	1.55283	0.180771	0.0379599	1.53244	0.0277106	0.193744	0.0406701	0.0555052	0.0348615	0.026466	0.0217794	0.0369497	0.0299256	0.0496556	0.0497749	0.0083913	0.0308303	0.0256902	0.0449515	0.0512073	0.0448909	0.0391962
ACTACGCGTTAGAATT-1	1	60	56	4668	8.4487	26605	10.1889	47.3858	54.813	62.1763	72.6067	976	6.88449	3.66848	LN	0.816167	0.383543	0.0846387	0.0827515	0.0795702	0.157982	0.0835535	0.265506	0.0336124	0.105597	0.0392913	2.6836	2.73826	0.503162	0.15718	3.31877	0.0907524	0.166949	0.148787	0.0797322	0.0845388	0.068597	0.0572643	0.0602941	0.0608455	0.0622983	0.0783858	0.0167959	0.0715929	0.0406077	0.0841068	0.099464	0.0665495	0.0838916
ACTATTCGTCCGTGGT-1	1	14	74	3813	8.24643	18231	9.81093	46.6074	54.4128	62.103	73.0404	719	6.57925	3.94383	LN	0.611085	0.161667	0.0865672	0.0296513	0.0297877	0.0288477	0.0535868	0.0919551	0.0281126	0.0522078	0.097787	1.00839	3.01126	0.411809	0.0568541	2.32748	0.0794265	0.0658165	0.183858	0.0703734	0.0604789	0.057335	0.0385702	0.0436743	0.0320607	0.0439385	0.0516519	0.0142309	0.0525278	0.0492399	0.0718015	0.0673919	0.0554083	0.0631266
ACTATTTCCGGGCCCA-1	1	59	41	5102	8.53758	29699	10.2989	45.2069	53.1129	60.8842	71.6994	1599	7.37776	5.38402	LN	1.34302	0.13347	0.130239	0.10236	0.28942	0.549536	0.131508	0.396557	0.109777	0.242699	0.122373	1.43315	3.94012	0.258802	0.877848	3.20492	0.0856787	0.137779	0.501152	0.0966782	0.0723381	0.0810829	0.0701233	0.0978545	0.0982729	0.0752472	0.110766	0.0303083	0.0881569	0.0588087	0.0842308	0.0941177	0.0559653	0.118349
ACTCAACGAATGTATT-1	1	7	33	4648	8.44441	24348	10.1002	44.595	52.5341	60.1939	70.9175	1106	7.00941	4.54247	LN	0.652511	0.292347	0.123726	0.145419	0.0897745	0.0703449	0.0880843	0.132934	0.0361575	0.270709	0.13854	1.64318	3.427	0.51736	0.376042	2.98832	0.154314	0.156584	0.116739	0.0854663	0.0761898	0.0783885	0.0790866	0.0703871	0.0535536	0.0762573	0.0799269	0.0163366	0.0738881	0.0588927	0.0685711	0.0889486	0.072659	0.0862909
ACTCAAGTGCAAGGCT-1	1	60	86	3375	8.12445	14755	9.59941	47.1772	54.5578	62.4331	73.3446	800	6.68586	5.42189	LN	0.485464	0.120043	0.0519497	0.0557499	0.0372453	0.0708013	0.0999006	0.14692	0.00648227	0.137121	0.0263218	1.23837	1.47392	0.250318	0.339594	1.95973	0.0468402	0.036983	0.050906	0.0548265	0.0565742	0.0500882	0.047829	0.0363527	0.0375215	0.063478	0.0590592	0.0100848	0.0535677	0.0320095	0.0560209	0.0590692	0.0508358	0.0817254
ACTCAATAAAGGCACG-1	1	25	69	4123	8.32458	20296	9.91823	45.7824	53.6608	61.4604	72.1719	855	6.75227	4.21265	LN	0.912414	0.0713396	0.146109	0.156615	0.123313	0.215444	0.0435538	0.286044	0.0185432	0.120429	0.0698515	1.27453	2.8375	0.346886	0.230378	2.17269	0.132184	0.0657907	0.1673	0.0746693	0.0560625	0.0670404	0.0716451	0.072442	0.0667568	0.0444578	0.0866572	0.0156165	0.0641621	0.0431797	0.0727735	0.0754339	0.0660473	0.0809005
ACTCAGACCTGCTTCT-1	1	9	43	3900	8.26899	19601	9.88339	45.9007	54.3136	62.0428	73.0269	957	6.86485	4.8824	LN	0.910171	0.116547	0.11893	0.0255231	0.0509969	0.23335	0.14102	0.164983	0.0279799	0.0671897	0.0581886	0.941047	2.85943	0.338542	0.0389753	2.62228	0.0754866	0.0927882	0.0615402	0.078199	0.0747495	0.0710756	0.0311989	0.0496314	0.0705339	0.0674911	0.0648335	0.0153445	0.0481349	0.043627	0.0636761	0.0721076	0.0599674	0.0388761
ACTCCCTAATGCTAAA-1	1	57	69	4226	8.34925	22304	10.0126	47.3772	55.3847	62.7197	73.2066	907	6.81124	4.06654	LN	0.376746	0.312123	0.0292098	0.148178	0.0968384	0.051522	0.160916	0.18941	0.0508214	0.0949899	0.0602921	1.82063	2.81483	0.370762	0.0762888	3.12793	0.22499	0.190808	0.0408738	0.0685128	0.0767404	0.034395	0.0675336	0.0642584	0.0353845	0.0631141	0.0848512	0.0205341	0.0604844	0.0397771	0.0625374	0.0790248	0.0603089	0.0642143
ACTCCCTAGAATAGTA-1	1	48	70	3206	8.07309	11533	9.35305	40.2757	48.1054	57.0363	69.5396	526	6.2672	4.56083	LN	0.194171	0.0187132	0.058586	0.129755	0.306153	0.218158	0.0330916	0.845245	0.268907	0.117397	0.135797	1.16027	0.58046	0.762868	0.0650888	0.898346	0.0284534	0.0181878	0.0418409	0.0510908	0.0257073	0.0476995	0.063023	0.0678716	0.0551118	0.0470636	0.0738395	0.0330469	0.0540437	0.0546414	0.0465524	0.0522826	0.0670792	0.0506008
ACTCGTCAGTAATCCC-1	1	36	78	3459	8.14902	15232	9.63122	45.3059	52.7442	60.5173	72.0063	724	6.58617	4.75315	LN	0.545649	0.0806565	0.0240154	0.0158584	0.0338815	0.0369419	0.420449	0.268172	0.00435816	0.169696	0.0150459	1.03056	1.73902	0.172878	0.0426262	1.83221	0.0537633	0.58153	0.114283	0.0662972	0.0556025	0.0288127	0.0247299	0.0375179	0.0369228	0.0738369	0.0829307	0.00669315	0.0637018	0.0284669	0.0444531	0.0616691	0.0519945	0.0442712
ACTCTCTGACTTAGGT-1	1	42	78	4090	8.31654	20351	9.92094	45.9044	53.9679	61.7807	72.4977	731	6.59578	3.59196	LN	1.23302	0.184464	0.0490885	0.0483499	0.040981	0.0915093	0.0615366	0.265444	0.0252505	0.0962011	0.113821	1.2576	2.40085	0.4402	0.0638644	2.83507	0.102991	0.0991937	0.226879	0.0792835	0.082477	0.0652081	0.0456734	0.0413247	0.0576425	0.0499954	0.0707125	0.0150938	0.0637505	0.0666024	0.0632217	0.074656	0.0621125	0.0516399
ACTCTCTTATACACGA-1	1	8	84	1952	7.57712	6134	8.72177	45.8265	54.0919	62.0313	74.356	420	6.04263	6.84708	LN	0.0793419	0.0456558	0.00580666	0.00685477	0.00487323	0.00726291	0.0115535	0.153893	0.0131193	0.0263531	0.00663526	0.362521	0.889228	0.104953	0.00766299	0.843666	0.0260304	0.014967	0.00962366	0.0357007	0.0451209	0.0123817	0.022082	0.0106825	0.0170977	0.0211685	0.050167	0.0083371	0.0337363	0.012575	0.032141	0.0355258	0.0289522	0.0177278
ACTCTTGTATAGTAAC-1	1	36	70	2492	7.82124	9567	9.16618	47.5384	55.7019	63.7504	75.3005	627	6.44254	6.55378	LN	0.304451	0.0897287	0.0212893	0.0430438	0.0137609	0.0563997	0.0199037	0.0432366	0.00206521	0.0331697	0.0190827	0.875078	0.895727	0.104474	0.0262546	1.46245	0.102849	0.0198789	0.0224671	0.0438536	0.0406854	0.0289896	0.0412071	0.018783	0.0368508	0.0260655	0.0400891	0.00475862	0.0402457	0.0231957	0.0438907	0.047993	0.0405069	0.0349021
ACTGAAACGCCGTTAG-1	1	57	93	2616	7.86978	10149	9.22523	47.4234	55.3454	62.883	74.2044	538	6.28972	5.30101	LN	0.154559	0.152979	0.078002	0.0103493	0.0427226	0.0134233	0.0462823	0.0479916	0.00167086	0.0268421	0.0178659	0.978803	1.00184	0.160782	0.0686775	1.5257	0.101375	0.0470759	0.0309804	0.0482392	0.0505684	0.0418797	0.0196883	0.0409573	0.0204623	0.0397355	0.0484837	0.00659464	0.0281489	0.0261926	0.0436661	0.0471338	0.041081	0.0514145
ACTGAATGGCGAAAGT-1	1	47	83	5164	8.54966	33087	10.4069	47.6199	55.4296	62.9311	73.2946	963	6.87109	2.91051	LN	1.26628	0.335127	0.0775151	0.121026	0.0575389	0.0849587	0.170538	0.140526	0.0318008	0.185149	0.0416871	3.10064	4.04482	0.454931	0.0812407	3.95338	0.0921098	0.163997	0.190116	0.0981184	0.0867069	0.0610239	0.0680481	0.0461824	0.0573338	0.0914869	0.070551	0.01708	0.0712458	0.0388646	0.0873486	0.102104	0.0656344	0.0610312
ACTGCCGTCGTAACTC-1	1	16	70	4255	8.35609	22269	10.011	46.2077	54.2593	61.9471	72.702	770	6.64769	3.45772	LN	0.597218	0.132342	0.0636348	0.0555775	0.0542861	0.0473321	0.0637516	0.251221	0.0381475	0.041264	0.106071	2.04142	2.86629	0.507594	0.101721	2.69439	0.0649363	0.0798731	0.213342	0.0792832	0.0596711	0.0499826	0.0558979	0.0589203	0.046993	0.0472237	0.0767522	0.0163472	0.0445384	0.0520655	0.0729022	0.0747841	0.0700363	0.0701704
ACTGTACGATACACAT-1	1	30	78	4231	8.35043	21947	9.99643	46.3662	53.8798	61.4344	72.2604	971	6.87936	4.42429	LN	1.05487	0.53227	0.0584062	0.143436	0.0494124	0.200304	0.0893886	0.148165	0.0200425	0.101366	0.0441291	1.22914	2.79855	0.490313	0.0649398	3.12731	0.148478	0.0898596	0.0532531	0.0670113	0.081475	0.0625797	0.0716465	0.04738	0.0639561	0.0509743	0.0644172	0.0139723	0.0648117	0.0407614	0.0663169	0.0723067	0.0673199	0.0499585
ACTGTAGCACTTTGGA-1	1	27	39	2207	7.69984	7793	8.96111	47.5683	55.2291	62.9539	74.6054	442	6.09357	5.67176	LN	0.433175	0.114956	0.0441615	0.0100017	0.0217361	0.00959197	0.0171772	0.0246092	0.000684445	0.0127598	0.0137516	0.446019	0.998104	0.0759461	0.0591778	1.04256	0.0266975	0.0166099	0.0127952	0.0419892	0.0382157	0.0401883	0.0177614	0.0314034	0.0157638	0.0388694	0.0267157	0.00185312	0.0180514	0.0230605	0.0408098	0.0404532	0.0355134	0.0406606
ACTGTATACGCGAGCA-1	1	10	36	4448	8.40043	24517	10.1072	45.964	53.9911	61.5899	72.4069	971	6.87936	3.96052	LN	0.467381	0.399438	0.15537	0.149285	0.0582811	0.195918	0.059609	0.183319	0.0409422	0.0809654	0.110773	2.00051	3.06901	0.448297	0.0734304	3.39276	0.229162	0.17633	0.220869	0.0849364	0.0802832	0.0719792	0.0798214	0.0596581	0.0764854	0.0514929	0.0805568	0.0153311	0.0505706	0.0728792	0.0756658	0.0881533	0.0660775	0.067036
ACTGTCCAGGATTATA-1	1	33	55	4590	8.43185	25636	10.1518	46.7	54.7082	62.2289	72.484	975	6.88346	3.80325	LN	1.57446	0.255872	0.0636582	0.122094	0.0393203	0.171718	0.0591704	0.19659	0.0438894	0.178746	0.171211	1.52449	3.50307	0.414863	0.033046	2.99493	0.110752	0.196218	0.0751172	0.0894489	0.0844295	0.0605702	0.0690482	0.0421261	0.0694034	0.048264	0.0764125	0.018194	0.0652408	0.064312	0.0708476	0.0856977	0.0691579	0.0417189
ACTGTCTTCTTTAGAA-1	1	30	64	4434	8.39728	23926	10.0828	46.7316	54.3802	61.8574	72.7911	825	6.71659	3.44813	LN	1.45545	0.16562	0.0601645	0.18495	0.0452032	0.103806	0.219871	0.129128	0.0270011	0.0477614	0.057978	1.37981	3.1589	0.331166	0.0696755	3.02972	0.120897	0.198439	0.0842493	0.085112	0.0700729	0.0502651	0.0755877	0.0411327	0.0590983	0.0836646	0.0711813	0.0130287	0.050691	0.0548477	0.0722306	0.0841943	0.0596792	0.0658257
ACTGTTTAGTGTAGGC-1	1	3	59	3704	8.21744	17304	9.75875	45.1861	53.138	60.9223	72.0816	735	6.60123	4.24757	LN	0.636446	0.165522	0.0449981	0.0522821	0.0477706	0.0464834	0.0437728	0.0713658	0.0298576	0.14454	0.0203947	1.58389	2.17023	0.299617	0.0445549	2.21007	0.0796486	0.123177	0.132556	0.0677411	0.0561834	0.0451757	0.0623398	0.0462033	0.0464379	0.0391294	0.0563022	0.0140506	0.0736119	0.026503	0.0651684	0.0665835	0.0535162	0.0433211
ACTTACGCATCCACGC-1	1	58	78	4154	8.33207	22094	10.0031	47.0444	54.9878	62.8134	73.2959	939	6.84588	4.25002	LN	1.58486	0.29722	0.0943354	0.0440985	0.095584	0.0877632	0.140677	0.190981	0.0225351	0.0399163	0.0589458	1.39229	2.14602	0.315861	0.132043	3.10241	0.115334	0.0768207	0.0362791	0.0785616	0.0753346	0.0723228	0.0528379	0.059346	0.0547473	0.0664232	0.0659516	0.0133625	0.0321479	0.0478332	0.0676424	0.077763	0.056361	0.0713983
ACTTAGTACGACAAGA-1	1	14	32	5196	8.55584	34693	10.4543	48.5573	56.3024	63.6468	73.8333	1239	7.12287	3.57133	LN	0.956584	0.171068	0.0938452	0.0893383	0.0680367	0.147122	0.0998468	0.190884	0.0501225	0.297987	0.1272	3.69204	3.99932	0.410432	0.0664585	4.5828	0.113867	0.191395	0.111834	0.0805667	0.0690783	0.0723451	0.0651765	0.0745058	0.0630379	0.0648403	0.0846591	0.0198254	0.086217	0.075681	0.0897792	0.0968946	0.0689968	0.0475309
ACTTATTAGGATCGGT-1	1	38	52	2779	7.93021	10564	9.2653	44.3109	53.0197	61.4729	73.1541	491	6.19848	4.64786	LN	0.415736	0.244179	0.0124144	0.111891	0.0282366	0.0783338	0.0347935	0.116616	0.0434906	0.0417156	0.10095	0.818851	0.966745	0.231054	0.0321614	1.63003	0.033455	0.0275462	0.00979034	0.0516751	0.0551742	0.019411	0.0578126	0.0347183	0.0433191	0.0327715	0.0542546	0.0131505	0.0502975	0.0439911	0.0473926	0.0537186	0.0516947	0.0400132
ACTTATTTATGTGCCA-1	1	46	90	5160	8.54889	33761	10.4271	47.8126	55.5937	62.824	73.2324	1035	6.94312	3.06567	LN	2.22873	0.129462	0.25618	0.0602899	0.109162	0.0978938	0.0681633	0.223185	0.0456308	0.133771	0.135614	3.19426	2.88682	0.550414	0.213804	4.41618	0.210563	0.188166	0.108766	0.0882829	0.0677583	0.0901786	0.0505919	0.079779	0.0589262	0.0452922	0.0811469	0.0184281	0.073789	0.0711958	0.0868663	0.0989201	0.076248	0.0939437
ACTTCAGGCTGATCCC-1	1	51	81	2995	8.00503	12084	9.39972	45.1175	53.5584	61.8752	73.1132	571	6.34914	4.72526	LN	0.413971	0.0356303	0.0591805	0.0235562	0.0493873	0.0185785	0.0255501	0.30211	0.122246	0.0559062	0.0318195	0.985809	0.993683	0.190403	0.105055	1.69744	0.202413	0.054244	0.113431	0.051652	0.0371313	0.0522178	0.0429958	0.0537189	0.0282397	0.0302224	0.0649363	0.0218038	0.0414773	0.0423845	0.0510384	0.0552462	0.0439866	0.0567892
ACTTCCATGCGGGACA-1	1	61	85	3821	8.24853	16318	9.70009	43.6267	51.2747	58.8675	70.1066	811	6.6995	4.96997	LN	1.37337	0.0951154	0.049949	0.0360276	0.322436	0.0390867	0.0905627	0.128335	0.0116704	0.177655	0.0939089	1.25019	1.13037	0.572405	0.184334	1.69977	0.0472364	0.27251	0.153541	0.0663017	0.057163	0.037708	0.0710876	0.0728698	0.0413677	0.0618578	0.0724405	0.0128951	0.055883	0.0494758	0.054923	0.067826	0.0570399	0.0756032
ACTTCGCCATACGCAC-1	1	27	75	2958	7.99261	12456	9.43004	47.8243	55.692	63.2386	74.0848	516	6.24804	4.14258	LN	0.344945	0.0340932	0.0349774	0.0351596	0.0421463	0.0269018	0.0244142	0.0756424	0.0480296	0.0628398	0.0129493	0.94521	1.55468	0.260438	0.0396868	1.73277	0.0239951	0.0246702	0.0194887	0.0504849	0.0377228	0.0365971	0.0408132	0.0421502	0.0287756	0.0439797	0.0446418	0.0140204	0.0405673	0.0241668	0.0480439	0.0491908	0.0487416	0.0371788
ACTTGACTCCCTCTTT-1	1	42	72	4395	8.38845	23718	10.074	46.5343	54.7095	62.3535	72.776	925	6.83087	3.89999	LN	1.25878	0.337592	0.13186	0.0615703	0.113317	0.0584621	0.0426373	0.360437	0.011915	0.143436	0.0318486	1.05299	3.93101	0.213228	0.0737321	2.56902	0.129907	0.0957814	0.0842612	0.0792541	0.0723756	0.0649149	0.0598256	0.0787893	0.0421354	0.0531089	0.0839342	0.0135461	0.073319	0.0443193	0.0766461	0.0783421	0.0531813	0.0574261
ACTTGCCATATTGTAC-1	1	4	56	3924	8.27512	18381	9.81913	45.1444	53.169	60.8563	71.8514	831	6.72383	4.52097	LN	1.11017	0.266889	0.115587	0.0329264	0.0588518	0.10301	0.0718764	0.0654386	0.0262752	0.0868382	0.0599471	1.12853	2.65258	0.3541	0.10346	1.85531	0.0823526	0.20738	0.0854506	0.0765966	0.0756608	0.0678607	0.0505489	0.0731063	0.0498828	0.0506951	0.0522314	0.0143241	0.0631725	0.0505492	0.0619248	0.0758965	0.0585321	0.0768637
ACTTGGGACCCGGTGG-1	1	29	49	3332	8.11163	14386	9.57408	45.6833	53.844	61.7614	73.0293	564	6.33683	3.92048	LN	0.393105	0.1503	0.0982695	0.0342226	0.070285	0.0426187	0.0303808	0.0749458	0.0184557	0.0530508	0.0390493	0.966749	2.0384	0.194198	0.0283367	1.93282	0.298814	0.0438108	0.11788	0.0545034	0.0608295	0.0559658	0.0371074	0.0483434	0.0395893	0.0466911	0.0513051	0.00963718	0.0453872	0.0365776	0.0590955	0.0576825	0.0450984	0.0343098
ACTTTCCTATAGCTTC-1	1	28	62	4055	8.30795	20437	9.92515	46.1467	54.2839	61.829	72.6183	700	6.55251	3.42516	LN	1.21348	0.227646	0.0572028	0.0273442	0.0490918	0.0364674	0.0279742	0.177237	0.00828807	0.102494	0.0238114	1.2803	2.65497	0.291021	0.187204	2.63638	0.167063	0.136012	0.0762853	0.0744735	0.0677441	0.0518771	0.0357704	0.0516	0.0350941	0.0335679	0.0662766	0.0116611	0.0554801	0.0304038	0.0689293	0.0687785	0.0546923	0.0828943
AGAACGTGGTACATTC-1	1	27	73	2449	7.80384	8763	9.07841	45.8975	54.1367	61.9423	73.525	432	6.07074	4.92982	LN	0.430811	0.0371172	0.0509793	0.0186069	0.0188893	0.032498	0.0237509	0.0512205	0.00197939	0.0124928	0.0141284	0.505833	1.33325	0.0516347	0.0190779	1.04545	0.0256765	0.117928	0.0154449	0.0546095	0.0336987	0.0464578	0.0365886	0.0329415	0.0307646	0.0274531	0.0413582	0.00462924	0.0214654	0.0189161	0.0431616	0.0486884	0.0284423	0.0281467
AGAAGGTTGCCGAATT-1	1	42	44	3466	8.15104	12647	9.44525	39.5825	47.9007	56.5984	68.7515	421	6.04501	3.32885	LN	0.281091	0.0385784	0.482491	0.190399	0.110078	0.177391	0.0723558	0.586784	0.501852	0.235115	0.0726923	1.01094	0.953666	0.631379	0.0639888	0.765101	0.0458506	0.0341749	0.0425661	0.0468979	0.0446416	0.0701691	0.0683076	0.0539717	0.0584745	0.0460739	0.0650065	0.0457906	0.0650528	0.0462506	0.0465827	0.0493458	0.0607549	0.0556656
AGAAGGTTGTAGGTCG-1	1	64	78	3198	8.07059	11455	9.34627	38.8215	47.4029	56.8311	69.4544	439	6.08678	3.83239	LN	0.292266	0.0409242	0.161909	0.021812	0.237254	0.305492	0.0595676	0.609939	0.300899	0.0795054	0.130495	1.02029	0.781783	0.51954	0.0421648	0.856893	0.0614043	0.0336934	0.0492123	0.054005	0.043003	0.0620502	0.0270658	0.0645037	0.0648491	0.0368656	0.0727064	0.0313288	0.0449435	0.0518568	0.0505265	0.0485893	0.0688045	0.0484771
AGACATAGATCCTTCC-1	1	7	47	4196	8.34213	20970	9.9509	46.0229	53.8436	61.5498	72.103	886	6.78784	4.22508	LN	0.818953	0.155823	0.178288	0.0309402	0.122351	0.177302	0.0592283	0.0832587	0.0392757	0.235889	0.097286	1.31488	2.86844	0.430724	0.0963845	2.71615	0.0784575	0.126044	0.125414	0.0749536	0.0788394	0.0763218	0.0407994	0.0721779	0.0609396	0.0449211	0.0491702	0.0150224	0.0633161	0.0523175	0.0643872	0.0768367	0.0688444	0.057563
AGACCATGGGATACAA-1	1	22	28	5240	8.56427	36729	10.5113	49.71	57.3716	64.4804	74.4398	1461	7.28756	3.97778	LN	1.02202	0.46244	0.08947	0.171711	0.0676185	0.266608	0.100938	0.180281	0.0538964	0.207677	0.191358	3.34005	4.15864	0.384582	0.104634	4.88817	0.104548	0.121563	0.0849426	0.10786	0.102201	0.063368	0.100451	0.0516656	0.0847993	0.0604323	0.081188	0.0206172	0.0878958	0.0599148	0.0964925	0.108079	0.0802345	0.0743163
AGACCCACCGCTGATC-1	1	49	65	3774	8.23616	17577	9.7744	46.0943	53.7009	61.5577	72.5664	723	6.58479	4.11333	LN	0.484198	0.299187	0.04909	0.141978	0.0593234	0.0896457	0.0633969	0.259486	0.0785157	0.0325121	0.0977339	1.24709	2.25367	0.415328	0.0682665	2.21403	0.087528	0.0613512	0.221223	0.0608593	0.0696362	0.0545642	0.0709123	0.0574448	0.0532236	0.0433711	0.07191	0.0192014	0.0384442	0.0599073	0.0582732	0.0664393	0.0571592	0.0648717
AGACCCGCCCTCCTCG-1	1	26	56	3673	8.20904	17442	9.76669	46.1243	54.3114	61.8679	72.8242	715	6.57368	4.0993	LN	0.552695	0.209572	0.199012	0.0619993	0.365185	0.222869	0.0642033	0.119507	0.0142473	0.0532341	0.0231831	1.17039	2.06903	0.393985	0.0516455	2.41172	0.0958576	0.0987037	0.0273888	0.0655615	0.0636725	0.0757106	0.0459267	0.0782786	0.0619858	0.0538351	0.0623249	0.0125379	0.0424365	0.038331	0.0583418	0.0687114	0.0628286	0.065155
AGACTAGCCTTCCAGA-1	1	28	46	3812	8.24617	17967	9.79635	46.0121	54.3274	61.7521	72.3437	648	6.47543	3.60661	LN	0.243777	0.153569	0.0601505	0.0573731	0.0562345	0.0555276	0.0239745	0.0869639	0.00648165	0.0980063	0.043847	1.21774	2.98936	0.430075	0.0805432	2.34516	0.118177	0.0630288	0.115006	0.0574225	0.0649182	0.0621119	0.0608105	0.0746042	0.0476397	0.0340125	0.0526348	0.011329	0.0505042	0.0407692	0.0593514	0.0718203	0.0566261	0.0592462
AGACTGTTACCGGGTC-1	1	63	45	3673	8.20904	17052	9.74408	45.9008	53.9057	61.7523	72.5135	674	6.51471	3.95262	LN	0.416678	0.227934	0.114596	0.0235895	0.0517584	0.132742	0.0350573	0.141191	0.0163503	0.105816	0.0337493	1.16678	2.24464	0.33484	0.0456447	2.55605	0.0902774	0.115301	0.148089	0.058233	0.0608327	0.0597656	0.0711047	0.0461135	0.0488747	0.0366624	0.0674374	0.0116169	0.0536174	0.0396222	0.0559186	0.07176	0.0542715	0.0451249
AGAGCGGGCTAATCAT-1	1	16	64	4143	8.32942	20677	9.93683	45.9158	54.0117	61.4499	72.3364	687	6.53379	3.32253	LN	0.707798	0.221465	0.0366854	0.145852	0.0385097	0.0671145	0.0429183	0.113116	0.0258928	0.109923	0.051645	1.24632	3.45721	0.570619	0.0423292	2.39484	0.103975	0.0827366	0.157291	0.0827367	0.0759164	0.0446524	0.0717377	0.0443091	0.0415886	0.0364852	0.0747232	0.017256	0.0602963	0.0641995	0.064051	0.0785051	0.0661835	0.0457001
AGAGCGTACAAGCTCG-1	1	24	28	4471	8.40559	23880	10.0808	44.8409	52.6843	60.3434	71.474	874	6.77422	3.65997	LN	0.91375	0.16524	0.0739547	0.0767521	0.0501214	0.0763789	0.122428	0.243223	0.0245269	0.228573	0.0513262	1.16272	4.32477	1.00716	0.0417996	2.09094	0.107665	0.0949212	0.0444957	0.0793988	0.0713832	0.0603031	0.0634016	0.0567472	0.0563148	0.0764738	0.0742507	0.0136805	0.0706304	0.0455611	0.070113	0.0828703	0.0822735	0.0363102
AGAGGTATCTCGGTCC-1	1	3	51	2460	7.80832	8362	9.03157	43.6857	51.3633	59.8661	72.2913	393	5.97635	4.69983	LN	0.275894	0.081575	0.0424661	0.0122985	0.0189057	0.141484	0.0600838	0.0712169	0.0295864	0.0445521	0.0509245	0.673683	0.774298	0.215486	0.120201	1.19507	0.036886	0.0281909	0.0214134	0.0488464	0.0435903	0.0388561	0.0198583	0.0561595	0.0438363	0.0429512	0.0528515	0.0124763	0.0294435	0.0351595	0.041286	0.0410088	0.0428825	0.0630923
AGATAACTTCAGGGCC-1	1	32	44	2514	7.83003	9178	9.12467	46.3391	54.3147	62.1595	73.8178	466	6.14633	5.07736	LN	0.444245	0.173455	0.0725071	0.014421	0.0156366	0.0136333	0.0278761	0.0656198	0.0196693	0.0343041	0.0183635	0.424909	1.32427	0.156206	0.0195581	1.16977	0.0718337	0.033405	0.00866792	0.0506283	0.0477443	0.0539183	0.02645	0.0249248	0.0217214	0.0302108	0.0493568	0.0118785	0.0342439	0.0246463	0.0450051	0.0476662	0.0441879	0.0349255
AGATACCGGTGTTCAC-1	1	40	38	2527	7.83518	8448	9.0418	42.5426	50.4498	59.3513	71.6619	269	5.59842	3.18419	LN	0.230702	0.0304909	0.0436603	0.0213206	0.0206179	0.0648574	0.0751558	0.401859	0.441372	0.0308336	0.0847296	0.610389	0.494752	0.436961	0.0154964	0.658602	0.0455318	0.0132176	0.157801	0.0404205	0.0363874	0.0513614	0.0388374	0.0316853	0.0427688	0.0483986	0.055496	0.0316459	0.0337034	0.0417128	0.0348695	0.0427159	0.0514524	0.0241639
AGATACGACTTCATAT-1	1	15	35	4929	8.50309	30817	10.3359	48.457	56.2579	63.4747	73.6834	1206	7.09589	3.91342	LN	0.854527	0.447002	0.0838317	0.0666656	0.108528	0.0858533	0.0596694	0.16168	0.0588151	0.0471568	0.0844102	3.26304	3.03396	0.453311	0.114608	4.20069	0.200922	0.189323	0.241872	0.0940062	0.0928512	0.0656517	0.0616237	0.0671308	0.0565849	0.0502851	0.0765832	0.0181533	0.0403193	0.0566415	0.0849977	0.101901	0.0654533	0.0687948
AGATACTCAAGATCGA-1	1	46	82	4478	8.40716	23841	10.0792	46.0258	53.6261	61.3984	72.346	835	6.72863	3.50237	LN	0.992838	0.165539	0.047254	0.0721076	0.578692	0.102825	0.0649587	0.13051	0.00710318	0.464765	0.0550098	2.53204	1.84913	0.399434	0.124632	2.90783	0.103221	0.139988	0.0557706	0.0812923	0.0791849	0.0497275	0.0473157	0.0987067	0.0494864	0.0487586	0.0639184	0.0105354	0.0831523	0.0454175	0.0706014	0.0793509	0.0604943	0.0744743
AGATATAATACGACTA-1	1	64	72	4841	8.48508	24580	10.1097	42.2539	50.4231	58.5924	69.9105	743	6.61204	3.02278	LN	0.608273	0.0923831	0.14805	0.0478166	0.77063	0.12113	0.113751	0.77185	0.0542354	0.377068	0.0441107	2.26314	2.2046	0.755902	0.894516	2.66213	0.113259	0.073993	0.177922	0.0811668	0.0633372	0.0912157	0.0463084	0.108499	0.0672648	0.0910168	0.10917	0.0193726	0.0903289	0.0420725	0.0689683	0.0752448	0.0771295	0.114048
AGATCTCAGGTGTGAT-1	1	29	75	3839	8.25323	18614	9.83172	44.8318	53.2556	61.3248	72.7571	737	6.60394	3.95939	LN	0.586341	0.148011	0.0302843	0.0791244	0.0311492	0.0940894	0.208405	0.0615516	0.00922155	0.305647	0.0977473	0.686334	3.40657	0.218237	0.0670747	2.23017	0.0895596	0.0482974	0.120361	0.0631947	0.0640782	0.0332649	0.046279	0.0319029	0.0431635	0.0601738	0.0400129	0.00887627	0.0764673	0.0515445	0.0653333	0.0667288	0.055847	0.0666076
AGATGACTCGCCCACG-1	1	21	55	3168	8.06117	11985	9.3915	43.9633	51.99	59.708	70.9136	338	5.826	2.82019	LN	0.267655	0.262136	0.0230184	0.106293	0.314996	0.0990236	0.0280617	0.0560382	0.022933	0.0824106	0.0307595	0.804511	1.72288	0.202123	0.0345543	1.41508	0.0656744	0.103511	0.0681125	0.0574305	0.0644705	0.029937	0.0471239	0.0642884	0.0436006	0.0469718	0.047731	0.0123108	0.0620313	0.030717	0.0483691	0.0500959	0.0511706	0.0378706
AGATTATAGGACGTTT-1	1	36	54	3148	8.05484	12077	9.39914	42.2539	50.385	59.0213	71.0027	466	6.14633	3.85857	LN	0.429048	0.0512666	0.0850134	0.182685	0.0848227	0.378029	0.0169612	0.294952	0.019033	0.338468	0.0604521	1.14767	0.84152	0.19462	0.0383071	1.47781	0.116774	0.0406888	0.0263328	0.0534575	0.0552915	0.0562544	0.062483	0.0509087	0.0563459	0.0301287	0.0709443	0.0117894	0.0603675	0.0406434	0.0570683	0.0527882	0.0490963	0.0403743
AGCAAAGGCCGCTAGT-1	1	60	72	3346	8.11582	12569	9.43907	38.6029	47.5058	57.5066	69.5441	359	5.8861	2.85623	LN	0.0871781	0.0345734	0.024128	0.162908	0.0171676	0.453624	0.349845	1.30339	0.287786	0.183995	0.0873134	1.52447	0.370576	0.643229	0.0269203	0.538406	0.0438029	0.0390626	0.368561	0.0410926	0.0407533	0.0553598	0.0709885	0.0321725	0.0714977	0.0707908	0.0837468	0.0331375	0.0641326	0.045362	0.048921	0.0496042	0.0646255	0.0430113
AGCACCAGTACTCACG-1	1	27	65	3559	8.17752	12967	9.47024	39.5157	47.2199	55.4947	67.7103	290	5.67332	2.23645	LN	0.993629	0.0698977	0.0316998	0.019651	0.386305	0.24016	0.0666348	0.33376	0.0406502	0.289827	0.0279549	0.907222	0.840412	0.360099	0.300199	1.26692	0.0356514	0.359256	0.0888603	0.0563856	0.055175	0.0407376	0.0518828	0.0826097	0.0563477	0.0512563	0.0663537	0.0179725	0.0654092	0.0418042	0.0518653	0.0572632	0.0516203	0.0713737
AGCACTACCTCACCAG-1	1	53	81	2779	7.93021	9760	9.18615	39.457	48.3504	58.75	71.4037	318	5.76519	3.2582	LN	0.0562461	0.015828	0.0458654	0.00893165	0.067635	0.48466	0.0461767	0.73633	0.481597	0.016378	0.173732	1.23654	0.23449	0.367882	0.383196	0.219828	0.0177152	0.00984282	0.106975	0.0321719	0.0284849	0.0438039	0.0235283	0.0582293	0.0690889	0.0553348	0.0657955	0.0422894	0.0538223	0.0439159	0.0384661	0.036371	0.0523209	0.0574316
AGCACTTAAGGACGCC-1	1	31	35	1863	7.53048	6223	8.73617	47.6458	55.7127	64.2616	76.3458	360	5.88888	5.78499	LN	0.0775675	0.0152246	0.0282675	0.0370446	0.0071165	0.0133071	0.0106671	0.0254956	0.000438785	0.0103864	0.00437609	0.583151	0.65929	0.0390415	0.00821603	0.984916	0.08254	0.0141276	0.0389034	0.0358307	0.0269343	0.0311491	0.0326811	0.022532	0.033368	0.0318195	0.0309052	0.00147863	0.0344832	0.0229468	0.0359223	0.0394153	0.0260292	0.018962
AGCAGAAGGAGAAAGA-1	1	64	68	5400	8.59434	33823	10.4289	46.0338	53.6735	61.4079	72.1018	920	6.82546	2.72004	LN	0.743668	0.247375	0.291584	0.104596	0.160886	0.244022	0.264713	0.608777	0.155855	0.0766449	0.110508	3.94404	2.82325	0.636976	0.681081	3.49026	0.657782	0.159145	0.250856	0.0923681	0.0894195	0.0931442	0.0837653	0.0898284	0.0772374	0.0957355	0.0996687	0.0365514	0.0586193	0.0654095	0.0913181	0.0940919	0.0811047	0.12785
AGCAGCCAGATGAATA-1	1	56	58	5054	8.52813	26283	10.1767	41.6543	49.1877	57.3184	69.0142	829	6.72143	3.15413	LN	0.765837	0.106275	0.136381	0.139045	0.409635	0.673447	0.0999141	0.313392	0.0477596	0.259973	0.27417	2.77743	2.12034	0.767232	1.74361	2.16112	0.101852	0.183692	0.108079	0.08765	0.062825	0.0820371	0.0977519	0.113896	0.0869215	0.0710699	0.0891915	0.0218151	0.0810838	0.0720341	0.0769317	0.0844847	0.0849598	0.123743
AGCATCGTCGATAATT-1	1	22	52	2830	7.94839	9948	9.20523	39.5255	48.1102	57.4487	70.2855	315	5.75574	3.16647	LN	0.457466	0.0496069	0.10126	0.0219435	0.181664	0.338824	0.147397	0.384338	0.205463	0.0546006	0.0373051	0.966013	0.513338	0.276843	0.0443651	0.818499	0.0400454	0.162918	0.0346209	0.0481208	0.0443355	0.0518163	0.028538	0.0629778	0.0532137	0.0543087	0.0678853	0.0273636	0.0409773	0.0386045	0.0456541	0.0475684	0.0515845	0.0437825
AGCCAAGCTTTGTGTC-1	1	64	58	3771	8.23536	14360	9.57227	37.5	45.7939	55.3969	67.7089	539	6.29157	3.75348	LN	0.234813	0.0302044	0.417641	0.084868	0.656721	0.747186	0.361805	0.653324	0.0272022	0.0765179	0.0589194	1.547	0.765315	0.53104	0.0370832	0.874955	0.100537	0.0499897	0.236194	0.0543063	0.0387613	0.0783805	0.0685316	0.0750694	0.0722376	0.0824992	0.0809258	0.0158993	0.0550558	0.041848	0.0545806	0.0571606	0.0645911	0.0398594
AGCCACAGGTTACCCG-1	1	63	89	3349	8.11672	14439	9.57776	45.8688	53.6949	61.5001	72.9275	616	6.42487	4.26622	LN	0.613331	0.109133	0.0285453	0.0417307	0.0285698	0.0292492	0.0494302	0.0859264	0.0195061	0.112981	0.066523	1.34845	1.40803	0.290607	0.0655049	1.91988	0.332695	0.086226	0.0427027	0.057466	0.0560181	0.0410029	0.0364162	0.0435506	0.0335933	0.0555084	0.0562214	0.0127822	0.0506509	0.0409642	0.05213	0.0666506	0.0566157	0.0491656
AGCCACTCCCGTGCTT-1	1	23	81	1509	7.31986	4474	8.40626	47.2955	55.6549	64.1708	77.4475	286	5.65948	6.39249	LN	0.125789	0.00322341	0.00430043	0.00217833	0.0036186	0.00270687	0.00341252	0.00701383	0.000313272	0.00446667	0.00551337	0.269377	0.689447	0.00712102	0.00525559	0.694653	0.00410347	0.00345314	0.00180212	0.0315028	0.00780132	0.0142752	0.00856456	0.0178279	0.00872897	0.0117254	0.0261735	0.00196469	0.0163418	0.0272559	0.0244743	0.0313267	0.0125393	0.0314775
AGCCATATAGTATGTG-1	1	71	65	3999	8.29405	19218	9.86365	46.0194	54.1211	61.9471	72.583	871	6.77079	4.53221	LN	0.654465	0.113766	0.0976088	0.130015	0.0672703	0.113645	0.137681	0.216643	0.0435067	0.0598353	0.17506	1.33005	2.33836	0.224612	0.094531	2.68908	0.0841518	0.370527	0.0674589	0.0720392	0.0716142	0.0649465	0.0857803	0.0550057	0.0572568	0.0628639	0.0802507	0.0154215	0.0513207	0.0572627	0.067364	0.0757499	0.0528222	0.0629211
AGCCCGCAACAAGCAG-1	1	68	54	4396	8.38868	24251	10.0963	47.9403	55.5853	62.8799	73.2423	1171	7.06647	4.82867	LN	0.59724	0.472492	0.10807	0.135494	0.0473207	0.195256	0.0820718	0.224699	0.031872	0.0807274	0.0394067	1.99405	2.79723	0.628638	0.0481569	3.24375	0.276189	0.164847	0.177701	0.0781431	0.0839348	0.0640461	0.0729809	0.0779714	0.0599129	0.0638727	0.0774086	0.0145464	0.0607517	0.039762	0.0679252	0.06917	0.0669031	0.0429477
AGCCCGGTAGCCTGTA-1	1	61	49	4216	8.34688	21042	9.95432	45.7514	53.2697	61.1967	71.9513	718	6.57786	3.41222	LN	0.382384	0.192683	0.186761	0.0696825	0.0699181	0.0812335	0.0661431	0.324733	0.0118063	0.234353	0.0742234	1.97532	2.5807	0.404564	0.113239	2.35824	0.0964829	0.0866546	0.192182	0.0758173	0.0672205	0.0850761	0.0600796	0.0477926	0.0536728	0.0503089	0.0923991	0.0123426	0.0752217	0.0544011	0.0698425	0.0723688	0.0616416	0.0586436
AGCCCTAAGCGAAGTT-1	1	15	65	3946	8.28071	20141	9.91056	46.9987	54.8384	62.6185	73.2387	765	6.64118	3.79822	LN	0.500086	0.337626	0.068754	0.126443	0.0326661	0.0493045	0.0181449	0.0462296	0.0146789	0.0563937	0.0908962	1.16721	3.38799	0.302901	0.0490659	2.69561	0.049552	0.0964518	0.137986	0.084728	0.0791105	0.0582553	0.0740525	0.032416	0.0407003	0.0237436	0.0385506	0.0137705	0.0560947	0.0515362	0.0747675	0.0778692	0.0583242	0.0482339
AGCGACAGGAACGGTC-1	1	51	37	3771	8.23536	17620	9.77685	45.7037	53.1328	61.4075	72.4518	468	6.1506	2.65607	LN	0.274775	0.0954479	0.0415923	0.0539489	0.0395459	0.152898	0.0914198	0.114152	0.0280045	0.119194	0.12878	2.1823	1.56036	0.735591	0.0407722	2.15118	0.0742401	0.149319	0.0342409	0.0620208	0.0562774	0.0419788	0.0665278	0.0427026	0.0543334	0.0702172	0.0670471	0.0160658	0.0601427	0.0570273	0.0587242	0.0761945	0.0663681	0.0432651
AGCGACATCCCATTCA-1	1	17	59	3771	8.23536	18293	9.81433	46.6736	54.5127	62.0019	72.935	593	6.38688	3.24168	LN	0.386706	0.333666	0.034295	0.0461131	0.0457521	0.0765873	0.0442169	0.17116	0.016342	0.0575056	0.0153356	1.39564	2.90865	0.402019	0.0377113	2.10643	0.0572515	0.0893535	0.034801	0.0674057	0.0676593	0.0441816	0.0393014	0.0447902	0.0487878	0.0473917	0.0701836	0.0119384	0.0493118	0.0237648	0.0613937	0.0735389	0.0569372	0.0485123
AGCGACCAACGATATT-1	1	25	55	4274	8.36054	21690	9.98465	44.6104	52.8723	60.8621	72.1853	736	6.60259	3.39327	LN	1.13745	0.101679	0.419871	0.0871646	0.123999	0.196178	0.0843616	0.361535	0.0527989	0.301884	0.133586	1.84409	2.02556	0.60912	0.0958953	2.21565	0.0773726	0.0749194	0.15349	0.0725137	0.0598644	0.105119	0.0790931	0.083668	0.0762114	0.0740154	0.0823072	0.0191801	0.0745965	0.0593723	0.0690519	0.0783603	0.0666741	0.075872
AGCGCATAATGAATCG-1	1	57	55	5534	8.61885	35940	10.4896	45.4869	53.0996	60.7234	71.5025	1019	6.92756	2.83528	LN	1.24055	0.189672	0.137542	0.114254	0.69794	0.343123	0.120681	0.465187	0.0102718	0.114582	0.130896	3.47835	3.50365	0.89566	0.347748	4.26428	0.262842	0.398943	0.145877	0.099815	0.0827705	0.0753845	0.0733748	0.116666	0.0825139	0.0749773	0.104835	0.00975418	0.071134	0.0701697	0.101627	0.107423	0.0930117	0.112719
AGCGGACACTTCGTAG-1	1	62	62	4571	8.42771	22369	10.0155	42.7556	50.2615	58.514	69.9584	723	6.58479	3.23215	LN	1.05809	0.114598	0.235649	0.0856968	0.456811	0.432396	0.0757845	0.55619	0.043215	0.103148	0.0402632	1.92384	1.90534	0.722475	0.459227	2.26822	0.32372	0.132351	0.160454	0.0816259	0.0688136	0.0880513	0.0713529	0.102401	0.0804431	0.0671267	0.098468	0.0171856	0.0688029	0.0511451	0.0704751	0.0788599	0.0798395	0.104387
AGCGGGAAGGGTCCAT-1	1	13	37	4991	8.51559	29896	10.3055	46.936	54.6729	62.0417	72.5348	882	6.78332	2.95023	LN	0.774148	0.227365	0.142543	0.171439	0.0706387	0.0906614	0.0553783	0.243976	0.0525404	0.0576511	0.0494365	2.41773	3.84108	0.555947	0.128682	4.004	0.189085	0.552697	0.190332	0.0993635	0.0802485	0.0752408	0.0832464	0.0660749	0.0534194	0.0512264	0.0886402	0.0181719	0.0506415	0.0449098	0.0942489	0.0873997	0.0706886	0.0857289
AGCGGGTCTGACACTC-1	1	66	66	3581	8.18368	16309	9.69953	46.5019	54.3688	61.9719	72.8432	784	6.66568	4.80716	LN	0.61486	0.317748	0.0389353	0.0192332	0.0769131	0.0946578	0.0687391	0.180573	0.0451912	0.0471109	0.167311	1.46711	1.39012	0.368761	0.0884318	2.2171	0.134986	0.0519108	0.209898	0.0681881	0.0779455	0.0360332	0.0302206	0.0589757	0.04738	0.0555888	0.0718586	0.0158426	0.0420031	0.0547424	0.0597927	0.0715561	0.057086	0.0567828
AGCGTCTGAACCCGCA-1	1	6	36	3744	8.22818	17334	9.76048	44.5425	52.7691	60.6784	71.8357	757	6.63068	4.36714	LN	0.248059	0.292224	0.156661	0.0576455	0.0648195	0.193047	0.0402641	0.0799713	0.0315998	0.304223	0.0174283	1.10603	2.9723	0.182045	0.0685981	2.05702	0.173383	0.0501448	0.0719597	0.0641838	0.0724729	0.0722573	0.0428596	0.0581571	0.0643536	0.051009	0.0545236	0.0122149	0.0658507	0.0239506	0.0621375	0.0706363	0.0500406	0.0543685
AGCGTGGTATTCTACT-1	1	45	71	3920	8.2741	19027	9.85367	45.6614	53.7131	61.6335	72.6914	577	6.35957	3.03253	LN	0.954403	0.139708	0.0474167	0.0673194	0.0566644	0.256227	0.181238	0.212553	0.00679931	0.0427782	0.0785713	1.35283	2.48061	0.258426	0.0818196	2.25055	0.0780608	0.0732757	0.315938	0.0717711	0.0639657	0.0473642	0.0574839	0.0533481	0.0729283	0.0654587	0.067509	0.00836313	0.04113	0.0536419	0.0680292	0.073495	0.0576596	0.0719221
AGCTAAGTACGCAGGC-1	1	64	86	3521	8.16678	16196	9.69258	45.9743	53.6799	61.4349	72.734	725	6.58755	4.47641	LN	0.545196	0.244347	0.0355086	0.120607	0.106259	0.352744	0.0313083	0.185097	0.0154448	0.0345148	0.0328971	1.50032	1.50299	0.269784	0.144303	2.10232	0.0486475	0.0546744	0.0605731	0.0583124	0.0684479	0.0345888	0.0543701	0.0571997	0.066874	0.0337923	0.0653273	0.0123044	0.0313644	0.0362879	0.0587576	0.0597672	0.052437	0.0643002
AGCTATTTAATCCAAC-1	1	16	74	4354	8.37908	23209	10.0523	46.9301	54.9356	62.2776	72.7476	896	6.79906	3.86057	LN	0.596725	0.191002	0.157756	0.0411721	0.0605323	0.104453	0.18758	0.115347	0.0448083	0.0662808	0.0360212	1.64684	3.20903	0.597376	0.12394	3.16059	0.0988088	0.135394	0.0774838	0.0760316	0.0881549	0.0740635	0.0371867	0.0609363	0.0499242	0.0775877	0.0628464	0.0175051	0.0619065	0.0399992	0.0691371	0.0755455	0.0672455	0.0828849
AGCTCCTTCGCACATC-1	1	52	86	2980	8.00001	11146	9.31893	43.4595	51.1484	59.4204	71.5414	382	5.94804	3.42724	LN	0.112219	0.047039	0.0715965	0.0190291	0.06124	0.145645	0.0559541	0.469208	0.0105451	0.022412	0.0662855	1.31066	0.813441	0.623668	0.0470696	1.14786	0.13297	0.0511518	0.0250924	0.0442738	0.033777	0.0456818	0.0283441	0.0591905	0.0529799	0.0595645	0.0658045	0.00939703	0.0251544	0.0478632	0.0475967	0.0524681	0.0572781	0.0593641
AGCTCTAGACGTTCCA-1	1	38	76	2846	7.95402	11734	9.37033	47.2388	55.352	63.1839	74.314	611	6.41673	5.20709	LN	0.454751	0.106008	0.119407	0.0250283	0.0275954	0.0204132	0.0226917	0.0649626	0.00671022	0.0479556	0.0219996	0.652569	1.66534	0.0894569	0.0439976	1.58121	0.130384	0.0453691	0.0361163	0.0575148	0.0564613	0.0555446	0.0376292	0.0372785	0.0375484	0.0271281	0.0413239	0.00840049	0.0377956	0.0374871	0.0536857	0.0537253	0.0349949	0.053509
AGCTCTTCCCAGTGCA-1	1	18	88	2898	7.97212	11777	9.37399	46.5059	54.8017	62.6221	73.7879	568	6.34388	4.82296	LN	0.435854	0.247791	0.0326991	0.0579457	0.0308247	0.0195195	0.0283482	0.0364943	0.00308041	0.0181209	0.0314115	0.481392	1.83065	0.244051	0.0268867	1.66115	0.0436733	0.0881789	0.0919601	0.0514199	0.0573054	0.0370172	0.0514263	0.0379228	0.0246127	0.0348329	0.033906	0.00522936	0.0303545	0.0687226	0.0450498	0.053783	0.0450014	0.042153
AGCTCTTTACTCAGTT-1	1	41	45	2797	7.93666	10247	9.23484	43.5152	51.7127	59.9005	71.6014	431	6.06843	4.20611	LN	0.41105	0.0569275	0.135593	0.027007	0.0296383	0.131984	0.0334357	0.30082	0.153835	0.070506	0.0832229	0.943915	0.838312	0.282239	0.211796	0.779712	0.128144	0.0526967	0.142483	0.0479058	0.0445336	0.0631386	0.0309092	0.0318956	0.0550715	0.0463539	0.0605971	0.0240425	0.0510767	0.0432103	0.0429565	0.0455499	0.0450992	0.060998
AGCTGAAGTAAACCAA-1	1	20	84	2135	7.66669	7166	8.87724	45.2972	53.4608	61.8057	73.8348	386	5.95842	5.38655	LN	0.321377	0.0256056	0.00898348	0.0074555	0.0672441	0.0207056	0.0345575	0.0217199	0.00260421	0.0542992	0.0115409	0.374975	1.02113	0.0870016	0.0343005	1.02641	0.0349541	0.0217674	0.0156856	0.0432985	0.0313654	0.0166947	0.0131582	0.0389652	0.0254764	0.0325951	0.0521017	0.0063876	0.0367989	0.0229515	0.0359096	0.0454553	0.0414595	0.0338114
AGCTTATAGAGACCTG-1	1	5	47	4354	8.37908	22663	10.0285	46.0751	53.616	61.1305	71.8925	714	6.57228	3.15051	LN	0.483989	0.460831	0.035371	0.0277118	0.0407559	0.157789	0.042669	0.250493	0.0220727	0.0348676	0.0340569	1.86422	3.21259	0.602933	0.0807607	2.83333	0.129063	0.099264	0.098156	0.0718869	0.0805606	0.0338729	0.0399724	0.0495366	0.0638794	0.0428043	0.0941619	0.0124481	0.0408907	0.0332559	0.0671764	0.0824522	0.0695254	0.0714852
AGGAAGCTGTCCGCCG-1	1	61	65	5412	8.59656	29504	10.2923	39.7336	47.841	57.0601	68.7839	1147	7.04578	3.88761	LN	1.75634	0.105105	0.188344	0.140205	0.955059	0.439747	0.12713	1.77423	0.0316442	0.152455	0.140068	2.7032	1.15958	0.950539	1.54273	2.9407	0.14925	0.230437	0.297109	0.0920539	0.0756867	0.0892268	0.0826961	0.130812	0.0893332	0.0783961	0.129183	0.0219137	0.0840375	0.0687198	0.0860639	0.0802329	0.0976793	0.134554
AGGACAGTCGAATCCC-1	1	43	85	5224	8.56121	32669	10.3942	46.0498	54.0421	61.4405	72.2642	1058	6.96508	3.23854	LN	2.09643	0.322143	0.128759	0.11147	0.0619435	0.087888	0.187896	0.191582	0.18173	0.174072	0.0619921	1.88274	4.31064	0.598946	0.100327	4.24901	0.164355	0.195914	0.131584	0.0995417	0.0940689	0.0738416	0.0770976	0.0542581	0.0596853	0.0826413	0.0886404	0.0291009	0.0755715	0.0542552	0.0972472	0.0970715	0.0768758	0.077494
AGGACATCGCACGTCG-1	1	16	38	4662	8.44741	29896	10.3055	49.5417	57.1515	64.5772	74.6722	877	6.77765	2.9335	LN	0.414633	0.155101	0.0780053	0.0409001	0.13298	0.274546	0.100696	0.23253	0.0501403	0.0432809	0.138713	4.60182	1.96941	0.281555	0.0988841	3.38385	0.0702285	0.315868	0.0898452	0.0793729	0.0742953	0.0590385	0.0443214	0.0822575	0.0650162	0.0630965	0.080421	0.0189758	0.0437256	0.0529592	0.0792814	0.088013	0.0625458	0.0645532
AGGACGACCCATTAGA-1	1	43	45	3706	8.21798	14056	9.55088	39.1079	47.1471	56.0615	68.3694	495	6.20658	3.52163	LN	0.594089	0.0563234	0.42145	0.0860911	0.218186	0.0695178	0.200075	0.440496	0.56743	0.183945	0.106283	0.821984	1.14322	0.917466	0.0462039	0.747137	0.0342631	0.15192	0.288504	0.0635239	0.0437	0.0707576	0.0769365	0.061704	0.0516541	0.0719935	0.0804125	0.0459839	0.0660954	0.0500184	0.0468172	0.058093	0.0649631	0.0541617
AGGATAAAGTCGGGAT-1	1	53	65	4535	8.4198	24068	10.0887	46.1609	53.9014	61.3844	71.9004	862	6.76041	3.58152	LN	0.577834	0.666373	0.118185	0.148679	0.0625625	0.120412	0.072305	0.146931	0.0500547	0.0552961	0.0393296	1.89311	3.16486	0.473698	0.115944	3.27879	0.0868338	0.169606	0.215771	0.0817775	0.0813466	0.0841472	0.072661	0.0607752	0.0633517	0.0604796	0.0699079	0.0170421	0.0487791	0.0396171	0.0783037	0.0800538	0.0674426	0.0826668
AGGCAAAGAGGAATCA-1	1	1	39	4161	8.33375	20351	9.92094	44.7005	52.8917	60.5474	71.7066	996	6.90475	4.89411	LN	0.549318	0.339301	0.15501	0.0917265	0.0326091	0.0641871	0.0374645	0.104921	0.0230209	0.206036	0.0302377	1.00733	3.50331	0.261153	0.03001	2.68936	0.0722909	0.117687	0.0718	0.0745843	0.0750471	0.0588821	0.0551457	0.054477	0.0514866	0.0418353	0.0561667	0.0140547	0.0742856	0.0457201	0.0686914	0.0722103	0.0568688	0.0315731
AGGCAGATGCGTAAAC-1	1	26	86	2499	7.82405	9227	9.13	45.5294	53.777	62.3605	74.1411	450	6.11147	4.87699	LN	0.222373	0.108076	0.0204044	0.0388994	0.018005	0.0182941	0.0162016	0.052846	0.00127021	0.1202	0.0100359	0.403239	1.66851	0.170426	0.0195218	1.05712	0.142223	0.0228362	0.0200743	0.0499614	0.050372	0.0277226	0.0407655	0.0217629	0.0282714	0.0298935	0.0439682	0.00346285	0.0483127	0.0224236	0.0430248	0.0469806	0.0415629	0.0269061
AGGCAGGGAGCGTACT-1	1	59	49	4159	8.33327	21649	9.98276	47.6558	55.4852	62.8251	73.2782	743	6.61204	3.43203	LN	0.328832	0.201034	0.0239059	0.0966391	0.053315	0.123071	0.0859703	0.199567	0.0480199	0.0447168	0.0411587	1.56512	3.08832	0.479929	0.180758	3.26476	0.116708	0.0737837	0.0324733	0.0695373	0.0668313	0.0291974	0.0502133	0.0521718	0.0518477	0.0552667	0.0824181	0.0182894	0.0492382	0.0370624	0.0736814	0.0708824	0.0670908	0.082555
AGGCCACCCGTTATGA-1	1	28	38	2014	7.60837	6769	8.82026	46.7573	55.2223	63.4806	75.373	384	5.95324	5.67292	LN	0.380486	0.015046	0.0108155	0.00559301	0.00693979	0.0200432	0.00634768	0.0176029	0.000932165	0.00910514	0.0029517	0.588614	0.747472	0.0689756	0.00837939	0.880879	0.085869	0.00627588	0.00739118	0.0386079	0.0355024	0.0322731	0.0106173	0.023791	0.0274988	0.0207918	0.0293027	0.00334454	0.0188832	0.00731803	0.0367806	0.0403408	0.0293171	0.0210427
AGGCCCATTGTACAGG-1	1	15	55	3695	8.21501	17385	9.76342	45.7578	53.7935	61.5186	72.4533	645	6.4708	3.71009	LN	0.475871	0.14669	0.0723279	0.159525	0.0682945	0.0500135	0.0296935	0.0863998	0.0136987	0.116446	0.0787084	1.29715	2.58439	0.299148	0.0735253	2.15625	0.12816	0.143348	0.0368274	0.0662079	0.0584657	0.0532617	0.0631967	0.0559436	0.0429192	0.0351921	0.0527655	0.0158865	0.0640917	0.0478063	0.0593662	0.0792715	0.0516118	0.0601632
AGGCCTGAGAATCTCG-1	1	62	88	4075	8.31287	20942	9.94956	47.5026	54.9374	62.3341	73.0207	1224	7.1107	5.84471	LN	0.641628	0.186823	0.0440682	0.0374546	0.0960526	0.0763917	0.0470536	0.0898774	0.0114817	0.086764	0.0438416	1.93513	2.02265	0.443231	0.23411	2.94387	0.0789807	0.287356	0.0857797	0.0773688	0.0734308	0.0400017	0.0387592	0.0596665	0.0506564	0.0503207	0.0636867	0.0137856	0.0621322	0.0368971	0.0631489	0.073297	0.0617429	0.0917345
AGGCTATGGTTAGCTT-1	1	26	30	1863	7.53048	6123	8.71997	45.1413	53.3562	62.6654	75.6655	368	5.9108	6.01013	LN	0.110836	0.0279771	0.00695617	0.0427685	0.00888788	0.122155	0.0105796	0.0282776	0.000668788	0.0293196	0.00354792	0.523959	0.792189	0.0392819	0.0139169	0.689295	0.0532615	0.0141619	0.00694362	0.0366121	0.0392998	0.0183657	0.0363034	0.0146396	0.0382475	0.0260632	0.0326243	0.00310706	0.0349093	0.0126234	0.036369	0.0350357	0.0290072	0.0258528
AGGCTTCCCGAAGAAG-1	1	50	42	4237	8.35185	19419	9.87406	43.4523	51.2797	59.519	70.6267	692	6.54103	3.56352	LN	0.383394	0.105589	0.470864	0.0317737	0.080699	0.436104	0.242805	0.611883	0.076859	0.093162	0.101891	1.74641	1.70678	0.653961	0.212953	1.90683	0.357565	0.0604135	0.133695	0.0732866	0.070925	0.0854949	0.0394534	0.0558174	0.080675	0.0774419	0.0897778	0.0191909	0.0603446	0.0616226	0.0618679	0.0668135	0.068172	0.0908796
AGGGAAACGAGGTACT-1	1	13	89	2563	7.84932	9950	9.20543	47.6281	55.6181	63.5678	74.6734	558	6.32615	5.60804	LN	0.187674	0.0282008	0.0377771	0.0175371	0.0210527	0.0276042	0.0250116	0.036124	0.00140996	0.0121693	0.0329499	0.805611	1.16344	0.176639	0.1465	1.55126	0.0216049	0.0396929	0.0147338	0.0447084	0.0288471	0.0310524	0.0249591	0.0283805	0.0334043	0.0266656	0.0352557	0.0059465	0.0257681	0.036142	0.0425356	0.0459478	0.0422184	0.055123
AGGGACAGCACGGCGG-1	1	4	46	4401	8.38981	24510	10.1069	48.1151	55.8017	63.2762	73.827	625	6.43935	2.54998	LN	0.379646	0.158763	0.0915649	0.0416936	0.0454353	0.0922579	0.0389578	0.172607	0.033927	0.117438	0.107966	3.12753	1.90503	0.392046	0.0506983	3.80902	0.068453	0.239858	0.122103	0.073851	0.067926	0.0653325	0.0531862	0.0505746	0.0607646	0.040706	0.0769923	0.0169018	0.0625612	0.0534571	0.0760579	0.0786391	0.0547878	0.0517061
AGGGACTCTACGCGAC-1	1	55	53	4426	8.39548	23604	10.0692	45.899	54.1052	61.6336	72.2632	1061	6.96791	4.495	LN	1.20465	0.223907	0.095557	0.395626	0.0555648	0.26652	0.105638	0.150228	0.0296456	0.045153	0.0374644	1.8322	2.48129	0.452703	0.0668497	2.88164	0.502148	0.10187	0.146665	0.0812012	0.0814773	0.0660613	0.0960652	0.061971	0.0769353	0.0715089	0.067604	0.0139974	0.0448609	0.0551375	0.0685392	0.0806989	0.0593269	0.0666609
AGGGCAGCGGCGTGGT-1	1	8	74	3458	8.14873	15596	9.65483	46.1144	54.3216	61.9582	73.0893	650	6.47851	4.16774	LN	0.317144	0.18902	0.0374407	0.0849368	0.0333661	0.0551508	0.0259039	0.037058	0.0129527	0.0655727	0.0718318	0.864054	2.60035	0.31783	0.0483137	2.08541	0.128428	0.0876018	0.115887	0.058104	0.0644988	0.033673	0.0509147	0.0406418	0.0391862	0.0342024	0.0358793	0.0105727	0.0442039	0.0498702	0.0543141	0.0673235	0.0538008	0.0582736
AGGGCGTGATCGGCTA-1	1	17	45	4512	8.41472	20028	9.90494	39.4847	48.0927	56.9453	68.569	887	6.78897	4.4288	LN	0.229412	0.032636	0.0346664	0.319567	0.861056	0.363857	0.564158	1.43983	0.683469	0.0313283	0.301007	2.12101	0.883948	0.680869	0.0495371	1.22726	0.0388417	0.0305393	0.186501	0.0640222	0.0374871	0.0410363	0.0956516	0.0879383	0.0724981	0.0926589	0.110476	0.0490642	0.0416279	0.0750889	0.0612224	0.0689625	0.0849676	0.0561736
AGGGCTGCAGTTACAG-1	1	35	65	2809	7.94094	11575	9.35669	46.2289	54.9028	63.2052	74.2549	564	6.33683	4.87257	LN	1.05986	0.0510076	0.0539827	0.0118567	0.0229291	0.0624509	0.0462024	0.0584435	0.014512	0.0307244	0.0267625	0.395697	1.29276	0.191391	0.0318621	1.68752	0.0395124	0.0742829	0.0286789	0.054671	0.0413722	0.0561556	0.0198626	0.0369125	0.0400731	0.039408	0.0490279	0.00987386	0.0369783	0.028907	0.0505535	0.054535	0.0448563	0.044509
AGGGTTTAGTTCGGGA-1	1	33	63	4381	8.38526	24567	10.1092	46.5218	54.732	62.299	73.1632	767	6.64379	3.12207	LN	2.0045	0.242526	0.0336879	0.0512694	0.0761194	0.0248645	0.0510997	0.0923283	0.0127609	0.0434925	0.125974	1.16347	3.02834	0.548015	0.087016	3.4234	0.415719	0.0572413	0.0948324	0.087049	0.0790251	0.0436142	0.0470901	0.0602999	0.0247021	0.0671048	0.0649035	0.0119202	0.0424294	0.0593553	0.0701021	0.0862014	0.06269	0.0668646
AGGTAACCTCCTATTC-1	1	13	41	4325	8.3724	22163	10.0062	45.4947	53.5577	61.2823	72.1067	686	6.53233	3.09525	LN	1.18162	0.100282	0.10912	0.0535588	0.0671046	0.0550831	0.0388373	0.187191	0.0871864	0.0549228	0.0510653	1.50177	2.61203	0.396457	0.155753	3.17696	0.060286	0.333661	0.0300986	0.0865499	0.0594381	0.0687415	0.0534624	0.0725004	0.0470213	0.0402266	0.0788458	0.0220834	0.0529973	0.0543776	0.0755709	0.0861442	0.0634585	0.0775564
AGGTACGATATTGCCA-1	1	12	76	4068	8.31115	20786	9.94208	46.8488	55.0563	62.5132	73.1839	746	6.61606	3.58895	LN	0.455382	0.173767	0.047214	0.0596411	0.0497944	0.0886773	0.134663	0.100343	0.00589014	0.054098	0.0943165	1.66598	2.98728	0.380189	0.0524446	2.52535	0.331828	0.274573	0.0531827	0.0635821	0.0646359	0.0539066	0.065983	0.0482363	0.0483234	0.0639444	0.0617099	0.00801076	0.0450637	0.0444148	0.0776689	0.0776248	0.0667906	0.0509698
AGGTAGGTACAAAGCT-1	1	35	31	2620	7.87131	9875	9.19786	46.4405	54.238	62.2177	73.7013	587	6.37673	5.9443	LN	0.454429	0.0628284	0.0458856	0.0584499	0.0212657	0.0325304	0.0260761	0.0974232	0.0437776	0.0302245	0.0180014	0.693895	0.838161	0.122488	0.0431495	1.6939	0.0580417	0.0377825	0.0126725	0.0490665	0.0442112	0.0438787	0.0445709	0.0306484	0.0290439	0.0453951	0.0453368	0.0132478	0.0349057	0.0228871	0.0429758	0.0516881	0.0365518	0.0435471
AGGTGGTGACCTTCGC-1	1	64	56	4017	8.29854	14832	9.60461	34.4728	43.2646	53.1149	65.5947	353	5.8693	2.37999	LN	0.508569	0.0410182	1.27264	0.103103	1.02016	0.760995	0.0500197	0.765247	0.0498797	0.345263	0.0340517	1.33351	0.710435	0.466883	0.044779	0.619417	0.0740904	0.0562211	0.0532429	0.0635698	0.046321	0.112532	0.0718721	0.0859249	0.0782067	0.05429	0.0869689	0.0206719	0.0692634	0.0459057	0.056939	0.0647992	0.0703175	0.0533635
AGGTTGAGGCACGCTT-1	1	22	74	1649	7.40853	5137	8.54442	46.6615	55.3047	64.0646	77.3019	264	5.57973	5.13919	LN	0.0950092	0.00790799	0.00629586	0.00515811	0.0158114	0.00668278	0.00455399	0.00799548	0.000338985	0.00589281	0.00239989	0.496544	0.658725	0.0211821	0.0124313	0.733892	0.0169563	0.00481882	0.0180979	0.0338642	0.0231765	0.0207314	0.0130232	0.0334817	0.0226709	0.0179167	0.0186667	0.00152413	0.0241502	0.00685917	0.0275833	0.0329179	0.0272939	0.0250659
AGGTTTCACACACCTT-1	1	41	67	3824	8.24931	19801	9.89354	47.8612	55.8558	63.5069	74.5164	923	6.82871	4.66138	LN	0.828157	0.0790943	0.0580525	0.0788056	0.165884	0.042607	0.0767282	0.185182	0.00696188	0.0336332	0.0198056	1.32091	2.39122	0.228441	0.129406	3.00126	0.204344	0.0726201	0.0368137	0.0716609	0.0586698	0.0554316	0.0536838	0.0646192	0.0366647	0.0577181	0.0654537	0.0104417	0.0393789	0.0240054	0.0766309	0.0777219	0.0462952	0.0721334
AGTAATGTCTTGCCGC-1	1	16	60	4098	8.3185	20999	9.95228	46.2689	54.5026	62.2744	73.0368	685	6.53088	3.26206	LN	0.429749	0.18602	0.110737	0.0337505	0.0820995	0.117642	0.0424494	0.150715	0.0202722	0.0479214	0.0182112	1.21978	3.54011	0.376022	0.145902	2.64225	0.137153	0.0401022	0.147319	0.0611214	0.0643323	0.0726546	0.0495661	0.0566477	0.0558854	0.0407889	0.072065	0.0133374	0.0413487	0.0282357	0.0676893	0.0767894	0.0603623	0.0700393
AGTACGGGCACCTGGC-1	1	25	79	2151	7.67415	8432	9.03991	50.2253	58.112	66.212	77.2059	591	6.38351	7.00901	LN	0.102357	0.0156158	0.00772306	0.0748572	0.0246862	0.00697478	0.00686569	0.203258	0.000516283	0.0182269	0.012486	1.10093	0.499024	0.0385178	0.0273369	1.25247	0.0404029	0.0123846	0.00410959	0.0415673	0.0275009	0.0190484	0.0441483	0.0384073	0.0147665	0.0199464	0.0503993	0.00197204	0.0260087	0.0351617	0.037835	0.045726	0.028544	0.034686
AGTACGTGGCCTGTCT-1	1	6	88	3466	8.15104	14781	9.60117	45.0173	53.2711	61.0513	71.9978	675	6.51619	4.56667	LN	0.557985	0.11313	0.0982505	0.0247409	0.0260881	0.0435805	0.0276331	0.0531353	0.0112145	0.0259331	0.0109008	1.09123	1.89967	0.262539	0.0546305	2.05461	0.0739025	0.384793	0.0621591	0.0583737	0.0556562	0.0593095	0.0333743	0.0458012	0.0336053	0.0428979	0.0510607	0.0136265	0.0284125	0.0186116	0.0562035	0.0602158	0.0460955	0.0553454
AGTACTCTTATGCCCA-1	1	56	88	3519	8.16622	16528	9.71287	47.2955	54.9673	62.5	73.7839	827	6.71901	5.00363	LN	0.539892	0.0809628	0.0348091	0.0218956	0.145691	0.13055	0.0272432	0.115165	0.0218582	0.0990124	0.0511714	1.66954	1.90979	0.313903	0.0483474	1.92804	0.0690892	0.0437609	0.0729656	0.0643766	0.0546519	0.0423883	0.0386089	0.0714995	0.0493079	0.0361952	0.0592405	0.0136565	0.0533941	0.0336403	0.0604687	0.0657031	0.0604454	0.048365
AGTAGAAGGCGCCTCA-1	1	70	62	5116	8.54032	30279	10.3182	46.8443	54.7607	62.0364	72.1523	1089	6.99393	3.59655	LN	0.960152	0.248451	0.0723745	0.185038	0.234567	0.0886647	0.040792	0.446515	0.0640876	0.15965	0.125366	2.03838	3.98519	0.622314	0.244439	4.06373	0.191287	0.204879	0.174281	0.0998031	0.0896141	0.0564342	0.0998081	0.0906049	0.0589882	0.0401632	0.0926395	0.0199538	0.0706146	0.0659318	0.0848241	0.101717	0.079076	0.108094
AGTAGGTAACATACAT-1	1	13	51	3820	8.24827	17611	9.77634	45.8009	53.6142	61.5695	72.5399	725	6.58755	4.11675	LN	0.383276	0.232488	0.0419535	0.0272574	0.106403	0.0867986	0.047215	0.0944555	0.0377939	0.0460327	0.100915	1.45566	2.06123	0.394812	0.127766	2.24076	0.322292	0.0897374	0.201955	0.0652317	0.0884725	0.042382	0.0398229	0.0770872	0.0538946	0.0502696	0.0518335	0.0157562	0.043641	0.0582392	0.0566453	0.0675877	0.0498775	0.084148
AGTATAATACTAGGCA-1	1	25	33	3413	8.13564	14884	9.60811	45.0887	53.0973	61.1932	72.5813	939	6.84588	6.30879	LN	0.675702	0.198898	0.125595	0.133057	0.0378921	0.132253	0.0839428	0.196994	0.0101591	0.0497338	0.015414	0.728452	2.3685	0.0747102	0.0514663	1.6107	0.0817174	0.15348	0.100648	0.067265	0.06595	0.0625293	0.0597587	0.0410795	0.0600478	0.0574293	0.0664565	0.0116627	0.0476607	0.0296231	0.0583661	0.0650636	0.0375979	0.0550477
AGTATACACAGCGACA-1	1	64	48	3885	8.26514	19218	9.86365	46.4617	54.5114	62.2593	73.1658	802	6.68835	4.17317	LN	0.689711	0.114258	0.0332971	0.104469	0.0261548	0.121292	0.068924	0.0646598	0.00963575	0.170335	0.0496502	1.41592	2.3362	0.275977	0.0333778	2.99419	0.0571707	0.0752353	0.124846	0.066982	0.0599278	0.037781	0.0704549	0.032859	0.0494619	0.0422734	0.049402	0.00920484	0.0617022	0.04015	0.0621846	0.0649368	0.0534092	0.0339692
AGTATTTGGCACGACC-1	1	58	52	4557	8.42464	26246	10.1753	48.175	55.8523	63.2973	73.5198	751	6.62274	2.86139	LN	0.593188	0.193235	0.0701542	0.0795295	0.0778867	0.189829	0.0562892	0.386651	0.0415154	0.0500185	0.0694694	2.67599	2.67413	0.422484	0.105283	3.80973	0.134025	0.0738231	0.138841	0.0788143	0.0742757	0.0558274	0.0666785	0.0706123	0.0652227	0.054519	0.0928231	0.0167515	0.0434363	0.0482318	0.0691614	0.090523	0.0622428	0.0786958
AGTCAACACCACCATC-1	1	41	47	3107	8.04173	11742	9.37101	44.4728	52.0354	59.9813	71.3081	469	6.15273	3.99421	LN	0.24072	0.0542297	0.0962628	0.0260919	0.0249586	0.0405051	0.276087	0.15774	0.0834808	0.0406481	0.0118879	1.20813	1.25274	0.375016	0.162319	1.11421	0.0679751	0.0382209	0.0210787	0.0483825	0.0438794	0.0578846	0.0266604	0.0293639	0.0371561	0.0682049	0.0687825	0.0202274	0.0466578	0.0190292	0.0422813	0.0558394	0.0478639	0.0588167
AGTCAAGATGACACTT-1	1	48	90	4831	8.48302	28952	10.2734	47.8067	55.7267	63.0699	73.2316	1155	7.05272	3.98936	LN	1.66909	0.430609	0.121214	0.189078	0.0495614	0.120591	0.0518742	0.172213	0.0265742	0.0503555	0.0377676	2.14403	3.0806	0.434769	0.0509798	4.12334	0.177021	0.125119	0.198904	0.0831885	0.093005	0.0655933	0.0792496	0.04949	0.0600921	0.051801	0.0697789	0.0135668	0.0525663	0.054742	0.0855919	0.0885776	0.065502	0.0620579
AGTCGGCCCAAACGAC-1	1	25	39	2824	7.94626	10479	9.25722	45.3383	53.4498	61.3894	72.4783	515	6.24611	4.91459	LN	0.200704	0.475337	0.0438164	0.129173	0.0280107	0.050545	0.0245568	0.0532852	0.00989016	0.033093	0.02396	0.644574	1.48582	0.105432	0.0219831	1.3683	0.0309627	0.12092	0.0316297	0.0518818	0.0606693	0.0492259	0.0669637	0.0343505	0.032507	0.0435184	0.0439757	0.0117248	0.0336151	0.0281998	0.0482903	0.0517255	0.0390276	0.0325957
AGTCGTATAAAGCAGA-1	1	65	81	3125	8.04751	12285	9.41622	43.1502	51.2169	59.6093	71.86	620	6.43133	5.0468	LN	0.309898	0.100127	0.0424832	0.0952267	0.0552683	0.320059	0.0727272	0.391931	0.197306	0.0576001	0.0136568	1.08514	0.818232	0.455337	0.145577	1.62658	0.0574622	0.0375596	0.103451	0.0516626	0.0588428	0.0373108	0.0589664	0.0504779	0.0599628	0.0511578	0.0715096	0.0265197	0.0390161	0.0220379	0.0485819	0.0550439	0.0583362	0.0649355
AGTCGTCGACCACCAA-1	1	57	91	2792	7.93487	11232	9.32661	47.7831	55.5467	63.417	74.2165	639	6.46147	5.6891	LN	0.208636	0.0725725	0.0501203	0.0492262	0.0258218	0.114919	0.0819815	0.110925	0.01321	0.0236381	0.0160491	0.965381	1.22147	0.212394	0.0411093	1.64488	0.0723218	0.032644	0.0217973	0.0480929	0.0489321	0.0510262	0.0527776	0.0330243	0.0422718	0.0543155	0.0543671	0.0106884	0.0291122	0.0254197	0.0490502	0.0534076	0.0465204	0.0482457
AGTCTTCTCCTCAAAT-1	1	24	66	2620	7.87131	9698	9.17978	46.4426	54.5473	62.5077	73.84	465	6.14419	4.7948	LN	0.264944	0.0502929	0.0111064	0.0522481	0.0147432	0.0758345	0.0207988	0.166507	0.00295032	0.0182771	0.0111501	0.683721	1.42792	0.191647	0.0323584	1.13029	0.0635529	0.0317364	0.0169444	0.0507516	0.0415718	0.0240279	0.0394546	0.0245367	0.0372845	0.0290143	0.0488104	0.011125	0.0258437	0.0177983	0.0438854	0.0510025	0.0443729	0.0437942
AGTCTTTAAAGTGTCC-1	1	67	77	4420	8.39412	24812	10.1191	46.8886	55.0459	62.6028	73.2871	903	6.80683	3.63937	LN	0.454071	0.288113	0.0523906	0.14994	0.045745	0.0915023	0.138732	0.163933	0.0832026	0.210665	0.0557179	1.681	3.37614	0.401444	0.0669839	3.73562	0.16758	0.129559	0.17797	0.0816006	0.0847278	0.0556313	0.066352	0.048473	0.0568181	0.0693747	0.0745736	0.0210038	0.0825463	0.0411737	0.0709162	0.074641	0.0655494	0.0617556
AGTGACCTACTTTACG-1	1	44	52	3756	8.23138	16721	9.72448	42.0429	50.5472	59.7751	71.5627	598	6.39526	3.57634	LN	0.818485	0.0405619	0.317647	0.0669804	0.0773221	0.540737	0.101075	0.543284	0.0472764	0.0356156	0.20717	2.21283	0.529674	0.634069	0.109532	1.35005	0.139204	0.0320156	0.149546	0.0589869	0.0407292	0.0747245	0.0448994	0.0658596	0.0775965	0.0572784	0.0779619	0.0178193	0.0331432	0.0561421	0.0553762	0.0581543	0.067869	0.0805807
AGTGATAACCTGCGCG-1	1	59	89	3901	8.26924	18229	9.81082	46.4535	54.2707	61.649	72.4011	796	6.68086	4.36667	LN	0.499787	0.15375	0.0467428	0.0891337	0.039183	0.0737371	0.0531883	0.16173	0.0207934	0.0498376	0.16763	1.88864	1.90519	0.258227	0.0686876	2.27434	0.0957617	0.269789	0.0510546	0.0634664	0.0839597	0.0507472	0.0659799	0.034848	0.0413111	0.059214	0.0727796	0.013747	0.0448436	0.0543476	0.0608275	0.0700124	0.0603402	0.0632821
AGTGATATGAGTAGTT-1	1	45	49	4024	8.30028	20726	9.93919	44.8085	53.5366	61.5941	72.8554	838	6.73221	4.04323	LN	1.72107	0.0565554	0.1369	0.0283509	0.0949865	0.0789375	0.14006	0.246352	0.0460571	0.0429	0.0362007	1.52458	1.95395	0.567847	0.127711	2.46678	0.0901108	0.0509007	0.0805904	0.0769765	0.0497549	0.0633487	0.0374807	0.0659955	0.0503698	0.0605005	0.0674539	0.0144395	0.0381295	0.0316626	0.0784107	0.0690805	0.0668577	0.0779283
AGTGCGTAGCTCGTAA-1	1	46	42	4628	8.4401	25620	10.1512	45.9602	53.9305	61.6315	72.3653	965	6.87316	3.76659	LN	0.901866	0.171813	0.0518533	0.261576	0.191152	0.0875495	0.0525749	0.113789	0.039937	0.120179	0.0469191	1.97743	3.10992	0.711038	0.159261	3.28366	0.355832	0.358292	0.0750904	0.0973334	0.0752824	0.0499371	0.0844028	0.0810455	0.0537636	0.0497294	0.0572421	0.016039	0.055401	0.0446828	0.0805827	0.0794174	0.0799589	0.080877
AGTGCTAAACACAGCA-1	1	61	91	3536	8.17103	15369	9.64017	45.273	53.4257	61.2792	72.3534	617	6.42649	4.01457	LN	0.295773	0.218864	0.0253412	0.0155143	0.0487346	0.165071	0.0285768	0.0450885	0.0104608	0.0668821	0.0331203	1.60805	1.89081	0.248491	0.0685489	1.64309	0.0642699	0.206226	0.0714897	0.0582918	0.0641043	0.0304118	0.0228681	0.0580143	0.0458999	0.038764	0.0434281	0.0116786	0.052077	0.0331467	0.0544309	0.0699075	0.0452824	0.0638405
AGTGCTTGCACGAATA-1	1	41	89	3892	8.26694	19398	9.87298	47.6286	55.3408	62.8879	73.3735	885	6.78672	4.56233	LN	1.40158	0.138023	0.0645269	0.0315199	0.0452402	0.0846879	0.0286086	0.0936738	0.0201651	0.0430535	0.0397329	1.2729	1.88981	0.484105	0.0652387	2.59605	0.152205	0.100924	0.128326	0.068155	0.058846	0.0588389	0.0376744	0.0506008	0.0468211	0.0341662	0.0539585	0.0138589	0.0401552	0.0380424	0.0710813	0.0709242	0.057624	0.0571211
AGTGGCGTCTGAAGGT-1	1	62	86	3719	8.22148	18637	9.83296	46.8208	54.8908	62.612	73.4829	992	6.90073	5.32275	LN	1.16482	0.0689265	0.026019	0.0437579	0.0513254	0.139702	0.142661	0.211109	0.00407004	0.0684837	0.0671731	2.02059	1.69223	0.268255	0.0835922	1.94228	0.0476122	0.0626071	0.0338547	0.0740037	0.0513637	0.032241	0.0447831	0.0544373	0.0549112	0.0722968	0.0703415	0.00642516	0.0553375	0.0463157	0.062051	0.0749324	0.0481014	0.0615196
AGTTAAACACTTGCGA-1	1	40	44	5096	8.53641	30934	10.3396	45.8719	53.446	61.3855	72.2247	1468	7.29234	4.74559	LN	3.11498	0.20529	0.252665	0.0565768	0.581558	0.0866044	0.168106	0.357232	0.107184	0.0918759	0.194537	2.34775	1.86552	0.32158	0.599269	3.34207	0.0990955	0.320315	0.133593	0.0887426	0.0920641	0.095804	0.0766349	0.110503	0.0525335	0.0790435	0.0972653	0.0242082	0.0644182	0.0679959	0.0815228	0.0986419	0.0640224	0.122723
AGTTAAGCGGTCCCGG-1	1	16	80	2539	7.83992	9613	9.17098	47.1237	55.2273	63.1333	74.4201	487	6.19032	5.06606	LN	0.394968	0.0793235	0.0202357	0.0195357	0.028823	0.0887447	0.0183465	0.0662121	0.0033073	0.0786569	0.0688975	0.581784	1.18618	0.0700312	0.0287669	1.54364	0.0588543	0.0455898	0.014359	0.0485381	0.0487719	0.0249122	0.0330552	0.0378096	0.0403714	0.0243253	0.0473769	0.00894523	0.0438349	0.0371986	0.0411984	0.0531095	0.0366553	0.0368532
AGTTACTCTATCGTGG-1	1	15	89	2233	7.71155	7732	8.95325	46.7667	54.7336	62.5841	74.0688	461	6.13556	5.96223	LN	0.233116	0.0210604	0.0219661	0.0127612	0.0150106	0.00623188	0.0171332	0.0345273	0.00141045	0.0144786	0.0162624	0.507882	0.95179	0.102041	0.0182637	1.10846	0.0229337	0.214564	0.0961709	0.0416271	0.0318519	0.0287224	0.0322451	0.0233061	0.0101987	0.0274764	0.0381472	0.00455209	0.0280949	0.0286574	0.0379657	0.0404559	0.0360052	0.0316959
AGTTCCTACAGAATTA-1	1	30	50	3952	8.28223	19006	9.85256	46.0276	53.8251	61.5542	72.1667	754	6.62672	3.96717	LN	0.861681	0.0969319	0.0500468	0.0736275	0.0900268	0.115913	0.0496086	0.110588	0.0232033	0.0457688	0.0851548	1.22985	2.70182	0.296214	0.0719611	2.33283	0.0574502	0.241373	0.194694	0.0711677	0.0592094	0.0631467	0.0618611	0.057427	0.0622838	0.0531956	0.0574195	0.0143583	0.0427566	0.0475762	0.059516	0.0709471	0.0531058	0.056352
AGTTCCTATTTATGTT-1	1	43	65	3826	8.24984	19183	9.86183	47.0208	54.8767	62.4355	73.0021	911	6.81564	4.749	LN	1.14519	0.0847932	0.0597758	0.0782922	0.0706852	0.0518852	0.0427449	0.214874	0.021825	0.100426	0.0540949	1.50716	2.01068	0.295477	0.111736	2.65739	0.082214	0.0628866	0.0581407	0.0643709	0.0637792	0.0452979	0.0589981	0.0638512	0.0419071	0.0395709	0.0740846	0.0114263	0.0694745	0.0443311	0.0638438	0.0710879	0.0541792	0.0676662
AGTTGACGGTCCTTGC-1	1	65	63	4105	8.3202	19087	9.85681	45.2035	53.0466	60.8844	71.7609	1085	6.99026	5.6845	LN	0.474909	0.0837561	0.277872	0.428729	0.34715	0.200545	0.105481	0.378212	0.0143277	0.0753764	0.0549674	1.81317	1.63062	0.524687	0.152188	1.85079	0.512795	0.0884131	0.0889333	0.0626171	0.0602864	0.0837873	0.100726	0.0814698	0.0617245	0.0680487	0.0875204	0.0135977	0.0517114	0.037102	0.0568655	0.0645647	0.0661456	0.0738213
AGTTTCGCAGGTCGGA-1	1	12	62	3879	8.26359	18352	9.81755	47.0194	54.8496	62.5981	73.4361	654	6.48464	3.56364	LN	0.485979	0.106984	0.051477	0.0406182	0.0559337	0.0313263	0.0221611	0.347719	0.0136438	0.0340421	0.19414	1.60328	2.43765	0.251583	0.217454	2.36228	0.0696614	0.0672691	0.125896	0.0663002	0.0605521	0.053714	0.0387204	0.0525512	0.0298279	0.0329408	0.0826872	0.0128084	0.0342764	0.057754	0.0605739	0.0685644	0.0602571	0.0831549
AGTTTGCACCTGCCTC-1	1	58	74	4048	8.30623	20186	9.91279	45.5613	53.4479	61.1711	72.3918	690	6.53814	3.41821	LN	0.740574	0.19999	0.106664	0.0502952	0.267912	0.282293	0.305191	0.142052	0.00946857	0.113429	0.034054	1.45949	2.40375	0.397787	0.0531422	2.40496	0.150656	0.0804501	0.0457803	0.0694884	0.0798593	0.0632452	0.0574611	0.0795331	0.0696476	0.0771584	0.071762	0.0112837	0.0561552	0.0571061	0.0695553	0.0805217	0.0604649	0.0483302
AGTTTGGCCAGACCTA-1	1	47	31	3344	8.11522	14995	9.61554	47.4692	54.7849	62.7142	73.7646	1130	7.03086	7.53585	LN	0.220113	0.0858052	0.0531814	0.197058	0.157003	0.351249	0.0817387	0.402234	0.0940359	0.083589	0.208056	1.66657	0.675439	0.153272	0.0510742	2.2731	0.308913	0.0465006	0.0441367	0.0603696	0.0513057	0.0486421	0.0684706	0.0747673	0.061088	0.0588093	0.0664922	0.0213106	0.0448725	0.0518327	0.0527177	0.0581966	0.056633	0.0491389
ATAAACCATTGGACGG-1	1	3	45	4799	8.47637	28339	10.252	46.9494	54.5503	62.1511	72.7266	985	6.89366	3.47578	LN	0.76382	0.291063	0.118687	0.0653212	0.140958	0.0939235	0.0824499	0.174258	0.02096	0.128145	0.032793	2.79203	3.2344	0.454168	0.3946	3.62287	0.177444	0.108135	0.248444	0.0874717	0.0815042	0.0733921	0.073433	0.089122	0.0557711	0.0664781	0.0763789	0.0177685	0.0626898	0.0337139	0.0932843	0.0907791	0.0651527	0.103371
ATAAACGGACCCGTAA-1	1	47	61	4276	8.36101	21963	9.99716	44.8208	52.9072	61.6127	72.4446	742	6.6107	3.37841	LN	0.466626	0.0898956	0.471088	0.23555	0.0625362	0.421197	0.12978	0.713354	0.964726	0.0548245	0.326592	2.58497	1.21302	0.530131	0.0419098	1.44247	0.136677	0.0450262	0.141563	0.0662959	0.0597549	0.0981955	0.0971987	0.0541189	0.0849094	0.063476	0.093127	0.0666057	0.0499531	0.0676982	0.0591852	0.0705696	0.070539	0.0399191
ATAAAGGCTCGGTCGT-1	1	34	50	2717	7.90765	10546	9.2636	45.7045	53.2714	61.3882	73.1936	476	6.16752	4.51356	LN	0.339346	0.0399716	0.0918849	0.0170074	0.026447	0.0905697	0.017644	0.0746146	0.00346053	0.0193768	0.0130843	0.693341	1.4023	0.161106	0.270451	1.41729	0.0469017	0.0224922	0.0516223	0.0515062	0.0345029	0.0483259	0.0276299	0.0275763	0.0524701	0.0277746	0.041202	0.00706544	0.0308625	0.0242509	0.0403063	0.0538227	0.0428097	0.0669052
ATAACGCCGGAGGGTC-1	1	35	81	3461	8.1496	14817	9.6036	45.0024	52.9392	60.8085	72.0186	553	6.31717	3.7322	LN	0.443767	0.173254	0.0510856	0.0554748	0.0849743	0.155301	0.039695	0.119424	0.0581613	0.0501726	0.0737927	1.23182	1.83501	0.332661	0.221616	1.79275	0.155546	0.0373664	0.0668688	0.0729623	0.0648944	0.0516156	0.0509656	0.0577719	0.0571133	0.0490845	0.0621151	0.0183983	0.0447165	0.0621926	0.0598798	0.061583	0.0561825	0.0812062
ATAACGGAGTCCAACG-1	1	25	75	2016	7.60937	6874	8.83565	46.9014	55.4262	63.762	75.6183	453	6.1181	6.59005	LN	0.201171	0.0516522	0.0606904	0.04976	0.0135731	0.0157724	0.0177748	0.130581	0.00161881	0.0137845	0.00818923	0.464567	0.725399	0.0710002	0.038034	1.05707	0.0226063	0.0696552	0.00805237	0.0391109	0.0510174	0.040803	0.0344971	0.019908	0.0206645	0.0241661	0.0501019	0.0124547	0.0184982	0.0162559	0.0337582	0.0404756	0.02801	0.0345443
ATAAGGTGGAGAACAT-1	1	50	72	3461	8.1496	16021	9.68172	44.0734	52.7433	62.262	73.8656	417	6.03548	2.60283	LN	0.0805747	0.0320246	0.631885	0.0763074	0.150995	0.126375	0.0780778	0.574114	0.448738	0.0163713	0.0660336	2.77945	0.406557	0.379769	0.0545586	1.20903	0.050946	0.0221588	0.0308749	0.0388503	0.0314305	0.0885891	0.0808161	0.0782218	0.0602296	0.0510436	0.0759443	0.0409445	0.0206535	0.0548203	0.0476261	0.0633939	0.0573108	0.0452065
ATAAGTTACCGCGACG-1	1	46	52	4304	8.36753	20782	9.94189	41.791	49.9856	58.5747	70.3397	700	6.55251	3.3683	LN	1.9514	0.190182	0.346271	0.206166	0.0937367	0.0702545	0.0704993	0.441991	0.197863	0.0689393	0.0738795	1.81425	1.06272	0.678943	0.16829	1.90188	0.0965703	0.0894007	0.379465	0.0728679	0.0756235	0.0927731	0.0877483	0.0610361	0.0503783	0.0587005	0.10211	0.029623	0.0482068	0.067369	0.0671228	0.0744947	0.0650834	0.0900216
ATAATAGCTGTTGAAT-1	1	47	63	3382	8.12652	13358	9.49995	41.4583	49.5733	58.5043	70.7067	416	6.03309	3.11424	LN	0.207322	0.0489614	0.0316675	0.0122652	0.015725	0.353871	0.243684	0.621097	0.648764	0.0955685	0.046575	1.461	0.803865	0.99683	0.0332258	0.534572	0.0383296	0.0257781	0.0901572	0.0625719	0.0475128	0.0412081	0.034621	0.0235848	0.0671454	0.065307	0.0724782	0.0448251	0.0555157	0.0415325	0.0502725	0.0586241	0.0721902	0.0363843
ATAATAGTGTAGGGAC-1	1	18	30	4452	8.40133	25736	10.1557	48.0533	56.0266	63.5685	74.048	980	6.88857	3.8079	LN	1.17028	0.0837382	0.0670931	0.172761	0.0394581	0.127172	0.115219	0.242227	0.0385557	0.0656072	0.0392798	2.86072	2.21133	0.167135	0.0357838	3.32354	0.0735566	0.0751827	0.185254	0.078949	0.0549887	0.0538965	0.0736585	0.0433774	0.0662086	0.0659993	0.0812276	0.0159074	0.0498188	0.0405487	0.0796569	0.0844768	0.0510531	0.0296089
ATAATCTTGGAGAACC-1	1	61	77	3767	8.2343	13676	9.52347	35.9169	44.9547	55.038	67.5051	317	5.76205	2.31793	LN	0.366553	0.0293577	1.1006	0.250393	0.0397706	0.816823	0.0563809	0.968467	0.613766	0.399323	0.104921	1.09613	0.616957	0.329365	0.0167406	0.335211	0.320374	0.0236492	0.0405714	0.0603452	0.0443551	0.0998918	0.0891667	0.0510583	0.0702735	0.0483864	0.0904659	0.0613104	0.0675644	0.0557155	0.0451903	0.0522147	0.0604065	0.0196317
ATACAGGCCCTCCAAT-1	1	56	72	4036	8.30326	19982	9.90264	45.8913	54.1537	61.8657	72.5053	871	6.77079	4.35892	LN	0.441157	0.212373	0.264655	0.104537	0.0977775	0.122665	0.0975338	0.127878	0.0831436	0.268617	0.0540579	1.66903	2.18643	0.426977	0.103113	2.66391	0.146246	0.115484	0.150915	0.071429	0.0767348	0.10172	0.0608253	0.0598998	0.0519955	0.0637297	0.0667287	0.0184549	0.0623962	0.0435302	0.0683849	0.0793564	0.0555383	0.0712883
ATACCACGGGCAACTT-1	1	35	29	2605	7.86557	10530	9.26208	48.0532	55.9354	63.7892	75.0237	690	6.53814	6.55271	LN	0.291562	0.0528972	0.0266708	0.0283175	0.0287483	0.113166	0.0954725	0.123184	0.0201675	0.0163806	0.028768	0.820753	1.15607	0.0856185	0.0258272	1.67816	0.0525909	0.0322735	0.0234226	0.0487881	0.0530844	0.0284414	0.0342947	0.0396474	0.04271	0.0518634	0.0487596	0.0164155	0.0199814	0.029158	0.0439154	0.0487706	0.0377663	0.0357287
ATACCAGCAAATTGCT-1	1	4	60	4410	8.39186	23836	10.079	45.8802	53.8219	61.3987	72.3821	1038	6.94601	4.35476	LN	0.822374	0.298128	0.0500731	0.220778	0.041044	0.288864	0.124426	0.0973812	0.0234022	0.105909	0.223357	1.54163	3.31952	0.416938	0.044595	3.17262	0.186055	0.201422	0.0655488	0.0731229	0.0854128	0.0536495	0.0889445	0.0498134	0.0660268	0.0614157	0.0707132	0.0143235	0.059268	0.0636339	0.0761054	0.0885531	0.0640286	0.0469228
ATACCAGGCTAATAGA-1	1	9	55	4483	8.40827	24716	10.1152	46.5731	54.3737	61.883	72.3984	860	6.75809	3.47953	LN	0.65307	0.229105	0.0719827	0.198021	0.0700987	0.0928936	0.0717567	0.133023	0.0401123	0.0540962	0.045938	1.92129	3.84065	0.521959	0.109998	2.54026	0.164208	0.194526	0.173938	0.0926743	0.074308	0.0677337	0.0793846	0.0554246	0.0633992	0.0505528	0.0641819	0.0199391	0.0413361	0.0446094	0.0725589	0.0833816	0.0689748	0.0713784
ATACCTAACCAAGAAA-1	1	58	64	5192	8.55507	31522	10.3585	47.0909	54.6349	62.4453	73.0062	1104	7.0076	3.50232	LN	0.459311	0.144527	0.187698	0.139541	0.41716	0.552857	0.0921187	0.510276	0.176711	0.355051	0.139443	4.42398	1.58107	0.735716	0.220348	3.39558	0.320846	0.21737	0.160462	0.0844716	0.0888604	0.0693234	0.0979644	0.101145	0.0961237	0.0654023	0.105137	0.0331004	0.0945835	0.0694526	0.0867514	0.0965866	0.0872076	0.104321
ATACGCCGGCGAAACC-1	1	40	78	4849	8.48673	27403	10.2184	46.5825	54.4247	62.0771	72.5286	1018	6.92658	3.71492	LN	1.07875	0.267034	0.0712862	0.175579	0.0555378	0.21143	0.0770673	0.143199	0.017886	0.10886	0.175933	1.99851	3.93022	0.517487	0.161364	3.28354	0.112689	0.136591	0.177919	0.0940429	0.0774996	0.0556558	0.0803734	0.0520919	0.0734707	0.0485894	0.0699978	0.0124862	0.0670935	0.0673697	0.0879934	0.082033	0.0728932	0.0801367
ATACGGGTTTCGATTG-1	1	22	82	1590	7.37212	4673	8.44977	46.865	54.8042	63.15	76.6745	260	5.56452	5.56388	LN	0.0616898	0.0114052	0.00828324	0.00507598	0.00863458	0.0566013	0.0062279	0.0149282	0.00050587	0.00444603	0.00413605	0.316235	0.698336	0.0104426	0.00536779	0.71094	0.00899021	0.0134719	0.00770573	0.0294592	0.0418985	0.0203046	0.0265367	0.0271535	0.0352574	0.0430093	0.0304226	0.00336788	0.0140627	0.0130943	0.0275659	0.0321012	0.0173678	0.0123429
ATACGTACTTAGCCAC-1	1	55	77	3702	8.2169	17930	9.79429	47.1723	54.9582	62.783	73.8539	466	6.14633	2.599	LN	0.42051	0.090357	0.0838623	0.0333147	0.0680866	0.0376226	0.0790664	0.429328	0.115881	0.0874162	0.0124487	2.18116	1.52815	0.211208	0.0779226	2.24797	0.0518083	0.148151	0.0598523	0.0805761	0.0555909	0.0577118	0.0401398	0.0631081	0.0321384	0.0640375	0.0787341	0.0194785	0.0569549	0.0209591	0.0671183	0.0713124	0.0482107	0.0680568
ATACGTTATGCACGGA-1	1	63	63	3258	8.08918	12275	9.4154	39.1935	48.2281	57.9145	70.1996	511	6.23832	4.16293	LN	0.211551	0.023288	0.237979	0.0930181	0.223039	0.563464	0.233108	0.422142	0.0387689	0.0317761	0.156731	1.58262	0.501016	0.588819	0.0376397	0.878711	0.116196	0.0181335	0.0497458	0.0508309	0.0376382	0.0681246	0.0680364	0.0713545	0.0607794	0.0625743	0.0694472	0.0136093	0.0508376	0.0606592	0.0500641	0.0501784	0.0623849	0.0478218
ATACTAGCATGACCCT-1	1	21	61	3872	8.26178	18817	9.84257	45.427	53.4942	61.1734	72.1103	753	6.62539	4.0017	LN	0.319375	0.389394	0.0234202	0.0523169	0.0475225	0.061856	0.0354847	0.122367	0.0240276	0.045822	0.0753504	1.48312	3.04765	0.38299	0.0845278	1.98114	0.0642811	0.061153	0.156922	0.0698298	0.0729757	0.0317831	0.0377517	0.0466311	0.0489148	0.037377	0.0566489	0.0125891	0.0511326	0.053981	0.0613374	0.0692104	0.0555525	0.0590936
ATACTGCCTTACACCG-1	1	58	84	3165	8.06022	13621	9.51944	46.3476	54.2691	62.1981	73.4748	665	6.50129	4.88217	LN	0.638005	0.1366	0.0311991	0.0492822	0.050682	0.067766	0.23204	0.0968966	0.0420659	0.0633573	0.0917663	1.15688	1.14914	0.235039	0.0636365	2.11907	0.0595439	0.0731571	0.0174945	0.0688752	0.0640504	0.036888	0.0666641	0.0423085	0.0416877	0.05985	0.0562345	0.0147278	0.0476879	0.0522964	0.0476603	0.0559193	0.0487246	0.0494578
ATAGACGAAGAGAAAG-1	1	33	45	2472	7.81319	9304	9.13831	46.2489	54.5142	62.629	74.4518	432	6.07074	4.64316	LN	0.336633	0.110778	0.0289058	0.0131423	0.0202238	0.0218029	0.0289949	0.082551	0.0226138	0.0237559	0.0166691	0.604415	1.13138	0.199463	0.0266017	1.40642	0.0844188	0.0521467	0.0165952	0.0463353	0.0541177	0.0515639	0.0191954	0.0362151	0.0309027	0.0333259	0.0520827	0.00985827	0.0288363	0.0251837	0.0415479	0.0438953	0.0419376	0.0365478
ATAGAGTACTGGGACA-1	1	26	48	4256	8.35632	21654	9.98299	45.3219	53.5421	61.1758	71.6865	683	6.52796	3.15415	LN	0.526419	0.171045	0.0336842	0.0951293	0.0591075	0.218607	0.0989651	0.0724681	0.0252238	0.0538018	0.0582477	1.32323	3.18136	0.46219	0.0651373	3.07681	0.0878512	0.518283	0.0397292	0.0809729	0.0678574	0.0374006	0.0607777	0.055019	0.0688435	0.0605582	0.0574162	0.0145569	0.0405619	0.0494893	0.0793576	0.0746708	0.0603569	0.0663326
ATAGGCGGCTATAGAA-1	1	43	33	5656	8.64065	39113	10.5742	45.6702	53.4579	61.3581	72.5743	1555	7.34987	3.97566	LN	3.44098	0.106964	0.120481	0.0408138	0.206055	0.158962	0.118953	0.31228	0.0471676	0.117528	0.082569	4.3216	2.12382	0.581239	1.06051	4.2802	0.116858	0.242036	0.122271	0.118331	0.0658659	0.073465	0.042447	0.095495	0.0838275	0.0789586	0.101439	0.0203642	0.0862337	0.0680136	0.0960269	0.105854	0.0824605	0.120137
ATAGGGATATCCTTGA-1	1	21	71	3180	8.06495	12911	9.46591	45.3722	53.6674	61.5134	72.3104	609	6.41346	4.71691	LN	0.29364	0.365326	0.0228778	0.0798361	0.0609346	0.0882687	0.0517108	0.202229	0.022789	0.0313285	0.018652	1.16504	1.42348	0.188115	0.038736	1.64992	0.0746033	0.0554144	0.0513091	0.0557197	0.0610882	0.0363764	0.0550214	0.0468092	0.0508407	0.0452793	0.0576923	0.0119543	0.0299599	0.0252812	0.0482817	0.0568388	0.0466973	0.0462522
ATAGGTTGGGCAGATG-1	1	28	64	4045	8.30548	19927	9.89988	45.205	53.0336	61.2084	72.0128	571	6.34914	2.86546	LN	1.62022	0.103983	0.0721196	0.0694807	0.134909	0.0615015	0.0377363	0.218189	0.00983561	0.101437	0.0374279	1.78045	1.6995	0.459022	0.09262	2.08549	0.0746338	0.0758701	0.210057	0.0767631	0.0639047	0.0497486	0.0498941	0.0752913	0.0443233	0.0491262	0.0688392	0.013735	0.0536854	0.0568041	0.0609851	0.0770463	0.055471	0.0767283
ATAGTCTTTGACGTGC-1	1	7	67	2444	7.8018	8939	9.09829	46.8621	55.0173	62.9712	74.3595	506	6.22851	5.66059	LN	0.178824	0.0527406	0.135508	0.0162013	0.0121571	0.02958	0.113863	0.0382761	0.0015999	0.023348	0.0238461	0.707194	1.133	0.149146	0.0170982	1.16258	0.0227354	0.0595225	0.103302	0.044316	0.0415891	0.056253	0.035677	0.0424451	0.0301192	0.0507436	0.0319973	0.00651112	0.0341874	0.0334783	0.0396609	0.0455421	0.0441246	0.0369942
ATAGTGAAGCGTTCTC-1	1	41	57	3366	8.12178	14509	9.58259	46.7365	54.5592	62.4164	73.258	632	6.45047	4.35592	LN	0.670822	0.0582371	0.113665	0.0278818	0.0414019	0.0428679	0.118669	0.1887	0.0146205	0.0820252	0.0229971	1.27439	1.26482	0.400355	0.082255	1.92329	0.0932452	0.0486033	0.052107	0.0629425	0.0375899	0.0561978	0.0477633	0.0389068	0.037451	0.0594873	0.0747429	0.0106068	0.0536281	0.040244	0.0605897	0.0589908	0.0559358	0.0732927
ATATAAAGCGCTCGTG-1	1	58	68	4217	8.34712	22474	10.0202	47.7396	55.2283	63.0551	73.6896	890	6.79234	3.96013	LN	0.291915	0.0936855	0.044788	0.100612	0.254972	0.0889976	0.0942963	0.423384	0.077169	0.0889392	0.0388261	2.32365	1.69272	0.592594	0.307748	3.14775	0.250361	0.171551	0.175646	0.0618249	0.0619637	0.0492855	0.0742188	0.0832926	0.0607902	0.0736961	0.0817918	0.0193475	0.0504458	0.0542187	0.0667963	0.0753451	0.0655498	0.0874139
ATATAAATGTAGCTGC-1	1	54	74	4995	8.51639	30468	10.3245	47.7682	55.3499	63.0038	73.4114	1032	6.94022	3.38716	LN	1.14788	0.252638	0.083183	0.112485	0.0533485	0.38343	0.0890749	0.308235	0.0572822	0.147206	0.179446	2.45151	3.04875	0.589524	0.10835	4.23585	0.174245	0.173977	0.272574	0.0845515	0.0873846	0.0597879	0.0934352	0.0483139	0.0870147	0.0673795	0.091667	0.0202527	0.0673132	0.0643667	0.0795847	0.0951466	0.0806556	0.0761338
ATATCGTTCCTCGAAC-1	1	58	92	3277	8.09499	14642	9.59172	47.0428	54.6988	62.3685	73.1457	677	6.51915	4.62369	LN	0.329302	0.0848932	0.0164628	0.080168	0.0326797	0.0382864	0.0321142	0.0995976	0.0213943	0.103289	0.0531378	1.22119	1.60601	0.172315	0.0482181	2.273	0.240785	0.0689184	0.113095	0.0600797	0.056248	0.0241144	0.0447395	0.0413745	0.0329653	0.0318012	0.0567799	0.0141617	0.0454964	0.0409448	0.0537317	0.0603481	0.0501439	0.0456344
ATATCTCCCTCGTTAA-1	1	19	87	2566	7.85049	9757	9.18584	46.8997	55.1706	62.8779	74.3774	472	6.1591	4.83755	LN	0.173284	0.129687	0.100664	0.0156838	0.0172743	0.0422052	0.0263435	0.0321166	0.0164306	0.0132121	0.0149482	0.678114	1.32578	0.183971	0.0249459	1.35853	0.0602154	0.0958678	0.0229174	0.0405314	0.0517913	0.0638576	0.0269397	0.0246327	0.0401476	0.0345271	0.0312671	0.0121695	0.0176647	0.0235941	0.0437119	0.0479135	0.0428463	0.0340013
ATATCTTAGGGCCTTC-1	1	35	61	2735	7.91425	10627	9.27125	46.2783	54.6721	62.5012	73.9343	530	6.27476	4.9873	LN	0.484405	0.0590111	0.0380288	0.104795	0.0648595	0.135885	0.0305967	0.0553706	0.00410073	0.0769178	0.0127105	0.447315	1.55175	0.0894293	0.0456948	1.46202	0.1239	0.0367339	0.0122242	0.0501998	0.0465885	0.0365992	0.0519636	0.0469565	0.046515	0.0371087	0.0483834	0.00637649	0.0429931	0.0206006	0.0487142	0.0514573	0.0398437	0.049776
ATATGGGATAGCAACT-1	1	71	55	4873	8.49167	27135	10.2086	45.8412	53.4513	60.8292	71.4428	978	6.88653	3.6042	LN	1.30754	0.252141	0.0618072	0.241472	0.0580955	0.0956551	0.0541524	0.204664	0.0496311	0.150973	0.0868347	1.39527	3.93863	0.621264	0.0942044	3.48815	0.095277	0.299659	0.28885	0.0954335	0.0869004	0.0654049	0.0815631	0.0475206	0.0577326	0.0516396	0.0730985	0.0203155	0.0686726	0.0508157	0.0846567	0.0859309	0.0744374	0.0691339
ATATTCAGTTAAACCT-1	1	44	40	4700	8.45553	25206	10.1349	45.7589	53.7015	61.291	71.84	1119	7.02108	4.43942	LN	1.09989	0.138053	0.079787	0.0726463	0.0929438	0.173127	0.101962	0.394552	0.0908066	0.064619	0.0514457	1.80754	2.68093	0.773362	0.1421	3.40596	0.308102	0.125306	0.276756	0.0849745	0.0665187	0.0619957	0.0599889	0.0714892	0.0693725	0.0622571	0.0938303	0.0191698	0.0529897	0.0432837	0.0712537	0.0754175	0.0762031	0.0783265
ATATTCCACATAGTGA-1	1	51	77	2973	7.99766	10196	9.22985	36.8086	46.6948	57.3166	69.9686	280	5.63835	2.74618	LN	0.0660342	0.0189987	0.215213	0.00816189	0.158981	0.524747	0.252805	0.857982	0.412349	0.0136042	0.127443	1.24982	0.238137	0.530834	0.015499	0.24863	0.0728182	0.011183	0.105856	0.0439205	0.0412409	0.057001	0.0191499	0.0663671	0.0643753	0.0582957	0.0788712	0.0373	0.0199828	0.0527736	0.0436685	0.0430395	0.0608346	0.0222055
ATATTCCCACAGGTCA-1	1	11	59	4381	8.38526	22630	10.0271	45.4795	53.323	61.0384	71.9708	765	6.64118	3.38047	LN	0.518511	0.316761	0.0339991	0.0250671	0.0461814	0.135742	0.141906	0.216413	0.032719	0.0538654	0.0549686	1.72181	3.41083	0.476489	0.153149	2.76856	0.211877	0.0990799	0.0906476	0.0857214	0.0774574	0.0418965	0.0328915	0.0455202	0.0598175	0.0628277	0.0962795	0.0139378	0.0503064	0.0439578	0.0682721	0.0785898	0.0586006	0.077315
ATATTGCTGTCAAAGT-1	1	18	32	4782	8.47282	30320	10.3196	48.3311	56.4776	64.0765	74.4063	1192	7.08423	3.9314	LN	1.01398	0.150288	0.0569601	0.055458	0.0752085	0.203008	0.125187	0.135842	0.0439079	0.0832135	0.0471024	2.87864	3.55773	0.438203	0.124618	3.82105	0.229001	0.241192	0.189005	0.0900165	0.0758713	0.0665111	0.0482234	0.0649665	0.0734216	0.0584033	0.0707063	0.0177994	0.0624876	0.0382719	0.0887694	0.0972938	0.0646286	0.0831425
ATATTTAACCCTCAAG-1	1	31	55	4118	8.32337	20554	9.93086	46.3219	54.5928	62.1728	72.8033	781	6.66185	3.79975	LN	0.524838	0.191066	0.0376283	0.110127	0.0928906	0.26281	0.130847	0.191961	0.020674	0.0590615	0.0798146	1.31539	3.36099	0.282261	0.0713769	2.39943	0.101568	0.0667418	0.099188	0.066974	0.0667081	0.0463117	0.0606003	0.0655719	0.0669183	0.0671075	0.0709362	0.0137764	0.0443736	0.0476666	0.0711985	0.0819907	0.0598993	0.0652829
ATCAAACGAAGGTTTG-1	1	49	33	4976	8.51258	29387	10.2883	47.3883	54.9325	61.9424	72.2122	1053	6.96035	3.58322	LN	0.883315	0.14797	0.129786	0.0606072	0.100177	0.163273	0.184141	0.201823	0.056686	0.275969	0.104814	2.82757	3.61819	0.448331	0.136522	3.26543	0.231238	0.110234	0.217592	0.0845762	0.0694601	0.0716957	0.0530244	0.0707178	0.0686124	0.0779925	0.0865127	0.0196343	0.0766595	0.0531536	0.0810652	0.0846337	0.0633275	0.102864
ATCAAGATCCCAGGAC-1	1	72	58	4885	8.49413	26897	10.1998	44.7596	52.8907	60.5681	71.2347	876	6.77651	3.25687	LN	1.02134	0.402118	0.216221	0.0477366	0.0473949	0.0955697	0.0988354	0.145459	0.0552462	0.137849	0.0454613	1.87482	4.07986	0.442794	0.0604601	3.19547	0.263372	0.169173	0.208601	0.100201	0.0861029	0.0858382	0.0474548	0.0512205	0.0552883	0.0817699	0.0771993	0.0177677	0.0731632	0.0711455	0.0856341	0.0874786	0.0623686	0.0635677
ATCAATCTGGGCTGCA-1	1	33	65	4377	8.38435	25094	10.1304	46.1983	54.3915	62.4372	73.4877	843	6.73815	3.35937	LN	2.61067	0.290257	0.0391715	0.0523089	0.0377251	0.111444	0.0697324	0.182827	0.013291	0.118921	0.126794	1.21357	2.64178	0.456496	0.0316074	3.12233	0.12053	0.0627719	0.13809	0.0893241	0.07205	0.0462993	0.0487426	0.0495289	0.0606096	0.0627449	0.0763795	0.0135713	0.0640254	0.0621131	0.0766048	0.0759108	0.0686283	0.0412239
ATCACATTAGAATATC-1	1	20	82	2604	7.86519	9518	9.16104	45.6819	53.9294	61.8197	73.2717	479	6.17379	5.03257	LN	0.157467	0.0827353	0.0662765	0.0129364	0.0370145	0.0714111	0.0194438	0.0265387	0.00267421	0.0438577	0.0108236	0.744253	1.48403	0.175759	0.195936	0.968401	0.084146	0.0652261	0.019065	0.0402519	0.0518369	0.0394818	0.0297249	0.0431337	0.0393918	0.0265463	0.0241345	0.00643784	0.0338508	0.0198605	0.0457092	0.045957	0.0405695	0.0550391
ATCACGTGCTAATTAA-1	1	46	36	4932	8.5037	24561	10.109	40.3729	48.121	57.0254	68.5966	1257	7.13728	5.11787	LN	0.566459	0.04804	0.117206	0.495754	1.99426	0.232191	0.0485544	1.07196	0.074648	0.542593	0.0716139	2.46562	0.937008	0.557482	1.16261	2.47988	0.0815076	0.0402431	0.0647659	0.0770713	0.0463882	0.0739376	0.11002	0.121026	0.0883719	0.0532007	0.107254	0.0233076	0.101857	0.0660446	0.07648	0.0727239	0.0818034	0.121094
ATCACTTCATCCTCGC-1	1	21	67	3466	8.15104	15239	9.63168	46.0201	54.2883	61.5854	72.3079	624	6.43775	4.09476	LN	0.691848	0.0838319	0.0403359	0.0320296	0.0527148	0.0731076	0.028297	0.115377	0.00602557	0.19423	0.015497	0.895294	2.40396	0.258676	0.0463785	1.7065	0.0494779	0.0709873	0.0287981	0.0619889	0.0465992	0.0345154	0.0368786	0.0467921	0.0364122	0.0384771	0.0692662	0.00861957	0.0533756	0.0258943	0.0597037	0.0631655	0.0469641	0.0548858
ATCAGACGGCACGCCG-1	1	44	42	4497	8.41139	23869	10.0804	46.2483	54.2838	61.6993	72.3993	1016	6.92461	4.25657	LN	0.84792	0.382129	0.0568467	0.0631133	0.0430482	0.221672	0.0595008	0.0636053	0.0464521	0.0713553	0.0290331	1.78162	3.2069	0.489789	0.0535161	3.02028	0.14528	0.135204	0.141572	0.0854172	0.0880792	0.059972	0.0495187	0.0448704	0.0735918	0.0520477	0.048826	0.0171273	0.0564447	0.036082	0.0715603	0.0832664	0.057497	0.0456583
ATCAGCCTCATGCTGC-1	1	57	87	2972	7.99733	12238	9.41238	47.0011	54.9518	62.8616	74.0317	651	6.48004	5.3195	LN	0.216993	0.256209	0.0292249	0.0427309	0.0413563	0.0537679	0.0463025	0.058802	0.00533741	0.0532347	0.0574748	1.13405	1.03039	0.22016	0.0633752	2.09424	0.137662	0.0398852	0.0952066	0.0511489	0.0677933	0.0390869	0.0423278	0.0561906	0.0424138	0.0379083	0.0431314	0.00995628	0.0374341	0.0409461	0.0423263	0.0562049	0.0439793	0.0504797
ATCAGGTCGCCATTGC-1	1	8	94	4262	8.35773	22261	10.0106	47.1587	55.1143	62.2883	72.5888	1011	6.91968	4.54157	LN	1.16776	0.320877	0.091227	0.112243	0.0470455	0.123511	0.0547627	0.0926162	0.0264688	0.205591	0.0362062	1.3549	2.69341	0.434702	0.0974007	3.20008	0.127806	0.108098	0.15336	0.0777378	0.0831774	0.0680472	0.0724667	0.0419579	0.0561867	0.0557933	0.0594889	0.0172954	0.0633887	0.0299672	0.0701214	0.0746636	0.0617205	0.0848524
ATCAGTAGGCAGGGAT-1	1	23	87	2152	7.67462	7161	8.87655	45.9712	54.0148	62.1003	74.1377	365	5.90263	5.09705	LN	0.18228	0.0503461	0.0112502	0.00920203	0.00879609	0.0172418	0.0119167	0.0412968	0.00184839	0.0153756	0.0191702	0.389183	1.17939	0.112952	0.0293053	0.885088	0.0252069	0.0488249	0.0114199	0.0408391	0.0403528	0.0246141	0.0154867	0.0168075	0.0214514	0.0242913	0.046539	0.00742488	0.0435941	0.0222519	0.0355579	0.0452445	0.0331359	0.0311735
ATCATCCAATATTTGT-1	1	39	59	3448	8.14584	15435	9.64446	46.9517	54.8688	62.3129	73.0418	733	6.59851	4.74895	LN	0.418791	0.241363	0.0562177	0.0396532	0.0743846	0.148976	0.0808138	0.0800631	0.0301048	0.0489972	0.0965414	1.08783	2.01016	0.205326	0.285998	2.02948	0.0844056	0.0459334	0.0524906	0.0620733	0.0611575	0.0494701	0.0521512	0.0601033	0.0546124	0.0537528	0.0485784	0.0141168	0.0414479	0.0473232	0.059364	0.0675714	0.0473048	0.0740067
ATCCAACGCAGTCATA-1	1	25	37	2466	7.81076	9396	9.14815	46.4134	54.6828	62.8885	74.7765	500	6.21661	5.32141	LN	0.169828	0.0406999	0.0253897	0.0573078	0.0483404	0.0129158	0.0433799	0.0335367	0.00698249	0.0219392	0.0168174	0.5243	1.52593	0.0822124	0.0334797	1.32231	0.17774	0.0181341	0.0362218	0.0432825	0.0404196	0.038074	0.0474213	0.0496465	0.0242753	0.0343053	0.0301481	0.00929719	0.0268137	0.032491	0.0396731	0.0432916	0.0327303	0.0313767
ATCCACATCGACAGAA-1	1	62	72	3070	8.02976	10220	9.2322	35.7534	44.7945	54.7554	67.7202	342	5.83773	3.34638	LN	0.21396	0.0173774	0.17615	0.0171743	0.357368	0.175548	0.241854	1.34951	0.264122	0.0154929	0.206968	1.14589	0.358595	0.491061	0.0229006	0.347871	0.0311082	0.0262013	0.0397513	0.0462781	0.0243273	0.0599738	0.0411184	0.062226	0.0563539	0.0643302	0.0836185	0.0298672	0.0337766	0.0505635	0.0420074	0.0425812	0.0578193	0.0319178
ATCCACGCTAAATGTT-1	1	5	83	3927	8.27589	18725	9.83767	45.3351	53.4099	61.2176	72.2991	863	6.76157	4.60881	LN	0.467883	0.184874	0.146884	0.0420188	0.0426859	0.164913	0.0642535	0.133538	0.0454405	0.0507447	0.0359466	0.835688	3.32841	0.273331	0.0950572	2.34181	0.127683	0.199053	0.106027	0.0632614	0.0743501	0.0658624	0.0507137	0.0382996	0.0563204	0.0569515	0.0677534	0.0160785	0.0407135	0.0414522	0.06295	0.070186	0.0584136	0.0694937
ATCCAGAGCAACAACC-1	1	50	52	4458	8.40268	23665	10.0718	46.3596	54.2742	61.7959	72.3135	1082	6.98749	4.57215	LN	0.920175	0.321115	0.105562	0.0569025	0.119385	0.193091	0.0757415	0.144411	0.0771508	0.123647	0.0455493	1.7851	3.12325	0.44034	0.116053	3.01038	0.148122	0.117598	0.0694745	0.0737973	0.0808741	0.0623426	0.0484952	0.0720629	0.0609311	0.0661878	0.0718311	0.021692	0.0633161	0.03347	0.0682106	0.0862544	0.0666046	0.0890573
ATCCAGGATTCGTGAA-1	1	40	46	3094	8.03754	12301	9.41752	45.0207	53.0689	60.7755	72.0917	514	6.24417	4.17852	LN	0.388397	0.132689	0.0830143	0.0746147	0.0222833	0.114836	0.0365887	0.0999618	0.0360868	0.212478	0.0573367	0.767908	1.59395	0.277215	0.0363854	1.40907	0.0497225	0.0631842	0.0726004	0.0510453	0.0614727	0.0535665	0.0476613	0.028413	0.0480995	0.0325962	0.0600686	0.0109915	0.0550408	0.0441885	0.0484839	0.0529953	0.048716	0.0435993
ATCCCATTTCCGTGGG-1	1	71	57	4486	8.40894	24078	10.0891	45.3775	53.3558	61.0391	71.8	897	6.80017	3.72539	LN	1.11659	0.210874	0.0818179	0.0782353	0.0668065	0.136088	0.0685629	0.163001	0.0741329	0.0751787	0.0842229	2.07801	3.19843	0.514511	0.0456389	2.51398	0.310848	0.10033	0.146331	0.0881037	0.0771613	0.0613973	0.0589183	0.0533917	0.0697222	0.0539927	0.072091	0.0226414	0.0546601	0.0521988	0.0693217	0.0791186	0.0716417	0.0412098
ATCCTACCTAAGCTCT-1	1	44	48	3187	8.06715	11288	9.33158	39.9451	48.0599	57.0695	69.0202	429	6.06379	3.8005	LN	0.350651	0.0298999	0.289115	0.0199752	0.0442679	0.377365	0.0275095	0.52172	0.374613	0.218471	0.0458319	1.24068	0.503861	0.873436	0.0419086	0.522859	0.0229259	0.0367317	0.0416718	0.0501923	0.0397286	0.0633365	0.0453931	0.0465479	0.0604879	0.0352752	0.079023	0.0389586	0.0590325	0.0434069	0.0472168	0.0522127	0.0633226	0.0349401
ATCCTGCGTGGAATGG-1	1	45	47	4093	8.31728	20076	9.90733	44.4162	52.64	60.8438	72.3301	846	6.7417	4.21399	LN	1.8334	0.117421	0.072865	0.0277004	0.130065	0.234967	0.0564416	0.383622	0.35358	0.0844317	0.0444054	1.54726	1.28279	0.740112	0.0541205	1.98388	0.148006	0.0515246	0.223294	0.0702463	0.0803769	0.0572095	0.0434667	0.0667012	0.0696717	0.0535658	0.077349	0.0420021	0.0540245	0.0355951	0.0619205	0.0697371	0.0687032	0.0578826
ATCCTGCTGCAGATAG-1	1	6	44	4905	8.49821	28330	10.2517	45.5206	53.1839	61.0484	72.192	922	6.82763	3.2545	LN	0.798768	0.492195	0.0354055	0.0497523	0.0976814	0.150968	0.0885955	0.328318	0.0439723	0.102468	0.146442	2.76359	3.76502	0.440619	0.103176	3.11505	0.262868	0.0943844	0.264876	0.0934742	0.0968252	0.0449746	0.0492306	0.065174	0.0668293	0.0610852	0.0891333	0.0196775	0.0664584	0.0627487	0.071258	0.092119	0.0640515	0.0836837
ATCGACCCAATACAGA-1	1	43	63	4146	8.33014	21572	9.9792	46.7921	54.8025	62.456	73.1689	864	6.76273	4.00519	LN	0.842991	0.104207	0.110089	0.0717779	0.0603244	0.120541	0.0661457	0.0687994	0.0428931	0.103948	0.0359711	1.72587	2.47269	0.386014	0.109182	2.98947	0.234319	0.0675113	0.14931	0.0719531	0.059604	0.0562139	0.0474541	0.0535969	0.0587495	0.0507203	0.0513183	0.0156416	0.0552858	0.0341816	0.0635347	0.073548	0.0560297	0.0755173
ATCGACTCTTTCCGTT-1	1	23	61	3256	8.08856	13930	9.54187	46.1881	54.1924	62.1249	73.2089	542	6.29711	3.89088	LN	0.455989	0.0796625	0.0490914	0.111017	0.0942809	0.104556	0.0466195	0.0805155	0.0289765	0.0207451	0.12767	1.19634	1.56607	0.193359	0.0744881	1.89756	0.188115	0.0439353	0.0279637	0.060273	0.0440902	0.0473372	0.0536576	0.0643128	0.0466397	0.0536383	0.0575987	0.0146895	0.029053	0.039007	0.0564776	0.051762	0.0486091	0.0568239
ATCGCACGCCGGGAGA-1	1	25	57	4228	8.34972	23176	10.0509	47.3032	55.2856	63.2421	73.8825	963	6.87109	4.15516	LN	0.811897	0.262501	0.0962937	0.0496728	0.101573	0.224784	0.0359752	0.118338	0.0444821	0.348308	0.0591537	1.5762	2.78247	0.38179	0.13157	3.34438	0.0851292	0.0837302	0.0871223	0.0771978	0.0809623	0.0631659	0.0494125	0.0786241	0.05782	0.0390952	0.0582242	0.0173781	0.0717328	0.0473948	0.072334	0.0819417	0.0626723	0.0860999
ATCGGAGACAGACGGC-1	1	52	76	4040	8.30425	21806	9.98999	47.3035	55.017	63.2945	74.1401	638	6.4599	2.9258	LN	0.153239	0.0602353	0.103562	0.0621056	0.217791	0.321595	0.0423428	0.625419	0.236356	0.0506201	0.0459434	3.20428	1.05299	0.527842	0.165767	2.10187	0.275211	0.0399083	0.220145	0.0551788	0.048853	0.0684603	0.0740366	0.0794772	0.0707321	0.0540494	0.0843906	0.030037	0.0485073	0.0499284	0.0705178	0.0639107	0.0715732	0.0839413
ATCGTTCACTTTCGCC-1	1	10	94	4432	8.39683	23150	10.0498	45.676	53.378	60.8207	71.879	823	6.71417	3.55508	LN	0.609812	0.385407	0.0338625	0.0328171	0.0683026	0.0796849	0.0824756	0.119682	0.0199955	0.0677707	0.0858215	2.21915	3.37106	0.562832	0.0583106	2.36055	0.0920743	0.169512	0.092564	0.0782285	0.0757286	0.048724	0.0375587	0.0510979	0.065489	0.0489712	0.0606146	0.0131834	0.0539546	0.0600222	0.0756756	0.0874649	0.0660072	0.0604274
ATCTAATATCCTACGG-1	1	55	67	4512	8.41472	25425	10.1435	47.2999	55.3668	63.119	73.5929	905	6.80904	3.55949	LN	0.928512	0.179927	0.051666	0.0229292	0.0750269	0.0713673	0.100018	0.154065	0.317267	0.197401	0.160225	2.33819	2.83864	0.343488	0.0903421	3.24667	0.158366	0.0714556	0.0613266	0.079197	0.0768175	0.0403057	0.0262497	0.0622958	0.0489667	0.0597243	0.0775564	0.0336256	0.06962	0.053599	0.0770176	0.0788437	0.0583357	0.0686859
ATCTAGCTTGTGAGGG-1	1	67	65	3832	8.2514	18468	9.82385	46.5454	54.3806	61.9666	73.0128	809	6.69703	4.38055	LN	0.686908	0.106867	0.0207422	0.0625109	0.027931	0.089615	0.0830063	0.263607	0.0378528	0.0601215	0.0519768	1.56013	1.94045	0.356327	0.0399289	2.65669	0.21698	0.28951	0.0487962	0.0763353	0.0544474	0.0379853	0.0466701	0.0383068	0.0512035	0.0538185	0.0727101	0.0147753	0.0513843	0.0389506	0.0637521	0.0697871	0.0590688	0.0420508
ATCTCCCTGCAATCTA-1	1	16	72	5242	8.56465	32671	10.3943	46.0194	54.3663	61.8102	72.2261	1024	6.93245	3.13428	LN	1.11708	0.558941	0.178117	0.153515	0.0848089	0.127728	0.0827811	0.289722	0.0517892	0.123241	0.137723	2.27108	4.94037	0.604114	0.0807173	4.14489	0.250946	0.0995647	0.23049	0.0965003	0.103608	0.0868791	0.0830883	0.0757324	0.0684419	0.0566841	0.0882571	0.0200997	0.0786678	0.0610539	0.0888616	0.0981333	0.084698	0.061268
ATCTGACATGGAAGGA-1	1	63	41	4986	8.51459	30181	10.315	46.6187	54.4415	62.0357	72.8008	1227	7.11314	4.06547	LN	0.518567	0.366196	0.107456	0.133386	0.0888014	0.092077	0.474911	0.160993	0.0636356	0.0752598	0.142896	2.33897	4.53642	0.342444	0.137507	4.0625	0.124093	0.126915	0.123374	0.103777	0.0949355	0.0757544	0.0785449	0.0595408	0.0638402	0.096414	0.0772163	0.0188115	0.0583765	0.0534274	0.0853489	0.0908766	0.0702608	0.0746905
ATCTGCTGTTATCGCC-1	1	67	57	3294	8.10016	14612	9.58967	46.9888	54.7769	62.5308	73.5628	368	5.9108	2.51848	LN	0.306866	0.121341	0.0519145	0.0171051	0.0639972	0.110911	0.0854179	0.0742863	0.00366205	0.123607	0.0872293	1.4127	1.30906	0.538294	0.181533	2.09759	0.063673	0.0806615	0.0303243	0.0607897	0.0601716	0.042254	0.0286452	0.0543278	0.0523196	0.0572045	0.046605	0.00726175	0.0615705	0.0493484	0.0583677	0.0580898	0.0614413	0.0743836
ATCTGGGCTGTTCTTG-1	1	61	69	3453	8.14729	12355	9.4219	37.6285	46.038	55.3703	67.6811	392	5.97381	3.1728	LN	0.173281	0.0331915	0.0370258	0.0901575	0.194757	0.476917	0.318049	1.20279	0.189191	0.0313242	0.303346	1.35857	0.545838	0.58812	0.0507866	0.748445	0.032181	0.0315267	0.0406672	0.0469439	0.0512112	0.0426987	0.055804	0.0669559	0.0621139	0.0729495	0.079615	0.0282603	0.0420431	0.0534558	0.0491551	0.0513371	0.0680183	0.0578375
ATCTGGTTAAGACTGT-1	1	26	76	1836	7.51589	6093	8.71506	47.3987	55.6869	63.893	76.3007	422	6.04737	6.92598	LN	0.122605	0.0477298	0.0527153	0.00975044	0.0084383	0.00466592	0.0131091	0.0248901	0.00122043	0.0107922	0.00509011	0.586605	0.735651	0.0197391	0.0107083	0.752402	0.0507922	0.00880043	0.00702549	0.0390058	0.0615157	0.0402206	0.0211507	0.0254965	0.00808517	0.022422	0.0419477	0.0139608	0.0329628	0.0129888	0.035785	0.0341604	0.0221216	0.0384993
ATCTGTAATTGTACCC-1	1	15	57	4117	8.32312	20156	9.91131	46.2691	54.3213	61.7285	72.2117	805	6.69208	3.99385	LN	0.664662	0.163033	0.0831729	0.0670874	0.0517063	0.0877448	0.088982	0.372404	0.0295738	0.0513071	0.0849713	1.08469	3.07975	0.32948	0.129007	2.71157	0.11702	0.125542	0.0918085	0.0808107	0.0728504	0.0576452	0.0554886	0.0547505	0.0482784	0.0537628	0.069878	0.015691	0.0448749	0.0495087	0.069262	0.0761464	0.0580205	0.0822223
ATCTTGACCTGCAACG-1	1	26	44	3649	8.20248	16406	9.70546	44.9531	53.066	60.7826	71.6994	561	6.3315	3.41948	LN	0.683706	0.154323	0.0673475	0.0361903	0.0310812	0.0392404	0.0390579	0.114988	0.0390906	0.129054	0.0363989	1.20997	2.48186	0.387965	0.0265157	1.78144	0.055149	0.179007	0.0676725	0.0669481	0.0701351	0.0554129	0.0418026	0.0405663	0.03953	0.0518222	0.0709623	0.0143415	0.0637692	0.0326744	0.0560344	0.0703219	0.0570128	0.039867
ATGAAGCCAAGGAGCC-1	1	22	46	4143	8.32942	17656	9.77889	38.1343	46.783	56.536	68.7472	548	6.3081	3.10376	LN	0.245056	0.0362884	0.288541	0.375022	0.723342	0.407533	0.378559	1.05118	0.82214	0.0613031	0.263595	1.65536	0.702138	1.0129	0.0479074	0.737001	0.0457886	0.0424948	0.185049	0.0667086	0.0351468	0.0784814	0.0922124	0.104996	0.0898195	0.0756427	0.0812909	0.0584409	0.0639487	0.0624017	0.0554897	0.0577319	0.0742075	0.0506796
ATGACGCCGGCTCTAA-1	1	16	58	3834	8.25192	18263	9.81269	45.9344	53.7425	61.3152	72.3211	666	6.50279	3.64672	LN	0.422785	0.186301	0.153185	0.0485167	0.0704809	0.0691874	0.0344521	0.146323	0.0352609	0.0515634	0.0270079	1.27517	2.78557	0.487697	0.0772749	2.276	0.0805486	0.0691834	0.0283041	0.0578345	0.0632748	0.0660042	0.0440339	0.0572249	0.0527766	0.0356629	0.070372	0.014822	0.0385972	0.0413971	0.0612346	0.0674887	0.0543508	0.0585659
ATGACTATCAGCTGTG-1	1	63	43	3813	8.24643	17353	9.76158	45.312	53.3568	60.9117	71.6648	709	6.56527	4.08575	LN	0.605713	0.130934	0.0477129	0.130221	0.116472	0.0581473	0.111447	0.0990927	0.0337134	0.122825	0.0728825	1.15896	2.43435	0.307977	0.111765	2.19668	0.122113	0.108252	0.129362	0.0731003	0.0653009	0.0533795	0.0667983	0.0648494	0.0484897	0.0628244	0.0568461	0.0133288	0.0654746	0.0389036	0.0589741	0.0659329	0.0572371	0.080058
ATGACTATGCGACATT-1	1	48	88	4470	8.40537	25083	10.13	47.7096	55.6034	63.1782	73.5	1144	7.04316	4.56086	LN	1.8155	0.342305	0.0367384	0.157562	0.0493521	0.0388234	0.0480453	0.0854384	0.0366675	0.0949062	0.0431858	1.87046	2.396	0.521713	0.0834614	3.24562	0.261576	0.121683	0.066482	0.0886511	0.0778705	0.0491989	0.0726073	0.0529618	0.0338074	0.0471548	0.0583484	0.0159965	0.0593188	0.0585173	0.0724209	0.0918855	0.0689317	0.0676065
ATGAGGAGTGTTAATC-1	1	25	35	2843	7.95297	10938	9.30009	46.407	54.1781	62.1503	73.4778	526	6.2672	4.80892	LN	0.706588	0.181148	0.0431781	0.0183182	0.0127358	0.0184054	0.027641	0.0530395	0.00146977	0.0180855	0.0537082	0.453595	1.54862	0.067388	0.0150989	1.52579	0.0677098	0.0312532	0.0219727	0.0549659	0.0575413	0.0349956	0.0398685	0.0299876	0.0228241	0.0310266	0.042692	0.00458905	0.0299443	0.0459306	0.0428906	0.0519728	0.0335543	0.0253697
ATGATCGGGAATAGAC-1	1	16	54	3922	8.27461	19708	9.88883	47.8892	55.5663	63.0911	73.3966	657	6.48921	3.33367	LN	0.464841	0.0883704	0.106049	0.0932884	0.067403	0.117067	0.059071	0.298703	0.00744276	0.0578966	0.030111	1.47573	2.71805	0.360975	0.0880198	2.63376	0.0658933	0.0587675	0.088566	0.0699625	0.0478291	0.0657084	0.0554885	0.0578402	0.0493196	0.0563547	0.0692821	0.010686	0.0621742	0.0339446	0.0632196	0.0700782	0.058708	0.0585169
ATGATGCAATGGTACA-1	1	44	50	2969	7.99632	9675	9.1774	37.7468	46.5116	55.907	68.1137	405	6.00635	4.18605	LN	0.520405	0.0329274	0.376197	0.00852571	0.318676	0.211975	0.057527	0.539383	0.0746532	0.159433	0.180303	0.852587	0.410997	0.582368	0.021359	0.42228	0.029128	0.0968072	0.171923	0.0481978	0.0396793	0.07727	0.0213682	0.067852	0.0548192	0.0391831	0.0684385	0.0169072	0.0683631	0.0532374	0.042258	0.04673	0.0605083	0.0362996
ATGCACTACCGCATTG-1	1	27	45	3219	8.07714	13720	9.52668	46.0058	54.4242	62.1574	72.8936	563	6.33505	4.1035	LN	0.354735	0.126996	0.0928377	0.0533027	0.0612519	0.141376	0.067648	0.0881509	0.0117232	0.0309579	0.040868	0.91653	1.95531	0.287067	0.0391714	1.89011	0.0655692	0.217026	0.0505871	0.0582544	0.0533488	0.0667282	0.0464331	0.061115	0.0480006	0.0482527	0.0578507	0.0109451	0.0492637	0.051024	0.054302	0.0619667	0.0546994	0.0438572
ATGCATGATCCAGGAT-1	1	25	65	4315	8.37008	23709	10.0737	46.8219	54.6122	62.2253	73.0693	833	6.72623	3.51343	LN	1.22173	0.408746	0.085602	0.0804565	0.0505384	0.133454	0.0525774	0.185307	0.0117428	0.129792	0.103492	1.80833	2.6435	0.431872	0.0833266	3.18697	0.110021	0.11933	0.195584	0.0707905	0.0790668	0.0655821	0.0665085	0.0496921	0.0571895	0.0600474	0.0799975	0.0108117	0.0580919	0.0573924	0.079742	0.0879041	0.064488	0.0574823
ATGCATTCCGTGATGG-1	1	4	52	4567	8.42683	23699	10.0732	44.082	51.884	59.8886	71.0494	654	6.48464	2.75961	LN	0.985933	0.204255	0.0818983	0.0663911	0.179901	0.0691975	0.0686879	0.194101	0.0399942	0.130543	0.125849	2.15588	2.96601	0.532333	0.162958	2.49025	0.110309	0.319435	0.150111	0.0867913	0.0702124	0.0533705	0.0766	0.0918028	0.0558606	0.0543976	0.0749476	0.0172247	0.0689701	0.0680473	0.0782728	0.0856769	0.0687209	0.0826672
ATGCCATTTGCGACCA-1	1	43	91	4045	8.30548	20248	9.91586	46.8441	54.84	62.4605	73.0443	1057	6.96414	5.22027	LN	0.982179	0.553464	0.0668114	0.0786524	0.021043	0.0889237	0.0279294	0.0790704	0.0264737	0.0450242	0.119886	1.80259	2.02446	0.36512	0.031303	2.5638	0.231505	0.0878537	0.127636	0.0789038	0.0839899	0.0546411	0.0577086	0.0237998	0.050398	0.0308901	0.0551089	0.0148642	0.0411764	0.0608639	0.0622101	0.0785619	0.0618908	0.0341232
ATGCCGGTCTTGCATA-1	1	31	75	4430	8.39638	23869	10.0804	46.0095	54.3173	62.114	72.7094	747	6.6174	3.12958	LN	1.24886	0.277907	0.161633	0.129853	0.148365	0.121303	0.0399734	0.0893768	0.0256074	0.0644194	0.0505991	1.43438	3.52543	0.444937	0.093394	2.87035	0.063253	0.123058	0.123904	0.077854	0.0848112	0.0917371	0.0762247	0.0888504	0.0614967	0.0403682	0.0588879	0.0128218	0.0529939	0.053984	0.073911	0.081302	0.0608233	0.0642805
ATGCCGGTTGATGGGA-1	1	19	83	2362	7.76769	8619	9.06184	45.9102	54.4727	62.6175	74.3242	479	6.17379	5.55749	LN	0.21898	0.0433338	0.0291151	0.0564909	0.0260159	0.0374781	0.00869362	0.029469	0.00835249	0.0068727	0.0235455	0.502263	1.40679	0.189101	0.0163739	1.1718	0.0737988	0.0321071	0.0108993	0.0463502	0.0340018	0.0304923	0.0415762	0.0451116	0.0306174	0.014992	0.0310859	0.010135	0.0136176	0.0258242	0.0426272	0.0476967	0.044403	0.0294007
ATGCGACAGTCCCATT-1	1	35	71	2043	7.62266	6894	8.83855	45.837	54.3371	62.5471	74.4415	352	5.86647	5.10589	LN	0.540438	0.0173683	0.0206516	0.0232381	0.0420033	0.00793314	0.0062267	0.0204498	0.00126517	0.00918812	0.0103739	0.476054	0.62923	0.136161	0.0535009	0.932204	0.0130724	0.0101263	0.0259424	0.039016	0.0293398	0.0304128	0.0289346	0.0369615	0.0130804	0.018682	0.0299531	0.00382213	0.015297	0.0239344	0.0356458	0.0408725	0.0351772	0.0443633
ATGCTCAGTGTTGCAT-1	1	21	29	4980	8.51339	33631	10.4232	49.835	57.4946	64.5565	74.4967	1172	7.06732	3.48488	LN	0.982936	0.352996	0.0505524	0.0401619	0.0705414	0.080336	0.151756	0.0791976	0.0193791	0.097824	0.0477914	4.29954	3.28217	0.360276	0.0699212	3.88632	0.170849	0.124283	0.13333	0.103613	0.0792532	0.0445355	0.0470423	0.056699	0.0538304	0.0694681	0.0534395	0.0126899	0.068179	0.041281	0.0992784	0.0970199	0.0620286	0.0538624
ATGCTCTGGCGCGGTA-1	1	60	76	3419	8.1374	13703	9.52544	40.181	48.9893	58.6149	71.1085	366	5.90536	2.67095	LN	0.07948	0.0232441	0.234215	0.067099	0.238706	0.666612	0.311755	0.996315	0.200512	0.0231519	0.0815563	1.96624	0.415781	0.606967	0.0318024	0.685826	0.0599411	0.0285164	0.0877015	0.0396972	0.0321077	0.0661197	0.0553787	0.0800202	0.0704694	0.0673566	0.0768112	0.0302764	0.0311141	0.045883	0.0464004	0.04728	0.0661316	0.033455
ATGGAGCAGGCCGTGA-1	1	36	66	2831	7.94874	11525	9.35236	45.8829	53.9002	61.7961	73.4924	574	6.35437	4.98048	LN	0.793649	0.0309825	0.0245321	0.0193267	0.0140601	0.10943	0.298379	0.234655	0.0143261	0.0218344	0.0425456	0.720958	1.15993	0.0779402	0.0214388	1.55286	0.0431902	0.0508934	0.0165814	0.0540511	0.0373122	0.0471943	0.0376495	0.0226949	0.048982	0.0545043	0.061707	0.0112804	0.0290217	0.0302265	0.0465336	0.0510837	0.0384413	0.0267223
ATGGATCCGGCGTCCG-1	1	19	79	1491	7.30787	4299	8.36637	46.1735	54.7104	63.6194	76.9481	241	5.48894	5.60595	LN	0.0804484	0.0084129	0.015081	0.00939265	0.00658703	0.0111322	0.00631389	0.00652336	0.00036742	0.00258069	0.00375605	0.285341	0.597346	0.0113857	0.00576487	0.713697	0.0108173	0.00578999	0.0125273	0.03332	0.0156068	0.0275191	0.0475534	0.0138154	0.0338693	0.0290993	0.0159433	0.00172846	0.00856426	0.0166191	0.0298414	0.0304641	0.0153742	0.0166245
ATGGATTGACCAAACG-1	1	27	61	5001	8.51759	31563	10.3598	46.4341	54.4657	62.304	73.0476	996	6.90475	3.15559	LN	2.08677	0.117306	0.0497253	0.0865746	0.0633633	0.257724	0.104594	0.38728	0.0303797	0.0835382	0.0525863	2.55771	3.4494	0.336396	0.0902157	4.27501	0.140835	0.156168	0.135318	0.106355	0.0687049	0.0483793	0.0606301	0.0566769	0.0762799	0.0641055	0.100175	0.0140705	0.0683341	0.0416818	0.0928421	0.0863354	0.0674359	0.0756159
ATGGCTGGAAATGGCC-1	1	9	93	4244	8.3535	22010	9.9993	46.1109	54.1299	61.5584	72.2263	817	6.70686	3.71195	LN	0.623764	0.304237	0.114785	0.031272	0.0774126	0.0746639	0.0825701	0.108032	0.0324752	0.0957088	0.0914102	2.21323	2.52908	0.476514	0.157692	2.60634	0.0870335	0.146519	0.121875	0.0871436	0.0741235	0.0719675	0.040635	0.0537879	0.0493546	0.0606929	0.0609986	0.0152308	0.0551283	0.0483195	0.0689617	0.0749627	0.0653684	0.0811347
ATGGGCCTCGGCCTCT-1	1	45	91	5519	8.61613	37691	10.5372	47.8337	55.6764	63.0495	73.1156	1035	6.94312	2.74601	LN	2.82535	0.374848	0.108319	0.0618464	0.0793576	0.0663183	0.0601084	0.287004	0.033176	0.0891156	0.120381	2.99139	3.82789	0.564409	0.108651	4.56336	0.30887	0.126958	0.128641	0.111222	0.0944536	0.0655398	0.058666	0.0524627	0.0470249	0.045057	0.0920522	0.0188312	0.0631282	0.0789514	0.0910974	0.107756	0.0750116	0.0749206
ATGGTCGCGTGGTTTC-1	1	45	85	1781	7.48549	7364	8.90449	49.6198	57.7675	66.5399	79.264	343	5.84064	4.65779	LN	0.0940292	0.026454	0.00703514	0.0517609	0.0123433	0.00596095	0.00878349	0.0530421	0.000482283	0.0341815	0.003566	1.17795	0.278961	0.0108637	0.00753792	1.17414	0.0249147	0.0195881	0.0147609	0.0404495	0.0306966	0.0125848	0.0431307	0.026316	0.012648	0.0353986	0.0489953	0.00285167	0.0360196	0.0132481	0.0381141	0.0409182	0.0147742	0.0279355
ATGTACGATGACGTCG-1	1	66	64	4698	8.4551	28027	10.241	48.3712	56.2172	63.5459	73.6112	997	6.90575	3.55728	LN	0.831585	0.177399	0.119842	0.0541967	0.056339	0.115745	0.114121	0.121221	0.0383945	0.0861452	0.0540088	2.787	2.60815	0.541609	0.0795163	4.22209	0.207919	0.236569	0.168953	0.0885883	0.0744184	0.0708244	0.0510065	0.0609528	0.0597099	0.0625297	0.0714808	0.0150926	0.0540225	0.0529056	0.0772753	0.0861176	0.0637176	0.062788
ATGTAGCGCGCGTAGG-1	1	68	72	2190	7.69211	7600	8.93604	47.5789	55.25	63.3026	74.75	404	6.00389	5.31579	LN	0.12354	0.0345761	0.0109584	0.0249062	0.00974444	0.0187998	0.0990545	0.0501778	0.00666885	0.0117378	0.00961818	0.792193	0.714207	0.12895	0.0169647	1.13745	0.027053	0.0559816	0.0130285	0.0409776	0.0350505	0.0229873	0.0277167	0.0180173	0.0374845	0.040104	0.0472444	0.00765618	0.0220941	0.0245222	0.0348204	0.0382017	0.0410997	0.0282927
ATGTGCATCCGACGCA-1	1	23	57	3755	8.23111	16046	9.68328	41.9045	49.9751	58.4881	70.1982	437	6.08222	2.72342	LN	0.677851	0.0796634	0.450573	0.0932921	0.0756117	0.258277	0.0540394	0.414945	0.109168	0.118501	0.087925	1.67635	1.46458	0.473389	0.0681887	1.29862	0.0496324	0.16274	0.140886	0.0536828	0.0543919	0.0740499	0.0604012	0.0543187	0.0660537	0.0516295	0.075368	0.0223913	0.0578737	0.0440071	0.0540833	0.0577526	0.0565905	0.0613175
ATGTGGACATCTTGAT-1	1	47	71	4501	8.41228	24121	10.0909	45.9973	53.5757	61.15	71.9622	809	6.69703	3.35392	LN	0.807988	0.553603	0.0708664	0.225274	0.056488	0.170205	0.0586798	0.343973	0.0222978	0.169404	0.0461235	1.99056	2.62819	0.643876	0.123099	2.93079	0.322291	0.153004	0.130929	0.0811338	0.0875037	0.0544954	0.085053	0.053822	0.0693963	0.0566673	0.091276	0.0179321	0.0724492	0.0394592	0.0746091	0.083146	0.0746705	0.0926931
ATGTGTAGTTTAGTCA-1	1	5	59	3827	8.2501	16624	9.71866	43.5455	51.0527	58.993	70.5245	581	6.36647	3.49495	LN	0.560036	0.115801	0.210965	0.0274256	0.0476557	0.15558	0.0408864	0.226388	0.0033754	0.348029	0.0275963	1.70243	1.58704	0.321701	0.109386	2.04011	0.104993	0.162152	0.113682	0.0708801	0.0586008	0.0748834	0.0329911	0.0506694	0.0498187	0.0445229	0.0826212	0.0078549	0.0703994	0.0288356	0.0668092	0.075857	0.0626285	0.0725276
ATGTTGTAGTCTGTTT-1	1	65	47	4491	8.41005	24762	10.1171	47.2417	54.8583	62.3253	72.7405	884	6.78559	3.56999	LN	0.477885	0.393178	0.0691343	0.0388719	0.0719887	0.0831473	0.155219	0.168258	0.0309626	0.0817094	0.0418617	2.35215	2.98389	0.677986	0.0794801	3.36396	0.159289	0.129587	0.112431	0.085532	0.0876751	0.0532853	0.0439692	0.0615201	0.050171	0.0766714	0.0824344	0.0170059	0.0576221	0.05001	0.0728167	0.0897261	0.0682391	0.062668
ATTAAACATGCGGACC-1	1	43	59	3953	8.28248	17919	9.79367	43.3841	51.6435	59.6518	70.8577	678	6.52062	3.78369	LN	0.470805	0.0983405	0.0280832	0.177873	0.12022	0.0986812	0.123903	0.270068	0.0530083	0.195416	0.0688865	1.98587	1.2184	0.558728	0.609389	2.19835	0.138219	0.0476985	0.110973	0.0698163	0.0708242	0.0416067	0.070995	0.0637623	0.0611654	0.0731717	0.0714621	0.016873	0.0703627	0.0531696	0.0634718	0.0629632	0.0692685	0.0840252
ATTAATACTACGCGGG-1	1	22	66	3162	8.05928	13863	9.53705	46.2598	53.8844	62.0789	73.3896	720	6.58064	5.19368	LN	0.236176	0.0879784	0.0355194	0.0305831	0.204037	0.0321784	0.0454363	0.108295	0.00264054	0.0217367	0.0322333	1.18879	2.04077	0.123768	0.100712	1.67315	0.0454068	0.0659198	0.0129911	0.0579332	0.0465448	0.0399639	0.0301441	0.0637254	0.0327488	0.0469727	0.0593817	0.00589407	0.0270903	0.0337229	0.0487325	0.0554308	0.0410229	0.0701846
ATTAATGAACCAGTCG-1	1	23	79	2107	7.65349	7418	8.9118	47.0477	55.1092	63.2246	75.2898	448	6.10702	6.03936	LN	0.073921	0.0401199	0.0235081	0.0304499	0.00777185	0.0247024	0.0116504	0.0243697	0.0019778	0.06397	0.0141238	0.402574	1.19257	0.0782697	0.0186089	1.1348	0.0223514	0.0158711	0.0133038	0.032455	0.0386713	0.0322923	0.0391477	0.0237195	0.0292989	0.0210373	0.0346482	0.00662804	0.0451356	0.0212373	0.0351311	0.043287	0.0344353	0.0331856
ATTAATTCGGTCACTC-1	1	14	66	4578	8.42924	25568	10.1491	46.6521	54.3062	61.8781	72.5203	777	6.65673	3.03896	LN	0.409887	0.338216	0.123453	0.0713494	0.151841	0.123928	0.0675637	0.128997	0.0293585	0.129941	0.0498948	2.36212	3.44248	0.625598	0.101535	2.88758	0.13177	0.180938	0.11163	0.0758665	0.0940106	0.0761178	0.0679749	0.0868488	0.0559741	0.0572659	0.0700148	0.0159839	0.0658866	0.0435469	0.0751465	0.0746923	0.0657315	0.0694091
ATTACAACTACCGGCC-1	1	11	87	2638	7.87816	10532	9.26227	47.4554	55.4311	63.1314	74.2594	659	6.49224	6.25712	LN	0.206132	0.205625	0.0186403	0.013504	0.0149234	0.0147973	0.0127075	0.035552	0.00524656	0.0769112	0.0252556	0.784366	1.2073	0.168452	0.0482127	1.72083	0.0470771	0.0390368	0.0134741	0.0475281	0.0536085	0.0240749	0.0315376	0.0232917	0.0302363	0.0218366	0.0337678	0.00883284	0.0421845	0.0227897	0.0469342	0.0499546	0.0463757	0.0558305
ATTACGCGCTGGCAGG-1	1	40	30	5198	8.55622	32510	10.3893	45.7336	53.6912	61.3011	72.0978	1483	7.3025	4.56167	LN	4.28857	0.34214	0.126753	0.387726	0.0726035	0.0725908	0.0434417	0.271537	0.0619577	0.0664571	0.030797	1.40443	2.55718	0.568692	0.0719508	4.02658	0.379128	0.215192	0.0368048	0.102614	0.0780592	0.0888675	0.0997582	0.0675614	0.056072	0.0476989	0.101258	0.0201804	0.0565015	0.0410814	0.0945465	0.0956483	0.071982	0.0674915
ATTACTAGCCTCTTGC-1	1	18	44	3872	8.26178	14659	9.59288	36.2849	44.5733	54.0282	66.4438	425	6.05444	2.89924	LN	0.200043	0.0563221	0.0905275	0.0147237	0.270739	0.392853	0.513094	1.3252	0.214396	0.199255	0.342225	1.46941	0.838092	0.648768	0.0336085	0.609172	0.0501083	0.0519747	0.392503	0.0550325	0.068588	0.0595469	0.025395	0.0704349	0.0688022	0.0801019	0.0902981	0.0289543	0.0668472	0.0656469	0.0512674	0.0584508	0.0664101	0.0511417
ATTAGATTGATAGCGG-1	1	19	49	3361	8.12029	13117	9.48174	39.971	48.3418	57.6961	70.1609	291	5.67675	2.2185	LN	0.122902	0.0240181	0.0779848	0.0386824	0.213422	0.468788	0.280841	0.943503	0.796	0.240557	0.209953	1.38879	0.605705	0.472076	0.0197008	0.370983	0.0249021	0.0330045	0.12359	0.0451552	0.0310743	0.0581632	0.0538517	0.0713041	0.0677168	0.0676098	0.0839841	0.0507491	0.0675675	0.0555505	0.0478889	0.0535132	0.0638188	0.0345038
ATTAGGCGATGCTTTC-1	1	37	71	2457	7.8071	9181	9.125	46.1823	54.0791	61.9758	74.2838	489	6.19441	5.32622	LN	0.374685	0.0513441	0.0191278	0.0120341	0.0233691	0.063323	0.0579712	0.0964021	0.00135408	0.0169424	0.00865561	0.461653	1.27474	0.122628	0.12581	1.26125	0.0219417	0.11255	0.0118758	0.0442734	0.0454103	0.0341038	0.0196942	0.0300335	0.0399896	0.0543726	0.0517399	0.00476102	0.0234873	0.014479	0.0438292	0.0442651	0.0446623	0.0553348
ATTATACTTTGCTCGT-1	1	18	78	1829	7.51207	5723	8.65242	46.1297	54.4994	62.8517	75.2927	302	5.71373	5.27695	LN	0.131555	0.0281388	0.0116093	0.00763504	0.0189914	0.0197995	0.0346511	0.0224097	0.000570606	0.0198012	0.00705017	0.38713	0.72147	0.0262953	0.0538144	0.902709	0.00810849	0.0147467	0.00480447	0.0348297	0.0307439	0.0366762	0.0325441	0.0294289	0.0259706	0.0352244	0.0301842	0.002205	0.0226794	0.0243097	0.0328982	0.0337544	0.0224879	0.0353531
ATTATCGGAATGTACG-1	1	69	57	4470	8.40537	24490	10.1061	47.0968	54.9163	62.2417	72.9196	854	6.7511	3.48714	LN	0.776848	0.283243	0.243832	0.0660047	0.135346	0.0711392	0.0524037	0.335009	0.0428923	0.0583528	0.0983885	1.76257	3.35183	0.341989	0.105908	3.32496	0.0830753	0.158001	0.0470183	0.0786957	0.07818	0.0895061	0.0655201	0.0691736	0.0479746	0.0458324	0.0821503	0.0176739	0.0481161	0.0480291	0.0801159	0.0881891	0.0647856	0.0608442
ATTATCTCGACAGATC-1	1	7	61	4440	8.39863	22942	10.0408	45.9463	53.6309	61.0976	71.7331	825	6.71659	3.59602	LN	0.611337	0.222613	0.0938051	0.0472781	0.0516114	0.0753141	0.162803	0.344378	0.0154138	0.0372831	0.125694	2.06406	3.12043	0.50267	0.0672184	2.61954	0.128521	0.132556	0.0611816	0.0684782	0.0745146	0.0676083	0.0590995	0.0496615	0.0530143	0.0708195	0.0873473	0.0132828	0.0359567	0.075583	0.0752743	0.0808541	0.0694727	0.0784635
ATTATGCCATAGGGAG-1	1	21	53	2998	8.00603	10831	9.29026	43.8648	51.4542	59.2651	70.9353	300	5.70711	2.76983	LN	0.287401	0.0437502	0.04111	0.0525081	0.10276	0.044704	0.0186338	0.261282	0.0169689	0.0773571	0.0317294	0.923181	1.55199	0.253707	0.0765136	0.954632	0.049868	0.0714294	0.0778337	0.0468729	0.0341773	0.0421907	0.046468	0.0554381	0.0370925	0.0231617	0.0646605	0.0119138	0.0443996	0.0307488	0.0499263	0.0521475	0.0487065	0.0524024
ATTCACTGATGTTGGA-1	1	56	68	4167	8.33519	21048	9.95461	46.6173	54.4375	61.7636	72.2254	848	6.74406	4.02889	LN	0.509394	0.260279	0.0582667	0.0595877	0.0460602	0.0972189	0.244992	0.0561963	0.0440389	0.0431534	0.0734762	1.80604	3.02895	0.355244	0.175501	2.5132	0.137003	0.0628573	0.0721487	0.0675046	0.0814289	0.0519161	0.0429893	0.05008	0.0491558	0.0808663	0.0442687	0.0159604	0.036733	0.0506673	0.0661519	0.0753822	0.0609826	0.0812479
ATTCATATACTGTCCA-1	1	46	60	2677	7.89283	10064	9.21682	43.6208	51.9277	61.2281	73.3506	239	5.48064	2.3748	LN	0.157422	0.0261684	0.139741	0.0164986	0.0958936	0.305777	0.0192372	0.581851	0.833045	0.0236763	0.0701151	1.01246	0.315647	0.521909	0.0159972	0.366053	0.0196841	0.0143913	0.0303744	0.0433707	0.0396641	0.0573211	0.0328429	0.0533796	0.0555399	0.0319668	0.058178	0.0487646	0.0343376	0.0493132	0.0376809	0.0412982	0.0566626	0.023617
ATTCATCGTTGAGGCA-1	1	61	89	3976	8.28828	18678	9.83516	45.3368	52.5752	60.5097	71.8171	667	6.50429	3.57105	LN	0.436346	0.0828935	0.0221366	0.0273495	0.15006	0.217263	0.0407639	0.459521	0.00692525	0.112949	0.0338126	2.00613	1.83258	0.374093	0.387241	1.97778	0.0950572	0.0763845	0.123935	0.0678729	0.0524183	0.0284651	0.045568	0.0761402	0.055981	0.0480451	0.0755537	0.0101235	0.0698346	0.0331542	0.0634595	0.0700782	0.0603658	0.082979
ATTCCTCCGCCAGTGC-1	1	23	39	4682	8.45169	28572	10.2602	47.8055	55.7539	63.1247	73.6525	776	6.65544	2.71595	LN	0.688343	0.187073	0.102073	0.105101	0.057038	0.087191	0.179021	0.0856589	0.03968	0.0671489	0.0318104	1.99461	4.541	0.51859	0.0609462	3.59153	0.146926	0.193365	0.110289	0.0916159	0.0742313	0.0670057	0.0625924	0.0610962	0.0586278	0.0703413	0.0556577	0.0164892	0.0406857	0.0308057	0.0810934	0.0913657	0.0709939	0.0538379
ATTCGACGCCGGGCCT-1	1	36	26	2271	7.72842	7916	8.97677	46.6018	54.8509	62.8474	74.0399	575	6.35611	7.26377	LN	0.223108	0.0341712	0.10673	0.0337941	0.0351709	0.178007	0.0337815	0.0569281	0.0529989	0.0483026	0.159061	0.573073	0.672078	0.175829	0.0345557	1.08686	0.0570664	0.0360886	0.0133576	0.0413032	0.0340678	0.0491464	0.0424716	0.0487937	0.0428209	0.042247	0.0402397	0.0132027	0.039812	0.0445124	0.0341327	0.0396909	0.0444534	0.0486684
ATTCTCGTCTCTTTAG-1	1	11	51	4390	8.38731	23233	10.0534	46.2446	53.8889	61.2405	72.0226	633	6.45205	2.72457	LN	0.71209	0.311914	0.0995465	0.0430514	0.296627	0.14638	0.0657187	0.246484	0.0188493	0.103445	0.0354083	1.71558	3.16803	0.422815	0.137294	2.78297	0.446906	0.0660201	0.118216	0.0794561	0.0752412	0.0592664	0.0508566	0.0801779	0.0661936	0.0528352	0.0663405	0.0151742	0.0540775	0.0378411	0.0654946	0.0818415	0.0639367	0.092845
ATTCTGAGTATGAACT-1	1	6	86	4153	8.33183	20789	9.94223	45.298	53.2541	61.0419	71.6918	903	6.80683	4.34364	LN	0.704755	0.19953	0.0505912	0.0858603	0.0912719	0.0529293	0.093339	0.174581	0.054179	0.106312	0.0888358	1.30885	3.19582	0.328648	0.0767718	2.76263	0.0791276	0.10446	0.0859954	0.0767019	0.0770444	0.0520317	0.0601505	0.067496	0.0396737	0.0535901	0.0749089	0.0205555	0.0659246	0.0559601	0.0678044	0.0743318	0.0607599	0.0648107
ATTCTTCGTACTTATG-1	1	9	87	1765	7.47647	5403	8.59489	46.6963	54.7289	62.8725	75.7357	372	5.92158	6.88506	LN	0.115064	0.0177568	0.0123381	0.00939835	0.0103428	0.00728395	0.00598233	0.103082	0.000850762	0.00706873	0.0060483	0.35126	0.698429	0.0545088	0.0244163	0.852021	0.0153929	0.012643	0.00760584	0.031265	0.026845	0.0181776	0.0256034	0.0380354	0.0163957	0.014104	0.0431163	0.00216746	0.0135749	0.0255367	0.0332963	0.036502	0.0302476	0.0414951
ATTGAAGATCTTAGTG-1	1	31	49	3878	8.26333	18729	9.83788	45.555	53.863	61.8079	72.62	783	6.66441	4.18068	LN	0.722252	0.244144	0.0425072	0.0304676	0.0319841	0.147583	0.0551052	0.0668954	0.027284	0.125955	0.0175751	0.846325	3.17349	0.533459	0.0551132	2.20493	0.0555811	0.168379	0.206333	0.0727326	0.0719226	0.0468302	0.04331	0.0399139	0.06018	0.0530984	0.0466265	0.0138365	0.0608543	0.0354172	0.0657241	0.0670153	0.0686837	0.0580839
ATTGACGTAACTCGGT-1	1	8	72	3081	8.03333	12849	9.4611	46.3694	54.3622	62.1293	73.2975	667	6.50429	5.19107	LN	0.395247	0.134765	0.0249393	0.143703	0.0722461	0.0199347	0.0281179	0.0321184	0.00485759	0.0207483	0.00964928	0.768052	1.92532	0.220339	0.0677085	1.85537	0.0383853	0.0308279	0.0679713	0.0517087	0.0491189	0.0390194	0.0603754	0.0701119	0.0309151	0.0314515	0.0398609	0.00796707	0.0232428	0.0147864	0.0480146	0.0576011	0.0419896	0.0612725
ATTGCCTTTATGTTTG-1	1	64	84	4280	8.36194	20723	9.93905	43.7388	51.5321	59.5425	70.9164	989	6.89771	4.77248	LN	1.37473	0.193109	0.211174	0.132036	0.346569	0.0629431	0.282483	0.346697	0.0311927	0.194591	0.130225	1.39552	2.47289	0.207781	0.193103	1.81424	0.0879204	0.0723986	0.0971644	0.0746785	0.0845884	0.0870236	0.0807179	0.0937412	0.0422257	0.0768914	0.0816425	0.0125263	0.0697174	0.0608071	0.0676773	0.0701211	0.0595206	0.0891317
ATTGCTGCTCCTCCAT-1	1	35	43	2859	7.95858	11360	9.33794	45.4754	53.838	61.7077	73.1602	690	6.53814	6.07394	LN	0.756145	0.0293805	0.0391443	0.0789044	0.0955919	0.0343589	0.0693088	0.186706	0.0152473	0.0100426	0.0720704	0.405783	1.58862	0.0833277	0.0464242	1.4578	0.0480031	0.0682193	0.0143555	0.0551591	0.0325115	0.0450344	0.0515639	0.0637932	0.0300287	0.0436515	0.0575836	0.00998378	0.0160809	0.0398727	0.048185	0.051669	0.0366268	0.0601832
ATTGGGAATATCTTGG-1	1	12	52	3243	8.08456	13824	9.53423	47.0269	54.7598	62.2179	73.1337	685	6.53088	4.95515	LN	0.205414	0.0646406	0.0451324	0.0913199	0.0400578	0.0621286	0.185496	0.144418	0.022334	0.0794516	0.138319	0.937606	1.94122	0.192319	0.0655078	1.92841	0.17345	0.0415999	0.0226529	0.0544135	0.0508079	0.0428677	0.0548507	0.0437908	0.0446223	0.058782	0.0656808	0.0127141	0.0469042	0.0495772	0.0508252	0.0616713	0.0517605	0.0518685
ATTGTCGCAATACCTT-1	1	15	85	4494	8.41072	22510	10.0218	44.3536	52.1768	60.0533	71.0928	642	6.46614	2.85207	LN	0.381111	0.298136	0.0320568	0.0610087	0.200929	0.0878807	0.0725876	0.782339	0.0394452	0.0423898	0.10856	2.37127	2.83747	0.555052	0.128155	2.28279	0.0973205	0.0690402	0.159065	0.0708929	0.0858249	0.0496773	0.053321	0.0775337	0.0682254	0.0773991	0.0878881	0.0151652	0.0359149	0.0651482	0.0744772	0.0762366	0.0753707	0.0706343
ATTGTCTGTTTCATGT-1	1	71	53	4818	8.48032	26985	10.2031	45.7143	53.7261	61.108	71.5842	987	6.89568	3.65759	LN	1.31598	0.35428	0.0436238	0.134059	0.056808	0.143323	0.121012	0.183236	0.0444242	0.243715	0.144838	1.98208	3.51617	0.51809	0.0700822	3.419	0.0711609	0.201036	0.0780567	0.08868	0.0798594	0.0365326	0.0667913	0.0553664	0.0757716	0.0753692	0.0766082	0.0170022	0.0833946	0.0634261	0.0846799	0.0824951	0.0671188	0.058941
ATTTAACTCGTATTAC-1	1	14	52	4056	8.3082	20249	9.91591	46.0615	53.8348	61.4598	72.1912	615	6.42325	3.03719	LN	0.387018	0.292026	0.0276331	0.0337616	0.064109	0.029634	0.208679	0.231762	0.0310138	0.19814	0.0783046	1.34353	3.12556	0.385673	0.0501302	2.4162	0.425165	0.0893925	0.134501	0.0699525	0.0827116	0.0428525	0.0358149	0.0506738	0.0318188	0.0710337	0.082546	0.0148902	0.0685441	0.0571945	0.0700323	0.0743511	0.0632234	0.0459907
ATTTACAGTTTACTGG-1	1	30	38	1786	7.48829	5619	8.63409	46.4851	55.2233	63.748	76.3659	336	5.82008	5.97971	LN	0.116779	0.0805626	0.00846165	0.00968772	0.0124729	0.00637495	0.00488062	0.0124714	0.000741425	0.0217901	0.00453198	0.266752	0.941929	0.031388	0.0104216	0.703301	0.107735	0.0127569	0.00947931	0.033139	0.0451059	0.0189766	0.0849993	0.035291	0.0289915	0.0110803	0.0241862	0.00373186	0.0250157	0.0122726	0.0347765	0.0342757	0.0253217	0.0230891
ATTTCATTATTTCGCG-1	1	14	78	4050	8.30672	21685	9.98442	47.8303	55.7205	63.3249	73.876	871	6.77079	4.0166	LN	0.595468	0.198158	0.0449752	0.0276958	0.0466084	0.046765	0.0306401	0.041996	0.0282777	0.0448259	0.0569414	1.60269	2.74251	0.330032	0.0551119	3.38597	0.207141	0.0455058	0.215358	0.0667741	0.0664841	0.0572209	0.0321228	0.0517071	0.0383566	0.0463465	0.0346667	0.0141736	0.0382449	0.0485728	0.0735931	0.0749873	0.0583775	0.0531114
ATTTCCGGGTTCTGCG-1	1	55	35	1842	7.51915	4633	8.44117	37.0386	45.9529	55.6011	70.1921	117	4.77068	2.52536	LN	0.121463	0.0115143	0.00758727	0.00274549	0.00774214	0.0284628	0.256914	0.44414	0.192454	0.0150405	0.00701609	0.406577	0.307026	0.0991274	0.00719166	0.196473	0.0258651	0.00994778	0.0106119	0.0293499	0.0247043	0.0198088	0.00857821	0.0290557	0.0325456	0.040973	0.0467916	0.0224793	0.0249476	0.019259	0.0252088	0.0287391	0.0308558	0.0250464
ATTTGTCTTGGGAGCT-1	1	40	84	4128	8.32579	19555	9.88104	44.2444	52.2322	59.8824	70.6929	624	6.43775	3.191	LN	0.980845	0.183053	0.0719362	0.0391462	0.151703	0.0516196	0.0548392	0.161068	0.0223792	0.103126	0.127309	1.08944	2.4909	0.861152	0.149031	2.36478	0.0788483	0.131158	0.122236	0.0661135	0.0756112	0.0502227	0.0402663	0.0674709	0.0476583	0.0516119	0.0627943	0.0119077	0.0604285	0.056726	0.0636278	0.0704175	0.0792772	0.0759315
ATTTGTTCCAGGGCTC-1	1	19	71	4854	8.48776	25575	10.1494	42.3773	50.6002	58.5103	69.6931	752	6.62407	2.94037	LN	1.3045	0.252692	0.0464208	0.0491809	0.27785	0.20595	0.0475761	0.160589	0.0242841	0.182119	0.0697378	2.39138	3.13077	0.248823	0.252415	2.7107	0.136612	0.625861	0.252601	0.0816392	0.0883335	0.0424241	0.0479411	0.0940764	0.0704896	0.0506519	0.0721223	0.0168732	0.074348	0.056379	0.0813859	0.0842778	0.0666421	0.104141
CAAACCCTCCGGCGGG-1	1	70	70	4565	8.42639	23736	10.0748	46.0566	53.8001	61.3414	72.0509	1159	7.05617	4.88288	LN	0.687973	0.545373	0.213031	0.0730823	0.0894291	0.161364	0.107054	0.111478	0.0511215	0.119464	0.0566751	1.9649	2.74432	0.451382	0.0847207	2.88057	0.137592	0.116919	0.555962	0.0806055	0.0884287	0.0796936	0.079285	0.0623394	0.0698925	0.0606713	0.0633982	0.0191253	0.0682947	0.041975	0.0692952	0.0750081	0.0690933	0.0568246
CAAACGAGTATCGCAG-1	1	47	47	5480	8.60904	36085	10.4937	45.7143	53.6483	61.4494	72.2128	1176	7.07072	3.25897	LN	1.58623	0.320451	0.138638	0.082436	0.375822	0.171962	0.266006	0.397792	0.145904	0.108861	0.0684492	3.31306	3.6401	0.592188	0.236454	4.44451	0.500836	0.295212	0.18614	0.114198	0.102004	0.0900577	0.068012	0.10214	0.0690605	0.101267	0.102989	0.0358893	0.0770597	0.0440295	0.107643	0.110118	0.0785584	0.101242
CAAACGGTCGCACTTT-1	1	30	40	2006	7.6044	6389	8.76249	46.0322	54.453	62.4198	74.1118	336	5.82008	5.25904	LN	0.135364	0.03126	0.0108415	0.0776545	0.0215596	0.0784997	0.00937022	0.164108	0.00238762	0.0190758	0.0149859	0.423277	0.842088	0.0400072	0.0240785	0.871847	0.0338509	0.0396284	0.0137941	0.0412452	0.0371092	0.0396926	0.0339228	0.0314421	0.033612	0.0216384	0.0438485	0.00567137	0.0245062	0.03557	0.0350547	0.0391073	0.0284325	0.0325814
CAAACTACGATAGAGA-1	1	12	84	2581	7.85632	9845	9.19482	47.1305	55.3174	63.1082	74.5658	535	6.28413	5.43423	LN	0.159956	0.0747573	0.0398	0.0394168	0.0590655	0.0147361	0.106468	0.0385745	0.00457331	0.0341238	0.0242314	1.12693	0.93031	0.163324	0.0253908	1.47355	0.0623319	0.0256025	0.0137813	0.0533305	0.040692	0.0338876	0.0449831	0.0507901	0.0266237	0.0426528	0.0448423	0.00863801	0.0356093	0.0277669	0.0500013	0.0524562	0.043886	0.0317915
CAAACTATTGAGCTTC-1	1	11	75	3440	8.14352	15695	9.66116	46.4925	54.5524	62.2874	73.208	723	6.58479	4.60656	LN	0.512095	0.0643506	0.0229197	0.0197438	0.0346518	0.0666734	0.0352383	0.101525	0.00546305	0.0430694	0.0938474	1.29444	2.00199	0.256644	0.0290029	2.1395	0.102881	0.186799	0.0611894	0.0607905	0.0472932	0.0314676	0.0260857	0.0363045	0.0437148	0.0642127	0.060876	0.00786829	0.0391025	0.0544972	0.0580257	0.0633073	0.0542394	0.0323746
CAAATGTCCTTCCGTG-1	1	45	53	4107	8.32069	18412	9.82081	40.0228	48.4141	57.821	69.9109	503	6.22258	2.73191	LN	0.716566	0.0691932	0.256407	0.160316	0.0399455	0.814273	0.227981	1.05729	0.878414	0.170709	0.420013	1.74173	0.669883	0.994516	0.0667505	0.774617	0.149623	0.0675572	0.180844	0.0650353	0.0611121	0.0793377	0.0828974	0.0541632	0.0911985	0.0812543	0.0945468	0.0655739	0.0725455	0.064417	0.0601976	0.0690818	0.0772992	0.0741187
CAAATTGTCAGCAAGC-1	1	13	67	4729	8.46168	28076	10.2427	47.0615	55.0541	62.3308	72.9057	943	6.85013	3.35874	LN	0.356966	0.358129	0.0432932	0.122588	0.123092	0.124136	0.0497015	0.100159	0.0245246	0.0628454	0.0993145	2.60626	3.97129	0.693432	0.0873785	3.17931	0.273729	0.100184	0.298394	0.0810644	0.0863058	0.0414003	0.0634021	0.0691504	0.0657432	0.0511854	0.068754	0.0147584	0.0597072	0.0556101	0.0745982	0.0876765	0.0717248	0.0719904
CAACGACCCGTTTACA-1	1	20	50	2175	7.68524	6507	8.78079	41.0327	50.0692	59.3515	71.7074	152	5.03044	2.33595	LN	0.132699	0.0105688	0.145974	0.0167695	0.0107734	0.331817	0.00890897	0.322753	0.430511	0.121405	0.0438912	0.759086	0.19844	0.18574	0.021357	0.201638	0.0106402	0.0112303	0.00790173	0.0324093	0.0236161	0.0483329	0.025889	0.0161331	0.0498801	0.0266914	0.0565585	0.0334528	0.0430543	0.0377818	0.033649	0.0330769	0.0412995	0.0337829
CAACGGTTCTTGATAC-1	1	18	38	4171	8.33615	24146	10.0919	49.1344	56.9991	64.5324	75.0435	993	6.90174	4.11248	LN	0.608572	0.164429	0.0835429	0.047718	0.103117	0.0794008	0.0442969	0.103865	0.0121501	0.0900573	0.0204419	2.58683	2.07756	0.220181	0.0759531	3.8692	0.0891539	0.329245	0.0342048	0.0796725	0.0811827	0.074332	0.0401374	0.0635881	0.0487405	0.0483173	0.0601564	0.01023	0.0542555	0.0248131	0.072107	0.0805475	0.0525179	0.0570956
CAACTATATCGAATGC-1	1	15	79	4374	8.38366	23053	10.0456	46.8269	54.635	62.083	72.5936	866	6.76504	3.75656	LN	0.557302	0.400783	0.049131	0.0169975	0.0610477	0.115803	0.0697477	0.12071	0.0454254	0.0510174	0.0255517	1.63794	2.82969	0.5851	0.0448259	3.62764	0.0666742	0.134688	0.175971	0.0802114	0.0772591	0.0496596	0.0198803	0.0458511	0.0571979	0.0558782	0.0766673	0.0142462	0.0448248	0.0274777	0.067457	0.0781593	0.0679424	0.0520739
CAACTCCTTGATCCCG-1	1	18	46	4145	8.3299	18947	9.84945	41.7639	50.1504	58.8748	70.5125	946	6.8533	4.99287	LN	0.514401	0.0965259	0.115578	0.064247	0.350998	0.495048	0.277351	1.05788	0.476435	0.0490613	0.346135	1.83359	0.809039	0.58448	0.103872	1.85921	0.102047	0.0750413	0.0635687	0.0662689	0.0630004	0.0659879	0.061193	0.082177	0.0755154	0.081569	0.0950322	0.0443846	0.0394989	0.0734552	0.0592036	0.0682055	0.0755657	0.069387
CAACTGCTCATCCGAT-1	1	59	55	5154	8.54772	32838	10.3994	47.9719	55.247	62.6896	73.1957	1034	6.94216	3.14879	LN	0.4602	0.287387	0.0978363	0.0895959	0.293673	0.158572	0.184347	0.265344	0.0220926	0.108211	0.0703716	3.66309	2.91866	0.914048	0.219738	4.67303	0.0844386	0.311648	0.0924757	0.0856155	0.0844286	0.070196	0.0741582	0.0945474	0.0642656	0.0788015	0.107375	0.0177078	0.0761143	0.0488149	0.0901408	0.0991926	0.088161	0.101729
CAACTTGTAGTGGGCA-1	1	9	41	4343	8.37655	23086	10.047	45.5861	53.3787	61.0976	72.0523	845	6.74052	3.66023	LN	1.00727	0.343593	0.165614	0.0889537	0.0710262	0.18778	0.0401679	0.17983	0.0355666	0.0960476	0.0928266	1.94476	2.76999	0.331582	0.123744	2.69911	0.191779	0.0894189	0.120246	0.079895	0.081465	0.0851121	0.064275	0.0582776	0.0676072	0.0410626	0.0707024	0.0144592	0.067859	0.0540535	0.0721509	0.079745	0.0602996	0.0729674
CAAGAGGGCGGAGTAC-1	1	46	74	5202	8.55699	35044	10.4644	48.8186	56.4519	63.7855	73.9071	951	6.85856	2.71373	LN	1.77865	0.238595	0.0773424	0.0824448	0.185127	0.264052	0.30215	0.135635	0.0306242	0.0850973	0.0700761	2.76854	3.6652	0.421162	0.140864	4.97045	0.44724	0.133344	0.179663	0.0989767	0.0935924	0.0587231	0.0641503	0.0791759	0.0909744	0.0860357	0.0796019	0.0191042	0.0581097	0.0561002	0.0929646	0.102907	0.0759061	0.0979014
CAAGATATTATAACGT-1	1	45	89	4593	8.43251	23243	10.0538	44.3833	51.9382	59.9105	71.0063	750	6.62141	3.22678	LN	0.627122	0.160717	0.0497435	0.196437	0.771986	0.332021	0.167215	0.418043	0.0141198	0.17181	0.0759479	1.8605	2.32651	0.912151	0.158857	2.65243	0.161451	0.165695	0.132945	0.0829109	0.0695602	0.0544204	0.0805888	0.0953367	0.0752535	0.0654213	0.0900989	0.0127626	0.0707655	0.051075	0.0730222	0.0824565	0.0771388	0.094254
CAAGCAACGTCGGAGT-1	1	32	38	2455	7.80629	9475	9.15652	47.1451	55.5145	63.4934	75.1135	561	6.3315	5.92084	LN	0.534436	0.0841601	0.0110334	0.0183979	0.013643	0.0268274	0.0212156	0.0270433	0.00171304	0.0573316	0.0356627	0.56852	0.986962	0.158065	0.0242764	1.52407	0.0705531	0.0165725	0.0170338	0.0462521	0.051479	0.0222057	0.0277707	0.0240008	0.0254184	0.0231925	0.0360856	0.0157899	0.0408082	0.0387368	0.0397936	0.04183	0.0437994	0.0367979
CAAGCACCAAATGCCT-1	1	18	66	4222	8.3483	21662	9.98336	46.4639	54.4133	61.8179	72.5095	875	6.77537	4.03933	LN	0.476523	0.559817	0.0307147	0.0420942	0.0999439	0.19345	0.0346661	0.209083	0.0070533	0.0429816	0.0487938	1.85165	3.18486	0.372669	0.0607049	2.57364	0.0830583	0.0702615	0.0413019	0.0770819	0.0903154	0.0313867	0.0454018	0.0623251	0.0623693	0.0372009	0.0828169	0.0103855	0.0462159	0.0526108	0.0709303	0.0818695	0.0634932	0.0583466
CAAGCGGCACATAATT-1	1	54	72	4272	8.36007	22927	10.0401	47.4288	55.5895	63.0174	73.577	964	6.87213	4.20465	LN	0.715568	0.283677	0.119593	0.073901	0.0904868	0.109632	0.0902845	0.123978	0.0487675	0.0776317	0.0694968	1.93347	2.4538	0.394655	0.0801295	3.56165	0.164547	0.138639	0.119847	0.081661	0.0769349	0.0654388	0.0588034	0.0675062	0.0637398	0.0598548	0.0671482	0.0175827	0.0493032	0.048983	0.0714456	0.0878459	0.0660298	0.0587951
CAAGGATCGCATGTTC-1	1	40	68	3205	8.07278	14176	9.55938	47.1572	55.213	62.9303	73.9701	631	6.44889	4.45118	LN	0.655521	0.142387	0.0602454	0.0392235	0.0326887	0.0731036	0.0147787	0.037573	0.00289274	0.0236656	0.0219354	0.566152	2.16398	0.160746	0.0337545	2.08915	0.0371749	0.0474363	0.0330686	0.0566177	0.0476879	0.052641	0.0432568	0.0300792	0.0421815	0.0226816	0.0371858	0.00549296	0.031907	0.0331256	0.0524842	0.0526675	0.0426072	0.0448349
CAAGTAAGTGATAGAC-1	1	69	53	3031	8.01698	12385	9.42432	46.4433	54.3399	61.8167	72.9996	490	6.19644	3.9564	LN	0.330441	0.149354	0.0507488	0.0188907	0.0540933	0.0578135	0.0313101	0.035142	0.00676019	0.0199056	0.0408957	0.729029	1.85313	0.178509	0.154454	1.70178	0.0677723	0.0726357	0.0195611	0.0572632	0.0550768	0.0389713	0.0288618	0.0411397	0.0395983	0.0341681	0.0388197	0.008443	0.0313332	0.0360617	0.0446586	0.0478572	0.0426083	0.0568546
CAAGTGAACTTTGGTT-1	1	6	54	3780	8.23774	17212	9.75342	45.1836	53.3872	61.1318	71.7755	778	6.65801	4.5201	LN	0.586435	0.438418	0.0626723	0.0400389	0.0470555	0.0824863	0.0329452	0.0682821	0.0302014	0.0567309	0.0304972	1.30997	2.34223	0.294238	0.0818472	2.25238	0.0698651	0.0614733	0.193659	0.0739187	0.0747084	0.0610173	0.0474041	0.036824	0.0448049	0.045578	0.0491834	0.0156228	0.0500901	0.0300693	0.0645518	0.0658568	0.0533023	0.0747249
CAATAAACCTTGGCCC-1	1	26	74	2671	7.89058	10015	9.21194	46.9596	54.7179	62.2766	73.5796	591	6.38351	5.90115	LN	0.279928	0.036011	0.0185439	0.0276503	0.458781	0.0814585	0.189572	0.0468222	0.00256264	0.0302759	0.0104871	0.606463	1.28594	0.121725	0.0260464	1.35387	0.0256559	0.0473036	0.043088	0.0546085	0.0387512	0.0338768	0.0444153	0.0624939	0.0416439	0.0590751	0.0506032	0.00591902	0.0410003	0.0253815	0.0419358	0.0506929	0.0384372	0.0298097
CAATATTCTTGACCTA-1	1	54	40	4805	8.47762	28641	10.2626	47.5752	55.4939	62.854	73.1574	890	6.79234	3.10743	LN	0.721108	0.267468	0.0336288	0.0638039	0.0677463	0.195884	0.0514832	0.215861	0.044967	0.12107	0.040212	2.26883	3.43608	0.580926	0.0828355	4.32527	0.1103	0.251578	0.0551858	0.0861268	0.0810656	0.0445606	0.0536342	0.0647317	0.0688873	0.047165	0.0855833	0.0182504	0.0678698	0.0504186	0.0866854	0.0839021	0.0743117	0.0629404
CAATCCCTATACCAGC-1	1	12	88	2639	7.87853	10227	9.23288	46.7977	54.8352	62.8532	74.2251	539	6.29157	5.27036	LN	0.260529	0.0763568	0.0184103	0.127162	0.0239855	0.0702413	0.016028	0.0335099	0.003455	0.0145086	0.0142273	1.00258	1.04375	0.0961851	0.0337855	1.52021	0.0448274	0.138809	0.0316728	0.0543031	0.0516595	0.0309043	0.0528437	0.0334926	0.0435318	0.0318034	0.0363946	0.0147313	0.0221822	0.0279547	0.0466907	0.0502906	0.0402257	0.0428699
CAATGCGAGAAGTATC-1	1	54	82	3164	8.05991	12208	9.40993	39.2284	48.6157	58.8876	71.1009	314	5.75257	2.57208	LN	0.0594383	0.0161057	0.264838	0.0262786	0.254642	0.497269	0.154606	0.985647	0.0835555	0.0500425	0.0918401	2.15732	0.267726	0.49841	0.0225548	0.554247	0.0268789	0.0124042	0.0199738	0.035985	0.0227659	0.0719525	0.0461879	0.0679148	0.0671709	0.0675974	0.0821258	0.0204569	0.0590409	0.0498926	0.0472405	0.0478639	0.0609856	0.0520036
CAATGGAATCTACATA-1	1	9	91	4871	8.49126	28806	10.2684	47.7053	55.6655	62.7855	73.148	952	6.85961	3.30487	LN	0.707801	0.220366	0.0802752	0.0417922	0.0452798	0.157651	0.136016	0.46288	0.0413605	0.0452909	0.058196	2.61575	3.96592	0.463372	0.0612051	3.53786	0.136544	0.15488	0.039061	0.0828148	0.0756808	0.0547129	0.0461256	0.0508492	0.0648159	0.0833826	0.0985913	0.0170449	0.0402576	0.0452276	0.0929753	0.0942525	0.0710153	0.045151
CAATGGATCTCTACCA-1	1	28	86	2040	7.6212	6566	8.78981	45.8727	53.7313	62.0469	73.972	382	5.94804	5.81785	LN	0.0805974	0.0222831	0.00798156	0.00461286	0.101979	0.0231258	0.00868085	0.218247	0.0009845	0.00651126	0.0144541	0.454276	0.726356	0.0857688	0.0173712	0.877652	0.0226717	0.192299	0.0464501	0.0390587	0.0325648	0.0211408	0.015864	0.0409205	0.0270328	0.0201966	0.0455214	0.00580512	0.0120151	0.0246658	0.0331898	0.0399762	0.0344534	0.0328542
CAATGGTCGGCCTGGG-1	1	6	56	3981	8.28954	19954	9.90123	45.8354	53.6384	61.1907	72.161	753	6.62539	3.77368	LN	0.452918	0.0872145	0.0682497	0.034057	0.030872	0.117937	0.158651	0.252877	0.0274527	0.0763069	0.0528455	1.58918	2.77266	0.318488	0.0643577	2.65127	0.102336	0.0969795	0.147978	0.070093	0.0463066	0.0457288	0.0451914	0.0331399	0.0598036	0.0629586	0.0722663	0.0134294	0.0461978	0.0416377	0.0661286	0.0728635	0.0548583	0.0658978
CAATTAAGGGTGATGA-1	1	29	65	4751	8.46632	28158	10.2456	47.9153	55.7248	63.1366	73.5351	903	6.80683	3.2069	LN	1.41617	0.710002	0.132467	0.0535766	0.0428004	0.0869374	0.0557983	0.0832749	0.0151886	0.0491145	0.0441607	2.27215	3.21036	0.389939	0.0663527	3.7354	0.230284	0.0913038	0.126253	0.0855433	0.0904012	0.0759742	0.0521483	0.0421025	0.0531674	0.0603877	0.0565988	0.0128923	0.0532965	0.0434911	0.0861098	0.0841802	0.0708659	0.0585256
CAATTTCGTATAAGGG-1	1	37	63	3050	8.02322	12137	9.4041	44.9452	52.8384	60.7728	72.349	646	6.47235	5.32257	LN	0.411462	0.0502906	0.0213526	0.0233781	0.142137	0.0497047	0.0543116	0.117161	0.00933247	0.21336	0.0527119	0.606184	1.658	0.224381	0.23157	1.54273	0.0911511	0.0369261	0.103964	0.051427	0.0464146	0.031354	0.0400122	0.0688297	0.0371396	0.0441519	0.0592853	0.00927438	0.0498828	0.042537	0.0476948	0.049904	0.046968	0.0693663
CACAATGAGCTGCTAT-1	1	42	50	2652	7.88345	9741	9.1842	44.4821	52.2944	60.5379	72.6414	406	6.00881	4.16795	LN	0.128251	0.0342532	0.0194295	0.0432507	0.0587442	0.169679	0.0225917	0.139167	0.0331301	0.0455735	0.0418998	0.864457	1.12521	0.271571	0.203213	1.24336	0.0354414	0.0267192	0.0849471	0.0411746	0.0361916	0.0267615	0.0373727	0.0459031	0.0492525	0.0268427	0.0554839	0.0133723	0.0397123	0.0342784	0.0449376	0.0457984	0.0484495	0.0547617
CACACAGGGATAGATT-1	1	25	27	4968	8.51097	28540	10.2591	44.7863	52.7856	60.6517	71.4401	1289	7.1624	4.51647	LN	1.07513	0.621551	0.0878236	0.111711	0.048211	0.0527288	0.1044	0.25565	0.0225538	0.0902045	0.121148	1.26058	5.11568	0.625314	0.0517664	3.1418	0.302433	0.0930856	0.0684236	0.0955452	0.0822884	0.0577888	0.0669603	0.0442584	0.0406398	0.0754082	0.0957972	0.015076	0.057711	0.0596546	0.0762846	0.0886328	0.0805399	0.0410829
CACAGCACCCACGGCA-1	1	31	59	4915	8.50025	26240	10.1751	42.4771	50.0686	58.3994	69.7942	722	6.58341	2.75152	LN	1.56745	0.209415	0.0801052	0.0317571	0.703456	0.529827	0.0709585	0.356806	0.0384658	0.140218	0.0873687	2.48343	1.85608	0.607282	0.555491	2.80233	0.142198	0.1379	0.280212	0.0897221	0.0756073	0.0703394	0.036742	0.100045	0.0846018	0.0541737	0.098201	0.0179246	0.0654798	0.0549922	0.0777527	0.072575	0.0685183	0.110296
CACAGCTAGGGAGTGA-1	1	20	60	3645	8.20139	16870	9.73335	46.0996	53.9301	61.636	72.6675	587	6.37673	3.47955	LN	0.453011	0.202711	0.136116	0.0889006	0.0464797	0.0603591	0.0332692	0.0861096	0.010418	0.0589785	0.0205049	1.16073	2.41778	0.419225	0.0848087	2.43211	0.0464029	0.0710799	0.0578345	0.0678259	0.0652256	0.0608374	0.0774088	0.0800664	0.038277	0.042904	0.0542529	0.0120487	0.0440424	0.026231	0.0593525	0.0785764	0.0552686	0.0630406
CACAGGGCCGTTGTCA-1	1	62	60	5354	8.58579	34356	10.4446	47.6045	55.0413	62.711	73.0644	835	6.72863	2.43043	LN	1.12233	0.214389	0.370028	0.129064	0.126263	0.155526	0.092547	0.40665	0.0449996	0.200747	0.127873	3.84559	2.9388	0.533952	0.136277	4.72994	0.145747	0.187853	0.144985	0.0928307	0.0824264	0.109853	0.0758495	0.0790369	0.0745736	0.0666541	0.101553	0.0193113	0.0823961	0.0638822	0.0830074	0.095987	0.0852505	0.0997737
CACATATTAGCAGGAT-1	1	47	73	4661	8.4472	27097	10.2072	47.8134	55.6187	63.0291	73.3587	888	6.7901	3.27712	LN	1.00686	0.285795	0.0905809	0.0527054	0.139416	0.122311	0.0967628	0.135017	0.0356901	0.130665	0.138269	2.3758	3.08163	0.456781	0.107355	3.64138	0.090476	0.0970845	0.184553	0.0822493	0.081999	0.0691457	0.0658688	0.073071	0.0578826	0.0619555	0.0723257	0.0139138	0.0691402	0.0579092	0.0790087	0.0891403	0.0646087	0.0698412
CACATCTCACCGACGA-1	1	57	75	4279	8.36171	22367	10.0154	45.2899	53.181	61.8948	72.9959	830	6.72263	3.71082	LN	0.784652	0.0569861	0.139445	0.0493971	0.664192	0.255219	0.146582	0.480971	0.0150064	0.0501897	0.108157	2.49854	1.4813	0.455033	0.215323	2.68325	0.0715899	0.0662892	0.146297	0.0783273	0.0450785	0.0700184	0.0611649	0.0883306	0.0691055	0.0709654	0.0924398	0.0123714	0.0432934	0.0616711	0.0716779	0.0785058	0.0647488	0.0899692
CACATGATTCAGCAAC-1	1	38	64	2543	7.84149	9449	9.15377	45.2429	53.3178	61.4774	73.6374	445	6.10032	4.70949	LN	0.277907	0.102592	0.0190203	0.0197423	0.0227164	0.0153949	0.0144061	0.0723297	0.00209808	0.012813	0.0114954	0.706487	1.24836	0.14158	0.0223519	1.3597	0.0192728	0.0133856	0.0180479	0.0503794	0.0398477	0.0255421	0.0321006	0.0328174	0.0262614	0.0236365	0.0523083	0.00989536	0.0185381	0.0242799	0.0419899	0.0463417	0.0372734	0.0280041
CACATTCTTTCGATGG-1	1	18	90	3044	8.02126	12295	9.41703	46.1326	54.2741	62.3424	73.5258	543	6.29895	4.41643	LN	0.390799	0.0818755	0.091374	0.0159876	0.022492	0.0199965	0.0541754	0.0825	0.0121156	0.0371512	0.052956	0.732685	1.63103	0.219029	0.0366177	1.99364	0.0448119	0.143554	0.0164588	0.0558175	0.0545679	0.0512645	0.0264857	0.0391014	0.0303258	0.0380766	0.0459945	0.00917456	0.0430817	0.0404521	0.0529098	0.0577557	0.0465063	0.0439152
CACCATCGGAGGAGAC-1	1	11	61	3632	8.19781	15911	9.67483	45.5597	53.4222	60.9955	71.8308	641	6.46459	4.02866	LN	0.412599	0.322614	0.0366171	0.158733	0.0591826	0.0715553	0.127036	0.132345	0.0191429	0.0381223	0.0347468	0.962534	2.46451	0.243882	0.0703088	1.98989	0.0635066	0.0655354	0.072182	0.0567961	0.0646907	0.0408308	0.0684517	0.052328	0.0400885	0.0588394	0.0591078	0.0133593	0.034071	0.0343871	0.0568527	0.0662402	0.0496896	0.0678006
CACCCACACGTCACCC-1	1	17	43	4683	8.45191	26221	10.1744	45.2119	53.0338	61.3554	72.2551	791	6.67456	3.01667	LN	0.462413	0.170975	0.228607	0.0418968	0.199615	0.267516	0.256032	0.870601	0.0787385	0.145313	0.128929	4.16841	1.51532	0.317517	0.140103	2.30547	0.338037	0.166561	0.0421248	0.0856632	0.0912515	0.0857916	0.0574494	0.0891476	0.0714556	0.0870003	0.104735	0.0226174	0.0659218	0.0665331	0.0789098	0.0897015	0.0620262	0.0737694
CACCCACGAGGCAATT-1	1	20	86	2012	7.60738	6540	8.78585	46.4832	54.3119	62.3242	74.3425	350	5.86079	5.35168	LN	0.401001	0.0403103	0.013741	0.0192152	0.017647	0.00738205	0.0124215	0.0141887	0.00161535	0.0107195	0.00407398	0.416492	0.740493	0.0641524	0.0384682	0.878303	0.0934386	0.0162972	0.0132579	0.0395728	0.0335778	0.0252172	0.0355335	0.0303813	0.0161926	0.0221778	0.0232631	0.00403402	0.0175961	0.0124963	0.0349828	0.0395354	0.0305537	0.0375923
CACCCGGTTTGTGACT-1	1	53	39	4549	8.42288	24979	10.1258	48.0043	55.4306	63.0329	73.1975	589	6.38012	2.35798	LN	0.466395	0.115474	0.115767	0.0636456	0.177035	0.273572	0.0619885	0.503225	0.0333104	0.0550339	0.220578	2.69238	2.47555	0.582009	0.0769384	3.12617	0.0744027	0.104004	0.085119	0.0804524	0.0625254	0.0651815	0.052331	0.0825623	0.0728233	0.0541219	0.0923943	0.0176008	0.0417618	0.072367	0.066587	0.0844084	0.0740731	0.0625606
CACCCTAACAAGATCT-1	1	56	80	4136	8.32773	20765	9.94107	45.8753	53.5516	61.5892	72.3284	509	6.23441	2.45124	LN	0.357515	0.0810784	0.0831496	0.116879	0.110618	0.245711	0.363219	0.310925	0.0202679	0.0773305	0.0328287	2.83113	1.18158	0.475093	0.489708	2.44053	0.17217	0.107904	0.167601	0.0675651	0.0592286	0.0586111	0.0748138	0.0764905	0.068686	0.0773275	0.0796374	0.0145474	0.0640403	0.0433315	0.0655624	0.0727826	0.0713947	0.0951911
CACCCTTTCCTCGCTC-1	1	8	40	4179	8.33807	20604	9.93329	45.1369	52.9121	60.3475	71.4085	899	6.80239	4.36323	LN	1.01558	0.155848	0.079459	0.143931	0.102479	0.136423	0.0499751	0.280381	0.0900273	0.049918	0.0267661	1.22629	2.8642	0.489077	0.0703631	2.16148	0.176481	0.268293	0.236786	0.0787524	0.0665667	0.0691417	0.0769506	0.0677261	0.060957	0.0522107	0.0814052	0.0216371	0.0394121	0.031376	0.0613569	0.0735545	0.0645198	0.0691267
CACCGATACACCGAGC-1	1	10	84	1825	7.50988	6375	8.7603	49.3961	57.3961	65.4275	77.3961	502	6.22059	7.87451	LN	0.0905361	0.0180713	0.0164689	0.047223	0.00574997	0.0449828	0.00515927	0.00987069	0.00273442	0.00336329	0.00777276	0.367266	0.680224	0.0206766	0.00673651	1.36853	0.019232	0.0157608	0.00709744	0.0363121	0.0318296	0.0305001	0.0335251	0.0231747	0.0350033	0.0135958	0.0188193	0.0165005	0.0115093	0.02526	0.0335399	0.0362804	0.0235779	0.0206094
CACCGCCAGAAGGTTT-1	1	27	59	4238	8.35208	20456	9.92608	44.691	52.7571	60.2659	71.1967	806	6.69332	3.94016	LN	1.94327	0.143303	0.0554466	0.184396	0.106103	0.0503538	0.0787155	0.134925	0.037077	0.175092	0.0247823	0.810934	2.52183	0.496399	0.0930001	2.45906	0.0578197	0.105992	0.188946	0.0801079	0.0789522	0.049288	0.0885565	0.0644518	0.042214	0.0647611	0.0651652	0.016367	0.0755632	0.0295034	0.0572299	0.0714906	0.0716569	0.0747915
CACCGCCGACCAGCGA-1	1	9	67	2938	7.98582	11831	9.37856	46.6486	54.1966	62.0404	73.3835	554	6.31897	4.68261	LN	0.446235	0.057161	0.0227567	0.0169018	0.0212039	0.0169983	0.0261055	0.0841224	0.00325338	0.090468	0.0251694	0.862453	1.49402	0.154162	0.115109	1.61426	0.02887	0.0591689	0.10825	0.0524384	0.0499304	0.0283526	0.0326841	0.0281783	0.0333017	0.0328502	0.0433524	0.00578857	0.0557929	0.0240532	0.0480359	0.0619729	0.0412465	0.0603841
CACCGGAGATATCTCC-1	1	7	93	4188	8.34022	21986	9.99821	46.4887	54.5711	61.8439	72.6144	1038	6.94601	4.72119	LN	0.78166	0.216813	0.0470172	0.0602046	0.0505057	0.0605049	0.037207	0.194307	0.024551	0.154599	0.0495853	1.83022	2.76985	0.436138	0.0756839	2.81112	0.0836572	0.194633	0.168911	0.0764813	0.0662647	0.0415707	0.0458803	0.0538163	0.0447935	0.0432095	0.0750783	0.0138035	0.058623	0.0402704	0.0619035	0.0723485	0.0715015	0.0654653
CACCGTTAGGGATCAC-1	1	53	37	2982	8.00068	9191	9.12609	37.5694	45.3814	53.955	66.6522	251	5.52943	2.73093	LN	0.142434	0.0997697	0.10567	0.0232351	0.0986429	0.112195	0.143109	0.845321	0.0550172	0.0542771	0.116303	0.923274	0.842829	0.470945	0.0450981	0.442832	0.0195389	0.100637	0.0161856	0.0382847	0.0577179	0.055614	0.043361	0.0617694	0.0424623	0.0538917	0.0652336	0.0146164	0.0427561	0.0452199	0.0438478	0.0478881	0.0562389	0.051437
CACCTAATCAGTTTAC-1	1	20	72	4364	8.38137	22165	10.0063	45.3508	53.2461	60.9474	71.6761	832	6.72503	3.75367	LN	0.529533	0.109196	0.0488093	0.0348215	0.0740735	0.203417	0.0671053	0.210503	0.0388049	0.205144	0.051156	1.90228	2.77309	0.298771	0.118109	3.17656	0.148544	0.184965	0.205991	0.0660946	0.0680308	0.0583638	0.0459991	0.0623818	0.0606058	0.0513536	0.0848804	0.0166316	0.0662326	0.0517638	0.0678555	0.0766835	0.0624995	0.0752061
CACCTCGATGGTGGAC-1	1	18	70	5069	8.5311	29799	10.3023	44.5653	53.1192	60.8913	71.6803	880	6.78106	2.95312	LN	0.707196	0.273299	0.0803207	0.0503459	0.0892722	0.189174	0.131704	0.215349	0.0375624	0.162903	0.0721565	2.8206	4.03417	0.579059	0.0934717	3.99345	0.0980747	0.185261	0.188859	0.0889215	0.084575	0.0800963	0.0452207	0.0689185	0.0702499	0.0840945	0.0879373	0.0174631	0.0755295	0.0439034	0.081832	0.0970935	0.0765323	0.0744357
CACCTTGCGAAACTCG-1	1	24	84	2309	7.745	8716	9.07303	47.9119	56.3102	63.8481	75.2295	559	6.32794	6.41349	LN	0.143974	0.0274909	0.0282424	0.0132414	0.0127092	0.00818077	0.0101253	0.0180537	0.00146113	0.138418	0.00318317	0.752086	1.11086	0.0668777	0.0129011	1.21357	0.0263756	0.0113293	0.030861	0.0460357	0.0355569	0.0276995	0.028393	0.0466101	0.016575	0.0299721	0.0236544	0.00584546	0.0467855	0.0114139	0.0440447	0.0438499	0.0311346	0.0250086
CACGAAAGTTAGTCCC-1	1	33	29	2022	7.61234	6961	8.84822	46.5594	54.9921	63.5828	75.5208	387	5.96101	5.55955	LN	0.0928574	0.0493867	0.0233602	0.0535349	0.041827	0.0185761	0.00547962	0.0126558	0.00128695	0.00613279	0.00766155	0.560714	0.976788	0.138734	0.0673635	0.92601	0.0464417	0.011259	0.0183046	0.0378233	0.033355	0.0377793	0.0403734	0.0648305	0.0295442	0.0114354	0.0189896	0.00495464	0.0136237	0.0211426	0.0344541	0.0390929	0.0349454	0.0412081
CACGACTAAAGTTCTG-1	1	3	49	3648	8.20221	16863	9.73294	45.2351	53.4128	61.6735	73.0297	944	6.85119	5.59805	LN	0.253518	0.0614989	0.369148	0.0601402	0.058251	0.192127	0.181501	0.367969	0.113467	0.147286	0.049485	2.40393	0.779664	0.331829	0.0838415	2.02674	0.13766	0.0673058	0.113794	0.0574378	0.0488539	0.0812224	0.067857	0.0471807	0.0607947	0.066972	0.0770391	0.0250876	0.0616848	0.05834	0.062086	0.0605044	0.0645055	0.0661447
CACGCACAGCGCAGCT-1	1	24	72	1970	7.5863	6328	8.7529	44.9589	53.1131	61.2358	74.1941	409	6.01616	6.46334	LN	0.204168	0.0220057	0.0646186	0.111605	0.00972707	0.00757087	0.0109138	0.095502	0.0008208	0.0126092	0.00863945	0.408192	0.976691	0.0273527	0.0105441	0.728742	0.011626	0.0170465	0.00702225	0.0377733	0.0306963	0.039376	0.0420141	0.0164423	0.0165511	0.0362897	0.0463376	0.00328225	0.0295115	0.019326	0.0356055	0.037792	0.0238285	0.0177016
CACGCAGCGAGGCTTT-1	1	31	43	2208	7.7003	7564	8.93129	45.3067	53.5299	61.7795	73.9159	379	5.94017	5.01058	LN	0.261307	0.291129	0.013947	0.0315572	0.0115053	0.0104284	0.00911329	0.0207691	0.00514581	0.0959761	0.00578345	0.57474	0.818738	0.0574208	0.0159116	1.12497	0.0229458	0.0150032	0.0111882	0.0394629	0.0555802	0.0232305	0.0405262	0.0262741	0.0158734	0.0427739	0.0279889	0.013074	0.0435935	0.0113539	0.0404929	0.0379709	0.0233869	0.0372383
CACGTCGGCAACCTCT-1	1	49	37	3818	8.24774	18780	9.8406	46.2886	54.1267	61.7306	72.8062	828	6.72022	4.40895	LN	0.522038	0.0889857	0.0827147	0.0818225	0.0731902	0.0652831	0.0456625	0.11165	0.0643036	0.187728	0.0897689	1.84656	1.7497	0.434086	0.251352	2.55557	0.17874	0.0441329	0.118059	0.0728369	0.05702	0.0624992	0.0593304	0.0531158	0.0487877	0.0524325	0.0567481	0.0183545	0.062766	0.0487365	0.0660329	0.0682939	0.0538178	0.0784138
CACGTCTATGATGTGG-1	1	7	95	3056	8.02519	12240	9.41255	45.9641	54.0196	61.6748	72.6797	673	6.51323	5.49837	LN	0.339622	0.0644174	0.0487343	0.0155462	0.050498	0.0872888	0.0944914	0.0526906	0.0241945	0.0493483	0.0228014	0.95908	1.47103	0.14023	0.117493	1.86033	0.0394113	0.0646878	0.0484018	0.0547959	0.0522371	0.0416369	0.0269742	0.0497913	0.0416949	0.047109	0.0450834	0.0124224	0.0334412	0.0340719	0.0498784	0.0567388	0.0419794	0.0582597
CACGTTCGTGCTCTAG-1	1	37	81	3853	8.25687	18025	9.79957	45.0264	53.0485	60.9431	72.1997	629	6.44572	3.4896	LN	1.29529	0.17209	0.102891	0.0830325	0.0520835	0.0498398	0.0332936	0.0828163	0.0102915	0.103611	0.0623602	0.867302	2.47157	0.278639	0.0746827	2.20844	0.116425	0.201836	0.151034	0.0723355	0.0662518	0.0562086	0.0563321	0.0517175	0.0451075	0.0429375	0.0601134	0.0101594	0.0538227	0.0559434	0.0671261	0.0699023	0.0531669	0.053103
CACGTTTCGTACACAC-1	1	55	91	2408	7.78697	8638	9.06404	46.7817	54.596	62.6187	74.207	528	6.27099	6.11253	LN	0.223452	0.0453061	0.0203804	0.0629123	0.197685	0.0877011	0.0313927	0.0561685	0.002895	0.0952668	0.0104357	0.642396	0.948239	0.154115	0.0204976	1.22924	0.0357522	0.0226557	0.0480407	0.0404953	0.0415181	0.0680609	0.0466662	0.0499153	0.0408136	0.0299482	0.0452683	0.00803964	0.0376648	0.0187612	0.0425856	0.0430317	0.0405681	0.0314994
CACTAAAGTTGCCTAT-1	1	35	51	3457	8.14845	15365	9.63991	46.5604	54.546	62.0241	72.7758	791	6.67456	5.14806	LN	0.632677	0.14333	0.0214804	0.0265048	0.0378067	0.0566807	0.17893	0.114716	0.037407	0.0455389	0.0921918	1.09457	1.69847	0.187437	0.352025	1.98802	0.152737	0.125787	0.110164	0.0647494	0.0580862	0.0359893	0.0456885	0.0575281	0.0487422	0.076446	0.0636092	0.0139715	0.0445591	0.0486994	0.0542841	0.0601244	0.0536673	0.0768697
CACTACTCAGTTCTGT-1	1	5	75	4060	8.30918	18612	9.83161	44.2403	52.2459	60.2461	71.0993	639	6.46147	3.43327	LN	0.543468	0.294972	0.0579905	0.159747	0.0987986	0.0433887	0.0968817	0.0759935	0.0219791	0.058843	0.0425023	0.984689	3.21729	0.373119	0.106591	2.31674	0.0492503	0.139104	0.193574	0.0766411	0.0653291	0.0477268	0.0584175	0.0552214	0.0343833	0.0581517	0.0485469	0.0120283	0.0459093	0.0347714	0.0646411	0.0717181	0.0620996	0.0670145
CACTCAAGAGCTATGG-1	1	39	57	3064	8.0278	12186	9.40813	45.7	53.266	61.0455	72.3781	519	6.25383	4.25899	LN	0.399092	0.0504549	0.0297965	0.0229006	0.022369	0.0436044	0.0261603	0.0637116	0.0497559	0.158015	0.0144644	0.971806	1.21537	0.417747	0.233147	1.63027	0.0289747	0.0481325	0.0990349	0.0554062	0.0451333	0.0320344	0.040425	0.0360259	0.0346111	0.0376934	0.0512755	0.0142809	0.0521246	0.0161711	0.0460818	0.052456	0.046619	0.0768831
CACTCAGCTCTTGAGG-1	1	11	71	2321	7.75018	8438	9.04062	46.2313	54.3731	62.4793	74.7689	489	6.19441	5.79521	LN	0.167092	0.222251	0.0110008	0.0168486	0.0148374	0.0182573	0.066559	0.0202528	0.00116776	0.0166946	0.0110178	0.492222	1.08345	0.116588	0.0162646	1.43091	0.0239782	0.0340977	0.0924578	0.0418557	0.0535278	0.0271254	0.0433055	0.0228437	0.035928	0.0361788	0.0281851	0.00768602	0.0272561	0.0216269	0.0404946	0.0461222	0.0363415	0.0422795
CACTCCTATGTAAGAT-1	1	56	36	3237	8.08271	13246	9.49153	44.3304	51.8119	60.0785	71.9689	580	6.36475	4.37868	LN	0.261887	0.106813	0.0436644	0.232451	0.0297791	0.0882261	0.036816	0.586303	0.189747	0.0210798	0.0305189	1.67056	0.860315	0.433025	0.0372894	1.05221	0.144151	0.0939028	0.171904	0.0556291	0.0541883	0.0489966	0.0709797	0.0387071	0.0514564	0.044061	0.0710314	0.0305818	0.0322855	0.0316816	0.0525655	0.0529026	0.0604277	0.0434518
CACTCCTCTCGGTCGG-1	1	15	87	2416	7.79028	8817	9.08455	47.7033	55.5404	63.3322	74.4244	482	6.18002	5.46671	LN	0.120215	0.0436614	0.0318949	0.0326273	0.0228616	0.0105959	0.0102268	0.21071	0.00136213	0.0125756	0.0123181	0.664942	1.06047	0.0496412	0.0233924	1.53824	0.0211874	0.0465206	0.032861	0.043915	0.0382858	0.0305869	0.0351163	0.0341681	0.0175174	0.0190889	0.0504655	0.00384978	0.0211208	0.0208263	0.0417328	0.0501981	0.0314612	0.0334309
CACTCGAGCTGAACAA-1	1	48	74	5264	8.56884	33424	10.4171	45.7516	53.6142	61.1507	72.0261	1037	6.94505	3.10256	LN	1.40527	0.471057	0.0716737	0.10266	0.152543	0.25105	0.141492	0.287831	0.0661099	0.104561	0.081427	2.24813	4.78454	0.85937	0.257598	3.589	0.269202	0.159488	0.330856	0.101341	0.0905805	0.0553224	0.0698299	0.0790816	0.0738143	0.0739562	0.102492	0.0227669	0.072833	0.0515768	0.0927819	0.103925	0.0836451	0.102994
CACTCTCAAGCATCGA-1	1	69	47	5155	8.54792	31226	10.349	45.5998	53.5227	61.0197	71.655	867	6.76619	2.77653	LN	0.670285	0.521993	0.180291	0.107542	0.109382	0.292558	0.0870159	0.203733	0.0475001	0.0692114	0.137347	2.46916	4.69748	0.533585	0.108413	3.93089	0.226241	0.181584	0.103127	0.0932929	0.0930774	0.0752027	0.0648459	0.0848322	0.072464	0.0750402	0.0880803	0.0193353	0.0567034	0.0780604	0.0978894	0.0939769	0.0699541	0.072173
CACTGACGATTGTGGA-1	1	65	51	3616	8.1934	16580	9.71601	46.5259	54.4873	62.2195	72.9554	676	6.51767	4.0772	LN	0.446211	0.149669	0.298047	0.150193	0.144944	0.046009	0.038936	0.201198	0.00517602	0.103684	0.0622896	1.03391	1.96055	0.188647	0.0823094	2.28669	0.35748	0.0861775	0.0932247	0.0570389	0.0662362	0.0713503	0.0780211	0.0688928	0.0458007	0.0403152	0.0681505	0.00833003	0.0541303	0.0407372	0.0573049	0.0598256	0.0520714	0.0685832
CACTGTCCAAGTGAGA-1	1	19	43	3317	8.10712	12818	9.45868	42.058	49.8986	58.7143	70.6741	319	5.76832	2.48869	LN	0.146037	0.0419534	0.315164	0.266365	0.0603921	0.438588	0.0644641	0.483143	0.0768493	0.0733763	0.141616	1.911	0.756167	0.415032	0.0828062	0.735136	0.125375	0.0381789	0.0404056	0.049327	0.0549407	0.0757909	0.0659865	0.0574969	0.0657508	0.0629024	0.0717239	0.019564	0.0631183	0.0538031	0.0510045	0.0511651	0.058353	0.0540264
CACTTAATCAGACGGA-1	1	34	48	2839	7.95156	11464	9.34705	47.8193	55.6525	63.1978	74.1975	579	6.36303	5.05059	LN	0.224669	0.0491813	0.0219853	0.0151706	0.0300772	0.0274392	0.0146268	0.0509361	0.0135645	0.0355453	0.0870568	0.848234	1.34492	0.148944	0.178573	1.79436	0.0323545	0.0705026	0.0105176	0.047251	0.0378055	0.0439871	0.0341743	0.0308559	0.0301353	0.0250443	0.0453945	0.0101014	0.0416082	0.0410711	0.0558903	0.0534387	0.0394611	0.06497
CACTTCGCCACAGGCT-1	1	21	31	4344	8.37678	25094	10.1304	49.3704	57.3683	64.9119	74.9661	910	6.81454	3.62636	LN	0.630011	0.176971	0.0375938	0.0372891	0.0962055	0.040426	0.0519776	0.0767431	0.00675021	0.069734	0.096553	2.84802	2.28202	0.316445	0.0668312	3.74335	0.122	0.0992517	0.0554787	0.0819368	0.0697364	0.0412427	0.0463792	0.0670739	0.0421902	0.0448618	0.0512787	0.00870647	0.0532595	0.0511137	0.0768723	0.0774124	0.0598901	0.0507677
CAGAACTTAGCCCTCT-1	1	53	85	3995	8.29305	20239	9.91542	45.7829	53.2882	61.2975	72.3702	603	6.40357	2.9794	LN	0.346091	0.141355	0.0477578	0.158119	0.0513968	0.143496	0.108437	0.229443	0.0125671	0.0680768	0.0894569	2.60547	1.33627	0.545411	0.0712865	2.59136	0.102788	0.449123	0.204338	0.0652877	0.0746723	0.0509982	0.0743245	0.0464361	0.0585704	0.0794289	0.0832893	0.0115385	0.0507761	0.0497698	0.0612789	0.0727916	0.0636104	0.0475848
CAGACACCGATCGCTG-1	1	53	51	5451	8.60374	37279	10.5262	48.1424	55.8894	63.1696	73.5401	1171	7.06647	3.14118	LN	0.925822	0.249322	0.102214	0.12481	0.147008	0.17092	0.143121	0.319819	0.09994	0.20772	0.0595695	3.17756	4.23507	0.923395	0.446771	5.20553	0.220774	0.140869	0.179563	0.100738	0.0900613	0.0616557	0.0822221	0.0897726	0.0729366	0.0863058	0.0978135	0.0273698	0.0885051	0.0429665	0.101245	0.0990019	0.0842889	0.113874
CAGACGAACCTGATAC-1	1	50	50	4700	8.45553	27545	10.2236	46.8905	55.1316	62.4469	73.0005	964	6.87213	3.49973	LN	1.11858	0.3089	0.110752	0.0766897	0.0607346	0.191562	0.206068	0.119485	0.0300458	0.0703504	0.0304564	2.20499	3.42443	0.549666	0.0841937	3.6616	0.132328	0.201883	0.0872866	0.0913544	0.0882434	0.0671314	0.0577746	0.0651052	0.0679032	0.083474	0.0662329	0.0170436	0.0546082	0.0309649	0.0830208	0.092026	0.0652471	0.0694012
CAGAGACGGTCACCCA-1	1	51	57	5398	8.59397	32327	10.3837	45.8564	53.3517	60.8191	71.3676	866	6.76504	2.67888	LN	0.583413	0.186381	0.18407	0.289101	0.481163	0.244466	0.33466	0.257676	0.0547846	0.334621	0.245871	2.81513	4.05073	0.706693	0.291784	3.56249	0.123633	0.268486	0.244216	0.0925307	0.0893544	0.0873797	0.0969271	0.0951719	0.0790296	0.0989166	0.0974002	0.0216688	0.0870925	0.0725526	0.0790843	0.0941535	0.0770021	0.0993635
CAGAGCATGAGCTTGC-1	1	26	70	1971	7.5868	6491	8.77833	46.2178	54.3984	62.5327	74.9191	356	5.87774	5.48452	LN	0.243129	0.0305603	0.0073711	0.00463972	0.0181684	0.0128065	0.00470154	0.0244097	0.00548873	0.00719161	0.0744861	0.545955	0.902317	0.022703	0.0213568	0.754244	0.0208303	0.0128066	0.00920397	0.0407407	0.0387993	0.0234737	0.0126535	0.0290576	0.0250125	0.00875417	0.0279194	0.0129894	0.0153231	0.0356236	0.0383207	0.0385411	0.0210339	0.036249
CAGAGGCGATGCATGA-1	1	54	48	4534	8.41958	25964	10.1645	46.499	54.3368	62.2824	73.1859	520	6.25575	2.00277	LN	0.316264	0.116529	0.0467406	0.0330273	0.0731872	0.265371	0.184474	0.169499	0.358748	0.128751	0.02926	3.21261	2.58072	0.82366	0.152092	2.66726	0.202093	0.104593	0.140179	0.0785395	0.0646103	0.0429027	0.035732	0.0700624	0.0760332	0.0802328	0.0682755	0.0442835	0.0742265	0.0290306	0.0763916	0.088575	0.0736204	0.0813743
CAGAGTGATTTAACGT-1	1	9	69	2471	7.81278	8732	9.07486	46.5758	54.3289	62.1393	73.5112	484	6.18415	5.54283	LN	0.186989	0.0260452	0.0900479	0.0217319	0.0698966	0.0170194	0.0204141	0.0366708	0.00767239	0.0450891	0.0135919	0.538281	1.21018	0.131733	0.0376028	1.3464	0.0251233	0.0315098	0.0255858	0.0411658	0.0303457	0.0499367	0.0333114	0.0427676	0.0351762	0.0279933	0.0320632	0.0100175	0.0376069	0.0200839	0.0426647	0.0473655	0.0358121	0.0446543
CAGATACTAACATAGT-1	1	26	46	3974	8.28778	17645	9.77826	44.4885	52.4228	60.1814	71.21	666	6.50279	3.77444	LN	0.562687	0.331481	0.0268102	0.118435	0.0289793	0.160201	0.102921	0.138135	0.0404217	0.234896	0.025416	1.05352	2.69799	0.401612	0.0435953	2.2307	0.0536472	0.0835226	0.0965892	0.0773409	0.077722	0.0405356	0.0610741	0.0445394	0.0497557	0.0667289	0.0842986	0.0153543	0.0639346	0.0266985	0.0602368	0.067306	0.0616691	0.0576404
CAGCAGCCCGTTCCTT-1	1	28	78	2321	7.75018	8260	9.0193	46.4165	54.5763	62.4455	74.1525	386	5.95842	4.67312	LN	0.203622	0.135279	0.00883251	0.0219688	0.0095844	0.0270889	0.0257787	0.0240629	0.00183097	0.0214409	0.0231385	0.421507	1.24813	0.099393	0.0147561	1.28038	0.0279057	0.0319657	0.0414383	0.0381022	0.05092	0.016344	0.0280353	0.0208854	0.0348597	0.0309747	0.0304496	0.00513897	0.0324425	0.0237908	0.0416536	0.0382749	0.037626	0.0307839
CAGCAGTCTGTGCTGC-1	1	62	74	2904	7.97419	9615	9.17118	37.9823	46.2402	55.9438	68.986	272	5.60947	2.82891	LN	0.0945413	0.0211859	0.192581	0.0210568	0.0327964	0.0200721	0.222065	0.910721	0.357612	0.151394	0.223748	1.08285	0.416642	0.451327	0.215751	0.360737	0.0162609	0.0183359	0.143356	0.0415222	0.0297265	0.0542935	0.0287097	0.0451246	0.0278408	0.0711977	0.0787596	0.034787	0.060327	0.0522612	0.0423724	0.0489096	0.0613271	0.0614102
CAGCCCTCACAGGCAG-1	1	3	63	4244	8.3535	21139	9.95892	44.2783	52.4907	60.334	71.413	905	6.80904	4.28119	LN	0.767275	0.1548	0.0492329	0.0510519	0.279539	0.0957123	0.165661	0.129677	0.0386996	0.033082	0.0565705	1.20674	3.38002	0.305993	0.108058	2.61086	0.0702928	0.100994	0.129866	0.0810857	0.0712888	0.0443718	0.0540657	0.0880424	0.0517486	0.0652411	0.0751584	0.0176217	0.0346349	0.042619	0.0683702	0.0753048	0.0610962	0.075485
CAGCCGGGCCCTCTAT-1	1	11	85	3703	8.21717	18802	9.84177	48.782	56.8131	64.1581	74.3485	876	6.77651	4.65908	LN	0.244821	0.0560106	0.0333976	0.0515468	0.0703069	0.0517006	0.0593086	0.164162	0.102835	0.0688443	0.048355	2.02782	2.01577	0.347546	0.0811787	2.43828	0.267264	0.0488519	0.0525716	0.0628991	0.0454384	0.041597	0.0587899	0.0690721	0.0450883	0.0507461	0.0675127	0.0236711	0.0486989	0.0448223	0.0598339	0.0647973	0.0578308	0.0634194
CAGCCTCCTGCAGAGG-1	1	23	77	1752	7.46908	5394	8.59323	46.4961	54.8387	63.2184	75.7508	326	5.78996	6.04375	LN	0.0534055	0.0190445	0.00593218	0.00581795	0.00758605	0.00760513	0.0115256	0.0169792	0.000357324	0.0137331	0.00322579	0.579011	0.611405	0.0493876	0.00761764	0.814697	0.0103467	0.0142336	0.00705476	0.0297692	0.0293345	0.0132134	0.031657	0.0301231	0.0239572	0.0331109	0.0360608	0.00211892	0.0364333	0.0107753	0.0295894	0.0358116	0.0291266	0.0150279
CAGCGATTCCCTTCAA-1	1	53	43	5084	8.53405	31849	10.3688	47.4175	55.3298	62.8466	73.2707	986	6.89467	3.09586	LN	0.594694	0.546079	0.0942791	0.224834	0.0819587	0.207855	0.0501336	0.0809849	0.0275692	0.107549	0.148574	2.69127	4.06339	0.371224	0.0865466	4.651	0.127132	0.175308	0.316138	0.0780471	0.0924042	0.0718672	0.0964133	0.069324	0.0697253	0.0439717	0.05099	0.0158455	0.067536	0.0655743	0.0800558	0.0873182	0.061485	0.0625778
CAGCTCACTGAGACAT-1	1	33	59	3774	8.23616	17394	9.76394	44.2796	52.2019	60.5726	72.0651	800	6.68586	4.59929	LN	0.469699	0.0563201	0.353195	0.0465312	0.239613	0.418702	0.0259128	0.22927	0.0584968	0.0684882	0.118904	1.6336	1.35574	0.44827	0.619875	1.94894	0.121016	0.0499604	0.0345616	0.0622463	0.0451374	0.0872388	0.0456945	0.0875164	0.0698024	0.0398026	0.0710547	0.0215196	0.0539852	0.052201	0.0678545	0.0735252	0.0693345	0.0972781
CAGCTCGTGCTTGTGT-1	1	14	42	3973	8.28753	20194	9.91319	46.7268	54.744	62.2512	72.9969	640	6.46303	3.16926	LN	0.767341	0.100427	0.0294216	0.0231277	0.0324111	0.0210657	0.0988718	0.253085	0.0727883	0.0905887	0.105166	1.85449	2.0264	0.320883	0.0511161	2.84103	0.157241	0.21118	0.0581376	0.0723116	0.0572743	0.0347817	0.0364669	0.0329225	0.0274007	0.0614289	0.0749872	0.0182407	0.0585818	0.0699569	0.0692055	0.0748793	0.0583951	0.0494766
CAGCTTAGTAGGTAGC-1	1	32	28	2619	7.87093	10185	9.22877	47.4718	55.3461	63.299	74.5704	541	6.29527	5.31173	LN	0.254973	0.0486668	0.0499292	0.0470966	0.0117212	0.0395023	0.026659	0.0217163	0.0017728	0.0329538	0.0132599	0.540569	1.76236	0.159031	0.0144145	1.2369	0.112875	0.0326209	0.0259249	0.0497911	0.0402857	0.0393108	0.0513198	0.0198386	0.0368124	0.0437585	0.0255794	0.00456315	0.0368557	0.0237419	0.0403831	0.0512949	0.0449155	0.0204697
CAGGAAGACTTTATAT-1	1	13	85	2236	7.71289	7891	8.9736	47.3577	55.3162	63.5407	74.8194	427	6.05912	5.41123	LN	0.219676	0.05056	0.0236185	0.0221153	0.00994107	0.0767887	0.019172	0.0749378	0.00140613	0.0150747	0.0138559	0.760155	0.904709	0.118118	0.0114053	0.986212	0.0277265	0.0283742	0.0100192	0.0477855	0.0460348	0.0406153	0.0396013	0.0164511	0.0436914	0.0274078	0.0456541	0.00337371	0.028155	0.0264056	0.0392205	0.0419724	0.0340921	0.0184601
CAGGATATATCGTTGT-1	1	44	60	3914	8.27257	17928	9.79417	44.4946	52.5045	60.0513	71.1568	749	6.62007	4.17782	LN	0.589351	0.132061	0.049504	0.101171	0.119758	0.193982	0.0850964	0.252028	0.0672086	0.154971	0.0558627	1.07551	2.43437	0.52768	0.323918	2.01658	0.0777894	0.0873706	0.0865486	0.0718453	0.0715822	0.051124	0.0699674	0.0620957	0.0643352	0.0618503	0.07152	0.0185909	0.0614241	0.0403443	0.0528436	0.0684512	0.0614839	0.0817733
CAGGCAGTCTTACCAG-1	1	65	85	3738	8.22657	16385	9.70418	43.8206	51.3824	59.6765	71.2786	522	6.25958	3.18584	LN	0.881922	0.0984077	0.763495	0.118618	0.0472719	0.605891	0.0374829	0.208034	0.00643741	0.215511	0.0883245	1.25679	1.31686	0.271365	0.0523567	1.67594	0.0998413	0.0948931	0.21954	0.0592076	0.0481021	0.0823802	0.0861927	0.0480039	0.0745915	0.0459447	0.0755099	0.0112744	0.0680711	0.0527265	0.0596416	0.0692352	0.0503424	0.0745048
CAGGCCGTTTGGGTGT-1	1	39	43	3556	8.17667	16910	9.73572	45.9551	54.1632	62.0757	73.3708	1049	6.95655	6.20343	LN	0.768795	0.065196	0.0433941	0.194729	0.0451453	0.178733	0.114538	0.0763097	0.0779743	0.0456124	0.224057	1.37645	1.14121	0.253618	0.478387	2.35411	0.35197	0.0576751	0.0290353	0.0683389	0.0450566	0.0424096	0.0702874	0.0449557	0.0633448	0.0623553	0.0470113	0.019448	0.0463552	0.0550794	0.0696311	0.0637402	0.054292	0.082371
CAGGCGCCATGCTAGG-1	1	49	73	3777	8.23695	17101	9.74695	42.1203	50.5292	59.1895	71.2181	781	6.66185	4.56698	LN	0.56688	0.0574624	0.335059	0.0696869	0.0485873	0.244568	0.239022	0.690572	0.367122	0.0626394	0.0489634	2.05748	0.934927	0.494312	0.325982	1.3586	0.0666565	0.0506785	0.121911	0.0703155	0.0566718	0.0844645	0.0646304	0.047108	0.060801	0.0761759	0.0718711	0.0409124	0.0463452	0.0464778	0.0624375	0.0626802	0.0589827	0.0843673
CAGTCTGTATACTGGG-1	1	42	66	3404	8.133	15338	9.63815	46.3424	54.114	61.9768	72.9952	648	6.47543	4.2248	LN	0.566289	0.150255	0.0311395	0.0334599	0.0732171	0.0290159	0.0505627	0.0643871	0.0227803	0.0309337	0.0489179	1.51136	1.89691	0.173119	0.0633368	1.70085	0.128489	0.150248	0.0469645	0.0604515	0.0658871	0.0501024	0.0410683	0.056879	0.0316435	0.0433833	0.0471668	0.0119885	0.0432811	0.0487421	0.0575606	0.0675597	0.0440888	0.0611254
CAGTGAATAAATGACT-1	1	25	83	2794	7.93559	12253	9.41361	49.4165	57.0554	64.8902	75.8427	729	6.59304	5.94956	LN	0.217984	0.039998	0.0207825	0.0841795	0.0176238	0.0330476	0.0239344	0.0964258	0.00274752	0.0766932	0.0368769	1.03473	1.39742	0.0546603	0.0206897	1.82871	0.035638	0.0458847	0.0145749	0.0492881	0.0449347	0.03227	0.0551882	0.032262	0.0294401	0.0358908	0.047101	0.00662208	0.0445053	0.0376142	0.0464737	0.0545851	0.0312908	0.0320389
CAGTGTCCGCAGAATG-1	1	15	37	4288	8.36381	26792	10.1959	50.6905	58.3085	65.4673	75.8883	990	6.89871	3.69513	LN	0.46279	0.178688	0.135264	0.0543015	0.0429496	0.0445587	0.0495166	0.138037	0.0459212	0.0535663	0.092848	3.9738	1.52816	0.294477	0.0507345	3.64057	0.209801	0.0682936	0.0979511	0.081752	0.0697595	0.0720219	0.0502873	0.0383873	0.0533173	0.0468409	0.0742603	0.0169182	0.0450071	0.05929	0.0664214	0.0824787	0.0579199	0.052809
CAGTGTCGGCTGGCCC-1	1	52	92	2798	7.93702	12086	9.39989	48.6596	55.9656	63.7018	74.9793	752	6.62407	6.22208	LN	0.318265	0.0601063	0.0569569	0.0232109	0.0801906	0.12201	0.0263315	0.118507	0.00129267	0.0375401	0.0958579	1.35795	1.01528	0.109202	0.060779	1.33294	0.244245	0.043959	0.0231374	0.0463513	0.0390272	0.0674431	0.0278311	0.0510315	0.0394218	0.0345114	0.0520426	0.00347353	0.0402832	0.0494084	0.0433226	0.0523843	0.0335003	0.0578289
CAGTTCAAATTGACAC-1	1	29	51	4241	8.35279	21307	9.96684	45.1542	53.1609	61.1208	72.0233	805	6.69208	3.7781	LN	0.917395	0.414994	0.130348	0.0292243	0.120631	0.0439648	0.138415	0.174007	0.0257041	0.0471531	0.0253572	1.13973	3.07745	0.59333	0.0693275	2.59501	0.10929	0.157688	0.325734	0.0766604	0.0785625	0.065189	0.0390808	0.075914	0.0397501	0.0663874	0.0686513	0.0147419	0.0397797	0.0308259	0.0612131	0.0805718	0.0665994	0.0610622
CAGTTCGAGGACCCGA-1	1	69	49	4406	8.39095	23373	10.0594	45.7109	53.5618	61.1389	72.1473	931	6.83733	3.98323	LN	1.22918	0.124785	0.151758	0.0674511	0.124799	0.0643631	0.0596661	0.143273	0.0437556	0.0752568	0.142464	1.02562	3.70381	0.344344	0.10649	2.74123	0.21945	0.241119	0.24539	0.0737917	0.0619567	0.0691166	0.0711322	0.0702625	0.0564429	0.0538015	0.0702238	0.0169743	0.0526926	0.0540867	0.0792122	0.0804898	0.0607622	0.0775941
CATAAGAAGCTTGGCT-1	1	58	72	4742	8.46443	26093	10.1695	45.4643	53.202	61.1045	71.9235	733	6.59851	2.80918	LN	0.450157	0.200805	0.144484	0.128305	0.109606	0.308797	0.16047	0.368229	0.0704883	0.385815	0.0381432	2.38509	3.06859	0.616427	0.138165	3.03159	0.123998	0.21102	0.16205	0.078903	0.0760876	0.0762017	0.0847059	0.0746464	0.0760688	0.0837134	0.0831418	0.0232108	0.0846562	0.0369546	0.0714948	0.0867257	0.0712087	0.0746531
CATAATGAGCGGGCGA-1	1	6	46	4097	8.31825	19583	9.88247	46.1063	54.0213	61.6453	72.1697	960	6.86797	4.90221	LN	0.477116	0.148858	0.108986	0.106491	0.0420146	0.0330233	0.040886	0.183076	0.0423413	0.238508	0.104928	1.579	2.58056	0.509917	0.0649399	2.47106	0.0947528	0.0488429	0.0349526	0.0667587	0.0745884	0.0641983	0.0660726	0.0527861	0.0326887	0.0367086	0.07363	0.016377	0.0645815	0.067427	0.0611801	0.0666459	0.070779	0.0548052
CATACAAAGCCGAACC-1	1	13	35	4925	8.50228	30548	10.3271	48.3109	55.8433	63.2022	73.5826	1281	7.15618	4.1934	LN	0.555736	0.307209	0.11046	0.0794927	0.062348	0.0706943	0.102908	0.150162	0.124011	0.0491395	0.0383248	2.72479	3.82863	0.489881	0.098087	4.25091	0.13157	0.278605	0.212133	0.0863461	0.0848452	0.0756433	0.0617505	0.0523714	0.0570604	0.0641015	0.0690905	0.0292223	0.0472949	0.0338336	0.0729758	0.0995373	0.0731098	0.0663546
CATACACGGTTCCCAC-1	1	61	55	3841	8.25375	18091	9.80323	47.1339	54.8505	61.9866	72.6273	759	6.63332	4.19546	LN	0.402604	0.238032	0.129121	0.0499497	0.0432225	0.0642036	0.0656484	0.162509	0.0267626	0.0290212	0.0373827	1.31741	2.31731	0.325573	0.115757	2.41687	0.0543079	0.157563	0.284368	0.069015	0.0773391	0.0672353	0.0493182	0.0406288	0.0379799	0.0416473	0.0678227	0.0161453	0.0321284	0.0350216	0.0617239	0.0680955	0.0551943	0.0621074
CATACCCGTACCCAGT-1	1	37	31	3558	8.17723	18669	9.83467	50.1098	57.4107	64.7973	75.7138	1079	6.98472	5.77963	LN	0.241767	0.0447908	0.0333801	0.05044	0.0644239	0.207667	0.0608481	0.417997	0.0510367	0.0450633	0.0278965	2.3469	1.011	0.502339	0.0741809	2.6529	0.149223	0.0429727	0.0282137	0.0602666	0.0461633	0.0424092	0.0522239	0.0574095	0.056306	0.056273	0.0742673	0.0176498	0.0487328	0.0395649	0.0623213	0.0669403	0.0645432	0.0655994
CATACGGCGTCTGGGC-1	1	39	63	3233	8.08148	13762	9.52974	45.9599	53.9093	61.5608	72.6639	676	6.51767	4.91208	LN	0.230374	0.0747003	0.0335195	0.130502	0.302026	0.0830039	0.0409647	0.163541	0.03388	0.255603	0.0185568	1.04881	1.54795	0.240886	0.222535	1.79976	0.1053	0.101035	0.0439473	0.0514334	0.0473893	0.0397858	0.0660456	0.0597422	0.0505832	0.0370081	0.0563641	0.0128683	0.0586654	0.0286017	0.0487721	0.0587493	0.0543517	0.0705612
CATACTATGTAATTGT-1	1	36	48	2666	7.88871	10241	9.23425	46.1967	54.4087	62.533	73.9479	498	6.21261	4.86281	LN	0.185169	0.0671842	0.0740639	0.0533167	0.0291712	0.11063	0.0186606	0.102847	0.0383772	0.0193398	0.0670489	0.911395	0.971127	0.271328	0.0472392	1.53169	0.0311716	0.0356814	0.0627528	0.0497869	0.0464824	0.0506352	0.0503489	0.0445485	0.0516477	0.0376793	0.0456136	0.0134691	0.0235227	0.0331255	0.0409003	0.0452244	0.0445587	0.0457722
CATACTTCTTTCTCCG-1	1	68	52	4135	8.32748	21008	9.95271	47.2534	55.3265	62.6428	72.8008	1028	6.93634	4.89337	LN	1.01012	0.389379	0.0696801	0.0462663	0.072487	0.119426	0.0377974	0.146216	0.0275081	0.0537209	0.161133	1.19842	2.41193	0.406978	0.0864787	3.27724	0.20791	0.0876999	0.134457	0.0729963	0.0741741	0.0698942	0.0527912	0.0496476	0.0588761	0.0463901	0.0727713	0.0159583	0.0469124	0.0546359	0.0637683	0.0827031	0.0623972	0.0707472
CATAGCGTTGCCCACC-1	1	54	42	4858	8.48859	28483	10.2571	47.8285	55.3839	62.5285	72.9804	937	6.84375	3.28968	LN	0.672169	0.400738	0.128341	0.171308	0.066487	0.164059	0.159782	0.121127	0.0415159	0.0631727	0.0370166	1.97258	3.75701	0.712477	0.0782976	3.97336	0.197392	0.156589	0.131169	0.0859382	0.089397	0.0628948	0.0785187	0.0495644	0.0696502	0.08235	0.0685538	0.0179244	0.0495337	0.038736	0.0871387	0.0833101	0.0724852	0.0636082
CATAGTACATTGAGAG-1	1	15	77	4642	8.44312	26126	10.1707	47.2939	55.3089	62.7804	73.0575	902	6.80572	3.4525	LN	0.42385	0.388819	0.122042	0.0848177	0.0475936	0.334719	0.0915804	0.182879	0.0336608	0.105409	0.0819567	1.99522	3.77816	0.36923	0.0837534	3.51939	0.0901064	0.135653	0.155127	0.0736621	0.0918614	0.0594294	0.0687187	0.0493764	0.0768923	0.0601533	0.0679962	0.0173991	0.0629766	0.0531017	0.0770524	0.0928862	0.0648664	0.0606795
CATAGTAGCATAGTAG-1	1	19	45	2957	7.99227	9808	9.19106	36.6436	45.1162	55.1591	68.2504	265	5.5835	2.70188	LN	0.0715662	0.0324944	0.221494	0.0214573	0.0994029	0.371567	0.311425	0.799457	0.366428	0.0446763	0.297789	1.14082	0.314483	0.537947	0.0426954	0.334289	0.0222631	0.0368432	0.0246923	0.0344291	0.0390773	0.0579017	0.0308103	0.0581808	0.0570664	0.0679363	0.0675579	0.0364016	0.0386942	0.0596437	0.0398386	0.0451792	0.0652176	0.0512407
CATAGTCCACAAGAAC-1	1	45	31	3273	8.09377	12453	9.4298	43.6762	51.4976	59.2387	70.6336	521	6.25767	4.18373	LN	0.827584	0.0486861	0.11783	0.0420229	0.31438	0.0233385	0.03967	0.422713	0.0763315	0.131562	0.0841234	0.998115	0.706323	0.30569	0.0988104	1.40218	0.210655	0.0867654	0.176795	0.0546342	0.0426025	0.0628941	0.0447932	0.0667654	0.0258976	0.039477	0.0697144	0.0176746	0.0670279	0.0492835	0.0471354	0.0562674	0.0600334	0.0653734
CATATAGGTACAGTCA-1	1	43	55	3115	8.04431	12375	9.42351	45.2525	52.9455	60.8646	72	674	6.51471	5.44646	LN	0.929598	0.0998127	0.0172097	0.0192603	0.0343997	0.0285413	0.0226883	0.241185	0.00518475	0.044609	0.0147859	0.620832	1.21557	0.258685	0.281557	1.63498	0.0380444	0.036871	0.0738091	0.0582095	0.0533005	0.0250341	0.0383699	0.0381057	0.0311542	0.0443898	0.0637355	0.00839568	0.0733504	0.0209689	0.0488193	0.0530491	0.0493166	0.0759609
CATATTATTTGCCCTA-1	1	9	79	2246	7.71735	7648	8.94233	46.5612	54.3541	62.1862	74.0455	484	6.18415	6.32845	LN	0.156732	0.0441768	0.0267661	0.0531925	0.0277339	0.0124774	0.0146844	0.036213	0.00312019	0.0171685	0.041623	0.475914	0.929245	0.108843	0.117676	1.20849	0.0693581	0.0199547	0.00787736	0.0427341	0.0323375	0.0312172	0.0445929	0.0385338	0.0218012	0.0310334	0.0355319	0.0112384	0.0317666	0.0292646	0.0345822	0.0417658	0.0360183	0.0447977
CATCATCTACCCGGAC-1	1	11	69	3540	8.17216	15787	9.66701	45.9809	54.1902	62.0194	72.8067	668	6.50578	4.23133	LN	0.314277	0.195359	0.0262084	0.028566	0.0680508	0.0747826	0.0213097	0.120496	0.00805569	0.0461998	0.0683156	1.3295	2.15391	0.331464	0.0624159	1.91217	0.0700659	0.0853009	0.239341	0.0595113	0.0585641	0.0392681	0.0399405	0.051179	0.0491434	0.0304171	0.0544552	0.00901837	0.0396362	0.0410575	0.060482	0.0600325	0.0572282	0.0494068
CATCCTCTCAAAGATC-1	1	54	92	3044	8.02126	11677	9.36546	45.1657	52.7019	60.4693	71.902	421	6.04501	3.60538	LN	0.164826	0.0498343	0.123899	0.0847909	0.0292414	0.0349111	0.0752827	0.187503	0.00256154	0.0375787	0.0636611	0.937843	1.76748	0.317885	0.031591	1.0636	0.161032	0.0548071	0.100412	0.0449808	0.0425722	0.0527591	0.0516461	0.0383906	0.0284869	0.0486189	0.0620064	0.0070901	0.0359865	0.039665	0.047792	0.0531248	0.0462288	0.0528031
CATCGCCCGCGGCCAA-1	1	14	44	3821	8.24853	19369	9.87148	46.1356	53.9883	61.9598	73.3698	623	6.43615	3.21648	LN	0.582994	0.0598594	0.0793118	0.268785	0.077953	0.0656525	0.04378	0.346477	0.0868613	0.0364055	0.234343	2.43071	1.5827	0.281924	0.0840797	2.26414	0.0853495	0.0823333	0.104266	0.0765114	0.0544586	0.0662353	0.0778746	0.0740608	0.0418588	0.0373309	0.0853922	0.0215686	0.0328287	0.0659291	0.0628628	0.0616364	0.0590656	0.0641931
CATCGGACGGGTTAAT-1	1	42	58	3487	8.15708	14482	9.58073	44.614	52.4651	60.3991	71.4059	882	6.78332	6.09032	LN	0.361413	0.0455742	0.0536303	0.100394	0.247702	0.138518	0.0353402	0.383577	0.0245903	0.0602009	0.0243353	1.19276	1.3187	0.463141	0.226542	1.88295	0.0823207	0.0593601	0.0794054	0.0570975	0.0361086	0.0499207	0.0745995	0.066883	0.056402	0.047194	0.0699705	0.0135683	0.0470542	0.0314282	0.050269	0.0581032	0.0588558	0.0683302
CATGAACCGACATTTG-1	1	11	43	4759	8.468	25852	10.1602	44.9752	52.6613	60.4363	71.5264	908	6.81234	3.5123	LN	1.51663	0.26416	0.204011	0.182099	0.214773	0.220292	0.109844	0.390127	0.0535588	0.176679	0.210157	1.65113	3.45543	0.427991	0.0873138	2.62073	0.121089	0.106596	0.0657505	0.092766	0.0843702	0.079408	0.0841721	0.084408	0.0729188	0.0719162	0.0916758	0.017348	0.0714292	0.0732481	0.0765691	0.0790557	0.0681586	0.0701227
CATGAACCTCTTATCA-1	1	5	69	4271	8.35984	21957	9.99689	46.1356	54.0693	61.6842	72.4461	990	6.89871	4.50881	LN	0.645688	0.215221	0.0815823	0.0360097	0.0945283	0.0816021	0.0915729	0.175283	0.0245641	0.0540395	0.207533	1.6431	3.18484	0.263485	0.0719995	2.5966	0.0679994	0.142904	0.197465	0.0767137	0.066823	0.0548221	0.0424728	0.0523046	0.0460512	0.0590148	0.0648523	0.0139467	0.0433785	0.0546565	0.0778799	0.0782891	0.0588346	0.0535863
CATGAGATGCACTCTC-1	1	59	79	4281	8.36218	24253	10.0963	47.9693	55.9477	63.7942	74.2712	951	6.85856	3.92116	LN	1.0936	0.114287	0.284222	0.0880566	0.133812	0.0801554	0.0475548	0.230769	0.0165677	0.049823	0.165038	2.15904	2.10888	0.458223	0.137921	3.38693	0.269459	0.274559	0.0656716	0.0829027	0.0624109	0.0881964	0.0771512	0.0662987	0.0468917	0.043721	0.0924683	0.0110077	0.0415019	0.0626875	0.0792923	0.0779468	0.0610281	0.10059
CATGATGCACAATTCT-1	1	21	69	5025	8.52238	28195	10.2469	44.9548	53.0945	60.947	71.4169	981	6.88959	3.47934	LN	0.964719	0.298779	0.0804675	0.0479995	0.0767446	0.13909	0.144897	0.31926	0.04325	0.340124	0.143926	2.15819	3.78134	0.515541	0.0718573	3.63134	0.149511	0.14292	0.204607	0.0875444	0.0887038	0.0639281	0.0435697	0.0564665	0.0591211	0.0767379	0.0941775	0.017076	0.0912949	0.0674346	0.0885605	0.0827979	0.0674085	0.0604225
CATGCATGGAGACCCT-1	1	6	70	2992	8.00403	12566	9.43883	47.6046	55.7138	63.1943	74.0172	738	6.6053	5.87299	LN	0.309082	0.0939712	0.0294893	0.0109548	0.0269482	0.0138957	0.0199259	0.0940808	0.00465423	0.0264927	0.0910729	0.707248	1.81046	0.172561	0.0239802	1.93593	0.306855	0.0483971	0.0389394	0.0466902	0.04747	0.0327936	0.018561	0.0347926	0.0180517	0.0233228	0.0524295	0.00870349	0.041689	0.0405015	0.0484845	0.0589397	0.0467878	0.0320364
CATGCGTTAGACAGAA-1	1	15	63	4627	8.43988	26461	10.1835	47.1562	54.8845	62.4504	72.9149	846	6.7417	3.19716	LN	0.549491	0.24545	0.0920728	0.0753493	0.0617037	0.0683855	0.0459269	0.141629	0.0235641	0.0606581	0.0608607	2.05863	3.76732	0.446608	0.207739	3.95515	0.160712	0.0860501	0.213988	0.0943555	0.0788315	0.0714886	0.0600748	0.0713465	0.0515846	0.0453783	0.0721432	0.0134138	0.0479749	0.0593021	0.0792752	0.0972674	0.0607371	0.0814406
CATGCTGGCTCCAATT-1	1	12	60	4205	8.34427	21148	9.95935	45.7585	53.8869	61.5094	72.2149	770	6.64769	3.64101	LN	0.272466	0.616805	0.030176	0.0680252	0.11886	0.0936199	0.106819	0.0998597	0.00644125	0.0620384	0.0211011	1.32441	3.53573	0.640363	0.0585691	2.51268	0.208159	0.105355	0.0597724	0.0696722	0.0849251	0.0395355	0.0596682	0.0830455	0.0476636	0.0796295	0.0612309	0.00705371	0.0531916	0.0311656	0.0720547	0.0802822	0.0662659	0.0593978
CATGGCAGGAAGATCG-1	1	17	57	3915	8.27283	19414	9.8738	46.9249	55.0325	62.4549	73.1895	593	6.38688	3.0545	LN	0.284926	0.21137	0.0382326	0.109801	0.0563453	0.117591	0.0433746	0.0824149	0.0326429	0.0422405	0.0274476	0.932238	3.38693	0.37757	0.0495047	2.83674	0.106101	0.102157	0.0840268	0.0616363	0.0666646	0.0378269	0.0618145	0.0561576	0.0539866	0.0385986	0.0464119	0.0148032	0.0405872	0.0374627	0.0618731	0.070256	0.0625671	0.0508297
CATGGGTATGCCTTAT-1	1	56	82	4002	8.2948	20773	9.94146	47.8169	55.3411	62.8219	73.6774	601	6.40026	2.89318	LN	0.33467	0.125453	0.0626084	0.0415904	0.0668323	0.102663	0.167645	0.204806	0.0492331	0.109311	0.0190176	2.09401	2.33634	0.568143	0.0513856	2.78892	0.0902433	0.146093	0.0383463	0.0702591	0.0671139	0.0568557	0.0422879	0.0483785	0.0635313	0.0662051	0.0706735	0.017056	0.0689831	0.024782	0.0660119	0.0729081	0.0684027	0.0438242
CATGGGTCGGGTGTGG-1	1	21	85	1466	7.29097	4253	8.35562	47.0491	55.7959	64.2605	77.2866	241	5.48894	5.66659	LN	0.157576	0.00580393	0.00304171	0.00472856	0.0139857	0.00248448	0.00296244	0.00804118	0.000843787	0.00291591	0.00421802	0.191465	0.564608	0.00924646	0.00741276	0.760122	0.0124016	0.00544817	0.00392392	0.0314694	0.0146825	0.010357	0.015955	0.0291732	0.00949242	0.0149686	0.0178815	0.00849986	0.0103722	0.0173178	0.0227564	0.0314202	0.0177232	0.0190541
CATGGTAAGTAGCGTT-1	1	45	73	4022	8.29978	19454	9.87586	45.5845	53.5725	61.355	72.0417	561	6.3315	2.88373	LN	0.997037	0.104799	0.0247644	0.0901396	0.0335023	0.0502741	0.253907	0.203392	0.0382291	0.108255	0.0309746	0.910381	2.71395	0.619235	0.0441485	2.41649	0.0809343	0.117027	0.168282	0.0626043	0.0578881	0.0320949	0.0618917	0.0391693	0.0524371	0.076168	0.0809434	0.0142745	0.0600262	0.0399691	0.0643341	0.0637617	0.0641101	0.0425633
CATGGTCTAGATACCG-1	1	26	66	4754	8.46695	26932	10.2011	45.5852	53.6425	61.529	72.1855	793	6.67708	2.94445	LN	2.21285	0.369069	0.0702256	0.0771936	0.0868938	0.052606	0.0843761	0.218508	0.040857	0.0411373	0.0577103	1.87711	2.96526	0.447054	0.0719151	3.36183	0.212476	0.0956813	0.079476	0.0800891	0.0857171	0.0644777	0.0632418	0.0680689	0.0353914	0.057903	0.0781078	0.0166804	0.0531103	0.049362	0.0841313	0.0924232	0.0714372	0.056513
CATGTAAGAGACATTT-1	1	54	90	2889	7.96901	11024	9.30792	44.9383	52.6034	60.6313	72.0428	492	6.20051	4.46299	LN	0.229673	0.056849	0.0206584	0.0121521	0.0559136	0.100862	0.0329471	0.239385	0.0368064	0.0609607	0.0717666	1.08	0.905269	0.380102	0.0478694	1.54096	0.0807223	0.0392013	0.154105	0.0532743	0.0450875	0.0323791	0.0207122	0.0487583	0.04298	0.0318642	0.0661301	0.0151436	0.0420214	0.0467176	0.0455614	0.0525815	0.0527048	0.0535311
CATGTCTCATTTATGG-1	1	49	85	4038	8.30375	20441	9.92535	46.4214	54.557	62.1936	72.8585	828	6.72022	4.05068	LN	0.787279	0.265145	0.0434702	0.0521214	0.179488	0.143181	0.0471355	0.16492	0.0232608	0.120961	0.0488279	1.3474	2.50832	0.455248	0.0862703	2.91324	0.131213	0.0878334	0.182466	0.0766141	0.0742377	0.0494296	0.0501855	0.0703209	0.0646047	0.0461523	0.0626194	0.0130195	0.0541804	0.0495027	0.0668849	0.0767692	0.0680343	0.0703846
CATTACGTCGGCCCGT-1	1	19	65	3544	8.17329	16112	9.68738	47.0271	54.568	62.0531	72.6663	654	6.48464	4.05909	LN	0.610322	0.157685	0.0882131	0.0615105	0.0438541	0.0467619	0.0181973	0.0350245	0.00672378	0.148307	0.0498626	0.999259	2.34846	0.285901	0.0431213	2.09347	0.138564	0.0618708	0.0529396	0.0579244	0.0716483	0.0552063	0.0577625	0.044986	0.0424428	0.0271341	0.0376384	0.00862209	0.0614946	0.0493516	0.0513143	0.0681017	0.0526637	0.0574746
CATTATGCTTGTTGTG-1	1	26	52	3884	8.26488	16305	9.69929	42.8519	50.739	58.6201	69.9356	526	6.2672	3.226	LN	0.527754	0.431635	0.0992526	0.118868	0.294463	0.0407256	0.0480354	0.312183	0.0320903	0.0696402	0.0386049	0.687191	2.29723	0.443184	0.0791018	1.85678	0.0439889	0.221367	0.311868	0.0668749	0.075304	0.0506344	0.0842576	0.0709613	0.042045	0.0583478	0.078694	0.0136286	0.0518138	0.0371925	0.0591492	0.0647077	0.0596646	0.0723541
CATTCACTGACAGCTA-1	1	5	67	4237	8.35185	20561	9.9312	45.5231	53.6939	61.0622	71.5481	774	6.65286	3.76441	LN	0.547718	0.528139	0.0820015	0.0224925	0.0561875	0.0566211	0.0575343	0.168257	0.19288	0.0589701	0.319789	1.11082	3.39814	0.286437	0.121645	2.25312	0.0701499	0.0797458	0.110398	0.0743577	0.0903217	0.0533091	0.0316574	0.0541812	0.0525461	0.062939	0.0725087	0.0298309	0.0512134	0.063456	0.060973	0.0640161	0.061274	0.0765795
CATTTAGCGGACCATG-1	1	25	85	2034	7.61825	6513	8.78171	45.1712	53.3548	61.7074	74.0212	399	5.99146	6.12621	LN	0.242053	0.0260469	0.0218486	0.00641662	0.0194907	0.00732967	0.0884031	0.0934744	0.00143935	0.0129483	0.0396601	0.674167	0.419066	0.23567	0.0281935	0.829444	0.0157642	0.0141354	0.010591	0.0390752	0.0277675	0.0869984	0.0115504	0.038701	0.018576	0.0373097	0.0418926	0.00987855	0.0229004	0.0362167	0.0341364	0.0437595	0.0392663	0.0277063
CATTTATCGTTCAAGA-1	1	5	77	5103	8.53778	29191	10.2817	44.8255	52.8279	60.4125	71.3131	778	6.65801	2.6652	LN	0.902239	0.49526	0.0952974	0.110567	0.141897	0.160477	0.0738418	0.182693	0.0492659	0.114485	0.0767943	1.77369	5.09692	0.457348	0.110682	3.26376	0.355088	0.149091	0.210252	0.0982256	0.0819782	0.0685579	0.0664653	0.0889455	0.0605741	0.0725103	0.0758027	0.0181403	0.071632	0.0451544	0.0916362	0.087221	0.068896	0.0821577
CATTTGAGTGGTACGT-1	1	50	48	4367	8.38206	22873	10.0378	46.4215	54.4397	62.0907	72.8632	841	6.73578	3.67682	LN	0.809204	0.110491	0.0682849	0.054205	0.100539	0.223402	0.12505	0.15059	0.0398671	0.0502231	0.087046	1.65278	2.73875	0.593277	0.133932	3.27657	0.0788354	0.253103	0.0838721	0.0777125	0.0631239	0.0490315	0.0557143	0.068133	0.0650312	0.0684399	0.0751112	0.0162941	0.0485417	0.0571655	0.076449	0.0750247	0.0735465	0.0724847
CCAAACAGAACCCTCG-1	1	22	48	3174	8.06306	11959	9.38932	38.9247	47.9137	58.2657	70.7166	254	5.54126	2.12392	LN	0.125687	0.0157514	0.509582	0.0312048	0.134258	0.332486	0.210899	0.785999	0.847538	0.0835676	0.167302	1.03628	0.271279	0.842888	0.0211586	0.281573	0.0343062	0.0146018	0.110825	0.0445533	0.0248564	0.0703974	0.0422771	0.0567817	0.0619092	0.066606	0.0740625	0.0498486	0.0561974	0.0505428	0.0523146	0.0463517	0.0623445	0.0348012
CCAAAGTCCCGCTAAC-1	1	3	37	4668	8.4487	27426	10.2193	46.383	54.4337	62.211	72.9308	1249	7.1309	4.55407	LN	0.713581	0.202868	0.0560898	0.131548	0.0551197	0.0536663	0.0642446	0.0866787	0.0276916	0.131415	0.0520243	2.05484	4.30238	0.484495	0.130266	3.52089	0.340578	0.188979	0.11644	0.0812482	0.0841746	0.0495845	0.0800727	0.0479008	0.0415326	0.0644703	0.0621577	0.0158496	0.0762334	0.0487942	0.0735902	0.0818738	0.0722961	0.0892123
CCAACGATGCACTGAT-1	1	31	37	2104	7.65207	6977	8.85052	46.8826	54.866	62.2187	74.072	386	5.95842	5.53246	LN	0.386721	0.0235694	0.00737805	0.0101313	0.00898842	0.0085558	0.016787	0.0473512	0.00780087	0.0186957	0.00805216	0.557845	0.789211	0.117285	0.0152669	0.938844	0.0160679	0.0211087	0.00754719	0.0380033	0.0257769	0.0209403	0.0311756	0.0260262	0.014188	0.0297503	0.0403462	0.0101694	0.0242392	0.0129408	0.036815	0.0376	0.0343798	0.065002
CCAAGAAAGTGGGCGA-1	1	52	52	4682	8.45169	26504	10.1851	46.6948	54.5389	61.9642	72.7551	1168	7.0639	4.40688	LN	0.64222	0.219887	0.124359	0.132115	0.22253	0.242269	0.125705	0.136577	0.0825325	0.161503	0.0478107	1.85695	3.15169	0.565933	0.187223	3.83278	0.443016	0.158917	0.154785	0.0797679	0.0743654	0.0688689	0.0813607	0.0862044	0.0636614	0.0777619	0.0683875	0.020312	0.0623196	0.0421565	0.0719984	0.084257	0.0740264	0.0974863
CCAAGACTTCTGCGAA-1	1	20	62	3537	8.17132	15804	9.66808	45.3746	53.5624	61.4212	72.4057	632	6.45047	3.99899	LN	0.427895	0.0920542	0.0358025	0.0492817	0.0865394	0.0273627	0.0605394	0.113088	0.055399	0.02809	0.0304836	1.11091	2.15535	0.408353	0.114053	2.22095	0.0608921	0.152232	0.1383	0.0605799	0.0617339	0.0520049	0.0511559	0.060918	0.0318262	0.0565833	0.0621826	0.0153323	0.0345812	0.0307533	0.0651618	0.0643894	0.0609516	0.062798
CCAAGCGTAACTCGTA-1	1	33	71	2743	7.91717	10787	9.28619	46.0462	53.7592	61.7781	73.6535	780	6.66057	7.23093	LN	0.772847	0.0758151	0.0443144	0.0274097	0.0289911	0.0176045	0.0106627	0.173256	0.0040263	0.0397804	0.0213425	0.378322	1.33463	0.129967	0.0724931	1.39683	0.031765	0.028198	0.185617	0.0549517	0.0545884	0.0489676	0.0334986	0.0476899	0.0276675	0.0243267	0.0627872	0.0105839	0.0427332	0.032903	0.0530353	0.0518541	0.040709	0.0555409
CCAAGGAACAGAGAGG-1	1	14	48	4044	8.30524	21277	9.96543	47.6524	55.6328	63.289	73.7228	823	6.71417	3.86803	LN	0.557976	0.171555	0.0463133	0.0713893	0.0573066	0.0496617	0.110907	0.191505	0.0603715	0.2328	0.0682462	1.93052	2.02629	0.351832	0.0911646	3.24137	0.146272	0.151214	0.0860928	0.0831919	0.0690853	0.0533841	0.0762862	0.0623365	0.0424282	0.0566231	0.0747801	0.0190872	0.065277	0.0532739	0.0662435	0.0760707	0.0565984	0.0773739
CCAATAGTGCCGTCGA-1	1	34	42	2278	7.73149	8300	9.02413	46.4458	54.5663	62.9277	74.8434	449	6.10925	5.40964	LN	0.236933	0.0308509	0.0202051	0.0157369	0.0181959	0.0282047	0.0111782	0.0476793	0.0185036	0.0895183	0.0124665	0.528328	1.00134	0.110893	0.0379893	1.30103	0.0234949	0.0183968	0.0247269	0.0457912	0.0363266	0.036089	0.0258917	0.028255	0.0293228	0.0248708	0.038942	0.0107585	0.0415499	0.0383926	0.0389925	0.0435815	0.0329115	0.0387629
CCAATCGGTAGATCGA-1	1	14	84	3045	8.02158	9776	9.18779	37.5921	45.6219	54.4906	67.1849	251	5.52943	2.56751	LN	0.210934	0.0409063	0.280501	0.0357473	0.26377	0.733172	0.0372097	0.432891	0.0027414	0.0432814	0.0541185	1.04212	0.722401	0.435492	0.197521	0.423705	0.015887	0.0166638	0.0578994	0.0479905	0.0552966	0.0672513	0.0426808	0.0642662	0.0623955	0.0609855	0.0671072	0.00967249	0.0428145	0.0457509	0.0472159	0.0468769	0.0592345	0.0670422
CCAATGTCACAGCAAG-1	1	37	49	3390	8.12888	14759	9.59968	45.2063	53.2624	61.0272	72.3084	640	6.46303	4.33634	LN	0.347368	0.180872	0.0442734	0.0269823	0.148479	0.0341332	0.0699596	0.180294	0.108343	0.0898086	0.0288997	1.40077	1.35476	0.416996	0.340179	2.01263	0.103556	0.0820688	0.076753	0.060546	0.0662015	0.0416703	0.0348504	0.0715377	0.0343368	0.0503441	0.0768089	0.018911	0.0616133	0.0264504	0.0585514	0.0677207	0.0647243	0.0807788
CCAATTGAATGTTAAT-1	1	20	46	2949	7.98956	9158	9.12249	34.4071	43.2846	53.4615	66.936	207	5.33754	2.26032	LN	0.133877	0.0221682	0.155007	0.00513501	0.171379	0.15888	0.234742	0.963142	0.487303	0.0321001	0.421708	0.62844	0.35762	0.84598	0.0208795	0.261806	0.0163664	0.0163033	0.116612	0.0430347	0.0377991	0.0524374	0.0118012	0.0599472	0.0549244	0.0640973	0.0816891	0.0376495	0.0466988	0.0537035	0.0363578	0.0445701	0.0635806	0.0355043
CCACAATGTACGTCTT-1	1	29	85	2036	7.61923	6204	8.73311	42.8756	50.9671	59.7518	72.7273	485	6.18621	7.81754	LN	0.285787	0.0116192	0.159467	0.0338212	0.634839	0.0215969	0.00814199	0.168242	0.00392927	0.0264446	0.00733223	0.466482	0.356972	0.0426617	0.0227744	0.629492	0.0170698	0.0166938	0.0102722	0.0363348	0.0175181	0.0517675	0.0414507	0.0580623	0.0334847	0.0181253	0.0533933	0.00625853	0.0345749	0.0159194	0.0331508	0.0344306	0.0296526	0.0420485
CCACACTGAGATATTA-1	1	39	49	2631	7.8755	10132	9.22355	45.6277	53.7308	61.9917	73.5985	587	6.37673	5.79352	LN	0.216502	0.0481062	0.00982275	0.0443137	0.0348563	0.126004	0.0163878	0.140347	0.0426108	0.018306	0.01487	0.664472	1.39188	0.249346	0.210864	1.26856	0.0542494	0.0261538	0.0472465	0.0457637	0.0431862	0.0192421	0.0381195	0.0417174	0.0438977	0.0281934	0.0532375	0.0151561	0.0342485	0.0290967	0.0448893	0.0489957	0.0450284	0.0676587
CCACAGTACCCATCCT-1	1	48	92	5038	8.52496	31082	10.3444	46.9886	54.9418	62.2032	72.9232	1359	7.21524	4.37231	LN	1.93153	0.41205	0.253685	0.0659458	0.0958824	0.287958	0.0845972	0.110732	0.0355967	0.104954	0.0645881	2.30721	3.32517	0.415746	0.114273	4.25653	0.188567	0.112695	0.0730101	0.0993519	0.0894308	0.0789904	0.0586012	0.0607445	0.077166	0.0588903	0.0756328	0.0187804	0.0639028	0.0581357	0.0856595	0.0983365	0.0716626	0.08219
CCACCAACTTTACTGT-1	1	52	40	4909	8.49903	30332	10.32	47.501	55.2783	62.7621	73.256	857	6.7546	2.8254	LN	0.569431	0.238232	0.12291	0.227649	0.0490829	0.24184	0.245816	0.356467	0.303588	0.0877138	0.0600822	3.07582	3.14014	0.683041	0.0621752	3.68549	0.148793	0.180231	0.0984912	0.0829066	0.0820058	0.0711971	0.0872891	0.0470841	0.0742284	0.0882112	0.0985423	0.0439949	0.0572294	0.0565421	0.0808254	0.0860747	0.0755664	0.0608002
CCACCCAAGGAAAGTG-1	1	37	75	3273	8.09377	13893	9.53921	45.289	53.2714	61.1387	72.5977	712	6.56948	5.12488	LN	0.743432	0.142298	0.0618124	0.0466299	0.345081	0.0399163	0.0376933	0.0418132	0.00355318	0.128864	0.035954	0.951438	1.47796	0.382137	0.0477649	1.77792	0.134446	0.0416724	0.0536743	0.0649909	0.0609055	0.0573655	0.0408037	0.0714931	0.0465177	0.0388	0.0390708	0.00719347	0.0557293	0.0437976	0.0524227	0.0559095	0.0547925	0.0430984
CCACGAGAAGAGAATC-1	1	17	75	2873	7.96346	11499	9.3501	46.5345	54.6569	62.4663	73.7803	603	6.40357	5.24393	LN	0.186794	0.248034	0.0488445	0.0216491	0.0226449	0.120295	0.015555	0.0393404	0.00580501	0.0302062	0.0784232	0.865876	1.6581	0.0953048	0.0221064	1.65448	0.0257503	0.0267424	0.0104015	0.0521337	0.0570462	0.038674	0.048954	0.035113	0.0457305	0.031073	0.0390547	0.00814542	0.0306998	0.042358	0.0483279	0.0505792	0.0445636	0.0329581
CCAGAAAGCAACTCAT-1	1	52	36	4944	8.50613	29480	10.2915	46.4484	54.0061	61.7843	72.7307	891	6.79347	3.02239	LN	0.549791	0.19303	0.101509	0.173571	0.089307	0.316475	0.200048	0.521608	0.175681	0.232857	0.257439	3.90766	2.23644	0.786894	0.151302	3.05324	0.123391	0.187169	0.0768489	0.0744078	0.0756009	0.0685177	0.0861786	0.0729063	0.0749517	0.0844027	0.101827	0.0324982	0.0788549	0.0713528	0.0753055	0.0868485	0.0818204	0.093438
CCAGATAGTTGAGTGA-1	1	28	84	1771	7.47986	5702	8.64875	47.7376	55.6121	63.8197	76.4293	408	6.01372	7.15538	LN	0.0521136	0.0118007	0.0382999	0.0109392	0.0290284	0.0682512	0.0127823	0.0498233	0.000899459	0.0371295	0.00639928	0.24938	0.829338	0.07861	0.0130448	0.888341	0.0102373	0.0155667	0.00827965	0.0277188	0.0154303	0.0287066	0.0217582	0.0350212	0.0296156	0.0241586	0.0444476	0.0030811	0.0321322	0.0164923	0.0305324	0.0335431	0.0277748	0.0256055
CCAGCCTGGACCAATA-1	1	37	65	2963	7.99429	12356	9.42198	46.9812	54.4513	62.4798	73.8508	703	6.55678	5.68954	LN	0.360528	0.0553519	0.138536	0.0788101	0.0891771	0.0101041	0.013777	0.197034	0.00116804	0.153088	0.0136226	0.879571	1.34331	0.125648	0.033961	1.74851	0.309817	0.0801556	0.0094184	0.0531996	0.0484293	0.0565315	0.0498064	0.067504	0.0158388	0.0257468	0.0643136	0.00291431	0.0521843	0.0278039	0.0466274	0.0517637	0.0410051	0.0409466
CCAGCTACGCCTCATA-1	1	9	35	4214	8.3464	21302	9.9666	44.6813	52.5256	60.2385	71.4628	1009	6.91771	4.73664	LN	0.76918	0.194429	0.122103	0.0628907	0.221019	0.135095	0.0332779	0.333277	0.0115111	0.164176	0.083262	1.98734	2.42988	0.358671	0.183841	2.47792	0.0975615	0.0844395	0.143717	0.0779154	0.0685521	0.073244	0.0517113	0.0797707	0.0603889	0.0506591	0.0792429	0.0113448	0.0637766	0.0473501	0.0686789	0.0845839	0.0610927	0.0888175
CCAGCTCGAACGCATT-1	1	63	65	2494	7.82204	7464	8.91798	35.9727	44.6008	54.8767	68.395	268	5.59471	3.59057	LN	0.0818694	0.020133	0.19274	0.0308749	0.281475	0.168131	0.0752267	0.802415	0.0343353	0.10887	0.106224	1.01825	0.312411	0.235427	0.0163481	0.249559	0.0262556	0.0136577	0.0570147	0.0307217	0.0317973	0.0501893	0.0343538	0.0565244	0.0471277	0.0486513	0.0615893	0.0130615	0.0459113	0.036783	0.0376441	0.0412218	0.0440468	0.0339956
CCAGGGACGTGGCCTC-1	1	27	53	4059	8.30894	15965	9.67822	38.647	46.2136	54.8638	66.8525	462	6.13773	2.89383	LN	0.499351	0.208947	0.105133	0.0539429	0.625747	0.271992	0.0603206	0.448752	0.344755	0.111049	0.0675623	0.912194	1.36781	0.894773	0.928604	1.20138	0.0428114	0.065101	0.275809	0.0568611	0.0750476	0.0580423	0.0395285	0.0912094	0.06822	0.0657996	0.091546	0.0389107	0.0659987	0.0554196	0.0505429	0.0575583	0.0720539	0.0931935
CCAGTCTAGACGGCGC-1	1	24	86	2442	7.80098	9350	9.14324	47.3262	55.262	63.7326	75.1979	750	6.62141	8.02139	LN	0.146644	0.0186977	0.0633162	0.0190212	0.0143696	0.0176635	0.0114977	0.0396718	0.00161166	0.211931	0.0213976	0.903132	0.87405	0.0922697	0.0229921	1.38509	0.0886678	0.022951	0.0141938	0.0405694	0.0311411	0.0467225	0.0389951	0.0325285	0.0225538	0.0251926	0.0342502	0.00452216	0.0468915	0.0280871	0.0379241	0.0484975	0.0311848	0.0418152
CCAGTCTTGTCATAGA-1	1	59	59	4942	8.50573	30787	10.3349	48.1534	55.6664	62.8772	73.3394	924	6.82979	3.00127	LN	0.769704	0.124248	0.047538	0.0424613	0.0870209	0.222471	0.205315	0.196345	0.0103679	0.134163	0.0563582	2.95264	3.57498	0.674381	0.301803	4.10524	0.12856	0.0987367	0.187546	0.0858511	0.0671187	0.0453671	0.0454303	0.0664546	0.0763834	0.0727688	0.0696369	0.0107209	0.0579664	0.0454148	0.0788523	0.098661	0.0786371	0.0970519
CCATAAACAACCCGAC-1	1	14	76	4926	8.50249	29539	10.2935	47.0327	55.0459	62.6054	73.0153	1111	7.01392	3.76113	LN	0.502183	0.604464	0.0742791	0.0829007	0.0691284	0.196031	0.0918752	0.107306	0.0251627	0.119207	0.123011	2.07273	4.70951	0.527665	0.0837734	3.65746	0.106706	0.38328	0.132238	0.0929787	0.101563	0.0532878	0.0747812	0.0599271	0.0710099	0.0733346	0.0773894	0.0147138	0.0727314	0.0687914	0.0800083	0.0941219	0.0774703	0.069546
CCATAGGTTGGCGTGG-1	1	18	62	3602	8.18952	16268	9.69702	46.5515	54.1062	61.6671	72.3937	531	6.27664	3.26408	LN	0.276388	0.304859	0.132471	0.048936	0.0794523	0.0342893	0.0460516	0.095788	0.0139559	0.0490809	0.032673	0.866309	2.86301	0.262831	0.0907793	1.69432	0.179154	0.0422684	0.139294	0.0573952	0.0647104	0.0535803	0.0502668	0.0523043	0.0363871	0.0647196	0.0598273	0.0121478	0.0438977	0.0364201	0.0562454	0.0613504	0.0520992	0.060724
CCATCCATACCAAGTC-1	1	14	38	4055	8.30795	21795	9.98948	48.1624	55.8339	63.4412	73.939	1175	7.06987	5.39114	LN	0.829818	0.110489	0.134632	0.0394011	0.039609	0.104592	0.160402	0.17068	0.051365	0.203284	0.152601	2.21475	1.86376	0.263551	0.0711769	2.85597	0.0758456	0.20162	0.0564853	0.0749165	0.0582874	0.0669724	0.0400866	0.0476371	0.0583661	0.0759373	0.0879376	0.0179467	0.061915	0.0496769	0.0694527	0.0689599	0.0629779	0.0603231
CCATCGCAGTTAAACT-1	1	50	62	5051	8.52754	28915	10.2721	44.9559	52.9206	61.2104	71.8693	1331	7.19444	4.60315	LN	0.767336	0.139791	0.574844	0.198082	0.16507	1.11074	0.140282	0.513832	0.146474	0.262313	0.15398	2.14336	3.07508	0.585551	0.13642	3.53368	0.116984	0.0871112	0.188574	0.101655	0.0745159	0.117083	0.100211	0.0857626	0.101195	0.0813468	0.115199	0.0307099	0.094118	0.0698098	0.0811403	0.0882339	0.0776908	0.0840117
CCATCTTGTTCACAAT-1	1	7	41	3696	8.21528	17465	9.76801	45.4967	53.6502	61.523	72.8142	913	6.81783	5.2276	LN	0.385185	0.047487	0.0215231	0.0262678	0.0536286	0.0614643	0.106945	0.124129	0.0661498	0.223783	0.0827848	1.44048	2.21809	0.242262	0.0805797	2.29905	0.439006	0.0532574	0.0870846	0.0685661	0.04129	0.0309564	0.0439391	0.0568824	0.0469066	0.0651272	0.0677861	0.0192414	0.0639845	0.0449595	0.0577431	0.0683986	0.0516557	0.0622256
CCATGCCTGTTTAGTA-1	1	35	53	3710	8.21906	17980	9.79707	47.7475	55.6062	63.059	73.7319	821	6.71174	4.56618	LN	0.408927	0.110305	0.058212	0.027367	0.0545944	0.117347	0.0270561	0.103994	0.030439	0.0349876	0.0913966	1.4397	2.11332	0.231165	0.0824467	2.43931	0.521478	0.129501	0.0996744	0.0648597	0.0700894	0.0511843	0.0338613	0.0622361	0.060192	0.034793	0.0638207	0.0144882	0.0349602	0.0605557	0.0595673	0.0713859	0.0525086	0.0690979
CCATGCTCTGCAGGAA-1	1	21	43	3290	8.09895	10438	9.2533	32.832	42.01	51.9736	65.0508	281	5.64191	2.69209	LN	0.147549	0.0159244	0.172852	0.0134681	0.507713	0.176141	0.281934	1.20782	0.180323	0.207677	0.251542	0.754272	0.408768	1.0789	0.0390579	0.257869	0.0166451	0.0141481	0.0855107	0.0397065	0.0282168	0.05453	0.0495188	0.0637914	0.0604643	0.0689161	0.075944	0.0243501	0.0667349	0.0556674	0.0426811	0.041215	0.0629767	0.0665757
CCATTAGCGATAATCC-1	1	32	42	1898	7.54908	6232	8.73761	46.3415	55.0225	63.2702	75.7542	331	5.80513	5.3113	LN	0.124521	0.0806709	0.0116683	0.0113431	0.00617901	0.006003	0.00776583	0.0184001	0.00110297	0.00772365	0.00465511	0.501234	0.749263	0.0808123	0.00767716	1.0602	0.0108653	0.0164026	0.00502541	0.038594	0.040743	0.0455678	0.0302091	0.0136499	0.0301493	0.0175263	0.034064	0.00257759	0.0172977	0.0134358	0.0337638	0.0396816	0.031105	0.0239565
CCATTCCCTGCCCACA-1	1	33	39	1945	7.57353	6226	8.73665	46.1291	54.4812	62.3032	74.6386	373	5.92426	5.99101	LN	0.191216	0.167459	0.0075115	0.00522232	0.0114694	0.0744647	0.0115398	0.0178298	0.00193606	0.00783881	0.0070645	0.481207	0.809116	0.0723793	0.0150584	0.683055	0.0284654	0.0198347	0.0109307	0.0427965	0.0466926	0.021799	0.0112218	0.0222532	0.0360476	0.0231892	0.0304113	0.00992084	0.0147764	0.0166093	0.0318841	0.0386818	0.0330705	0.0378511
CCATTTCTACCTATTA-1	1	55	71	3462	8.14989	15205	9.62945	45.4916	53.2456	61.1772	72.5025	621	6.43294	4.08418	LN	0.650398	0.0713848	0.093564	0.0270175	0.034351	0.134148	0.0353516	0.22531	0.0709874	0.0792296	0.105837	0.99518	1.88975	0.289353	0.0504855	1.98751	0.108756	0.0985324	0.0300106	0.0605226	0.0512759	0.0511257	0.0258687	0.0339453	0.0565111	0.0466814	0.0735601	0.0181518	0.0506505	0.0590066	0.0596993	0.0617724	0.0627287	0.0606499
CCCAACATACGTCGCG-1	1	43	35	3998	8.2938	18020	9.79929	41.2653	49.2564	57.8746	70.0666	795	6.6796	4.41176	LN	0.838167	0.118408	0.0725394	0.179459	0.629937	0.626445	0.0286074	0.775821	0.0780474	0.11032	0.024446	1.64526	1.01754	0.480935	0.132004	1.96022	0.277686	0.0672402	0.0495181	0.0662457	0.0650355	0.0633794	0.0771652	0.0959246	0.0821901	0.0369278	0.0887982	0.0204803	0.0669449	0.0310787	0.06431	0.0649926	0.0636358	0.0734022
CCCAACCACACTAACA-1	1	8	66	3294	8.10016	14051	9.55052	46.3383	54.288	62.202	73.3613	805	6.69208	5.72913	LN	0.35738	0.186148	0.0163381	0.206243	0.0173386	0.114532	0.0689192	0.0459684	0.00979831	0.112059	0.030929	0.841756	2.18942	0.240015	0.0290631	1.76473	0.139525	0.0626531	0.0650998	0.05652	0.0546752	0.0211646	0.0637273	0.0228074	0.0556072	0.0468744	0.0429014	0.0100882	0.0480059	0.0316752	0.0502442	0.0612876	0.0543657	0.0504955
CCCAAGACAGAGTATG-1	1	4	50	4082	8.31459	19297	9.86776	44.2867	52.034	59.9523	71.0577	660	6.49375	3.42022	LN	0.550626	0.147928	0.0517144	0.0702339	0.0984471	0.231992	0.07686	0.179288	0.0557469	0.168335	0.103287	1.71368	2.30733	0.419248	0.141658	2.1754	0.0932264	0.362805	0.177861	0.0693744	0.0668729	0.0661938	0.0677104	0.0580799	0.0712383	0.053083	0.0727746	0.0185432	0.070389	0.057514	0.0637521	0.0740887	0.0618493	0.0741377
CCCAATTTCACAACTT-1	1	39	33	4261	8.35749	22136	10.005	45.1211	52.9996	60.8104	72.0997	966	6.8742	4.36393	LN	2.06386	0.0785052	0.0990385	0.0263432	0.157118	0.0867666	0.0590644	0.556719	0.116342	0.0391067	0.159214	1.53803	1.62212	0.597501	0.0787673	2.70175	0.0759471	0.15826	0.0518049	0.0760652	0.0529433	0.0608859	0.032183	0.0752134	0.0598471	0.0563297	0.0819462	0.0247579	0.0451125	0.0666797	0.0607157	0.084436	0.0687401	0.0646271
CCCAGTTAAGGCGCCG-1	1	42	82	4055	8.30795	20722	9.939	46.8391	55.0912	62.9186	73.3761	901	6.80461	4.34804	LN	2.04286	0.160783	0.155842	0.114726	0.06198	0.0337933	0.027256	0.188547	0.0836059	0.0992229	0.0296492	1.04343	1.75807	0.228523	0.0576003	3.13275	0.102374	0.115146	0.0514413	0.0829338	0.0671345	0.0762174	0.0707019	0.0475342	0.0337624	0.0326568	0.0743005	0.0183315	0.0498254	0.0323515	0.0669095	0.0734482	0.0505909	0.0628792
CCCGACCATAGTCCGC-1	1	20	74	2395	7.78156	8567	9.05579	46.9593	54.8617	62.6707	74.1917	417	6.03548	4.86752	LN	0.149547	0.0496051	0.0681096	0.00905894	0.016658	0.0138876	0.0215513	0.0152093	0.00310507	0.00967765	0.0350951	0.500668	1.44712	0.066727	0.0432526	1.15722	0.0604778	0.0274637	0.0166905	0.0453443	0.0352863	0.0446724	0.0355322	0.0206379	0.0196181	0.0347749	0.0256192	0.00840063	0.0194389	0.0346829	0.0406533	0.0465481	0.0349819	0.0418944
CCCGCAGCGCGAACTA-1	1	49	67	4615	8.43728	26726	10.1934	47.3546	55.3132	62.9013	73.3518	905	6.80904	3.38622	LN	0.558212	0.18154	0.0551196	0.0274487	0.0349836	0.124148	0.0621773	0.238035	0.0771404	0.158089	0.127037	2.71304	2.92714	0.50669	0.0946633	3.48797	0.338376	0.111363	0.197706	0.0890469	0.0843153	0.0501167	0.0330452	0.0313614	0.0554172	0.0530038	0.0822036	0.0216388	0.0734405	0.0629419	0.0871118	0.085053	0.0611554	0.0660212
CCCGCAGGGCCCAAAG-1	1	11	79	2254	7.72091	7677	8.94612	45.8252	53.8231	61.821	73.5183	465	6.14419	6.05705	LN	0.143233	0.124658	0.03551	0.19218	0.0134812	0.00878979	0.0236972	0.0738308	0.000998216	0.0357575	0.0144531	0.607243	1.0003	0.111822	0.0196967	0.926715	0.0201299	0.0394091	0.0349092	0.0381616	0.0559084	0.0554681	0.050235	0.0249701	0.0170825	0.0357057	0.0464934	0.00221931	0.0333643	0.023644	0.0391631	0.0393046	0.0405243	0.0282674
CCCGCCATGCTCCCGT-1	1	19	41	4119	8.32361	19678	9.88731	45.3959	52.8814	60.7938	71.9077	529	6.27288	2.68828	LN	0.230418	0.157564	0.0805874	0.0800476	0.396961	0.204784	0.064942	0.457956	0.0302451	0.0599326	0.0990756	2.59186	1.4046	0.60775	0.14491	2.29031	0.0832256	0.0695861	0.0797815	0.0745718	0.0699355	0.0683688	0.070774	0.068591	0.067731	0.0635729	0.0818995	0.0151402	0.0529268	0.0560924	0.0651068	0.0758577	0.0694086	0.0788041
CCCGCTTGCCCTCGTC-1	1	2	40	4780	8.47241	26639	10.1902	44.9529	53.219	60.8581	71.797	1007	6.91572	3.78017	LN	1.33418	0.341672	0.0912493	0.0555682	0.0670075	0.113037	0.162061	0.176851	0.0198888	0.0858824	0.0644156	1.47265	4.13869	0.578422	0.293714	2.94457	0.205794	0.257443	0.14439	0.0866372	0.093815	0.059812	0.050067	0.0607253	0.0629175	0.0774929	0.0788625	0.0157097	0.058136	0.0527983	0.0773245	0.0850264	0.065163	0.109947
CCCGGGTCGTTCAGGG-1	1	65	57	3720	8.22175	15353	9.63913	42.1286	49.4952	57.8584	69.602	357	5.88053	2.32528	LN	0.388183	0.162972	0.487799	0.0567239	0.173617	0.516349	0.0763465	0.235412	0.315505	0.140114	0.0450589	1.63072	1.29371	0.468308	0.0458533	1.05901	0.10804	0.202169	0.0530051	0.0562549	0.0744622	0.0758862	0.0511221	0.0694298	0.0847024	0.052553	0.0736597	0.0349498	0.0595142	0.0386354	0.0529057	0.0653718	0.0601851	0.0388707
CCCGTAGCTGGGAAGA-1	1	57	39	5250	8.56617	34799	10.4574	47.7054	55.2085	62.8869	73.436	1001	6.90975	2.87652	LN	0.420856	0.246143	0.177084	0.0551061	0.215098	0.191681	0.116912	0.203856	0.0482094	0.364329	0.0688561	3.11749	4.74544	0.706265	0.237903	4.4291	0.117904	0.209194	0.122264	0.0977147	0.0929429	0.102883	0.0560192	0.09411	0.0726169	0.0591397	0.0823245	0.0194901	0.0833186	0.0518415	0.0965592	0.0944471	0.077326	0.105567
CCCGTCAGCGTCTGAC-1	1	23	51	2803	7.9388	9803	9.19055	41.7219	50.1785	59.2472	71.3761	267	5.59099	2.72366	LN	0.319406	0.0223474	0.033575	0.0411242	0.0352166	0.0176069	0.218113	0.41309	0.627738	0.0875525	0.102652	0.985607	0.481842	0.649675	0.0237065	0.428384	0.0365962	0.0220043	0.0212972	0.0456626	0.0357004	0.0365548	0.0453426	0.0456859	0.0349392	0.0559866	0.0649226	0.0372553	0.0438163	0.0423556	0.041849	0.0466591	0.0599469	0.0330748
CCCTCATTCTGGAATT-1	1	16	44	3229	8.08024	11104	9.31515	38.9499	46.7669	55.9798	68.1916	231	5.44674	2.08033	LN	0.276495	0.0269116	0.0586843	0.0305303	0.0935145	0.0477549	0.31519	1.0533	0.708052	0.0880886	0.321012	0.810764	0.467818	0.67994	0.0372923	0.41733	0.0481183	0.033328	0.0494654	0.0450804	0.0342479	0.0500816	0.0356682	0.0666954	0.0508643	0.06728	0.0806172	0.0423526	0.0595363	0.062361	0.042885	0.0440724	0.0663635	0.0608736
CCCTCGGGAGCCTTGT-1	1	2	58	4313	8.36962	22320	10.0133	45.3853	53.2661	61.0215	71.8996	845	6.74052	3.78584	LN	0.633954	0.281698	0.0336285	0.116596	0.0883157	0.122868	0.129947	0.122352	0.0129216	0.0470515	0.0734617	1.1449	3.61752	0.47727	0.144166	3.18	0.0662002	0.079974	0.0768018	0.0759301	0.0782653	0.0416152	0.0583525	0.0544353	0.0647329	0.0697334	0.0622666	0.0107811	0.0432084	0.0502082	0.0725043	0.0753525	0.0651211	0.0752483
CCCTGAAATGAGTTGA-1	1	31	39	2416	7.79028	8840	9.08715	46.8778	54.7738	62.681	74.276	512	6.24028	5.79186	LN	0.294745	0.0430015	0.122061	0.0138575	0.0232132	0.0386195	0.0152394	0.0624442	0.00121235	0.0196538	0.0159645	0.717158	1.00166	0.156405	0.0427043	1.12228	0.20466	0.0206019	0.0207442	0.0494532	0.0408064	0.0473209	0.0297472	0.0500603	0.0380725	0.0322918	0.0413425	0.00308577	0.032873	0.0204351	0.0447526	0.0412398	0.043483	0.0709958
CCCTGGTATGGGCGGC-1	1	6	72	3604	8.19008	16737	9.72544	46.7169	54.5379	61.9884	72.7908	638	6.4599	3.81191	LN	0.369925	0.0954102	0.0492106	0.0631389	0.0311619	0.112654	0.194549	0.0785008	0.00452722	0.0939138	0.0352236	1.26383	2.5321	0.289968	0.0647244	2.16947	0.0870794	0.0942586	0.0366063	0.0667426	0.0623499	0.0449769	0.0551373	0.0321623	0.0591224	0.0611699	0.0513025	0.00674451	0.0532182	0.0409141	0.0617404	0.0657693	0.0562463	0.0593055
CCCTTTGACAGGTCTT-1	1	50	56	4708	8.45723	27024	10.2045	47.1174	54.9512	62.3742	73.0647	885	6.78672	3.27487	LN	0.938558	0.246875	0.125602	0.0949677	0.0790234	0.179444	0.0988252	0.253044	0.0281541	0.142419	0.0725166	2.7156	2.75095	0.460956	0.157999	3.36261	0.122676	0.235763	0.118227	0.089779	0.0892445	0.0704866	0.0790636	0.0602475	0.0701266	0.0714061	0.0793747	0.0170691	0.0688115	0.0459894	0.075297	0.0911964	0.0664252	0.0897852
CCGAACCTTCCCGGCC-1	1	49	71	2243	7.71602	7186	8.88003	40.6485	49.165	59.2819	72.2655	165	5.11199	2.29613	LN	0.0711692	0.0138267	0.0449455	0.0577434	0.0238357	0.0160239	0.132876	0.62553	0.253319	0.0111656	0.07162	0.81378	0.280608	0.435832	0.0150128	0.518764	0.022114	0.0141835	0.00659123	0.0349319	0.0280387	0.036241	0.0391571	0.0438598	0.0305062	0.0508447	0.0571669	0.0251691	0.0399421	0.0377056	0.0355582	0.0373411	0.0477228	0.0250349
CCGAGGGATGTTAGGC-1	1	6	62	4099	8.31874	20947	9.9498	47.1619	55.0055	62.4529	73.2897	856	6.75344	4.0865	LN	0.523321	0.121393	0.0827405	0.0512837	0.138737	0.209846	0.038937	0.329474	0.0055249	0.117665	0.0395313	1.91126	2.51803	0.399343	0.0821612	2.81789	0.0711476	0.108062	0.117385	0.0729647	0.0662611	0.0605888	0.056956	0.0857125	0.0651058	0.0388268	0.0932495	0.00911946	0.0725195	0.04012	0.0661694	0.0748251	0.0629887	0.0764102
CCGCACAAAGACCAAC-1	1	36	76	5652	8.63994	38927	10.5695	45.7883	54.0833	61.921	72.5306	1191	7.08339	3.05957	LN	1.12899	0.162483	0.157564	0.0627009	0.0475371	0.129822	0.0530531	0.150808	0.0261854	0.300315	0.0694994	1.31765	9.36954	0.370636	0.0669973	3.27958	0.133211	0.211773	0.0615387	0.115428	0.0823568	0.0817231	0.046686	0.0563828	0.0652085	0.0444247	0.0766813	0.0154464	0.0798807	0.0608366	0.0936295	0.099715	0.0653116	0.0617303
CCGCACGTGACCTCGG-1	1	28	26	3472	8.15277	17037	9.7432	48.5884	56.4536	64.0254	74.6434	809	6.69703	4.74849	LN	0.37946	0.177162	0.0486615	0.0400357	0.0301674	0.0750848	0.0373026	0.0564422	0.0131678	0.0803347	0.0218829	0.957245	2.83388	0.0548584	0.0363921	2.28617	0.0468634	0.201485	0.0487905	0.0674044	0.0721877	0.0541827	0.0426756	0.0350561	0.0429641	0.105644	0.0442856	0.0130791	0.0519809	0.0248031	0.0644602	0.0669257	0.0301146	0.0479422
CCGCATGTGGTACGAT-1	1	56	66	4369	8.38252	24086	10.0894	47.8867	55.335	62.8	73.3123	862	6.76041	3.57884	LN	0.376055	0.0621802	0.043236	0.222605	0.0882342	0.0841113	0.071828	0.380079	0.0392462	0.0702135	0.144172	2.64323	2.37419	0.514877	0.209779	3.29268	0.0869162	0.0621747	0.157683	0.0783393	0.048907	0.0555606	0.0764341	0.0693467	0.0557463	0.0599157	0.0745094	0.0178376	0.0544056	0.0530969	0.077569	0.0716568	0.0721098	0.0903931
CCGCCACCACAATCCA-1	1	4	66	4389	8.38708	23865	10.0802	46.1555	53.8655	61.651	72.7174	1106	7.00941	4.6344	LN	0.711737	0.153364	0.0827606	0.102438	0.109717	0.1151	0.0883236	0.135483	0.0123519	0.10569	0.135801	2.51583	2.31466	0.837939	0.374651	2.99076	0.165329	0.0921326	0.0846748	0.0834105	0.071135	0.0631805	0.0723067	0.06988	0.055444	0.0648937	0.0683725	0.0116684	0.0609243	0.0556307	0.0707809	0.0736685	0.0807549	0.0922611
CCGCCGGTCAACACAC-1	1	13	55	4482	8.40805	22659	10.0284	45.0329	52.937	60.4925	71.305	710	6.56667	3.13341	LN	0.470698	0.62629	0.0549812	0.081804	0.0728771	0.085469	0.0834637	0.124579	0.0715471	0.131412	0.0633796	1.2201	3.74005	0.407248	0.0682682	2.68676	0.120491	0.131707	0.483536	0.0757478	0.0917366	0.0515923	0.0599701	0.0557158	0.0558271	0.0677692	0.0671492	0.0201968	0.072631	0.0534388	0.0727823	0.0871616	0.0674639	0.0576999
CCGCGGAATGCGTCAC-1	1	51	45	4997	8.51679	29940	10.307	46.0755	53.7308	61.5564	72.652	755	6.62804	2.52171	LN	0.388976	0.144598	0.210041	0.201105	0.193328	0.11504	0.111209	0.45143	0.12758	0.212123	0.0811336	2.42558	3.91055	0.746124	0.617024	3.28828	0.622623	0.103635	0.0780833	0.0888307	0.0786522	0.0980565	0.0845023	0.0836326	0.078249	0.0799735	0.0939286	0.0280996	0.0798811	0.0546116	0.0821235	0.0948075	0.081177	0.109982
CCGCGGGTACGAAGAA-1	1	32	26	2924	7.98105	12261	9.41426	48.7481	56.8551	64.2851	74.9042	805	6.69208	6.56553	LN	0.626408	0.047029	0.021753	0.0138825	0.0226922	0.135707	0.0309057	0.0605141	0.00365102	0.0244439	0.0351944	0.518439	1.50857	0.127125	0.0449832	2.00164	0.265923	0.0286079	0.0452863	0.0553588	0.0386702	0.0269817	0.0242634	0.0351965	0.048483	0.0371298	0.0466618	0.00660338	0.0289224	0.02919	0.0511238	0.0537683	0.0392185	0.0494383
CCGCTATCAGCACCAG-1	1	45	63	3783	8.23854	17600	9.77571	45.7898	53.7614	61.4261	72.0795	659	6.49224	3.74432	LN	0.462328	0.0979731	0.070637	0.022668	0.0594033	0.15326	0.208346	0.0858813	0.00650223	0.0813449	0.0536798	0.946667	2.88013	0.335818	0.189536	2.26963	0.0951921	0.114817	0.0447076	0.0655634	0.0619238	0.0574128	0.0323812	0.0486725	0.0598668	0.0714759	0.0722469	0.0076105	0.0502989	0.0572754	0.0611373	0.0662259	0.0547171	0.0684749
CCGCTCCAGGGCGATC-1	1	71	69	4464	8.40402	22568	10.0243	45.1569	53.0087	60.5946	71.3798	914	6.81892	4.04998	LN	1.45519	0.264044	0.0977549	0.121665	0.0457332	0.124293	0.190336	0.107118	0.0128261	0.0686055	0.118746	1.18967	2.8408	0.440642	0.0526368	2.94858	0.190049	0.129271	0.184689	0.0769827	0.0870385	0.0604711	0.0652238	0.0455728	0.0575799	0.0680285	0.0569322	0.0100871	0.0482572	0.0523969	0.0678293	0.067738	0.0658838	0.0490758
CCGCTGGTGCCATTCA-1	1	6	74	4430	8.39638	23183	10.0512	46.5427	54.4408	61.9721	72.4108	786	6.66823	3.39042	LN	0.494905	0.340044	0.0633835	0.0481644	0.142415	0.167248	0.0402746	0.0783943	0.0253773	0.183151	0.0555984	1.17724	4.13981	0.272545	0.110223	2.88214	0.0643719	0.186435	0.213636	0.0731447	0.0838868	0.0548841	0.0393191	0.0699799	0.0651839	0.0376623	0.0579296	0.0147271	0.0748365	0.0463765	0.0694183	0.0826494	0.0614441	0.0857722
CCGCTTACCTCACTCT-1	1	47	35	4757	8.46758	28234	10.2483	48.0378	55.3198	62.6656	73.3902	953	6.86066	3.37536	LN	0.328667	0.176525	0.0834031	0.0343343	0.501294	0.200778	0.0324518	0.539865	0.058457	0.14162	0.113682	4.26033	1.97163	0.306469	0.30156	3.11882	0.0973793	0.111106	0.08042	0.0760031	0.082373	0.0710871	0.0583223	0.114236	0.0679698	0.038022	0.101192	0.0201902	0.0785506	0.0559597	0.0830432	0.0865572	0.0660669	0.11798
CCGCTTCGCGGTTAAC-1	1	2	38	4561	8.42552	23580	10.0682	43.9483	52.2222	60.0721	70.9669	756	6.62936	3.20611	LN	0.925431	0.343772	0.112382	0.0323004	0.0579297	0.037991	0.0974472	0.201214	0.0216245	0.0620023	0.0428642	1.62812	3.83908	0.546121	0.0615075	2.80296	0.161282	0.128353	0.122678	0.0951178	0.0807922	0.0668711	0.0425921	0.0558793	0.0407614	0.0546256	0.0821233	0.0128394	0.0436425	0.0382354	0.0765497	0.085633	0.0635411	0.0580788
CCGGAATGGTTTCAGT-1	1	24	32	3098	8.03883	13683	9.52398	47.168	55.1268	62.8006	73.9531	656	6.48768	4.79427	LN	0.331058	0.157962	0.0675655	0.0165488	0.0535221	0.03464	0.0300461	0.137725	0.00371853	0.0166663	0.0197255	1.23498	1.71473	0.160289	0.0605118	1.83981	0.157562	0.0342925	0.068638	0.0543887	0.0592034	0.0536023	0.0303649	0.0446677	0.0304004	0.0421063	0.0564957	0.00822554	0.0210977	0.0378077	0.0522809	0.0605225	0.0410912	0.0689078
CCGGAGCGTACTTTCT-1	1	58	56	4874	8.49188	25900	10.162	43.1622	50.6564	58.9498	70.0579	680	6.52356	2.62548	LN	0.441545	0.354808	0.0867385	0.0732988	0.737127	0.417853	0.223746	0.216228	0.0105317	0.225655	0.0974688	2.96052	1.78473	0.689515	1.11587	2.78445	0.0872932	0.332609	0.0978028	0.0777643	0.0842964	0.0789061	0.0712519	0.110105	0.0740656	0.0800475	0.0923994	0.0099985	0.0804123	0.0541099	0.0738722	0.0817623	0.081067	0.110314
CCGGCGCATATTGGAT-1	1	14	56	4316	8.37032	22999	10.0432	46.7542	54.998	62.5897	73.1684	805	6.69208	3.50015	LN	0.377736	0.169033	0.179573	0.0870817	0.0576706	0.0990637	0.115102	0.269272	0.121318	0.103546	0.136321	1.31291	3.91489	0.408671	0.0917984	2.81048	0.141193	0.0762832	0.107563	0.0747942	0.0669307	0.0833744	0.0586679	0.0491129	0.0532739	0.0730816	0.0868018	0.0257567	0.0625137	0.0569187	0.07092	0.0756268	0.0634312	0.0600033
CCGGGACCCGCAGAGA-1	1	16	52	4460	8.40313	24904	10.1228	47.8879	55.3526	62.8012	73.4059	689	6.53669	2.76662	LN	0.525439	0.241785	0.253064	0.0456697	0.0324803	0.115654	0.0949301	0.105208	0.0261274	0.154155	0.0492041	2.03763	3.35307	0.383115	0.0339669	3.15004	0.0671625	0.260267	0.141873	0.073257	0.0788438	0.0848583	0.0474822	0.0535442	0.0598721	0.0704474	0.0589579	0.0169244	0.0716401	0.0374177	0.0805059	0.0738504	0.0586733	0.0358823
CCGGGCGGTCTCGTCA-1	1	32	76	3831	8.25114	18139	9.80588	44.3795	52.4891	60.5767	72.402	575	6.35611	3.16997	LN	1.60253	0.10426	0.0257234	0.128477	0.0366579	0.0932988	0.0417399	0.254278	0.0417422	0.0806411	0.0755353	1.22777	1.93123	0.117472	0.0296496	2.05644	0.0920248	0.0580547	0.223913	0.0700876	0.0540673	0.0395214	0.0610697	0.0405414	0.0533898	0.0471828	0.0695468	0.0130592	0.0500284	0.0420339	0.0684359	0.0730881	0.0447833	0.0297736
CCGGGCTGCTCCATAC-1	1	36	86	3618	8.19395	15550	9.65188	44.6559	52.5273	60.5531	71.7749	631	6.44889	4.05788	LN	0.542278	0.244091	0.207276	0.17136	0.0756358	0.544832	0.0307013	0.31472	0.204199	0.0377882	0.0741858	1.29975	1.13156	0.456964	0.0482612	1.70575	0.196528	0.0517112	0.107667	0.0622184	0.0752526	0.0755646	0.0761612	0.0609554	0.0719589	0.0370657	0.077972	0.0309287	0.0402097	0.0454916	0.0580512	0.0589203	0.0591412	0.0525997
CCGGGTTCGAGGTTAC-1	1	38	32	2056	7.629	6115	8.71866	40.4742	48.9289	58.2502	71.6435	241	5.48894	3.94113	LN	0.074529	0.0218364	0.0262869	0.00794219	0.0568891	0.121319	0.137575	0.348573	0.0785187	0.018551	0.0448483	0.574323	0.419141	0.42263	0.0441916	0.505625	0.0259219	0.0140699	0.0095328	0.0301011	0.0374697	0.0296137	0.0175231	0.0406402	0.0435098	0.0525073	0.0557391	0.0150572	0.0221087	0.0318039	0.0327835	0.0350617	0.0474745	0.035476
CCGGTTTGTAATTGTG-1	1	56	42	4545	8.422	24793	10.1184	46.7269	54.5073	62.0619	72.6818	673	6.51323	2.71448	LN	0.580829	0.345891	0.093139	0.0737586	0.0576429	0.172466	0.0821407	0.149738	0.0543502	0.213674	0.0299555	1.99474	3.63237	0.427505	0.0971751	2.71343	0.145734	0.0885302	0.153705	0.0764045	0.0742697	0.0618865	0.0639479	0.0508727	0.0612364	0.0668684	0.0743572	0.0166863	0.064826	0.0319865	0.0735498	0.0857584	0.066135	0.063137
CCGTAAGTTGGTCCCA-1	1	33	77	3646	8.20166	17822	9.78824	46.1789	54.8199	63.0737	73.8806	976	6.88449	5.47638	LN	1.97501	0.0504756	0.0372516	0.152861	0.0386312	0.0217255	0.0242423	0.134579	0.0582155	0.0736473	0.0633966	0.86983	1.79646	0.0993804	0.0250287	2.23166	0.069849	0.237685	0.0177312	0.0651462	0.051231	0.0414879	0.0618676	0.0442127	0.0245913	0.0276895	0.0593709	0.0135355	0.0486791	0.0443796	0.0558816	0.067986	0.0408379	0.0280198
CCGTACCCAAGCGCCA-1	1	12	34	4801	8.47679	30165	10.3145	48.5496	55.9622	63.6698	74.2582	903	6.80683	2.99354	LN	0.548257	0.343929	0.0370296	0.086038	0.085251	0.139193	0.0514018	0.168265	0.0290759	0.124038	0.0418228	2.98183	3.28964	0.733693	0.094008	4.32144	0.132667	0.155291	0.240312	0.0850825	0.0967331	0.0388482	0.0592599	0.0630779	0.0681219	0.0476975	0.0794848	0.0159025	0.0663408	0.0541307	0.0843863	0.0935305	0.07668	0.0726646
CCGTGCCCATGACGGC-1	1	12	48	3525	8.16792	15239	9.63168	44.1302	52.0966	60.3124	71.9207	501	6.2186	3.28762	LN	0.58813	0.0827802	0.083882	0.221381	0.186619	0.306611	0.155028	0.224375	0.0546891	0.0726625	0.100362	1.46824	1.19894	0.300189	0.305151	1.72419	0.088705	0.0648531	0.0491985	0.0627496	0.0542348	0.0739345	0.0688526	0.0703826	0.064094	0.0580612	0.0702834	0.0179806	0.0477659	0.0492571	0.0614058	0.0650184	0.0513607	0.0792738
CCGTGTTAAATTCCAT-1	1	48	36	3338	8.11343	14344	9.57116	46.9186	54.6082	62.5558	73.3687	538	6.28972	3.7507	LN	0.186128	0.123124	0.047587	0.0719071	0.0482157	0.128899	0.0210465	0.0529001	0.115349	0.0463148	0.02229	1.54046	1.4769	0.294432	0.228936	1.59598	0.133507	0.287513	0.0175047	0.0564276	0.0677327	0.0541936	0.0515442	0.0415968	0.0520623	0.0286432	0.0423999	0.0219578	0.0457032	0.0321804	0.0507036	0.0612	0.0497551	0.0675429
CCGTTACGTTAGAACA-1	1	20	88	3810	8.24565	18095	9.80345	46.2006	54.3631	61.9011	72.5725	811	6.6995	4.4819	LN	0.444436	0.266306	0.0414433	0.0342513	0.0300961	0.102761	0.0554636	0.230755	0.0163345	0.105325	0.0853698	1.28324	2.47448	0.494095	0.0674927	2.3772	0.0771989	0.0941834	0.0865092	0.0674739	0.0710894	0.0587201	0.049718	0.0336176	0.0540135	0.0560268	0.0681825	0.0126669	0.059475	0.045853	0.0665375	0.0643876	0.0624019	0.0548027
CCTAAAGGCTGACGCT-1	1	14	82	3371	8.12326	12994	9.47232	42.7659	50.3694	58.3269	69.7553	653	6.48311	5.0254	LN	0.305851	0.115442	0.0376227	0.115756	0.0371214	0.15916	0.0316984	0.597221	0.00364146	0.10486	0.0813909	0.656336	1.68971	0.379647	0.161983	1.71738	0.0687972	0.112778	0.0709381	0.0566314	0.0707329	0.0414551	0.0616492	0.0328929	0.0568003	0.039362	0.0820967	0.00781175	0.0466902	0.0457282	0.0584614	0.05838	0.063886	0.0812559
CCTAAATTAACGGTTC-1	1	42	68	4670	8.44913	26507	10.1852	46.0973	53.9178	61.5234	72.5054	1067	6.97354	4.02535	LN	2.16346	0.287008	0.0400475	0.0486729	0.296564	0.108415	0.0952894	0.149541	0.0264868	0.131226	0.105669	1.21945	3.15463	0.40343	0.193803	3.40934	0.125426	0.217565	0.0600162	0.0846899	0.0856106	0.0395084	0.051652	0.0935954	0.0621213	0.0696535	0.0880696	0.0147763	0.0550586	0.0609164	0.0840225	0.0855792	0.0695544	0.103895
CCTAACCCAAACAAGT-1	1	49	89	4860	8.489	28889	10.2713	46.5298	54.3529	61.7951	72.6955	1384	7.23346	4.79075	LN	2.07848	0.258716	0.149617	0.0546874	0.0497688	0.116505	0.0674062	0.19334	0.0267441	0.131498	0.0818458	1.87083	3.13271	0.438706	0.0778562	4.18105	0.324318	0.164775	0.0941842	0.0948448	0.0865744	0.0700983	0.0470597	0.0567201	0.0608048	0.0571742	0.083611	0.0162754	0.0645433	0.0642612	0.0758847	0.0909873	0.0700223	0.0724937
CCTACATTCACAGACG-1	1	51	33	4930	8.5033	29595	10.2954	46.5923	54.1105	61.4293	71.9615	1079	6.98472	3.64589	LN	1.10297	0.210653	0.0598937	0.0888619	0.10877	0.063501	0.112318	0.295332	0.0324036	0.0512457	0.0532321	2.74857	3.34273	0.382368	0.223804	3.87797	0.121518	0.603134	0.191324	0.0981224	0.0822798	0.0592602	0.0859203	0.0741054	0.0435654	0.0767901	0.0984575	0.0162662	0.0443015	0.0427614	0.0865819	0.0866666	0.0700012	0.0890452
CCTACGGCTCAGTCGA-1	1	16	32	4957	8.50876	29737	10.3002	47.0794	54.9282	62.2121	72.9832	937	6.84375	3.15096	LN	1.04059	0.114576	0.0780761	0.136825	0.143199	0.210131	0.0541203	0.232087	0.0359035	0.0895464	0.0700519	3.4093	2.66686	0.538159	0.0982512	3.8065	0.12887	0.396459	0.246617	0.0885749	0.0573796	0.066253	0.0826336	0.073582	0.0761016	0.0485367	0.0946156	0.0182016	0.0666721	0.0507239	0.0830803	0.0993278	0.070066	0.0784017
CCTACTGCTTACACTT-1	1	27	49	3158	8.05801	13019	9.47424	45.1648	53.3835	61.1184	72.6093	573	6.35263	4.40126	LN	0.314905	0.19414	0.124504	0.0416809	0.0890181	0.10009	0.0240253	0.0575737	0.0227055	0.121832	0.0344565	0.850911	1.92724	0.228528	0.0588027	1.72529	0.0857019	0.0925085	0.0336725	0.0573052	0.0633939	0.0611094	0.0535957	0.0536103	0.0496432	0.0292963	0.0501927	0.0124989	0.0539669	0.0404497	0.0527574	0.0633928	0.048948	0.0431711
CCTAGTTAGTCGCATG-1	1	12	72	2951	7.99024	12001	9.39283	45.5962	53.7955	61.7365	73.2022	578	6.3613	4.81627	LN	0.343281	0.234657	0.033677	0.0655286	0.0425416	0.09382	0.0791626	0.0412475	0.0146529	0.0339069	0.0132987	0.86077	1.69637	0.158271	0.134557	1.42819	0.053367	0.0659871	0.0319126	0.049357	0.0595495	0.0456397	0.0512546	0.0549172	0.0438957	0.0445049	0.0465096	0.0113165	0.0446618	0.0228019	0.0436995	0.0533352	0.041452	0.0556449
CCTATAATGAGTGCCC-1	1	55	81	3152	8.05611	12514	9.43468	42.6562	50.7432	59.7411	71.9754	334	5.81413	2.66901	LN	0.14171	0.0568632	0.409093	0.0191106	0.278286	0.210359	0.254789	0.20406	0.110164	0.0757458	0.0823442	2.03191	0.567677	0.41318	0.027123	0.838399	0.0429056	0.0350078	0.048871	0.0479904	0.0468564	0.075252	0.0263984	0.0684757	0.0640106	0.0698847	0.0629929	0.0207626	0.0450317	0.0472782	0.0491833	0.0469788	0.057001	0.0467656
CCTATACCGTCCTGTC-1	1	55	45	4617	8.43772	25731	10.1555	46.5664	54.1914	61.6261	72.4185	850	6.74641	3.30341	LN	0.719664	0.204152	0.0462848	0.0479448	0.087318	0.0653784	0.0400672	0.363238	0.0606943	0.0604708	0.12532	1.77666	3.05458	0.467201	0.115675	3.81489	0.0984823	0.618545	0.195056	0.0867676	0.092584	0.0625173	0.0438832	0.0713111	0.044117	0.041227	0.091993	0.0203072	0.0406943	0.0613408	0.0742359	0.083083	0.0701218	0.0735633
CCTATATTTGTCCTGG-1	1	62	52	4250	8.35491	22100	10.0034	45.5339	53.2353	61.0679	72.0362	800	6.68586	3.61991	LN	0.594737	0.657462	0.0386169	0.0351927	0.119144	0.0536558	0.220646	0.127485	0.00868758	0.0620838	0.0206703	1.65171	3.06662	0.304017	0.13543	2.67056	0.0607196	0.150076	0.147244	0.0797629	0.0856637	0.0418712	0.0494838	0.0768555	0.0393591	0.0729975	0.0630517	0.00863259	0.061085	0.0285577	0.068772	0.0752739	0.05933	0.0789624
CCTATCTATATCGGAA-1	1	19	77	1774	7.48156	5524	8.61704	46.4156	54.7067	62.9797	75.6336	322	5.77765	5.82911	LN	0.140763	0.0147435	0.00507094	0.00316075	0.00477959	0.00317686	0.0133286	0.0161152	0.00036431	0.0061917	0.00646773	0.493756	0.760698	0.0397345	0.00820898	0.680838	0.0109884	0.0139914	0.0458756	0.0363869	0.0341876	0.0228558	0.0102065	0.0154786	0.00809074	0.0298536	0.0430071	0.00136179	0.0208138	0.0143072	0.0301872	0.0336939	0.0268363	0.0188031
CCTATGGGTTACCGTC-1	1	29	69	4034	8.30276	20972	9.95099	47.6254	55.5741	62.7217	73.0689	659	6.49224	3.14228	LN	1.13386	0.200828	0.0343385	0.208224	0.121302	0.108833	0.0519215	0.17263	0.0106566	0.105479	0.0431149	1.3962	2.79991	0.248537	0.0952525	2.54252	0.0920982	0.0536923	0.0348027	0.0768998	0.0680321	0.0457524	0.0709628	0.0743003	0.0587807	0.0562369	0.0679317	0.00958962	0.0736226	0.0362174	0.0750448	0.0761127	0.0553798	0.0704664
CCTATGGTCAAAGCTG-1	1	68	68	3467	8.15133	15149	9.62576	45.9634	53.9706	61.8061	72.6979	708	6.56386	4.67358	LN	0.285102	0.253284	0.0475389	0.0533573	0.0722346	0.0443299	0.0431913	0.0604873	0.0549917	0.104534	0.0231415	1.04672	1.95812	0.440878	0.102155	2.18834	0.153121	0.0789095	0.0405742	0.0640786	0.0650215	0.051292	0.0585501	0.064694	0.0465743	0.0415019	0.0523973	0.0173186	0.0573826	0.0246963	0.0583427	0.0536323	0.0547066	0.0672377
CCTATGTCCACTCCAC-1	1	62	92	3891	8.26668	19555	9.88104	46.474	54.697	62.3472	72.9532	983	6.89163	5.02685	LN	0.929296	0.190168	0.0395908	0.0432642	0.0359575	0.0898287	0.0871103	0.0683668	0.01691	0.0686674	0.04993	1.26848	2.647	0.37431	0.037215	2.66109	0.0848007	0.0578289	0.0710976	0.0740901	0.0657029	0.0456795	0.0408451	0.0437264	0.0463793	0.056106	0.0414323	0.0125932	0.0541548	0.046466	0.0614959	0.0737168	0.0573263	0.0436023
CCTCACCAATCTTGAC-1	1	17	35	5060	8.52932	32512	10.3894	48.216	55.964	63.2536	73.5944	952	6.85961	2.92815	LN	1.13038	0.146659	0.228257	0.0859596	0.0473318	0.0861234	0.079538	0.178338	0.0353512	0.180832	0.045448	3.04085	3.96464	0.555073	0.0661824	4.0807	0.0659708	0.276871	0.113769	0.0937229	0.0593556	0.10112	0.0833798	0.0443058	0.0533116	0.0589339	0.0769062	0.0163031	0.0781882	0.0462721	0.0874202	0.0961034	0.0657568	0.0513292
CCTCCCGACAATCCCT-1	1	9	63	4405	8.39072	23409	10.0609	45.8328	53.7058	61.1816	71.7972	784	6.66568	3.34914	LN	0.565519	0.140094	0.0539536	0.139628	0.0855722	0.0485927	0.115231	0.10333	0.0250968	0.274354	0.0656605	2.03645	3.35429	0.364463	0.0787722	2.5685	0.0865868	0.219122	0.260672	0.0769293	0.0639037	0.0457187	0.0744336	0.0660747	0.0453134	0.0654164	0.0588311	0.01438	0.0662053	0.0462949	0.0764964	0.0778324	0.0602213	0.0597574
CCTCCGACAATTCAAG-1	1	33	33	1968	7.58528	6320	8.75163	47.0728	55.2532	63.1329	74.9209	379	5.94017	5.99684	LN	0.327507	0.0429937	0.0590328	0.023725	0.017164	0.0279333	0.0176035	0.0554084	0.00101159	0.0160591	0.00868319	0.472228	0.562416	0.100534	0.0266065	0.867985	0.122112	0.0127942	0.00828779	0.0415388	0.03326	0.0402117	0.032997	0.0213456	0.0239892	0.0333458	0.0419681	0.00371969	0.0250531	0.0165523	0.0338522	0.0320966	0.0341985	0.0328549
CCTCCTGTTGTGTCGT-1	1	62	96	3325	8.10953	14343	9.57109	46.4547	54.2773	61.856	72.7533	766	6.64249	5.34058	LN	0.269337	0.0489723	0.0212	0.0137492	0.0486065	0.0804447	0.0658679	0.132219	0.0252432	0.0306753	0.0302834	0.817657	2.27307	0.222158	0.0479116	1.99664	0.03477	0.288931	0.045308	0.0529567	0.0396284	0.0401024	0.0239803	0.0587261	0.0522186	0.0559	0.0588079	0.0103923	0.0380026	0.0501369	0.0535055	0.0567107	0.051937	0.0460547
CCTCGAAGTGGACGGG-1	1	15	71	4525	8.41759	24459	10.1048	46.5718	54.4053	62.0794	72.7176	720	6.58064	2.9437	LN	0.352692	0.13653	0.114638	0.0440764	0.18475	0.120373	0.0376654	0.154086	0.0137383	0.0448812	0.0754211	2.00317	3.54167	0.574116	0.207507	2.99658	0.0726097	0.402413	0.242214	0.0868017	0.0829815	0.0694181	0.0512647	0.085085	0.0589304	0.0441286	0.0639679	0.0117236	0.0428603	0.0477396	0.0787694	0.0790416	0.0703765	0.0951667
CCTCGCCAGCAAATTA-1	1	18	74	2521	7.83281	9395	9.14804	47.7807	55.2528	62.9697	74.4013	484	6.18415	5.15168	LN	0.274656	0.050395	0.0520111	0.0256859	0.0112505	0.0173331	0.0177619	0.0923019	0.0109796	0.118757	0.0279069	0.771394	1.03286	0.0828843	0.0126887	1.33973	0.0646108	0.0470174	0.0530686	0.0423397	0.0418088	0.0434676	0.0336065	0.0229517	0.0266342	0.0274059	0.0517101	0.0108351	0.0442014	0.0321182	0.0436652	0.0420655	0.0380404	0.0214895
CCTCGCGCTGTGCGAT-1	1	57	59	5011	8.51959	29086	10.278	45.9087	53.6409	61.0809	71.7665	1117	7.0193	3.84034	LN	1.07137	0.185743	0.0968878	0.220203	0.559955	0.230128	0.150352	0.238822	0.263764	0.133844	0.0812806	2.37976	3.35081	0.652925	0.26874	3.08128	0.14972	0.299497	0.0934376	0.0999528	0.076704	0.0610799	0.0877746	0.10607	0.0742257	0.0698355	0.0830294	0.0376381	0.0786199	0.0607158	0.0816118	0.084523	0.0753471	0.108117
CCTCGGACCGGGATAG-1	1	41	85	4099	8.31874	18803	9.84183	43.7164	51.4173	59.3097	70.4409	575	6.35611	3.05802	LN	1.45256	0.353568	0.157156	0.0781237	0.0549828	0.299159	0.0439262	0.16794	0.0251874	0.0537986	0.0658193	1.1288	2.32542	0.538647	0.173453	1.6518	0.0762709	0.146581	0.237386	0.0744577	0.0826694	0.0817042	0.0748466	0.04568	0.0706009	0.0443489	0.0734269	0.013628	0.0471569	0.0571289	0.0664319	0.0670512	0.0638211	0.0677744
CCTCTAATCTGCCAAG-1	1	23	73	1777	7.48324	5593	8.62945	46.3615	54.2285	62.7749	75.8984	324	5.78383	5.79296	LN	0.083382	0.0142517	0.0053175	0.0108791	0.00473943	0.00630917	0.0046888	0.00847595	0.000727142	0.00706006	0.00491658	0.812114	0.444532	0.0749801	0.00740231	0.699526	0.012761	0.016722	0.0232268	0.0352956	0.0302851	0.0109074	0.0257317	0.0133328	0.0170676	0.0101896	0.0143574	0.00614123	0.0211054	0.0137835	0.0328387	0.0385623	0.0324543	0.0206099
CCTCTCTCCCATCTAG-1	1	34	36	2404	7.78531	9437	9.1525	48.0449	56.2891	64.2683	75.808	604	6.40523	6.40034	LN	0.522903	0.0391445	0.0421096	0.0101366	0.0120928	0.0201118	0.13731	0.0544013	0.0117304	0.0213958	0.00467695	0.53012	0.942244	0.144011	0.0217673	1.53024	0.039012	0.0272005	0.0208935	0.0462645	0.0406371	0.0420461	0.0168976	0.0250755	0.0302449	0.0468464	0.0443967	0.0089878	0.0361802	0.00918485	0.0421287	0.0511983	0.0383567	0.0269714
CCTCTGGCCTAGACGG-1	1	15	75	4153	8.33183	20993	9.95199	46.3393	54.4372	62.2112	72.6004	765	6.64118	3.64407	LN	0.405355	0.218284	0.0804669	0.104574	0.200274	0.156952	0.0479629	0.124894	0.0139683	0.0591199	0.0533254	1.51991	3.21758	0.272192	0.0525941	2.75018	0.157288	0.158893	0.0354991	0.0676154	0.0701208	0.0605791	0.0735096	0.0746443	0.0575928	0.0467363	0.0623048	0.01488	0.0519139	0.0396279	0.0686115	0.0713257	0.0565047	0.0508999
CCTCTGTACTATTCTA-1	1	53	61	5134	8.54384	27537	10.2233	42.5972	50.3141	58.1073	69.2886	818	6.70808	2.97055	LN	1.15425	0.22531	0.137997	0.1879	0.289579	0.306891	0.120908	0.168414	0.0278234	0.27049	0.193419	2.92458	2.51532	0.70232	1.22697	2.73452	0.0818103	0.178489	0.183232	0.0923681	0.0876364	0.0679131	0.0876018	0.106952	0.0711732	0.0632712	0.0830489	0.0202684	0.082271	0.0717423	0.0881854	0.0939835	0.0787753	0.124169
CCTGAACGATATATTC-1	1	37	85	4358	8.38	20238	9.91537	42.3807	50.2915	58.4692	69.6956	656	6.48768	3.24143	LN	0.729807	0.152675	0.536781	0.144286	0.190828	0.689638	0.253088	0.203542	0.0262336	0.261117	0.0362157	1.69559	2.1926	0.509076	0.104562	1.79231	0.0530893	0.111968	0.125056	0.0725641	0.0742102	0.102102	0.0795742	0.0837225	0.0769651	0.0791815	0.0767039	0.0150479	0.0747877	0.0401231	0.0707671	0.0693357	0.0654985	0.0657301
CCTGAATATTTACATA-1	1	23	71	2295	7.73892	7841	8.96725	45.9253	54.2533	62.1222	73.5493	403	6.00141	5.13965	LN	0.119802	0.0419203	0.0105937	0.0393462	0.0180246	0.0778866	0.0159717	0.101245	0.00250076	0.0230576	0.0334594	0.566027	0.898415	0.117567	0.0247255	1.1907	0.0212038	0.0901341	0.0809276	0.0406482	0.0467006	0.0288123	0.0388898	0.0290067	0.0414325	0.0272519	0.042279	0.00679562	0.0256428	0.038077	0.0354752	0.0437653	0.0396121	0.0462784
CCTGACCACCGATGGT-1	1	45	61	4680	8.45127	26359	10.1796	45.7149	53.6287	61.3225	72.5293	993	6.90174	3.76721	LN	1.43065	0.113649	0.216336	0.0677201	0.0898179	0.162146	0.212598	0.185824	0.266111	0.0856342	0.117222	1.68721	2.70896	0.541715	0.767498	3.09541	0.15785	0.0994858	0.0645046	0.0989938	0.069824	0.0731691	0.049407	0.0780687	0.0678136	0.0768912	0.0746613	0.0367255	0.0635375	0.0704651	0.0776892	0.087672	0.0759841	0.106792
CCTGCTATTTGAGAAG-1	1	26	50	3400	8.13182	14593	9.58837	45.9604	54.1355	61.694	72.5074	600	6.3986	4.11156	LN	0.439331	0.371845	0.0369086	0.225345	0.0255819	0.0594288	0.0315577	0.0697481	0.0251142	0.0396999	0.0146722	0.903871	2.12865	0.350851	0.0365073	1.81944	0.0854584	0.0900223	0.0223713	0.0601122	0.0656195	0.0451344	0.072813	0.039634	0.0454363	0.0397143	0.0522976	0.0135145	0.0436254	0.0245539	0.0543532	0.057026	0.0561313	0.0379736
CCTGGCTAGACCCGCC-1	1	29	43	2173	7.68432	7367	8.9049	46.1789	54.7034	62.6035	74.3315	354	5.87212	4.80521	LN	0.170789	0.130701	0.0085639	0.0115857	0.0236267	0.00989986	0.00813757	0.0115778	0.0127689	0.0209136	0.0338739	0.38309	1.10702	0.134795	0.0187581	1.14541	0.0157738	0.0140814	0.028218	0.0408233	0.0411854	0.0176355	0.128259	0.0396544	0.0215191	0.0347414	0.0177709	0.00905287	0.0327269	0.0248116	0.0380734	0.041135	0.0396571	0.0237022
CCTGGTCGAATGTGGG-1	1	59	69	3315	8.10651	13966	9.54445	44.6298	52.5705	60.7475	72.1681	601	6.40026	4.30331	LN	0.161859	0.0628215	0.0793828	0.146119	0.206444	0.0871195	0.0280345	0.314934	0.126621	0.0773637	0.0545719	1.8265	0.753748	0.548195	0.0881292	1.38917	0.296709	0.0476483	0.0832724	0.044945	0.0479136	0.0525856	0.063894	0.0669754	0.0492547	0.031267	0.0642311	0.0222729	0.0477422	0.0413611	0.0483758	0.0543262	0.0569856	0.0565044
CCTGTAAGACATGATA-1	1	37	41	3224	8.07869	13086	9.47937	44.6966	52.9497	61.0729	72.2222	581	6.36647	4.43986	LN	0.585443	0.0975326	0.170129	0.0185346	0.0261373	0.06279	0.133898	0.260398	0.0684013	0.0367361	0.0372532	0.729596	1.58527	0.234242	0.148565	1.79907	0.158557	0.0357545	0.0403725	0.0511215	0.0575577	0.0602882	0.0581529	0.0287995	0.0480865	0.0527549	0.0740023	0.0166156	0.0878893	0.0390304	0.0537383	0.0561595	0.0504402	0.0757505
CCTGTCACCCGGGCTC-1	1	29	67	4613	8.43685	27403	10.2184	47.9145	56.0048	63.3507	73.4482	769	6.64639	2.80626	LN	0.951818	0.242793	0.0644539	0.0786041	0.0745429	0.104717	0.0790881	0.0867636	0.0534035	0.0743348	0.227613	1.89561	4.09903	0.199768	0.0891251	3.56514	0.198087	0.0889947	0.240734	0.0941018	0.0883137	0.0578618	0.0687784	0.0594115	0.0604586	0.0508052	0.0667663	0.019403	0.0543252	0.062397	0.0710814	0.0830359	0.0553488	0.0622166
CCTGTCGCCCGTAAAT-1	1	36	62	3010	8.01003	12622	9.44327	47.5519	55.5379	62.7476	73.6888	723	6.58479	5.72809	LN	0.385913	0.0795362	0.183852	0.0481305	0.0437897	0.131417	0.148563	0.0603033	0.0102233	0.045427	0.0748781	0.573547	1.50509	0.186902	0.0715508	2.01836	0.0386603	0.0804646	0.0265075	0.0492591	0.0546328	0.0555156	0.0521959	0.0381844	0.0534063	0.0509517	0.050258	0.010715	0.0385063	0.0412182	0.0492713	0.0574305	0.0413844	0.0513407
CCTGTTCAACCTCGGG-1	1	71	51	4763	8.46884	26154	10.1718	45.58	53.6973	61.2335	71.9584	916	6.82111	3.50233	LN	0.92601	0.131939	0.081997	0.124595	0.0569835	0.23155	0.0776894	0.334489	0.0211223	0.156581	0.105555	1.50694	3.72209	0.540521	0.0884752	3.90863	0.131847	0.164825	0.0846465	0.0932872	0.0679173	0.067245	0.0699499	0.0626338	0.0708534	0.056183	0.0901229	0.0126823	0.0772641	0.0558195	0.077833	0.084698	0.0726448	0.0707203
CCTGTTTGAAGACACG-1	1	58	94	3729	8.22416	17338	9.76071	46.3491	54.0951	61.7199	72.6324	821	6.71174	4.73526	LN	0.353321	0.209358	0.0535783	0.0341945	0.0387448	0.129612	0.0828121	0.175944	0.0189496	0.0423219	0.0412308	1.32084	2.30936	0.263965	0.23361	2.5308	0.0648401	0.126642	0.0711852	0.0662791	0.0693625	0.0594284	0.0516803	0.0464116	0.0489553	0.0656474	0.0596029	0.0128519	0.0402019	0.036735	0.0599923	0.0755057	0.0529315	0.0851952
CCTTCAGTTAAAGTGA-1	1	61	47	4095	8.31777	20803	9.9429	45.7098	53.824	61.5536	72.2877	877	6.77765	4.21574	LN	0.296524	0.208773	0.135218	0.0399352	0.0511957	0.0511654	0.11293	0.272562	0.0392282	0.2332	0.0442903	1.07038	3.94577	0.405649	0.0810545	2.27848	0.122883	0.122285	0.108633	0.065495	0.0788571	0.0672885	0.0522754	0.0609212	0.0425036	0.0553218	0.0687054	0.0154183	0.0675003	0.0450834	0.0689896	0.081897	0.0582776	0.0609812
CCTTCGTATAGAATCC-1	1	69	61	4503	8.41272	25185	10.134	47.4648	55.136	62.4499	72.8648	948	6.85541	3.76415	LN	0.909847	0.141688	0.155076	0.0611631	0.158144	0.0644284	0.125177	0.126543	0.0575799	0.0633954	0.0421701	1.93468	3.00958	0.341815	0.0669568	3.69568	0.159756	0.324238	0.138264	0.0897536	0.0624408	0.0788331	0.059389	0.085743	0.0495957	0.0652067	0.0674935	0.0182177	0.0549568	0.0429892	0.0745603	0.0950698	0.0595559	0.0517179
CCTTCTTGATCCAGTG-1	1	19	73	4074	8.31263	19306	9.86822	45.0326	52.9421	60.7272	71.7549	728	6.59167	3.77085	LN	0.643615	0.238647	0.0663033	0.0968841	0.152921	0.0283793	0.0439429	0.167033	0.0121243	0.102728	0.0543344	1.48969	2.54276	0.22138	0.0848397	2.35367	0.145307	0.369882	0.127541	0.0641151	0.0716612	0.0594112	0.0624363	0.0694837	0.0322477	0.0400852	0.0671139	0.0143108	0.063448	0.0484893	0.0715371	0.0718204	0.057213	0.0658973
CCTTTAAGGGAGCACT-1	1	58	50	4358	8.38	24121	10.0909	47.5727	55.0392	62.5223	72.9862	648	6.47543	2.68646	LN	0.346139	0.293752	0.0540068	0.140225	0.24066	0.186912	0.0930275	0.113229	0.0122953	0.1106	0.0248728	2.89685	2.24396	0.503191	0.0935255	3.04264	0.1888	0.131161	0.217483	0.0710375	0.0788783	0.0407184	0.070351	0.0784762	0.0737336	0.0745187	0.0661282	0.0099942	0.0649084	0.0286613	0.0799397	0.0768842	0.0715007	0.0630653
CGAAACATAGATGGCA-1	1	11	77	4429	8.39615	24853	10.1208	47.5315	55.5265	63.1071	73.3754	894	6.79682	3.59715	LN	0.617342	0.336994	0.0967634	0.0386152	0.0516365	0.0680064	0.117111	0.116941	0.0486274	0.0830755	0.162887	1.92323	3.36083	0.358691	0.127264	3.55118	0.064705	0.142713	0.163587	0.0823851	0.0823472	0.0535563	0.0404619	0.0495397	0.0412978	0.062842	0.0681992	0.0199623	0.05873	0.0586419	0.0676107	0.08063	0.0621007	0.0794831
CGAAACGCAATTCATG-1	1	41	33	4826	8.48198	29302	10.2854	47.0514	55.3341	62.6817	73.2237	1736	7.45991	5.92451	LN	2.51784	0.326549	0.0746984	0.144832	0.08586	0.0804389	0.0631462	0.124148	0.08284	0.0913624	0.0855909	1.76128	2.62917	0.527586	0.126543	4.16911	0.333446	0.149346	0.118158	0.11176	0.0864885	0.0723425	0.0829383	0.0688166	0.0539474	0.0577091	0.075575	0.023457	0.064133	0.0544405	0.0893838	0.0985126	0.0672642	0.0699518
CGAACCCGCATGCGTC-1	1	49	49	4161	8.33375	21404	9.97138	46.1596	53.9105	61.8389	72.7621	847	6.74288	3.9572	LN	0.753392	0.23207	0.0500323	0.209488	0.068948	0.127716	0.0532306	0.07252	0.050807	0.0444905	0.0497989	1.65253	2.58066	0.467098	0.0929658	2.89403	0.335104	0.0748942	0.173897	0.083888	0.0783612	0.0538852	0.0862511	0.0553627	0.0608601	0.0428611	0.0514434	0.0188455	0.0427633	0.0451267	0.0771055	0.0731833	0.0618893	0.0779837
CGAACGCCCAGTGCCG-1	1	14	70	4337	8.37517	23501	10.0648	46.7895	54.9764	62.5633	73.1118	830	6.72263	3.53176	LN	0.325486	0.273732	0.0386655	0.170264	0.0856986	0.195698	0.0622955	0.244451	0.0365777	0.0862261	0.0864948	1.93511	3.32949	0.317975	0.0993491	3.24255	0.102232	0.105125	0.177331	0.0690773	0.0681593	0.0482916	0.065408	0.06288	0.0669901	0.0539643	0.0700614	0.0166617	0.0574481	0.056468	0.0658828	0.0852732	0.0600295	0.0798608
CGAAGTTGCTCTGTGT-1	1	33	35	1812	7.50274	5609	8.63231	46.3362	54.3947	62.6671	75.3432	340	5.83188	6.06169	LN	0.19584	0.0248883	0.0818758	0.00686993	0.00365343	0.00552381	0.00567392	0.0201041	0.000736744	0.00949074	0.00558013	0.543928	0.634357	0.109954	0.0085471	0.677328	0.0170082	0.00900067	0.00451349	0.034505	0.0332358	0.0422808	0.0158243	0.00900341	0.0111919	0.010061	0.0319643	0.00290095	0.0194058	0.0128468	0.0316579	0.0358991	0.0330758	0.0209514
CGAATGACGCATAATG-1	1	63	57	4894	8.49597	26249	10.1754	43.1369	50.84	59.2594	70.5589	879	6.77992	3.3487	LN	0.614398	0.24602	0.49005	0.138486	1.06991	0.452546	0.125567	0.69066	0.0930102	0.279536	0.142868	2.95875	1.34608	0.58636	0.329237	3.01678	0.143386	0.0862695	0.117562	0.0801867	0.096781	0.109626	0.0895137	0.0952138	0.0755628	0.0916892	0.105986	0.0259418	0.0947657	0.0581878	0.0819199	0.0842914	0.0734084	0.126472
CGACAGTTCGCGTTAT-1	1	36	42	2646	7.88118	9706	9.1806	45.7655	53.606	61.5599	73.0991	584	6.37161	6.0169	LN	0.296682	0.0528409	0.0232557	0.0263757	0.0370529	0.0276353	0.196448	0.0291461	0.0327775	0.0285799	0.0264297	0.46203	1.27843	0.245827	0.0322904	1.50865	0.0459976	0.0338319	0.0103088	0.0434402	0.0412747	0.0314772	0.0290495	0.0413264	0.0313437	0.0486472	0.0365656	0.0112267	0.0404973	0.0301588	0.0438731	0.0519897	0.0430977	0.03496
CGACATGCGATCTTCT-1	1	8	64	3147	8.05452	13054	9.47693	45.7791	53.6311	61.3605	72.6521	689	6.53669	5.27808	LN	0.171957	0.249505	0.0429696	0.059281	0.0237168	0.0827761	0.0367298	0.216589	0.00755502	0.0482793	0.0165348	0.815942	1.90238	0.150857	0.0377592	1.93369	0.0728184	0.0534237	0.142508	0.0501232	0.0592269	0.0484056	0.0563423	0.0356361	0.0414972	0.034837	0.0673816	0.00856515	0.043662	0.0219289	0.0535411	0.0615286	0.046966	0.0462805
CGACTCAGGATGTTAT-1	1	23	89	3717	8.22094	16428	9.7068	44.899	53.0497	60.756	71.7129	615	6.42325	3.74361	LN	0.698227	0.364191	0.0353864	0.0284218	0.02245	0.0280264	0.0463699	0.0978581	0.00749766	0.0235015	0.175437	1.24578	2.32428	0.339045	0.0425081	1.86811	0.0505587	0.056375	0.087747	0.0566352	0.072458	0.0444391	0.0419544	0.0254703	0.0289929	0.049892	0.0643071	0.00982591	0.0309645	0.0612303	0.0576027	0.0739122	0.0513303	0.046068
CGAGACCCTAGAGTGT-1	1	43	61	4497	8.41139	23854	10.0797	45.7324	53.119	60.7823	71.816	1049	6.95655	4.39759	LN	0.830332	0.0980657	0.0664123	0.0609363	0.870497	0.0991085	0.0579104	0.354836	0.0351386	0.281849	0.0761748	2.46679	1.64945	0.423426	0.471319	2.94744	0.132652	0.0700083	0.0657219	0.0704624	0.0543068	0.0589386	0.0529702	0.101324	0.0507014	0.046913	0.0849822	0.0163902	0.0745917	0.0524004	0.077387	0.079428	0.0673253	0.102779
CGAGAGATGTGAACCT-1	1	29	73	3955	8.28299	20945	9.9497	47.4481	55.7078	63.2466	73.9842	898	6.80128	4.28742	LN	1.31107	0.177679	0.0325288	0.0437746	0.0460968	0.0414113	0.0449224	0.169444	0.00728391	0.0947935	0.0286783	0.969022	3.1976	0.240832	0.0611566	2.50972	0.105434	0.0934492	0.0293108	0.0797404	0.063203	0.0393075	0.0430799	0.0516854	0.0377754	0.0505988	0.0673636	0.0109048	0.0596935	0.0362018	0.0695984	0.0743241	0.0477035	0.0643599
CGAGAGCTTTCACTAC-1	1	64	88	3082	8.03366	12448	9.4294	45.9512	53.9123	61.8091	72.9354	579	6.36303	4.65135	LN	0.259637	0.171868	0.0243695	0.0267768	0.0284072	0.0854342	0.102893	0.0901823	0.0149492	0.0391792	0.0180072	0.667323	1.83897	0.248004	0.071553	1.85343	0.0517277	0.0461002	0.0310022	0.054926	0.0595386	0.030362	0.0374737	0.0438464	0.0423723	0.0500117	0.0481396	0.0102913	0.0360266	0.0246693	0.043793	0.0553712	0.0452839	0.0522736
CGAGCGTTGATCAGCC-1	1	12	46	3776	8.23669	18165	9.80731	45.4225	53.4655	61.2386	72.5131	757	6.63068	4.16735	LN	0.753035	0.261421	0.126456	0.033595	0.0332068	0.051582	0.0755332	0.150417	0.0570824	0.117134	0.0309087	1.15986	2.53378	0.48463	0.0485723	1.82587	0.383386	0.0749143	0.173151	0.0661108	0.0668534	0.0690675	0.0352959	0.0519659	0.0396878	0.061199	0.0625821	0.0176809	0.0559354	0.0394598	0.0621422	0.0705677	0.0630661	0.0579498
CGAGCTGGGCTTTAGG-1	1	17	67	4076	8.31312	21010	9.9528	46.8348	54.95	62.7653	73.4365	683	6.52796	3.25083	LN	0.358247	0.11663	0.0370008	0.0500302	0.132997	0.154341	0.13973	0.164388	0.0252823	0.0718579	0.0290919	1.42603	3.0502	0.313648	0.0864075	3.19531	0.084991	0.0883554	0.102257	0.0749062	0.0658031	0.0451925	0.0595937	0.0606615	0.0586505	0.0639069	0.0647832	0.0150678	0.0556497	0.0311225	0.0676678	0.0809708	0.0522176	0.0711897
CGAGGCTAAATATGGC-1	1	29	71	4538	8.42046	27117	10.208	48.2428	56.2931	63.9082	74.2449	714	6.57228	2.63303	LN	1.65599	0.155492	0.0482613	0.0300826	0.0502028	0.0597121	0.0561317	0.0971199	0.0163443	0.0904229	0.022499	1.51326	3.5899	0.21485	0.067568	4.02053	0.0716203	0.210808	0.125912	0.0848116	0.0702256	0.0419933	0.0372508	0.0463872	0.0428333	0.0492315	0.060991	0.0116474	0.0472294	0.0263157	0.0681229	0.0873887	0.0571126	0.0507839
CGAGGGACTGCGGTCG-1	1	38	78	2409	7.78738	9463	9.15525	47.8178	55.9231	64.3242	75.8639	587	6.37673	6.20311	LN	0.262003	0.0686201	0.0793857	0.179076	0.0133329	0.0429063	0.0163724	0.139479	0.00114824	0.125037	0.00877321	0.718851	1.17375	0.0447525	0.0197389	1.04186	0.0649561	0.045298	0.0244488	0.0476003	0.0463658	0.0448307	0.0559705	0.0268738	0.0304725	0.0250636	0.0524242	0.00279946	0.0501356	0.0210202	0.0415942	0.0435671	0.0243884	0.0294257
CGAGTACTAAAGAGGA-1	1	45	35	4939	8.50512	30032	10.3101	47.3562	55.0513	62.5566	73.0621	1418	7.25771	4.72163	LN	1.21259	0.125418	0.080016	0.0517876	0.182391	0.0682626	0.10573	0.246029	0.0640122	0.22889	0.0594979	3.3489	2.29705	0.377988	0.496205	4.26993	0.214206	0.13198	0.112958	0.0990519	0.0687946	0.0564578	0.0571103	0.0770849	0.0579277	0.0734766	0.0839843	0.0203383	0.0767947	0.0470666	0.0797476	0.0902396	0.0681101	0.102614
CGAGTGCTATAGTTCG-1	1	10	38	5160	8.54889	30351	10.3206	44.8848	52.7231	60.5351	71.599	931	6.83733	3.06744	LN	0.757719	0.448269	0.0941432	0.27065	0.0775548	0.308503	0.0718208	0.702975	0.0517085	0.1717	0.18019	1.90255	4.82848	0.423765	0.120929	3.6535	0.137899	0.117116	0.170496	0.0867294	0.104929	0.0660744	0.0932098	0.057907	0.0728588	0.0594977	0.101922	0.018705	0.0761185	0.0690218	0.0924223	0.0975659	0.0745163	0.0940382
CGAGTTCTGTCCCACC-1	1	27	85	2428	7.79523	8878	9.09144	46.6434	54.4492	62.3789	74.4312	481	6.17794	5.41789	LN	0.475917	0.325045	0.0386887	0.0310823	0.0153954	0.00746716	0.016211	0.0330854	0.00943281	0.0128237	0.0261302	0.491996	1.0788	0.147726	0.031576	1.14661	0.0237266	0.0407977	0.00697252	0.041892	0.0576001	0.0366595	0.0361432	0.0293187	0.013673	0.0292041	0.0321267	0.0069505	0.0249235	0.0280306	0.042715	0.0447676	0.0410035	0.0294187
CGATACCTCGCGGACA-1	1	40	48	3163	8.05959	13226	9.49001	45.2215	53.5082	61.6513	72.8338	695	6.54535	5.2548	LN	1.03934	0.0351482	0.0739858	0.0393051	0.038657	0.0327306	0.0550784	0.256695	0.0134363	0.0388487	0.0785773	0.566881	1.71252	0.187694	0.0439831	1.55634	0.037681	0.0437376	0.0106749	0.055926	0.0350683	0.0491289	0.0483614	0.0593378	0.0330792	0.0373772	0.0650104	0.008778	0.0316403	0.0388249	0.0489395	0.0620198	0.0489833	0.0475697
CGATAGTCGTACTGCA-1	1	66	88	4096	8.31801	19682	9.88751	44.8735	52.7487	60.6544	71.6035	719	6.57925	3.65308	LN	0.988514	0.102168	0.0370168	0.0618637	0.0695849	0.149628	0.200493	0.0709123	0.0317397	0.107935	0.194408	1.16908	2.84811	0.286781	0.0831772	2.56987	0.0608316	0.0725093	0.127913	0.0748167	0.0640488	0.0671088	0.0580817	0.0545326	0.0529004	0.0728739	0.051796	0.0139366	0.0519124	0.0530948	0.0728099	0.0737283	0.0604622	0.0688443
CGATATTAGCCGCAGG-1	1	7	35	4106	8.32045	19313	9.86859	43.8099	52.0478	60.0217	70.9626	825	6.71659	4.27173	LN	0.591577	0.119003	0.168896	0.105668	0.138819	0.12962	0.159169	0.0921029	0.0350019	0.0563097	0.0482765	0.906021	3.56889	0.353064	0.0591399	1.98112	0.253988	0.139787	0.101023	0.0758798	0.0594419	0.0655516	0.0707145	0.0758805	0.0599205	0.0617998	0.0611061	0.0139123	0.0546255	0.0463942	0.0586388	0.0767779	0.0558603	0.0465704
CGATCCGACCCAGTGC-1	1	38	50	3475	8.15364	15076	9.62093	45.1313	52.9451	60.7456	71.9687	655	6.48616	4.34465	LN	0.458496	0.218825	0.0344169	0.0243052	0.0500574	0.0823318	0.101616	0.064252	0.114783	0.153786	0.01147	1.16892	1.63112	0.502333	0.0509408	1.86989	0.0916045	0.0293283	0.155926	0.0644634	0.0670022	0.0433062	0.0400387	0.0466696	0.0459974	0.0562082	0.0492087	0.0215861	0.0628943	0.0158781	0.0560797	0.062067	0.0611621	0.0587171
CGATTAAATATCTCCT-1	1	56	62	5365	8.58784	36412	10.5027	48.0666	55.9266	63.4791	73.6653	1072	6.97821	2.94408	LN	0.448916	0.621012	0.168869	0.0643549	0.112853	0.274013	0.0741437	0.336746	0.0359308	0.130785	0.233803	3.17	4.65319	0.597265	0.102083	5.24889	0.264856	0.151583	0.0902124	0.101575	0.100582	0.0759223	0.0532365	0.0670446	0.0789374	0.0562309	0.0952033	0.0185023	0.0726494	0.07602	0.0965573	0.106042	0.0841361	0.0742293
CGATTCGCCTGGCTGC-1	1	57	73	4256	8.35632	23004	10.0435	46.9005	54.6166	62.4326	73.3177	746	6.61606	3.24291	LN	0.462339	0.54911	0.0552531	0.0994387	0.0765994	0.138584	0.0634575	0.0810585	0.0314295	0.117321	0.102294	1.6487	3.56948	0.335282	0.05541	2.86746	0.108942	0.0800381	0.118076	0.0779608	0.0862823	0.0481702	0.0593401	0.0688315	0.0589393	0.0618546	0.061843	0.0151702	0.0609022	0.0563131	0.0675666	0.0804878	0.0587809	0.0509682
CGCAAACACGAGTTAC-1	1	27	37	2325	7.75191	8457	9.04287	45.9856	54.5229	62.8	74.7192	429	6.06379	5.07272	LN	0.380937	0.0747616	0.0137936	0.061192	0.0188619	0.0206287	0.00940851	0.102242	0.0154481	0.0290395	0.0108596	0.381696	1.08908	0.115574	0.0254804	1.36826	0.0841735	0.10227	0.0239407	0.0482418	0.0463356	0.0217339	0.0380143	0.033194	0.0270624	0.0142138	0.0504915	0.0100791	0.0312609	0.018501	0.0417275	0.0472764	0.0384862	0.0390861
CGCAATTACTTTCGGT-1	1	23	33	3926	8.27563	19928	9.89993	47.6164	55.6554	63.1774	73.7856	711	6.56808	3.56784	LN	0.690589	0.24137	0.127293	0.0264735	0.0337573	0.0430208	0.0783563	0.116103	0.0323756	0.0681334	0.0198611	1.42461	2.89691	0.329238	0.0300026	2.46606	0.100361	0.106275	0.0318029	0.072445	0.0669787	0.0568661	0.0300175	0.0484506	0.0326887	0.0519158	0.0566453	0.0171844	0.0505187	0.0267525	0.065609	0.0815717	0.0602726	0.0334949
CGCAATTAGGGTAATA-1	1	28	44	2465	7.81035	9021	9.10742	46.8795	54.8498	62.8201	74.1381	481	6.17794	5.332	LN	0.308085	0.0431444	0.0794611	0.095689	0.0243954	0.019229	0.0144743	0.0251317	0.00146512	0.0252626	0.0700743	0.751151	1.11851	0.119447	0.0455039	1.11582	0.0236386	0.0286782	0.0146353	0.0488196	0.0417178	0.0618322	0.0512698	0.0300877	0.0284823	0.0221829	0.0363439	0.00395493	0.03457	0.0391763	0.0430016	0.0451317	0.0423157	0.0421206
CGCAATTCTACAATAA-1	1	26	28	4423	8.3948	25996	10.1657	46.4187	54.2622	62.2019	73.1689	1111	7.01392	4.27373	LN	1.29804	0.273451	0.0517872	0.0287226	0.0464366	0.0262021	0.0567739	0.151942	0.0104821	0.103002	0.0476984	0.805029	5.41095	0.136648	0.069554	2.68569	0.116678	0.0852999	0.0712658	0.0824198	0.0939913	0.055657	0.0368277	0.0461939	0.0296219	0.053559	0.0751152	0.0112845	0.066315	0.0428696	0.0750166	0.0891398	0.0432604	0.0588681
CGCACATGTCCACTAC-1	1	39	87	3969	8.28652	19258	9.86573	46.0899	53.9568	61.455	72.1466	867	6.76619	4.50202	LN	0.914215	0.400262	0.12284	0.0347414	0.0354127	0.0652952	0.0744703	0.130775	0.0237553	0.0377309	0.0436137	1.03108	2.6084	0.369455	0.0439487	2.67445	0.0729588	0.107969	0.184223	0.0736876	0.0776659	0.0638544	0.0502147	0.0446689	0.049216	0.0528872	0.0703213	0.0145686	0.050889	0.0476816	0.0662357	0.0798213	0.0615679	0.0470629
CGCAGAAACATTTGCG-1	1	8	58	5479	8.60886	35340	10.4728	47.2043	54.7029	61.9242	72.459	1438	7.2717	4.06904	LN	1.07257	0.20755	0.233023	0.113718	0.128816	0.314798	0.186264	0.266459	0.0137973	0.107721	0.261526	2.5775	4.61779	0.532857	0.180888	4.7129	0.356635	0.437769	0.14614	0.109505	0.0886246	0.0915931	0.0838265	0.0763987	0.0858082	0.0850967	0.112365	0.0157784	0.064501	0.0783436	0.104351	0.0973996	0.0851017	0.099817
CGCATCATGGCTTCAG-1	1	9	85	1583	7.36771	4676	8.45041	48.1394	56.2874	64.2002	76.8392	300	5.70711	6.41574	LN	0.0501373	0.00486654	0.00352421	0.00454817	0.00461981	0.00410045	0.00554496	0.00590551	0.000379409	0.00273493	0.00911525	0.348885	0.650192	0.0185184	0.00350028	0.751074	0.00542486	0.00288079	0.00272944	0.0281769	0.0115699	0.0162985	0.0147497	0.0168321	0.0142756	0.0179324	0.0378195	0.00155572	0.00722886	0.0170061	0.0283693	0.0296153	0.0242026	0.0119734
CGCATGCCGAATGCGT-1	1	67	89	3446	8.14526	15220	9.63043	45.0591	53.0026	60.8739	72.1682	695	6.54535	4.56636	LN	0.786599	0.179193	0.0834736	0.13074	0.063884	0.166469	0.148624	0.255246	0.0180713	0.0453166	0.0311791	0.747054	2.20094	0.0776831	0.0464006	1.90728	0.041445	0.129812	0.118177	0.0600057	0.0673126	0.0620031	0.0662779	0.0478843	0.0588031	0.0608495	0.0704146	0.0120486	0.0411558	0.0393111	0.0600189	0.0678272	0.0361292	0.0425563
CGCATGGTGCGATGCT-1	1	40	66	3746	8.22871	18334	9.81657	47.6874	55.4653	62.8723	73.5464	806	6.69332	4.3962	LN	1.00153	0.212372	0.0346317	0.181197	0.071608	0.0423323	0.0338884	0.0967036	0.00649746	0.0850406	0.0902986	1.42432	1.89402	0.291348	0.0788037	2.45421	0.0904852	0.0623288	0.0456111	0.0685235	0.0721295	0.0450817	0.0631403	0.0606426	0.0383165	0.0393259	0.0714424	0.00894354	0.0593279	0.0520081	0.0580834	0.0701574	0.0549093	0.0605555
CGCATTAGCTAATAGG-1	1	27	57	3733	8.22524	16671	9.72149	44.5384	52.4744	60.2543	71.3574	664	6.49979	3.98296	LN	0.793368	0.0860925	0.461157	0.0871767	0.0751975	0.196027	0.200775	0.22509	0.00978381	0.121144	0.0346009	0.785757	2.37558	0.332917	0.106676	1.91768	0.156225	0.0507981	0.0390527	0.0680535	0.0555383	0.0816008	0.0860039	0.0676688	0.0595035	0.0677814	0.0737312	0.00925379	0.0637067	0.0467742	0.063268	0.0706437	0.0537775	0.0731606
CGCCATCCGATTATGA-1	1	24	80	2160	7.67833	7786	8.96021	47.6882	55.5741	63.6784	75.533	494	6.20456	6.34472	LN	0.375405	0.0197864	0.0461129	0.0154202	0.0251456	0.0147186	0.00595026	0.0223279	0.00086809	0.0144468	0.00612598	0.547025	0.921188	0.0977975	0.0246476	1.16793	0.0286247	0.0160729	0.0110564	0.0481227	0.0424859	0.056752	0.0402161	0.0353757	0.0241136	0.0141864	0.0302918	0.00290425	0.0521451	0.0213402	0.0395805	0.0417344	0.034655	0.0374938
CGCCCAGCACGCCTAG-1	1	59	51	4145	8.3299	21291	9.96609	47.3862	55.1266	62.6415	73.1201	710	6.56667	3.33474	LN	0.425913	0.204481	0.0708171	0.143758	0.0763873	0.158975	0.0412664	0.166725	0.0324701	0.100259	0.141189	2.03361	2.42555	0.315368	0.127563	3.06728	0.104457	0.0620346	0.0368546	0.0699144	0.0645418	0.0586796	0.0844767	0.0660204	0.0559284	0.0439076	0.0644951	0.0172313	0.0627417	0.0713645	0.0664231	0.0770018	0.0603222	0.0686715
CGCCCAGCGTTTCACG-1	1	65	89	3748	8.22924	17597	9.77554	45.2123	53.1227	61.2207	72.4555	857	6.7546	4.87015	LN	0.753432	0.29862	0.0863545	0.0553159	0.0367163	0.07932	0.0826993	0.16627	0.00970194	0.0531572	0.122879	1.2935	2.2803	0.228908	0.0622046	2.08615	0.338251	0.0833016	0.0847134	0.0659006	0.0741169	0.0449752	0.0532364	0.0371543	0.0446293	0.0613233	0.0729417	0.0122894	0.0507278	0.0581307	0.0690949	0.0679652	0.0519012	0.0557195
CGCCCGCTTCCGTACA-1	1	18	80	2070	7.63579	6685	8.80777	46.2229	54.3007	62.2737	74.196	367	5.90808	5.4899	LN	0.305896	0.135371	0.00987861	0.0288514	0.0084917	0.0112945	0.00896215	0.0241731	0.00219536	0.0111487	0.0116466	0.616735	0.669429	0.140949	0.0164472	0.800524	0.0823555	0.0134072	0.00781447	0.0417004	0.0478224	0.0198404	0.0364331	0.0194513	0.0276729	0.0240742	0.0256587	0.00747219	0.0227617	0.0229417	0.0334318	0.0370918	0.0325476	0.0325982
CGCCGCCCATGCCTGT-1	1	39	83	3660	8.20549	17638	9.77787	47.1992	55.0913	62.4504	73.4607	832	6.72503	4.71709	LN	0.993505	0.290618	0.197013	0.0707898	0.0679777	0.0284671	0.0395398	0.063472	0.0144392	0.0704464	0.035291	1.04238	2.16197	0.367177	0.0467719	2.48941	0.0747116	0.0629729	0.0181167	0.0752326	0.0662007	0.0720345	0.0647373	0.0482532	0.0294451	0.0371611	0.0558296	0.0118067	0.0560565	0.0361203	0.0671806	0.075893	0.0523541	0.0456502
CGCCTCCCTCCTCTAT-1	1	43	73	3881	8.26411	19119	9.85849	46.4407	54.2026	61.8704	72.7182	602	6.40192	3.1487	LN	0.692532	0.237223	0.0429203	0.0176442	0.0421865	0.0438078	0.0701625	0.113698	0.0198992	0.245021	0.0564949	0.994004	2.80025	0.430305	0.0690689	2.71505	0.0618185	0.0911415	0.0246954	0.065443	0.0770425	0.0423641	0.0260694	0.047545	0.0441675	0.0543751	0.0650653	0.0131834	0.0720644	0.046025	0.0597356	0.0732691	0.0581046	0.0642867
CGCGACCGCGACAGAT-1	1	59	81	3638	8.19946	16897	9.73495	46.819	54.6783	62.3069	73.2319	702	6.55536	4.15458	LN	0.711102	0.347793	0.124144	0.0869981	0.0266204	0.171139	0.0664026	0.153481	0.0262108	0.0793653	0.0280833	1.29896	1.57274	0.421126	0.0260705	2.17634	0.140224	0.0494262	0.108927	0.0704372	0.0697125	0.0642374	0.0582649	0.0295135	0.0532502	0.0543395	0.0628375	0.0145801	0.0506267	0.0318277	0.0627665	0.0615733	0.0602248	0.0308998
CGCGCATGTTTGATTG-1	1	50	54	3717	8.22094	16650	9.72022	45.4234	53.3934	61.1471	71.9279	702	6.55536	4.21622	LN	0.358151	0.340121	0.111391	0.102387	0.0538692	0.0964661	0.0508838	0.0542745	0.0429352	0.071082	0.0892768	1.02648	2.2858	0.335136	0.130067	2.35096	0.0624915	0.105633	0.0657073	0.0579543	0.0681956	0.0581667	0.0545476	0.0539117	0.0625575	0.0489591	0.0406275	0.0146764	0.0506173	0.0582618	0.0588557	0.0713251	0.0543948	0.0663426
CGCGCCCGACTTAATA-1	1	21	75	1950	7.5761	6151	8.72453	46.5778	54.3651	62.4939	74.8984	350	5.86079	5.69013	LN	0.147347	0.0320671	0.00687279	0.0111603	0.0897119	0.0114074	0.00828468	0.0427863	0.000832007	0.0191202	0.0278695	0.379242	0.750231	0.0322369	0.0248108	1.04045	0.0181451	0.0315524	0.0312366	0.0389539	0.0362105	0.0205669	0.0223752	0.0441411	0.0249126	0.0212958	0.0420544	0.00479489	0.0248341	0.0331215	0.0328665	0.0402922	0.0228299	0.0365818
CGCGGGAATTAGGCAG-1	1	28	80	1886	7.54274	6209	8.73392	47.5922	55.8061	63.8267	75.8254	313	5.74939	5.04107	LN	0.0887335	0.0166839	0.0136041	0.0145268	0.00841746	0.00477158	0.0117548	0.0177681	0.012898	0.00660564	0.00427461	0.410601	0.765258	0.0588714	0.0157253	1.14933	0.0129903	0.0146571	0.0126695	0.0288975	0.025564	0.0308019	0.0299672	0.0192385	0.0118516	0.037631	0.027328	0.00989793	0.0134613	0.0134047	0.0328335	0.0370144	0.0377453	0.0653481
CGCGTTCATGAAATAC-1	1	27	51	3580	8.1834	15683	9.6604	45.1827	53.3635	61.1108	72.1418	590	6.38182	3.76204	LN	0.289465	0.0754583	0.0302907	0.0337854	0.0380795	0.0274853	0.0597334	0.0856023	0.0344715	0.333472	0.100668	1.23562	2.16678	0.409492	0.0655619	2.17056	0.0878908	0.0474633	0.145234	0.0610143	0.0561756	0.0355544	0.0436802	0.0525334	0.0310803	0.0500963	0.0550395	0.013225	0.0585958	0.0532463	0.0611771	0.0653398	0.0645159	0.0622435
CGCTACCGCCCTATGA-1	1	2	42	4101	8.31923	20444	9.92549	45.6907	53.4827	61.3432	72.3097	735	6.60123	3.59519	LN	0.69818	0.2205	0.137738	0.030609	0.0894478	0.0455024	0.129638	0.160058	0.0198455	0.0650843	0.0602572	1.57562	2.95366	0.333411	0.0624428	2.46608	0.0787659	0.148522	0.0676123	0.0692003	0.0766521	0.0660551	0.0402408	0.0604556	0.035616	0.0609869	0.062529	0.0132741	0.0480585	0.0543328	0.0558664	0.0735479	0.0551206	0.0587953
CGCTACGGGACATTTA-1	1	38	48	2833	7.94944	10832	9.29035	44.8948	52.9081	60.9767	72.5258	489	6.19441	4.5144	LN	0.369146	0.0921679	0.208376	0.0161765	0.0457145	0.0278894	0.0894388	0.0433955	0.0612304	0.0952653	0.111507	0.795396	0.997849	0.281482	0.169019	1.36394	0.0663811	0.0365911	0.140472	0.0485777	0.0608052	0.0556073	0.0228379	0.0548673	0.0369903	0.0488831	0.0408186	0.014643	0.0544359	0.0422083	0.0416586	0.0421451	0.0467729	0.0649321
CGCTATACCGCCCACT-1	1	14	36	4769	8.4701	30526	10.3264	48.5324	56.5125	63.8145	73.9959	1007	6.91572	3.29883	LN	0.64037	0.383574	0.0853951	0.0726855	0.067988	0.11826	0.108264	0.264219	0.0770908	0.154575	0.0707334	2.67933	3.6535	0.466329	0.10425	4.45168	0.15151	0.107736	0.110667	0.097288	0.113143	0.0613044	0.0854348	0.0683533	0.0503432	0.0589058	0.0945058	0.0200724	0.0775782	0.0515482	0.0851719	0.0858934	0.0733766	0.0575863
CGCTATTCAATGTATG-1	1	19	31	4342	8.37632	24741	10.1163	47.8639	55.9719	63.5302	74.0067	867	6.76619	3.5043	LN	0.40812	0.13413	0.0364562	0.0266378	0.0732466	0.132866	0.0975511	0.137339	0.0358975	0.0800849	0.0614797	2.70757	2.79372	0.304026	0.0779283	3.36632	0.11847	0.171869	0.0576313	0.0670177	0.0647262	0.0333813	0.035539	0.0596882	0.0574476	0.0561385	0.0762237	0.0176335	0.061296	0.0606193	0.07245	0.0813096	0.0576597	0.0650032
CGCTATTCTTAGGCTC-1	1	38	60	3199	8.07091	13373	9.50107	45.876	53.5706	61.3101	72.8333	608	6.41182	4.54647	LN	0.438047	0.245241	0.070175	0.0452558	0.234374	0.0643707	0.040703	0.0641437	0.044102	0.0755235	0.0205791	1.10765	1.49176	0.197489	0.0655746	1.69781	0.0375519	0.0600869	0.0855363	0.0565281	0.0600002	0.0486134	0.0643681	0.0628691	0.0437945	0.0455034	0.0420925	0.0146656	0.0605233	0.0238609	0.0471864	0.0588524	0.0453178	0.0659837
CGCTCGACATAATGAT-1	1	21	45	3869	8.26101	13329	9.49777	33.7235	41.8711	51.4667	64.2434	325	5.7869	2.43829	LN	0.141653	0.0191357	0.032483	0.0827489	0.853093	0.323274	0.217042	1.34441	0.628421	0.110342	0.627149	0.969107	0.448973	1.04449	0.0204644	0.237995	0.0131946	0.020431	0.0233813	0.0424851	0.0329556	0.0523945	0.0555283	0.0772151	0.068548	0.0826027	0.0769143	0.0425266	0.0675671	0.0669981	0.0421275	0.0505889	0.0716939	0.0438706
CGCTCTCCGTAGATTA-1	1	33	37	1534	7.33629	4680	8.45127	48.3974	56.9872	65.3632	77.906	281	5.64191	6.00427	LN	0.0732326	0.0158256	0.00513747	0.00439851	0.0054349	0.00340557	0.00441277	0.00600916	0.000873821	0.00415115	0.00425953	0.333022	0.57553	0.050217	0.00998921	0.815228	0.109321	0.00648349	0.00523953	0.0302439	0.0271282	0.0215083	0.015515	0.027604	0.0143674	0.0327479	0.0151266	0.00342618	0.0143235	0.00804527	0.029622	0.0343658	0.0322402	0.156725
CGCTGAGGACGTCCAA-1	1	4	40	4074	8.31263	19205	9.86298	44.3426	52.2156	59.7813	70.9034	804	6.69084	4.18641	LN	0.694308	0.245437	0.0381048	0.0352614	0.170507	0.0859328	0.0353121	0.12163	0.0431061	0.030068	0.128855	1.31994	2.88777	0.478307	0.0809475	2.35527	0.140545	0.0613643	0.126457	0.0809354	0.0694988	0.0479723	0.0418786	0.0756587	0.0509223	0.0381207	0.0589509	0.0171624	0.0327271	0.0556168	0.0755746	0.076401	0.0622498	0.0493593
CGCTGTGACGCCGCAC-1	1	25	47	3586	8.18507	15492	9.64814	44.9264	53.2791	60.9411	71.7919	586	6.37502	3.7826	LN	0.551421	0.267577	0.0836478	0.145038	0.0535656	0.0725067	0.032995	0.0869001	0.0469781	0.055523	0.0236458	1.08678	2.12514	0.313855	0.0631537	1.72171	0.193833	0.090992	0.14177	0.0648032	0.0674965	0.0550684	0.0645181	0.0520746	0.0467065	0.0420424	0.0620251	0.0162402	0.0407739	0.0421445	0.0536825	0.0575595	0.0510653	0.0505501
CGCTGTGTGGATGTTG-1	1	59	43	5611	8.63266	39071	10.5732	48.3939	56.1439	63.6226	73.8758	1330	7.19369	3.40406	LN	0.52188	0.220041	0.202518	0.194603	0.141437	0.31673	0.212398	0.265171	1.6795	0.139191	0.118667	3.07959	3.85035	0.958168	0.370462	3.89219	0.3748	0.0944396	0.180324	0.104488	0.0832559	0.0970543	0.0974735	0.0818974	0.0814957	0.0859095	0.0968411	0.0836326	0.0805419	0.0607597	0.0936584	0.113629	0.103064	0.109695
CGCTTAGTATTGATAC-1	1	66	52	3046	8.02191	12617	9.44288	46.9367	54.6802	62.4871	73.3534	536	6.286	4.24824	LN	0.273896	0.12387	0.0377865	0.0263273	0.0408043	0.0536384	0.0180606	0.0526019	0.0323492	0.0890345	0.0307072	0.921694	1.63197	0.174212	0.0467938	1.94782	0.0404732	0.0689431	0.0818974	0.0556528	0.0562732	0.038263	0.033176	0.0474121	0.0461833	0.028546	0.043435	0.0145163	0.0524627	0.0423248	0.0522974	0.0534884	0.0428026	0.050603
CGCTTATTCCCGGTCG-1	1	42	30	4141	8.32893	21554	9.97836	45.908	53.6931	61.2369	72.2696	1104	7.0076	5.12202	LN	2.23762	0.103124	0.0653967	0.0447914	0.0388194	0.0490132	0.0334049	0.126907	0.0376882	0.0639483	0.0961978	1.31328	2.33252	0.343577	0.0834504	2.37876	0.291165	0.0801454	0.0868297	0.0726688	0.0594163	0.0469383	0.0400659	0.0398615	0.0379991	0.0326009	0.064312	0.0155054	0.0557705	0.0649005	0.070397	0.0747514	0.0597639	0.0690011
CGCTTCCACTGAAATC-1	1	18	42	4731	8.4621	26963	10.2023	47.0608	54.597	62.2075	72.7701	638	6.4599	2.36621	LN	0.523641	0.143028	0.103983	0.0631323	0.115343	0.114837	0.0771747	0.33564	0.0313125	0.258106	0.10286	3.92611	2.21006	0.475267	0.174763	2.81222	0.0848802	0.0888454	0.172939	0.0736258	0.0729202	0.071914	0.0594211	0.063513	0.0658564	0.0560263	0.0872252	0.0194351	0.0741003	0.052625	0.0746023	0.0921798	0.0761262	0.0837206
CGCTTTCATACCGGTG-1	1	14	50	3581	8.18368	16193	9.6924	46.0199	53.6713	61.434	72.5684	570	6.34739	3.52004	LN	0.20689	0.0713666	0.205802	0.25183	0.079046	0.273551	0.0248275	0.249902	0.0137848	0.239305	0.0502008	1.69916	1.57885	0.330066	0.0586046	2.10994	0.110394	0.0333269	0.0205296	0.0600518	0.0460462	0.0701079	0.075721	0.0484445	0.0614548	0.030369	0.072643	0.0113443	0.0611729	0.0381105	0.0597785	0.0629916	0.0560355	0.0722964
CGCTTTCTTGCATTCG-1	1	31	85	2297	7.73979	8328	9.0275	47.3343	55.0432	62.9683	74.6758	554	6.31897	6.65226	LN	0.108797	0.0381238	0.0128002	0.0331331	0.276688	0.0361962	0.0362457	0.0628732	0.00220171	0.0912171	0.00662732	0.980775	0.549652	0.0340116	0.0551742	1.23799	0.0226397	0.0157413	0.00845585	0.0359403	0.0421967	0.0213887	0.0564275	0.049638	0.0329269	0.0375632	0.0486764	0.00975507	0.0423301	0.0181734	0.0467806	0.0441639	0.0339723	0.037557
CGGAAAGAATCAAACG-1	1	58	48	4953	8.50795	27231	10.2121	44.8092	52.3448	60.1594	71.2056	880	6.78106	3.23161	LN	0.446235	0.37863	0.287415	0.334164	0.18207	0.164745	0.18302	0.539133	0.0275708	0.382779	0.141567	3.09863	2.30421	0.848895	0.433338	2.48885	0.137709	0.137449	0.265023	0.0809858	0.0832943	0.100106	0.0989449	0.0820161	0.0647259	0.0806619	0.110328	0.0141881	0.0928586	0.0670438	0.0804044	0.0885579	0.0839383	0.104262
CGGAACGTAAACATAG-1	1	47	45	4064	8.31017	17808	9.78746	41.9531	49.9607	58.3446	70.2493	533	6.2804	2.99304	LN	0.462407	0.0823113	0.238855	0.44801	0.193887	0.164847	0.128576	0.442066	0.829315	0.190055	0.118071	1.58952	1.12949	0.89324	0.206843	0.953059	0.0487655	0.0483009	0.350319	0.068125	0.0651709	0.0855832	0.0792613	0.0812633	0.0634825	0.0634483	0.0869666	0.0493656	0.0684836	0.0514174	0.0566776	0.0648137	0.0653229	0.0754923
CGGAGCAATTTAATCG-1	1	54	60	4709	8.45744	26651	10.1906	46.6099	54.4257	62.0727	72.684	1034	6.94216	3.87978	LN	0.773088	0.348255	0.0649329	0.074879	0.11943	0.228921	0.0685894	0.277793	0.0449756	0.120399	0.077653	2.5539	2.78228	0.462755	0.155585	3.80412	0.124957	0.244561	0.0537266	0.0787442	0.0869482	0.0586875	0.0717856	0.0771299	0.0662398	0.063899	0.0731022	0.0179561	0.0701858	0.0502921	0.0790589	0.0884033	0.0700305	0.0758425
CGGAGCATGGCGATCC-1	1	39	67	2857	7.95788	10793	9.28675	44.5381	52.5526	60.706	72.3988	466	6.14633	4.31761	LN	0.310605	0.0843228	0.0287235	0.0239042	0.0242039	0.030803	0.0159708	0.03234	0.00173077	0.0217977	0.0213594	0.51615	1.73256	0.239098	0.0319692	1.51394	0.0549368	0.0392084	0.0923867	0.0508894	0.0500352	0.0377633	0.0337459	0.030834	0.0329915	0.0345919	0.0306987	0.00465353	0.0284479	0.0307945	0.0484615	0.0471308	0.0443412	0.0302811
CGGAGCTTATAACACC-1	1	10	86	1941	7.57147	6280	8.74528	48.3439	56.1624	64.0605	75.6529	471	6.15698	7.5	LN	0.0580628	0.0539188	0.022268	0.0986557	0.0286548	0.00669247	0.010899	0.0295488	0.00699862	0.00907332	0.0109758	0.407885	0.73377	0.0406012	0.0386442	1.01511	0.0469185	0.0131884	0.0463832	0.0273205	0.0339332	0.0397833	0.0462202	0.0401622	0.00975312	0.0153452	0.0405062	0.00681412	0.0178014	0.0229137	0.0312642	0.0342894	0.021471	0.037618
CGGAGTTTGAGAGACA-1	1	30	34	1968	7.58528	6592	8.79376	46.9812	55.4308	63.7591	75.7737	338	5.826	5.12743	LN	0.0692527	0.0298101	0.065771	0.0340713	0.0136245	0.0615043	0.0136596	0.010847	0.00249573	0.0290635	0.0137176	0.338748	0.963192	0.0640247	0.0174842	1.026	0.0193137	0.180332	0.00856943	0.0367027	0.0317387	0.043693	0.0398081	0.0281459	0.0388036	0.0275574	0.0178129	0.00641686	0.0317081	0.0436937	0.0321396	0.0394766	0.0318301	0.0551381
CGGATCCTCAAGGACT-1	1	60	80	4206	8.34451	21954	9.99675	46.2695	54.0813	61.9978	72.9207	801	6.68711	3.64854	LN	1.2496	0.200234	0.149884	0.586685	0.121831	0.315327	0.0279374	0.326902	0.0108736	0.263388	0.040618	1.87946	1.50723	0.307258	0.0651913	2.95636	0.103889	0.0797934	0.17771	0.0723819	0.0705237	0.0706245	0.102863	0.0678929	0.0760587	0.0339259	0.0801455	0.00894573	0.0742956	0.0547111	0.0696115	0.0718004	0.0586507	0.0446646
CGGCAAACATCGTGCG-1	1	52	66	4364	8.38137	24197	10.094	48.2333	55.9243	63.2186	73.8439	975	6.88346	4.02942	LN	0.499981	0.293272	0.0453531	0.0360927	0.143286	0.129524	0.0464181	0.284658	0.0201153	0.0931502	0.0608874	1.8607	2.8348	0.413725	0.188976	3.6159	0.247987	0.173222	0.228464	0.0723216	0.0791118	0.0391695	0.0590819	0.0677931	0.0687059	0.0510788	0.0823304	0.0138006	0.0636782	0.0509978	0.0622555	0.0910621	0.0626586	0.0789494
CGGCACCGTTAGCGCC-1	1	11	89	2660	7.88646	10336	9.24348	46.459	54.9632	62.9354	74.3324	489	6.19441	4.73104	LN	0.386196	0.0609668	0.031109	0.036367	0.0285826	0.0211445	0.0110126	0.0491826	0.00345612	0.026026	0.0179748	0.669064	1.34075	0.15737	0.0451191	1.52713	0.184675	0.0426427	0.0656882	0.0493824	0.0391588	0.0434389	0.0459083	0.0328032	0.0260978	0.0184486	0.040493	0.00843069	0.0382882	0.0249058	0.0463313	0.0466907	0.0401741	0.0523421
CGGCCACGCACAAAGT-1	1	35	59	3261	8.0901	13948	9.54316	45.8775	54.1655	61.7866	72.9424	572	6.35089	4.10095	LN	0.507323	0.224196	0.0519636	0.0367702	0.095974	0.0554347	0.0294774	0.0848906	0.0263776	0.0346928	0.141877	0.951631	2.09367	0.162686	0.0523775	1.59194	0.0564127	0.117031	0.0452218	0.0576064	0.0637858	0.0495895	0.0513895	0.0595978	0.0424416	0.0334065	0.0546666	0.0123816	0.0413347	0.0496289	0.0540064	0.0567506	0.0475866	0.052087
CGGCCAGAGCGACCAT-1	1	67	49	3344	8.11522	14539	9.58466	47.149	54.8731	62.4527	73.5608	645	6.4708	4.43634	LN	0.427513	0.0817264	0.0379871	0.0175591	0.0381144	0.121321	0.0662406	0.123712	0.0171468	0.150941	0.0487857	0.874038	2.05649	0.271685	0.0378107	2.09049	0.0605086	0.0517923	0.0622006	0.0631136	0.0481746	0.0366288	0.0242311	0.0472527	0.0510103	0.0531608	0.0687345	0.0125205	0.0559101	0.0381847	0.0559888	0.0585848	0.0528845	0.0498729
CGGCGCCATCAATCCC-1	1	59	93	4205	8.34427	21183	9.961	46.915	54.5437	62.097	72.5723	991	6.89972	4.67828	LN	0.614572	0.233627	0.0850526	0.0581673	0.0916103	0.126998	0.035084	0.149836	0.0435584	0.101256	0.121227	1.66474	2.62813	0.314124	0.140456	2.8013	0.250331	0.249508	0.0740499	0.0727207	0.0760919	0.0564143	0.0492578	0.0698494	0.0545046	0.038404	0.0759315	0.0177024	0.0673498	0.0573566	0.0691417	0.070528	0.0560439	0.0823554
CGGCTCTTCGTCGAAC-1	1	8	86	1871	7.53476	6032	8.705	46.6512	54.9901	63.1631	75.5968	381	5.94542	6.31631	LN	0.146587	0.0190763	0.0133599	0.00693452	0.0109195	0.0321656	0.00512435	0.046307	0.000495633	0.0445895	0.00283949	0.5408	0.722764	0.0328159	0.0134389	0.877145	0.0951473	0.0183003	0.00869406	0.0362212	0.0279023	0.0320023	0.023544	0.0417622	0.0277071	0.014701	0.0388684	0.00176345	0.0323192	0.0128345	0.0349511	0.0354655	0.0242138	0.042013
CGGCTGCAAGATTAAG-1	1	4	68	4093	8.31728	21419	9.97208	47.6213	55.3901	62.692	73.3368	846	6.7417	3.94976	LN	0.319852	0.197281	0.0789047	0.0343964	0.0682649	0.0839742	0.0554059	0.09065	0.0215129	0.0652978	0.0345048	1.9806	2.62259	0.607427	0.0581812	3.02153	0.142298	0.26932	0.161235	0.0616283	0.0712269	0.0618993	0.04648	0.0608062	0.0582493	0.0555353	0.0576985	0.0127859	0.0487804	0.0341382	0.0665736	0.0773749	0.0689141	0.0475067
CGGCTTTGTATGATAA-1	1	8	56	4483	8.40827	25704	10.1544	47.9692	55.9135	63.1419	73.4711	909	6.81344	3.53641	LN	0.639216	0.164579	0.0998733	0.0999039	0.195486	0.0442793	0.0567237	0.32207	0.00736978	0.0420872	0.0414874	2.62226	2.9025	0.50044	0.0879997	2.94683	0.221451	0.131908	0.199814	0.0797239	0.0702525	0.0769039	0.066071	0.0791881	0.0417319	0.0462702	0.0739637	0.0102987	0.04027	0.0453797	0.0700653	0.0852621	0.0722368	0.0650803
CGGGAATTTATGTAAA-1	1	45	65	4243	8.35326	22262	10.0107	46.5771	54.3617	61.8273	72.6035	1009	6.91771	4.53239	LN	0.719936	0.275492	0.0825289	0.0487718	0.217135	0.114757	0.0776281	0.201111	0.0584673	0.0968032	0.0421799	1.63036	2.75843	0.432635	0.303744	2.79057	0.0989529	0.0929628	0.0553478	0.0741086	0.071751	0.0622267	0.0535465	0.0809387	0.0486965	0.0708506	0.0735379	0.0179621	0.0538172	0.0389571	0.0694649	0.0744468	0.0638007	0.0899664
CGGGAGCTTCAGTGTA-1	1	49	91	3395	8.13035	16085	9.6857	47.5909	55.6543	63.4318	74.3923	778	6.65801	4.8368	LN	0.769976	0.0798711	0.0190178	0.0714885	0.0293246	0.0472513	0.0578722	0.125499	0.00642987	0.0194765	0.0217936	1.03835	1.89922	0.300167	0.0275187	2.34246	0.164309	0.126818	0.0700147	0.0637229	0.0494782	0.0345754	0.0530741	0.042872	0.0339202	0.0449461	0.0549228	0.00928821	0.0269911	0.0389123	0.0532818	0.0532455	0.0540678	0.0382284
CGGGATCAATGTAAGA-1	1	23	59	3896	8.26796	19207	9.86308	46.5559	54.3292	61.8993	72.8276	772	6.65028	4.01937	LN	0.656299	0.113402	0.0722627	0.0590392	0.0672854	0.163621	0.0324032	0.295194	0.0200825	0.0333953	0.0922711	1.15136	2.86295	0.345312	0.0648091	2.33834	0.0867027	0.167748	0.162217	0.075371	0.0564441	0.0512998	0.0519597	0.0550969	0.0569927	0.0355502	0.0716662	0.0135355	0.0351393	0.049608	0.05912	0.0723084	0.0596804	0.0494642
CGGGCAGCTAAACCGC-1	1	32	56	4815	8.4797	29545	10.2937	47.6967	55.4882	63.1511	73.7147	1054	6.9613	3.56744	LN	2.28905	0.154551	0.206435	0.0710618	0.148715	0.28187	0.0876681	0.220428	0.0470916	0.0542665	0.0682776	2.31101	2.77516	0.540365	0.138171	3.46395	0.11332	0.136409	0.0849646	0.0962011	0.0629931	0.0845904	0.0642883	0.0740232	0.0736252	0.0679158	0.0802769	0.0164686	0.0419913	0.0464795	0.0815342	0.0886112	0.0712793	0.073094
CGGGCCTTCTTTGTAA-1	1	41	55	2480	7.81642	8848	9.08806	45.9426	54.1252	61.9914	73.7568	408	6.01372	4.61121	LN	0.553189	0.0231312	0.175404	0.0161316	0.0200833	0.0564125	0.0136785	0.0593355	0.0129525	0.0185785	0.0189161	0.643761	0.844288	0.196828	0.0313553	1.1852	0.0217576	0.0214343	0.0223358	0.0442118	0.0282947	0.056577	0.0265505	0.0318319	0.039066	0.030807	0.0457747	0.0101546	0.0322964	0.023469	0.0392441	0.0433332	0.0445486	0.0423672
CGGGCGATGGATCACG-1	1	69	75	4127	8.32555	20886	9.94688	47.1656	55.0895	62.6305	72.8383	791	6.67456	3.78723	LN	1.08923	0.220575	0.0620993	0.0258856	0.088874	0.175939	0.0846538	0.109019	0.046495	0.0429092	0.207027	1.44378	2.58264	0.239682	0.0955051	2.73075	0.0556848	0.0749292	0.0955605	0.072868	0.0657904	0.0488357	0.0343602	0.0637809	0.0648549	0.0598526	0.0640581	0.0160128	0.0343136	0.0681112	0.0650846	0.0732962	0.0558684	0.078124
CGGTACTAGAATCAAA-1	1	43	83	4571	8.42771	25999	10.1659	46.2287	54.2944	62.2255	72.9028	1072	6.97821	4.12324	LN	2.56441	0.628035	0.0412653	0.0668786	0.0779071	0.0484518	0.0812132	0.120361	0.016066	0.106343	0.0395626	1.36882	2.69179	0.219484	0.0714469	3.56737	0.220243	0.0666347	0.0542909	0.0827607	0.0820509	0.0506	0.0538631	0.0545382	0.0388166	0.0573531	0.0872991	0.00984461	0.0683106	0.0339259	0.0846316	0.0910709	0.0621083	0.0660918
CGGTCAAGTGGGAACC-1	1	26	80	1851	7.52402	6023	8.70351	47.6175	55.5703	63.739	76.0252	337	5.82305	5.59522	LN	0.14705	0.00914888	0.0052253	0.00265057	0.00561738	0.00415931	0.00821771	0.0121034	0.000666536	0.00552691	0.0036272	0.354621	0.944579	0.0922054	0.00891194	0.818824	0.00884234	0.00809205	0.00568618	0.0358199	0.0185292	0.0194016	0.00749628	0.0125615	0.0114462	0.0228158	0.0220158	0.00649097	0.0161616	0.0116979	0.0316426	0.0330743	0.0312705	0.0202436
CGGTCCGTCGCAAGCC-1	1	63	51	3284	8.09712	13545	9.51385	44.7028	52.44	60.502	72.1964	530	6.27476	3.91288	LN	0.333673	0.0763391	0.0601835	0.0659154	0.0670034	0.154131	0.0482347	0.0561684	0.00363384	0.0200413	0.0108237	0.944479	1.83673	0.193034	0.0411934	1.5604	0.057596	0.642883	0.0357545	0.0646318	0.0519072	0.0502538	0.0418236	0.0605329	0.0483821	0.0432253	0.0430259	0.00941425	0.0271102	0.0206014	0.0502393	0.0580735	0.0462301	0.0400725
CGGTCTATCAACCCGT-1	1	18	82	3476	8.15393	15467	9.64653	46.0917	54.2251	62.003	72.8002	658	6.49072	4.25422	LN	0.470641	0.086383	0.102918	0.0518037	0.0470916	0.152808	0.113742	0.0544323	0.0281868	0.0755512	0.0253016	0.972755	2.35213	0.298591	0.0531298	1.88548	0.0459714	0.12111	0.0582018	0.0607675	0.061921	0.0478566	0.045621	0.0618447	0.0532696	0.0581458	0.0460381	0.0129662	0.0378019	0.040094	0.0519862	0.0576565	0.051826	0.0511433
CGGTGCAGATAGAACG-1	1	42	36	4325	8.3724	24076	10.089	46.752	54.7309	62.5851	73.2555	1031	6.93925	4.28227	LN	2.15285	0.409986	0.110986	0.157733	0.0597452	0.0888096	0.166771	0.101166	0.0950783	0.0451838	0.0276689	1.771	1.61491	0.470325	0.0959849	3.47622	0.165252	0.0875229	0.0628359	0.0821644	0.0808295	0.0676456	0.076966	0.0696317	0.0455273	0.0725939	0.0613464	0.0193854	0.0458824	0.0298757	0.0637975	0.081125	0.0721279	0.0744303
CGGTGCGCGTTGGTCC-1	1	49	39	4144	8.32966	20098	9.90842	45.5767	53.3585	60.9563	71.9176	931	6.83733	4.6323	LN	0.352793	0.498005	0.0723189	0.0735101	0.153797	0.244757	0.0719826	0.328591	0.069554	0.0745763	0.0239933	1.7901	2.17621	0.626535	0.0799558	2.43056	0.0790595	0.093534	0.100955	0.0661857	0.0810465	0.0604351	0.0654011	0.0697052	0.0682129	0.0601202	0.0835193	0.0200116	0.0518688	0.0356096	0.0675441	0.0656102	0.0663628	0.0619758
CGGTGTACTTGATCCC-1	1	17	31	3646	8.20166	17666	9.77945	47.798	55.9832	63.7552	73.95	781	6.66185	4.42092	LN	0.434811	0.0915431	0.131951	0.0441916	0.0544653	0.0388772	0.0183576	0.176967	0.0322107	0.0571508	0.0234101	1.46414	2.36761	0.260518	0.0381182	2.33546	0.0965147	0.0486482	0.13661	0.0722177	0.057639	0.0677409	0.0488932	0.048506	0.0410019	0.0323887	0.0683935	0.0125378	0.0580295	0.0268808	0.0585497	0.0667765	0.0481715	0.0593256
CGTAACTTCGACACTT-1	1	68	50	4117	8.32312	20654	9.93571	47.1289	54.9434	62.4625	73.0657	908	6.81234	4.39624	LN	0.932344	0.180133	0.0504103	0.120993	0.0528337	0.0644907	0.0394142	0.152057	0.0250259	0.122556	0.0553176	1.24082	2.66629	0.41939	0.0602366	3.01412	0.236624	0.0769653	0.100265	0.0813689	0.0685104	0.0574356	0.06395	0.0574623	0.0418927	0.0373248	0.0782532	0.0157785	0.055259	0.0475396	0.070402	0.0668132	0.0682302	0.0667998
CGTACCTGATAGGCCT-1	1	22	68	2923	7.98071	12346	9.42117	46.8897	55.1434	63.2837	74.3399	613	6.42	4.96517	LN	0.312514	0.0349235	0.0178015	0.0117871	0.0230139	0.0285524	0.0157417	0.0258209	0.00884825	0.265548	0.0555897	1.31435	1.3658	0.0742123	0.0302773	1.76751	0.0678529	0.0209505	0.0163903	0.0563316	0.0364136	0.0298032	0.0212525	0.0405435	0.0341218	0.0209754	0.0317954	0.00824146	0.0545806	0.039004	0.0516131	0.0495316	0.0407638	0.0371469
CGTAGCGAATTGTCAG-1	1	13	71	4071	8.31189	19223	9.86391	45.3519	53.514	60.875	71.7162	760	6.63463	3.9536	LN	0.590421	0.238659	0.0488097	0.213255	0.231427	0.0714585	0.0593207	0.129524	0.0282253	0.0579048	0.0225318	1.40211	2.81407	0.433713	0.101637	2.05466	0.142011	0.0978109	0.211199	0.0700109	0.071385	0.0508061	0.0811467	0.0845712	0.0453265	0.0475969	0.0725578	0.0143636	0.0472317	0.0285276	0.0681914	0.0680175	0.0696893	0.0624869
CGTAGCGCCGACGTTG-1	1	7	53	4046	8.30573	20006	9.90384	45.5013	53.329	60.9667	72.0784	756	6.62936	3.77887	LN	0.496993	0.297076	0.0298889	0.0292132	0.0702791	0.146654	0.0394127	0.108666	0.033029	0.0801587	0.0211162	1.79997	2.9801	0.47525	0.192221	2.07047	0.0786447	0.069099	0.0784869	0.0727581	0.073084	0.0422276	0.0321395	0.0461926	0.0601787	0.0471643	0.0622708	0.0149846	0.0562235	0.0352456	0.0637095	0.0743023	0.0597705	0.0832395
CGTATTAAGAGATCTA-1	1	32	54	4379	8.3848	22909	10.0393	45.4974	53.5816	61.3165	72.0677	878	6.77878	3.83255	LN	1.58107	0.221507	0.0354435	0.109923	0.106055	0.0734013	0.0687239	0.118521	0.0424189	0.288918	0.0547843	1.29752	2.97801	0.401233	0.100216	2.85195	0.0972837	0.0730091	0.0376081	0.0900632	0.0788972	0.033225	0.0646404	0.0707864	0.0542658	0.0539351	0.0695999	0.0182431	0.0687885	0.0427528	0.060614	0.076896	0.0618242	0.0728045
CGTCACGTCCATTGGT-1	1	47	51	4490	8.40983	23142	10.0494	43.2806	51.1537	59.23	70.6594	836	6.72982	3.61248	LN	2.94296	0.0659645	0.0666988	0.0832631	0.200848	0.0427811	0.216535	0.532857	0.0423106	0.129805	0.0548989	1.37055	1.56989	0.825558	0.0918937	2.29918	0.0659854	0.0865226	0.208918	0.0862191	0.0511083	0.0796616	0.0613547	0.0885417	0.0405533	0.0698253	0.0894587	0.0142078	0.0602556	0.0487392	0.0804701	0.0785714	0.0770234	0.0758916
CGTCAGTGCGCACAAG-1	1	11	49	3790	8.24039	15975	9.67884	42.1283	49.7277	58.1659	69.8592	441	6.09131	2.76056	LN	0.236413	0.0754302	0.232827	0.16439	0.108385	0.381829	0.0759959	0.558477	0.0366562	0.136271	0.0432601	1.65859	1.04055	0.548275	0.183231	1.814	0.163639	0.175292	0.323743	0.058603	0.0520455	0.0741089	0.0712548	0.0724954	0.0716475	0.0545057	0.0836938	0.0166184	0.0677639	0.0413385	0.0545488	0.0640908	0.0620194	0.0766118
CGTCGCATGTGAGCCA-1	1	65	77	3582	8.18396	14934	9.61146	43.7056	51.52	59.6022	71.066	451	6.11368	3.01995	LN	0.329435	0.0636957	0.0264571	0.0271689	0.414659	0.0882575	0.13372	0.105272	0.110253	0.0680424	0.109768	1.67486	1.36784	0.462873	0.0881295	1.37699	0.051662	0.0508106	0.336958	0.0654102	0.0631917	0.0339923	0.0382743	0.074536	0.0461977	0.0584501	0.0490938	0.0213919	0.0492652	0.0576252	0.0592299	0.0552465	0.0587679	0.052217
CGTCGTCCTTCGCGAA-1	1	56	76	3867	8.26049	19257	9.86568	46.6739	54.3854	62.3929	73.7706	527	6.2691	2.73667	LN	1.11446	0.150338	0.0694573	0.0615634	0.0722803	0.0241852	0.0466678	0.331317	0.0139209	0.0395447	0.0760654	1.79977	1.35884	0.666162	0.064895	2.54928	0.114691	0.0518364	0.108911	0.0704321	0.0726078	0.0494001	0.0586146	0.0603827	0.0262777	0.0527876	0.0679172	0.0110302	0.0349976	0.0490005	0.0650963	0.0729479	0.0677765	0.0519911
CGTCTGGAAGGGCCCG-1	1	16	62	4094	8.31752	20225	9.91472	46.5909	54.3239	61.7256	72.445	640	6.46303	3.1644	LN	0.558261	0.336608	0.111315	0.0569451	0.0476176	0.0843024	0.0243895	0.0548222	0.0162732	0.185461	0.0621989	1.30964	2.90519	0.540404	0.10422	2.60426	0.0457953	0.0709451	0.155728	0.0740695	0.079948	0.0684727	0.0627991	0.0425172	0.0499847	0.0271602	0.0441395	0.013299	0.0603821	0.04672	0.0630784	0.0692113	0.0657463	0.0676609
CGTGAAGTTAATTCAC-1	1	40	56	2305	7.74327	7777	8.95905	45.5703	53.4525	61.399	73.1387	369	5.9135	4.74476	LN	0.249422	0.115523	0.0767866	0.115733	0.0226305	0.0584641	0.0200713	0.0369105	0.0037468	0.0311993	0.110907	0.585149	0.644161	0.149742	0.060297	1.24541	0.0159043	0.0302758	0.0783429	0.0433473	0.043745	0.0563404	0.0582962	0.0322375	0.0364889	0.029613	0.0405856	0.0049928	0.0305824	0.0429344	0.036039	0.0386146	0.040659	0.0504406
CGTGACATTGGGTCGT-1	1	15	83	3763	8.23324	17203	9.7529	44.1667	51.7177	59.6466	71.348	556	6.32256	3.23199	LN	0.243274	0.138981	0.0525449	0.157665	0.0809153	0.158649	0.21182	0.187344	0.0152057	0.143512	0.260459	2.08271	1.6543	0.610338	0.369035	1.63537	0.0467824	0.0436218	0.0895998	0.05739	0.0602747	0.0472691	0.0652139	0.0676309	0.0568588	0.0736982	0.0647815	0.015596	0.0617701	0.0631187	0.0632048	0.070195	0.0633137	0.0809014
CGTGACCAGTCCTCTG-1	1	63	55	3026	8.01533	12370	9.42311	45.6669	53.4762	61.8836	73.2579	447	6.10479	3.61358	LN	0.263636	0.06919	0.349898	0.0200666	0.0944043	0.116634	0.0260033	0.131418	0.00283872	0.0499347	0.0481474	1.39647	0.819394	0.254364	0.0445189	1.70421	0.0397478	0.17353	0.0530392	0.0548218	0.0580786	0.0744713	0.0304183	0.0565993	0.0471804	0.0416333	0.0592044	0.00608696	0.0656928	0.0422994	0.0434836	0.048634	0.0446732	0.0379631
CGTGCAGACTGGGACA-1	1	40	74	1181	7.07496	3357	8.1191	48.585	56.9258	66.4879	79.714	237	5.47227	7.05987	LN	0.0296394	0.00156991	0.00222208	0.00225714	0.00212411	0.0019891	0.0017528	0.00172533	0.000116192	0.00167349	0.000430009	0.367733	0.278755	0.00372905	0.00162046	0.539686	0.00513029	0.00194975	0.00290334	0.0241689	0.0060742	0.00904369	0.0125048	0.00993212	0.00814802	0.0183674	0.00505091	0.00117345	0.0170005	0.00216107	0.0260708	0.0273973	0.00892567	0.00869503
CGTGCATTGTCGACGC-1	1	39	31	4343	8.37655	22452	10.0192	45.8801	53.3316	61.0458	72.0604	721	6.58202	3.2113	LN	1.73435	0.195332	0.064772	0.0729358	0.090084	0.0849018	0.0485027	0.139523	0.0399632	0.092069	0.152827	1.83616	1.93541	0.380639	0.385202	2.49064	0.0987094	0.130955	0.208784	0.0859421	0.0801388	0.0568431	0.0533591	0.0664517	0.0602664	0.0499348	0.0748784	0.0160794	0.0550031	0.0540748	0.0737762	0.0815243	0.0633256	0.0884769
CGTGCCCTCCCGAAGA-1	1	43	77	3202	8.07184	14143	9.55705	46.9985	55.3348	63.2256	73.9871	530	6.27476	3.74744	LN	0.664976	0.15536	0.0443137	0.0367547	0.0208688	0.0202847	0.0542113	0.0411421	0.00323985	0.0175066	0.110387	0.961429	1.9124	0.112751	0.0379459	1.88679	0.253573	0.0506051	0.0820902	0.0635864	0.0569922	0.0439122	0.0390457	0.0526342	0.0274273	0.0486919	0.0324919	0.00613655	0.0272039	0.0515178	0.0566057	0.0562615	0.0374081	0.0447824
CGTGGTACCCAAAGGC-1	1	66	42	4231	8.35043	21586	9.97985	47.0629	54.767	62.2904	72.7972	918	6.82329	4.25276	LN	0.335812	0.0960201	0.0380103	0.0320232	0.0737623	0.164161	0.0479779	0.348133	0.0224456	0.223061	0.0541538	1.41517	3.07602	0.349509	0.0662015	3.10413	0.0955498	0.10451	0.240586	0.0744909	0.0542631	0.0430712	0.0348914	0.0583523	0.0648531	0.0502537	0.08815	0.014127	0.0776895	0.0562962	0.0625877	0.0764926	0.0563732	0.0516468
CGTGTCCCATTCGCGA-1	1	28	40	1159	7.05618	3074	8.03106	47.8855	56.4411	65.1919	78.5621	155	5.04986	5.04229	LN	0.0197435	0.00189891	0.0014059	0.00205187	0.00135277	0.00109815	0.00467815	0.00166863	0.000254939	0.00490244	0.00289975	0.0593306	0.605734	0.00391671	0.000780981	0.489617	0.00256756	0.00303677	0.0011513	0.0174031	0.011004	0.00483712	0.0198089	0.0100609	0.00505457	0.0289874	0.00524606	0.00189126	0.109596	0.0273475	0.0198031	0.0255586	0.00862801	0.00240562
CGTTAATGTCCCGACG-1	1	59	87	3192	8.06872	13771	9.53039	46.8085	54.6874	62.2831	73.6112	660	6.49375	4.79268	LN	0.427504	0.0659309	0.0290319	0.131657	0.0429592	0.0272	0.0878715	0.107937	0.0346325	0.116906	0.0403095	1.23026	1.45764	0.214797	0.0340511	1.91168	0.136536	0.0308469	0.0141849	0.0589277	0.0460808	0.0350202	0.0586354	0.0447509	0.0263221	0.0464173	0.0611395	0.0135346	0.0504846	0.0346134	0.0524764	0.056692	0.0440529	0.0472042
CGTTAGCTCACAACTG-1	1	14	90	2483	7.81763	9032	9.10864	46.0917	53.8308	61.5921	73.461	486	6.18826	5.38087	LN	0.227576	0.177359	0.00991219	0.0126357	0.0294188	0.010631	0.0142602	0.0278215	0.00204471	0.113768	0.0159847	0.58478	1.40295	0.114961	0.058779	1.07281	0.0573226	0.0309179	0.0267177	0.0433516	0.0497981	0.0190062	0.0334961	0.0277733	0.0328363	0.0274066	0.0339573	0.00425785	0.0450362	0.0241447	0.0420144	0.0426858	0.0416016	0.0453863
CGTTCAGACCCGCGAA-1	1	65	61	3526	8.1682	14999	9.61581	44.2163	52.0235	60.0307	71.6514	659	6.49224	4.39363	LN	0.404794	0.0839242	0.169307	0.159866	0.14993	0.232591	0.0242305	0.336792	0.0165248	0.0340991	0.0649928	1.23256	1.53914	0.625352	0.156206	1.57762	0.324638	0.0560075	0.0762255	0.0562092	0.0587265	0.0703581	0.0678385	0.0697644	0.0591053	0.0372353	0.0746772	0.0122416	0.0333994	0.0465572	0.0463086	0.0533199	0.0630659	0.0717689
CGTTGAATACCGCGCT-1	1	57	77	4443	8.39931	24610	10.1109	46.3958	54.3925	62.3527	72.9785	650	6.47851	2.6412	LN	0.746162	0.119447	0.114963	0.0398631	0.251804	0.447682	0.0523806	0.507916	0.0115384	0.146231	0.0984543	2.66383	1.82095	0.301544	0.315586	3.125	0.0972341	0.197961	0.0695366	0.0849486	0.0708655	0.0707328	0.0460254	0.0943278	0.0865762	0.0516087	0.0835682	0.0112374	0.0639531	0.0671678	0.0754395	0.0802764	0.0562243	0.0941838
CGTTGAGCGACCGTCG-1	1	44	74	3400	8.13182	15721	9.66282	47.7005	55.4227	63.1003	73.8312	481	6.17794	3.0596	LN	0.677886	0.0698122	0.0409239	0.0396441	0.0567508	0.0310804	0.0498581	0.135438	0.00829597	0.0548459	0.0261138	1.25189	1.90105	0.279142	0.0647411	1.92083	0.149047	0.030637	0.0593831	0.064908	0.0549241	0.0595039	0.0371576	0.0544816	0.0400363	0.041854	0.056722	0.00970598	0.0531311	0.0303656	0.063548	0.0686393	0.049991	0.0559062
CGTTGCCCGCGTGGGA-1	1	65	45	4379	8.3848	22866	10.0374	45.9897	53.9054	61.165	72.0852	856	6.75344	3.74355	LN	0.823665	0.193003	0.0985487	0.0719931	0.1237	0.0845267	0.105134	0.143463	0.0313186	0.0570634	0.0373354	1.81402	2.89724	0.349241	0.143974	3.10454	0.0822015	0.380057	0.129625	0.0745023	0.0830659	0.067918	0.070708	0.0742668	0.0507272	0.0586058	0.0735757	0.0154221	0.0481427	0.0358416	0.0755006	0.0850766	0.0650561	0.0847598
CGTTGTCGGCAATTGA-1	1	64	66	4060	8.30918	19049	9.85482	44.0338	51.8715	59.9874	71.2163	915	6.82002	4.8034	LN	0.337838	0.0532805	0.156188	0.0652521	0.684307	0.497235	0.157138	0.589691	0.25263	0.0703148	0.18264	1.39704	1.39311	0.725996	0.112486	2.33933	0.268478	0.0378697	0.0467068	0.0643971	0.0460336	0.0610484	0.0597788	0.0889711	0.0832343	0.0670365	0.0910061	0.035597	0.0562826	0.0625638	0.062739	0.0633047	0.0719036	0.0725765
CGTTGTTTCAATTCCC-1	1	34	40	1732	7.45761	5376	8.58989	46.968	55.0223	63.3743	76.3393	458	6.12905	8.51934	LN	0.351019	0.0155352	0.102268	0.00658061	0.0187617	0.0129027	0.00923613	0.128918	0.000956159	0.00942156	0.00962094	0.234565	0.608631	0.0497537	0.00878907	0.713451	0.0159536	0.00808644	0.00867446	0.0329461	0.0294532	0.0377743	0.0242149	0.0309315	0.0167406	0.0194817	0.0450224	0.00373177	0.0242221	0.0168361	0.0267209	0.0306854	0.0311185	0.0141037
CGTTTAAGCGGAGCAC-1	1	13	59	3741	8.22738	17143	9.7494	45.9255	53.9987	61.5412	72.4786	651	6.48004	3.79747	LN	0.376349	0.342755	0.0446533	0.0569488	0.0632477	0.0720576	0.108337	0.0552449	0.0318111	0.0313096	0.0780448	1.51022	2.22586	0.44798	0.0467501	2.13185	0.0475224	0.105673	0.153664	0.0671566	0.0664295	0.0464628	0.0575023	0.0572124	0.0476489	0.0583299	0.0441979	0.0135331	0.0327824	0.0584798	0.0635776	0.0687791	0.0576702	0.0437333
CGTTTCACTTCGGGCG-1	1	18	92	3639	8.19974	17032	9.74291	45.9723	54.2332	61.5782	72.3403	656	6.48768	3.85157	LN	0.623125	0.431412	0.0820103	0.067712	0.0591961	0.122456	0.0328953	0.0819588	0.00828911	0.0776889	0.035652	1.37844	2.17717	0.329645	0.0968311	2.18182	0.0494026	0.0488264	0.0398245	0.063652	0.0687472	0.0501862	0.0565174	0.0492228	0.0504677	0.0437753	0.0582241	0.0120082	0.0497764	0.0597379	0.0602828	0.0574635	0.0493647	0.0668893
CGTTTCGCTCATTACA-1	1	35	49	2931	7.98344	11298	9.33247	44.9637	52.8412	61.0019	72.889	598	6.39526	5.29297	LN	0.323505	0.0854668	0.10185	0.0163895	0.323032	0.235318	0.0217945	0.0571235	0.049283	0.116031	0.12085	0.903177	1.10991	0.21424	0.0934821	1.37874	0.043705	0.0477419	0.0288974	0.0467168	0.0514481	0.049996	0.0248535	0.0719809	0.0506824	0.0417274	0.0480866	0.0140366	0.0515173	0.0557032	0.04845	0.045978	0.04879	0.0556114
CGTTTGTGTAGAGGGT-1	1	55	41	3951	8.28198	19703	9.88858	47.2415	55.1439	62.6301	73.263	599	6.39693	3.04015	LN	0.598896	0.0991664	0.0346263	0.0414619	0.0337553	0.128881	0.0604388	0.278829	0.0289953	0.0481111	0.0274016	1.69858	2.39964	0.312205	0.0393862	2.60534	0.103	0.122059	0.166056	0.0811802	0.0592275	0.0386533	0.040855	0.0435048	0.0466179	0.0495752	0.0840169	0.0143588	0.0435762	0.0275207	0.0619791	0.070326	0.056565	0.0469938
CTAAACGGGTGTAATC-1	1	4	42	4561	8.42552	24842	10.1203	46.0792	53.9812	61.4363	72.0151	915	6.82002	3.68328	LN	0.774127	0.490518	0.041678	0.037849	0.0306932	0.103176	0.0457537	0.196171	0.076969	0.367486	0.038053	2.04526	3.22637	0.441524	0.0423387	3.04226	0.213008	0.126768	0.119904	0.0773256	0.0896309	0.0496314	0.0449671	0.037	0.061926	0.0427166	0.0814998	0.0224785	0.0881968	0.0364913	0.0726361	0.0755234	0.0656141	0.0411553
CTAAAGAATGCCTACT-1	1	36	36	3795	8.2417	20295	9.91818	46.8342	55.2993	63.188	74.1661	1163	7.05962	5.73048	LN	1.53568	0.192181	0.0321951	0.151062	0.0527472	0.123166	0.0299081	0.0371142	0.0627191	0.0527038	0.0488261	0.977466	2.22675	0.14424	0.0620299	3.00355	0.234112	0.0417138	0.0439106	0.0728078	0.0716914	0.0399762	0.0690933	0.0480342	0.0539192	0.0351498	0.0392209	0.0183632	0.0436774	0.0379015	0.0668169	0.0703569	0.0417245	0.0616949
CTAAAGGGAAATAGGA-1	1	44	62	4148	8.33062	21891	9.99388	47.5675	55.5251	63.1538	73.6467	923	6.82871	4.21634	LN	0.315464	0.113404	0.0453899	0.227161	0.0581039	0.083506	0.0770367	0.135714	0.0658594	0.097096	0.0809616	1.68899	2.99783	0.451926	0.074861	3.13375	0.177801	0.13028	0.050825	0.0661666	0.0558275	0.055249	0.0716714	0.0632536	0.0701554	0.0523507	0.0643968	0.020002	0.0593915	0.050523	0.0666022	0.0753762	0.0603533	0.0549954
CTAAATCCTATTCCGG-1	1	26	84	2253	7.72046	7702	8.94937	47.1566	55.0247	62.8538	74.3703	490	6.19644	6.36198	LN	0.25046	0.0583201	0.0656764	0.0278787	0.011711	0.0290384	0.0232087	0.182955	0.00463635	0.0268286	0.0111375	0.568473	0.878289	0.106421	0.020298	0.996121	0.0384011	0.0207659	0.0169085	0.0406292	0.0356259	0.0526444	0.0325927	0.0209939	0.0307128	0.032584	0.0506675	0.00798394	0.0263462	0.0254344	0.0370306	0.042598	0.0358878	0.0291376
CTAACCGCGCGCCCGT-1	1	37	35	3614	8.19285	15806	9.66821	45.2739	53.0874	60.8756	71.8714	720	6.58064	4.55523	LN	0.830312	0.163164	0.0493353	0.13839	0.0450946	0.0412045	0.0567645	0.0457817	0.141801	0.0302433	0.0974498	0.832277	1.72101	0.379677	0.230212	2.07942	0.330523	0.1158	0.0393044	0.063676	0.0615791	0.0585303	0.0702225	0.0600568	0.0491515	0.0439599	0.0363746	0.0220623	0.0327023	0.0548887	0.0624891	0.0595903	0.0524098	0.077186
CTAACTGGTCCGGTTC-1	1	50	36	4721	8.45999	26703	10.1926	47.3168	55.2709	62.4836	73.0929	962	6.87005	3.60259	LN	0.436602	0.123117	0.0844189	0.116006	0.118006	0.0813265	0.0741073	0.613481	0.183646	0.0784565	0.0785462	2.07794	3.54585	0.477546	0.0874395	3.51537	0.157362	0.127074	0.189335	0.0827857	0.0640052	0.0635646	0.0785936	0.0822455	0.0545724	0.0523135	0.0939584	0.0303611	0.0604971	0.0513801	0.0734532	0.0928938	0.0701385	0.0580301
CTAAGGGAATGATTGG-1	1	44	72	4431	8.39661	24076	10.089	46.4363	54.2989	61.9995	72.836	731	6.59578	3.03622	LN	0.876038	0.447553	0.0924801	0.061416	0.0541319	0.0943832	0.0342523	0.370798	0.114674	0.124861	0.0282669	1.55403	3.51721	0.388133	0.0929578	2.68379	0.174324	0.0675017	0.04604	0.0761662	0.0921355	0.0618772	0.0451846	0.0564317	0.0538228	0.0416784	0.0934771	0.021376	0.05843	0.0351036	0.0701261	0.0880474	0.0623919	0.0706617
CTAATTCGCACGCGCT-1	1	28	34	2516	7.83082	9493	9.15841	47.4771	55.5989	63.215	74.4759	554	6.31897	5.83588	LN	0.238229	0.036898	0.0133812	0.0120493	0.0184288	0.0367379	0.0143636	0.020008	0.00562022	0.139413	0.00650213	0.719358	1.31336	0.0222441	0.0192527	1.2875	0.213075	0.0388102	0.0551264	0.0446065	0.0334133	0.0237542	0.0225099	0.0359381	0.0425927	0.0445186	0.0239487	0.00935602	0.046506	0.0108535	0.0446779	0.0486754	0.020058	0.0320028
CTACAAGAAATAACCC-1	1	58	40	5475	8.60813	35989	10.491	46.2252	53.8665	61.441	71.9775	1523	7.32909	4.23185	LN	0.671823	0.224753	0.167291	0.0649391	0.282226	0.103521	0.176869	0.514284	0.0682496	0.175817	0.326769	2.85128	4.70717	0.510866	0.493429	4.1982	0.243035	0.241034	0.533012	0.100269	0.0916665	0.0988614	0.0618814	0.113893	0.0630564	0.0992566	0.112047	0.0211726	0.0878499	0.0892379	0.0918427	0.105658	0.0846537	0.119971
CTACACTAGCTTGTTC-1	1	4	38	3925	8.27538	17826	9.78847	44.5136	52.3673	59.9798	71.2667	790	6.6733	4.43173	LN	0.430341	0.196175	0.0771044	0.094483	0.248231	0.0550681	0.0887546	0.103066	0.0246143	0.0664567	0.0212268	1.16063	2.86364	0.340545	0.0607747	2.16074	0.154318	0.0661642	0.209096	0.0691776	0.079573	0.0582691	0.0607232	0.0706797	0.0402404	0.0511007	0.0598319	0.0134628	0.0486613	0.0251517	0.0696635	0.0663278	0.0594742	0.0550302
CTACGAACTAGGTCGA-1	1	5	73	4161	8.33375	21000	9.95233	46.3476	54.4667	61.7714	72.3524	897	6.80017	4.27143	LN	0.530521	0.19747	0.106086	0.147503	0.099931	0.101769	0.0715665	0.154127	0.00484791	0.165766	0.0535363	1.25029	3.52398	0.325873	0.106536	2.47919	0.129461	0.0586279	0.130067	0.0820292	0.0736539	0.0577534	0.0678615	0.0704631	0.0512411	0.0536723	0.0715715	0.00742021	0.0622878	0.0512377	0.0753039	0.0714746	0.0580541	0.0643469
CTACGCACGGAGTACC-1	1	35	57	3283	8.09682	13862	9.53698	46.1694	53.9965	61.5351	72.4787	609	6.41346	4.39331	LN	0.618589	0.118748	0.0214593	0.0158869	0.0428025	0.0867525	0.0839668	0.112288	0.0282706	0.0391796	0.0111408	0.887148	1.57669	0.267883	0.142296	2.07759	0.0604451	0.109562	0.0815457	0.0598503	0.066039	0.0467452	0.0344898	0.0550637	0.0433506	0.0542886	0.0661858	0.012059	0.036138	0.0194746	0.0513979	0.0539142	0.0459505	0.069626
CTACGCCATTTCCGAT-1	1	12	80	1823	7.50879	5861	8.67625	47.0739	55.3489	63.6581	76.2327	344	5.84354	5.86931	LN	0.1458	0.0290183	0.0044084	0.00597339	0.00523879	0.00797644	0.00473252	0.0273989	0.000588194	0.0121319	0.00646017	0.491802	0.638722	0.0613487	0.00723412	0.997564	0.0110863	0.0149484	0.00402336	0.0378138	0.0375534	0.0145444	0.0160542	0.0177415	0.0184161	0.0112797	0.0382335	0.00209389	0.0269328	0.024856	0.0318507	0.0355875	0.0288215	0.0156184
CTACTCAAGGTATAGT-1	1	60	42	4133	8.327	21166	9.9602	45.8046	53.9261	61.7311	72.6354	899	6.80239	4.24738	LN	0.51573	0.0731754	0.0824356	0.0529726	0.0811822	0.117547	0.041711	0.172904	0.082662	0.162412	0.0363486	1.21687	3.55571	0.45256	0.185298	2.35285	0.11301	0.0565388	0.0684694	0.075667	0.0576185	0.0504106	0.0571627	0.0614619	0.0542669	0.044752	0.0722452	0.0207936	0.0629795	0.0406402	0.0666387	0.0802951	0.0622917	0.0781362
CTACTCTAGGCCCGGC-1	1	31	25	3551	8.17527	17932	9.7944	49.3921	57.0544	64.7056	75.0613	995	6.90375	5.54874	LN	0.410835	0.0884668	0.088731	0.0534911	0.0802535	0.0352323	0.0433771	0.140171	0.00876917	0.0510253	0.0736625	1.53619	2.11903	0.13033	0.0679344	2.66582	0.121759	0.063474	0.0212654	0.0675994	0.0524639	0.0586092	0.0574018	0.053655	0.0330214	0.0480753	0.0674951	0.0121037	0.0382806	0.0425881	0.0581432	0.0693447	0.0442935	0.0535328
CTACTGCCACCTGACC-1	1	27	63	4889	8.49495	23780	10.0766	41.2195	48.9066	56.947	68.196	660	6.49375	2.77544	LN	2.3637	0.197376	0.0310551	0.030643	0.278976	0.0584261	0.0591818	0.238378	0.0151414	0.311462	0.086227	1.19387	2.12637	0.574886	1.46832	2.58831	0.0759347	0.189511	0.131681	0.0864525	0.0734339	0.0437032	0.0382625	0.0959932	0.0558952	0.0635263	0.0788452	0.0132396	0.079058	0.0538658	0.0812376	0.0859306	0.0660862	0.119443
CTAGATTTACGACGGC-1	1	42	74	4611	8.43642	25237	10.1361	45.9286	53.6752	61.2672	72.2431	730	6.59441	2.89258	LN	0.706829	0.15083	0.142948	0.0336592	0.0732015	0.040479	0.0502689	0.351688	0.0432633	0.156708	0.0464809	1.97143	3.46231	0.612381	0.119385	3.04517	0.0774213	0.473147	0.168952	0.0884819	0.0643666	0.0737565	0.0433651	0.059817	0.0355061	0.0461198	0.086145	0.0174573	0.0860099	0.0455969	0.0826107	0.0895903	0.0699559	0.0821263
CTAGCATAGTATAATG-1	1	34	66	3627	8.19644	15881	9.67294	44.7894	52.8619	60.6385	71.8909	808	6.6958	5.08784	LN	1.31016	0.248683	0.0451443	0.0170267	0.0862227	0.100387	0.0469777	0.524245	0.0146148	0.130977	0.0372512	0.407932	2.01284	0.197077	0.127462	2.06469	0.0595749	0.144331	0.0645282	0.068424	0.0764047	0.0432116	0.0240965	0.0680754	0.0470686	0.042115	0.0751258	0.00957767	0.061245	0.0352011	0.0560712	0.0670804	0.059427	0.0661187
CTAGGCGCCCTATCAG-1	1	51	91	3679	8.21067	15644	9.65791	43.6973	51.3743	59.6075	70.8387	667	6.50429	4.26362	LN	0.60203	0.136104	0.186937	0.0745933	0.1543	0.341946	0.145141	0.186793	0.0052668	0.0712051	0.136839	1.34706	1.63943	0.18058	0.0822019	1.71102	0.0964864	0.157183	0.247303	0.0608848	0.0628529	0.0761477	0.0598559	0.0756929	0.0662274	0.0611876	0.0665327	0.0106911	0.0636299	0.0523325	0.0588651	0.058468	0.0459002	0.0517526
CTAGGTTCGGACGTGA-1	1	58	70	4241	8.35279	22120	10.0043	46.9892	54.9819	62.3237	72.8843	726	6.58893	3.2821	LN	0.407241	0.478411	0.0969171	0.119491	0.0932073	0.22475	0.0769297	0.0803184	0.00890551	0.0482493	0.0713127	1.45451	3.34666	0.463806	0.0968765	2.84843	0.14011	0.0944686	0.104758	0.0836628	0.0870636	0.0662977	0.0779831	0.060325	0.0679976	0.0614252	0.061988	0.0105345	0.0394724	0.0504394	0.0758159	0.0810391	0.0645988	0.0557107
CTAGTAGAAAGGGATT-1	1	63	81	3479	8.15479	14690	9.59499	44.6562	52.6481	60.8577	72.049	664	6.49979	4.52008	LN	0.64094	0.071398	0.214294	0.0350138	0.410062	0.154529	0.0653563	0.26075	0.105111	0.0657917	0.0493865	1.23382	1.03156	0.339254	0.0711066	1.70061	0.102713	0.218424	0.102519	0.0604054	0.0493126	0.0770785	0.0366824	0.0711876	0.0647179	0.0499482	0.0725945	0.0219743	0.0500709	0.0474082	0.05319	0.0622129	0.0596584	0.0643524
CTAGTATTCGGAATTA-1	1	14	80	2211	7.70165	7511	8.92426	46.4785	54.6532	63.1607	74.3177	362	5.8944	4.8196	LN	0.0604193	0.0403861	0.0186082	0.0309887	0.0176928	0.00914853	0.0133202	0.023754	0.00193244	0.033442	0.0105426	0.414546	1.28315	0.111678	0.0126376	1.06567	0.19058	0.0159224	0.00689012	0.0343978	0.049347	0.0257022	0.0425328	0.0321142	0.0200637	0.0248689	0.0264237	0.0054406	0.037551	0.0209245	0.0451383	0.0459409	0.0387584	0.0232081
CTAGTCACGTCTTAAG-1	1	37	69	2847	7.95437	11785	9.37467	46.1434	54.6882	62.4353	73.7802	605	6.40688	5.13364	LN	0.394929	0.0887192	0.113643	0.018892	0.172013	0.0179996	0.0390221	0.041411	0.00195636	0.0207533	0.0195674	0.601829	1.86358	0.171023	0.0250942	1.47461	0.0342756	0.0392741	0.0407801	0.0545111	0.046523	0.0592954	0.0251742	0.0604818	0.0270431	0.0402997	0.0407889	0.0061425	0.0251095	0.0244285	0.0496921	0.0521454	0.0450569	0.0302819
CTAGTGAAGGACAGGA-1	1	34	38	2100	7.65017	7663	8.94429	48.1926	56.5444	64.5178	76.0929	725	6.58755	9.46105	LN	0.249558	0.037632	0.0925882	0.0418568	0.0453326	0.0574669	0.00634392	0.162191	0.00172796	0.0161204	0.0244487	0.497678	0.540488	0.0751301	0.0297013	1.47559	0.0549846	0.0199017	0.0110222	0.0414422	0.0383703	0.0512666	0.0460784	0.048372	0.039444	0.0206472	0.0460651	0.00614018	0.0221035	0.0359871	0.0328022	0.043071	0.0358553	0.0308404
CTAGTTACAACCCGGT-1	1	53	67	4603	8.43468	27836	10.2341	48.5235	56.373	64.0034	74.2061	1077	6.98286	3.86909	LN	0.37817	0.240167	0.093614	0.0864267	0.0776531	0.184122	0.112821	0.133831	0.0664472	0.0672667	0.0392882	2.7599	3.00542	0.504541	0.057822	3.91481	0.372718	0.0559977	0.207878	0.0841476	0.0817051	0.0970156	0.0656434	0.0595477	0.0705151	0.072427	0.0753571	0.019958	0.0524488	0.040697	0.0749129	0.0975103	0.0694921	0.0535301
CTAGTTGGGCCCGGTA-1	1	26	68	4368	8.38229	22937	10.0405	46.401	54.3837	61.9741	72.4332	866	6.76504	3.77556	LN	1.68109	0.164591	0.106076	0.0435724	0.0545856	0.0696464	0.0350116	0.273119	0.0331009	0.0901043	0.0460087	1.24115	2.52961	0.402141	0.112886	3.27711	0.190404	0.188126	0.171816	0.0956474	0.0844813	0.0678912	0.0519507	0.0543696	0.0441502	0.041894	0.0834933	0.0137544	0.0556721	0.0459171	0.0755711	0.0877616	0.0598819	0.092013
CTATCGACGAAATACA-1	1	53	93	3153	8.05643	12766	9.45462	43.8195	51.8957	59.9875	71.7139	371	5.91889	2.90616	LN	0.456656	0.176685	0.0671676	0.0318816	0.0184085	0.0464449	0.0227115	0.0764121	0.013962	0.188617	0.0271263	1.1939	1.33583	0.378145	0.022272	1.58311	0.0404833	0.0921188	0.103629	0.0555871	0.0616918	0.0458426	0.0311885	0.032141	0.0359682	0.0322189	0.0529395	0.0124556	0.054705	0.0829151	0.0513558	0.0567401	0.0524833	0.0321564
CTATGCCCGAATGCAA-1	1	63	59	4812	8.47908	22134	10.0049	39.4687	47.5332	56.5917	68.1395	756	6.62936	3.41556	LN	0.377743	0.095245	0.903051	0.0353467	1.39682	0.450629	0.153386	0.662171	0.0582402	0.435839	0.124267	2.74545	0.957276	0.606551	0.212648	1.6907	0.165892	0.116308	0.309684	0.0707018	0.0588068	0.11042	0.0529381	0.100974	0.0836101	0.0709905	0.0911696	0.0220378	0.0903411	0.0747092	0.0728564	0.0719164	0.0830978	0.1043
CTATGTCACTAGCCCA-1	1	30	66	4435	8.39751	24421	10.1032	46.8531	54.9036	62.3685	72.9823	810	6.69827	3.31682	LN	1.05804	0.162165	0.0869792	0.0830975	0.0480801	0.0772901	0.0450301	0.0826316	0.0231442	0.236335	0.0611147	1.58892	3.48528	0.328093	0.091966	3.32922	0.114299	0.0990955	0.0930084	0.0857297	0.0662018	0.0554567	0.0730696	0.0467221	0.0445536	0.0408641	0.0631515	0.0123871	0.0707934	0.0469448	0.0787543	0.0892633	0.0567286	0.0915748
CTATGTCTATTGAAAC-1	1	11	55	3851	8.25635	18386	9.8194	45.9915	53.9759	61.4326	72.4954	720	6.58064	3.91602	LN	0.483715	0.211814	0.104571	0.0691916	0.0504077	0.0440615	0.145075	0.0900892	0.0375941	0.0828161	0.0531337	1.22914	2.54763	0.306343	0.127695	2.57134	0.0573371	0.224415	0.119268	0.0748819	0.0724403	0.062205	0.0712144	0.047713	0.0385852	0.0646903	0.0606572	0.0159385	0.0511355	0.0517861	0.065262	0.0670043	0.0578522	0.0697156
CTATTCATGTGTCCCA-1	1	52	62	4447	8.40021	23198	10.0519	45.8962	53.6598	61.2855	71.8769	803	6.6896	3.46151	LN	0.94141	0.253914	0.385038	0.048791	0.254926	0.275629	0.0886514	0.12543	0.0361783	0.105058	0.0348299	2.14518	2.41643	0.442084	0.0869301	2.86867	0.0818749	0.137085	0.12362	0.088374	0.0694898	0.0957375	0.0484144	0.0852819	0.0687208	0.0563992	0.0731891	0.0173429	0.0596395	0.0655323	0.0715272	0.0791611	0.063486	0.071408
CTATTTGCTTGGAGGA-1	1	70	64	3497	8.15995	14840	9.60515	44.6698	53.1132	60.6941	71.6644	647	6.47389	4.35984	LN	0.492733	0.173173	0.0713506	0.0350741	0.0408674	0.0889354	0.0333509	0.121646	0.0323393	0.0477945	0.0493331	0.743782	2.39136	0.323154	0.0499059	1.84523	0.058452	0.0838147	0.212666	0.0685737	0.0585119	0.0608541	0.0476043	0.0410042	0.0542043	0.0373408	0.0609242	0.0134594	0.0440585	0.0384199	0.0566758	0.0635704	0.0544861	0.0415483
CTATTTGGTTACGGAT-1	1	36	82	3452	8.147	15875	9.67256	46.948	54.6835	62.5008	73.789	894	6.79682	5.6315	LN	0.83274	0.188788	0.0218243	0.0741554	0.18802	0.104989	0.11368	0.0605314	0.0552961	0.147782	0.0333343	1.20766	1.22215	0.254676	0.0620779	2.21361	0.239016	0.0410275	0.0483884	0.0643497	0.0619684	0.0369739	0.0507661	0.0674391	0.0457395	0.059813	0.0465699	0.0168458	0.064758	0.0334448	0.0569903	0.0591501	0.0546924	0.0577572
CTCAACTAACCCGGAT-1	1	63	85	4985	8.51439	31508	10.358	46.4549	54.5163	62.3461	73.1465	1108	7.01121	3.51657	LN	2.79866	0.584677	0.0592423	0.0446528	0.0852992	0.0977666	0.0542993	0.129994	0.0316123	0.137559	0.0587505	1.93447	3.08339	0.490303	0.086555	4.13281	0.229314	0.0850877	0.0783963	0.0862864	0.0955411	0.05969	0.0497133	0.0645764	0.0585359	0.0492833	0.0771332	0.0167693	0.067896	0.0567229	0.083157	0.0887432	0.0733583	0.0592558
CTCACATTTACTAAAT-1	1	62	68	3583	8.18423	11841	9.37941	31.5852	41.0692	51.7017	64.7158	298	5.70044	2.51668	LN	0.102013	0.0201687	0.123152	0.0105362	2.19675	0.188139	0.247146	1.06577	0.341402	0.0394802	0.162809	1.01578	0.24381	0.179706	0.0635651	0.276393	0.0317149	0.019842	0.323898	0.0423134	0.0313329	0.0610272	0.0250404	0.0761515	0.0653735	0.063772	0.0805691	0.0360538	0.0538764	0.0583331	0.0497539	0.04503	0.058	0.0629247
CTCACTGTGATACTTA-1	1	63	75	3010	8.01003	9747	9.18482	36.4728	44.8343	54.6322	67.508	227	5.42935	2.32892	LN	0.129679	0.0150889	0.264287	0.0279832	0.366713	0.508379	0.0290727	0.64835	0.191781	0.244431	0.0784461	1.02128	0.518622	0.573751	0.0252113	0.335866	0.015463	0.0202264	0.0193162	0.0432808	0.0285589	0.0669598	0.0574464	0.0569288	0.0620431	0.0299159	0.0681826	0.0282356	0.066058	0.0420548	0.0474716	0.0434971	0.0627161	0.0271583
CTCATGGCTCACAATC-1	1	13	63	4765	8.46926	26942	10.2015	46.5036	54.1311	61.5173	72.0956	942	6.84907	3.4964	LN	0.955655	0.240826	0.0775456	0.0761163	0.0846109	0.127484	0.0599789	0.20708	0.0632171	0.0686083	0.0328532	1.69109	3.99132	0.572136	0.154786	3.25703	0.0777717	0.360064	0.185979	0.093519	0.0767796	0.0658975	0.0576088	0.065338	0.0653176	0.0553702	0.0890653	0.0207601	0.0521519	0.0552738	0.0846264	0.0876168	0.0684706	0.0852733
CTCATTGCTCTAACAA-1	1	60	78	4448	8.40043	26002	10.166	47.0348	55.0419	63.3336	74.1943	793	6.67708	3.04977	LN	0.643744	0.201028	0.122347	0.023443	0.210985	0.189562	0.15983	0.385977	0.136009	0.0576971	0.0334331	3.44769	1.4925	0.652478	0.219821	3.26534	0.255937	0.114867	0.194842	0.081324	0.084497	0.0674671	0.0323205	0.0769743	0.0662553	0.0769691	0.0861267	0.024902	0.0497919	0.0508891	0.0752062	0.0861927	0.0738962	0.0889506
CTCATTTGATGGGCGG-1	1	22	62	2960	7.99328	11451	9.34592	44.6424	52.6417	60.641	72.2382	505	6.22654	4.4101	LN	0.149731	0.0478567	0.040552	0.067308	0.0218248	0.185639	0.0556637	0.098284	0.0409167	0.0269768	0.0966896	1.03398	1.48931	0.239508	0.025864	1.25603	0.0454311	0.19043	0.086347	0.0464679	0.0358737	0.0389795	0.0515438	0.0355504	0.0525829	0.0417427	0.0478972	0.016768	0.0338671	0.0437787	0.0476946	0.0531126	0.046885	0.0409631
CTCCGCCCACATGAGG-1	1	43	39	4467	8.4047	25000	10.1267	46.352	54.396	62.336	73.04	1063	6.96979	4.252	LN	2.1046	0.259803	0.14349	0.2714	0.19426	0.0512252	0.0403343	0.115219	0.0651913	0.0497197	0.103038	1.80248	2.35095	0.418481	0.0962121	3.17844	0.136655	0.124336	0.070651	0.0838453	0.086696	0.0853695	0.0893883	0.0718644	0.0477917	0.0422821	0.05739	0.0176261	0.0427512	0.0638864	0.0718977	0.080995	0.0669251	0.063396
CTCCGGCCTAATATGC-1	1	19	59	3856	8.25764	18563	9.82898	46.4203	54.0484	61.6118	72.6122	661	6.49527	3.56085	LN	0.342093	0.246299	0.0850064	0.0315008	0.119403	0.0627053	0.0282774	0.155963	0.00758137	0.0470239	0.0504209	1.33752	2.77836	0.336765	0.0824125	2.62676	0.151372	0.0691395	0.05278	0.0674999	0.0716605	0.0627745	0.0382945	0.0602541	0.0472618	0.0349432	0.0731617	0.00850238	0.0515016	0.03937	0.0631187	0.0639605	0.0633971	0.0578617
CTCCTCCAGCTCACAC-1	1	62	50	4226	8.34925	21370	9.96979	44.5905	52.8264	60.7394	71.6285	757	6.63068	3.54235	LN	0.513205	0.102979	0.0522091	0.0413387	0.0821472	0.0263716	0.150532	0.141444	0.034033	0.240708	0.0280348	0.954539	4.51621	0.347363	0.125059	2.10996	0.0610376	0.0747236	0.110734	0.0759354	0.0638828	0.0586868	0.0545424	0.0566412	0.0313409	0.0711553	0.0720163	0.0163942	0.065316	0.0411186	0.0784788	0.0784901	0.0603964	0.0730478
CTCGAGGTCGAACAGT-1	1	29	59	4314	8.36985	20137	9.91036	43.363	51.1198	59.0555	70.1693	614	6.42162	3.04911	LN	1.21891	0.118617	0.0220694	0.0395138	0.172164	0.14934	0.054964	0.54976	0.0129656	0.051145	0.0593416	1.4486	1.83258	0.851052	0.695974	2.07479	0.171628	0.247893	0.0541042	0.0727357	0.0662844	0.0281519	0.0476707	0.0857513	0.0548385	0.0574221	0.0985131	0.0165806	0.0459697	0.0477747	0.0688055	0.0696252	0.0753523	0.10776
CTCGCACCTATATAGT-1	1	24	68	3164	8.05991	12495	9.43316	43.8255	51.9648	59.952	71.5726	557	6.32436	4.45778	LN	0.266803	0.139892	0.122123	0.134252	0.116351	0.301232	0.0357928	0.120097	0.00404578	0.036432	0.0272119	1.15224	1.46707	0.320451	0.138041	1.30415	0.0426039	0.046552	0.0496259	0.0527665	0.0524166	0.0532683	0.0591616	0.0627836	0.0554293	0.0481447	0.057294	0.0117792	0.0340617	0.0389291	0.0560539	0.0539048	0.0496701	0.0662191
CTCGCCGAATGTAGGG-1	1	60	64	4961	8.50956	28481	10.257	45.7428	53.4321	61.1144	71.8514	832	6.72503	2.92125	LN	1.3297	0.32672	0.0666771	0.0464258	0.180942	0.102583	0.192999	0.159081	0.0164554	0.117537	0.120106	2.12445	2.96094	0.342695	0.210492	4.44002	0.179727	0.475941	0.191356	0.0916709	0.0969778	0.0552496	0.0515679	0.0884635	0.0604865	0.0773834	0.0714209	0.0143348	0.0812493	0.0515883	0.0827421	0.100572	0.0725105	0.0864716
CTCGGTACCACTGCTC-1	1	41	81	4263	8.35796	22521	10.0222	46.6631	54.7533	62.2175	72.5101	767	6.64379	3.40571	LN	1.57599	0.131688	0.0725328	0.0650807	0.0755324	0.17293	0.0665286	0.068327	0.0390502	0.161488	0.0746141	1.29151	2.852	0.316431	0.0762146	3.05841	0.0494419	0.118	0.052143	0.0878184	0.0695319	0.0532094	0.0589172	0.0641125	0.0647218	0.0544411	0.0457189	0.0157794	0.0723731	0.0515629	0.0661124	0.0769708	0.0613108	0.0592779
CTCGGTCCGTAGCCTG-1	1	18	50	3530	8.16934	14308	9.56864	41.5851	49.7484	58.7154	70.8415	453	6.1181	3.16606	LN	0.192432	0.0483481	0.235258	0.0249084	0.0466301	0.608957	0.0772139	0.834512	0.156814	0.0810098	0.0703893	1.52487	0.90355	0.58928	0.0637657	1.45557	0.0604511	0.0547445	0.115926	0.0557088	0.049544	0.0678172	0.0394629	0.0611635	0.0654251	0.0551816	0.0879323	0.0272236	0.0490379	0.0510311	0.0493601	0.0626185	0.0613174	0.0539569
CTCTACATCCTGCGTG-1	1	72	66	4160	8.33351	18426	9.82157	42.9882	51.1451	58.8191	69.9501	684	6.52942	3.71215	LN	1.05246	0.256985	0.271763	0.179333	0.114785	0.181144	0.043381	0.122767	0.0464657	0.176278	0.066417	1.04266	2.23156	0.370992	0.163872	2.08514	0.0717178	0.390978	0.191807	0.0632075	0.0812228	0.0772444	0.0743345	0.0787526	0.0727635	0.0382443	0.063422	0.01669	0.0707619	0.0506854	0.0560056	0.0628429	0.0626519	0.0869113
CTCTAGCCCTCGGAAA-1	1	66	90	4172	8.33639	20978	9.95128	45.5143	53.6991	61.1498	71.861	970	6.87833	4.62389	LN	0.500803	0.221424	0.114521	0.0822084	0.0921836	0.0966451	0.0611118	0.256084	0.0114856	0.172622	0.168446	1.51744	3.05716	0.395784	0.24735	2.42627	0.166774	0.0814478	0.0790653	0.080016	0.076073	0.0731234	0.0623252	0.0606109	0.0501913	0.0562439	0.0782641	0.0103321	0.084623	0.0598885	0.070773	0.0757443	0.0647924	0.0940198
[truncated: 1,100 more rows]
[truncated: 130 more columns]

## Sheet: B1 10factors_sd8
	in_tissue	array_row	array_col	n_genes_by_counts	log1p_n_genes_by_counts	total_counts	log1p_total_counts	pct_counts_in_top_50_genes	pct_counts_in_top_100_genes	pct_counts_in_top_200_genes	pct_counts_in_top_500_genes	total_counts_mt	log1p_total_counts_mt	pct_counts_mt	sample	mean_spot_factors0 Hepatocytes_1	mean_spot_factors1 Endothelial_1	mean_spot_factors10 CD4_Tcell	mean_spot_factors11 CD8_Tcell	mean_spot_factors12 Cholangiocytes_2	mean_spot_factors13 Kupffer-cells_2	mean_spot_factors14 Endothelial_4	mean_spot_factors15 Endothelial_5	mean_spot_factors16 B-cells	mean_spot_factors17 Endothelial_6	mean_spot_factors18 Fibroblast_2	mean_spot_factors2 Hepatocytes_2	mean_spot_factors3 Hepatocytes_3	mean_spot_factors4 Fibroblast_1	mean_spot_factors5 Cholangiocytes_1	mean_spot_factors6 Hepatocytes_4	mean_spot_factors7 Endothelial_2	mean_spot_factors8 Endothelial_3	mean_spot_factors9 Kupffer-cells_1	sd_spot_factors0 Hepatocytes_1	sd_spot_factors1 Endothelial_1	sd_spot_factors10 CD4_Tcell	sd_spot_factors11 CD8_Tcell	sd_spot_factors12 Cholangiocytes_2	sd_spot_factors13 Kupffer-cells_2	sd_spot_factors14 Endothelial_4	sd_spot_factors15 Endothelial_5	sd_spot_factors16 B-cells	sd_spot_factors17 Endothelial_6	sd_spot_factors18 Fibroblast_2	sd_spot_factors2 Hepatocytes_2	sd_spot_factors3 Hepatocytes_3	sd_spot_factors4 Fibroblast_1	sd_spot_factors5 Cholangiocytes_1
[truncated: 1,609 more rows]
[truncated: 136 more columns]

[truncated: 4 more sheets: D1 10factors_sd8, A1 Co-Local 10factors_sd8, B1 Co-Local 10factors_sd8, D1 Co-Local 10factors_sd8]
