# Supplementary material for: Spatial gene regulatory networks driving cell state transitions during human liver disease
Source: EMBO Mol Med. 2025 Apr 25;17(6):1452–74. doi: 10.1038/s44321-025-00230-6 (PMC12162837; doi:10.1038/s44321-025-00230-6)
Supplement: Supplementary file 11 — Data Set EV8 [file 44321_2025_230_MOESM11_ESM.xlsx]

## Sheet: all_p2g_interactions
Data Set EV8. snATAC-seq co-accessible peak2gene interactions
																																		308			UCSC Interact bed file							Colour	TSS fragment
	seqnames	start	end	width	strand	score	replicateScoreQuantile	groupScoreQuantile	Reproducibility	GroupReplicate	distToGeneStart	nearestGene	peakType	distToTSS	nearestTSS	GC	idx	idxATAC	idxRNA	Correlation	FDR	VarQATAC	VarQRNA	seqnames	start	end	width	strand	linked_geneName	linked_gene_seqnames	linked_gene_start	linked_gene_end	CellType	Sig	Score	#name	chr	start	stop	name	score	doubleValue	expName	color	chr	start	stop	name	strand
1	chr1	999117	999617	501	*	6.20422	0.971	0.933	2	Endothelial_4._.Rep1	804	HES4	Promoter	613	uc057awg.1	0.7665	33	33	3	0.477664	1.21247e-28	0.320308	0.252937	chr1	999117	999617	501	*	LINC00115	chr1	827522	827522	EC4	27.9163	90	1	chr1	827522	999617	LINC00115	90	27.9163	Fibrotic_snATAC-seq	104162166	chr1	827522	827522	tss1	.
2	chr1	1024589	1025089	501	*	31.5006	0.988	0.961	2	Cholangiocytes_2._.Rep1	4715	AGRN	Intronic	4715	uc057awi.1	0.6727	43	43	3	0.628289	2.31197e-54	0.886365	0.252937	chr1	1024589	1025089	501	*	LINC00115	chr1	827522	827522	CC2	53.636	174	2	chr1	827522	1025089	LINC00115	174	53.636	Fibrotic_snATAC-seq	255149189	chr1	827522	827522	tss2	.
3	chr1	904977	905477	501	*	6.21087	0.934	0.729	2	Fibroblast_1._.Rep2	14464	LINC02593	Distal	392	uc057auy.1	0.6806	12	12	5	0.80699	1.02331e-112	0.57076	0.618379	chr1	904977	905477	501	*	SAMD11	chr1	924880	924880	MC1	111.99	363	3	chr1	904977	924880	SAMD11	363	111.99	Fibrotic_snATAC-seq	108,61,12	chr1	924880	924880	tss3	.
4	chr1	906953	907453	501	*	2.49423	0.53	0.174	2	Fibroblast_1._.Rep2	12488	LINC02593	Distal	2368	uc057auy.1	0.5289	14	14	5	0.819407	4.96538e-119	0.575859	0.618379	chr1	906953	907453	501	*	SAMD11	chr1	924880	924880	MC1	118.304	384	4	chr1	906953	924880	SAMD11	384	118.304	Fibrotic_snATAC-seq	108,61,12	chr1	924880	924880	tss4	.
5	chr1	939760	940260	501	*	5.45454	0.351	0.034	2	Fibroblast_1._.Rep1	15129	SAMD11	Intronic	335	uc284mlu.1	0.6667	23	23	5	0.733117	7.89698e-83	0.328199	0.618379	chr1	939760	940260	501	*	SAMD11	chr1	924880	924880	MC1	82.1025	266	5	chr1	924880	940260	SAMD11	266	82.1025	Fibrotic_snATAC-seq	108,61,12	chr1	924880	924880	tss5	.
6	chr1	941300	941800	501	*	10.3032	0.98	0.904	2	Fibroblast_1._.Rep2	16669	SAMD11	Intronic	473	uc284mlu.1	0.6966	25	25	5	0.951381	3.56676e-250	0.892462	0.618379	chr1	941300	941800	501	*	SAMD11	chr1	924880	924880	MC1	249.448	809	6	chr1	924880	941800	SAMD11	809	249.448	Fibrotic_snATAC-seq	108,61,12	chr1	924880	924880	tss6	.
7	chr1	941945	942445	501	*	2.49423	0.53	0.174	2	Fibroblast_1._.Rep2	17113	NOC2L	Exonic	28	uc057avq.1	0.7565	26	26	5	0.770445	1.59771e-96	0.388764	0.618379	chr1	941945	942445	501	*	SAMD11	chr1	924880	924880	MC1	95.7965	311	7	chr1	924880	942445	SAMD11	311	95.7965	Fibrotic_snATAC-seq	108,61,12	chr1	924880	924880	tss7	.
8	chr1	944466	944966	501	*	2.50928	0.557	0.49	2	Endothelial_4._.Rep1	14592	NOC2L	Exonic	845	uc057avq.1	0.5828	27	27	5	0.766802	4.49041e-95	0.427896	0.618379	chr1	944466	944966	501	*	SAMD11	chr1	924880	924880	EC4	94.3477	306	8	chr1	924880	944966	SAMD11	306	94.3477	Fibrotic_snATAC-seq	104162166	chr1	924880	924880	tss8	.
9	chr1	960211	960711	501	*	2.49423	0.53	0.174	2	Fibroblast_1._.Rep2	125	KLHL17	Promoter	125	uc057avr.1	0.7285	29	29	5	0.490249	2.5223e-30	0.479116	0.618379	chr1	960211	960711	501	*	SAMD11	chr1	924880	924880	MC1	29.5982	96	9	chr1	924880	960711	SAMD11	96	29.5982	Fibrotic_snATAC-seq	108,61,12	chr1	924880	924880	tss9	.
10	chr1	999954	1000454	501	*	8.2963	0.986	0.961	2	Endothelial_4._.Rep2	31	HES4	Promoter	31	uc057awg.1	0.7884	34	34	5	0.462934	9.20614e-27	0.845233	0.618379	chr1	999954	1000454	501	*	SAMD11	chr1	924880	924880	EC4	26.0359	84	10	chr1	924880	1000454	SAMD11	84	26.0359	Fibrotic_snATAC-seq	104162166	chr1	924880	924880	tss10	.
11	chr1	1032993	1033493	501	*	8.75955	0.987	0.888	2	B-cells._.Rep2	13119	AGRN	Intronic	862	uc057awi.1	0.7505	47	47	5	0.545102	1.52929e-38	0.670622	0.618379	chr1	1032993	1033493	501	*	SAMD11	chr1	924880	924880	BC	37.8155	122	11	chr1	924880	1033493	SAMD11	122	37.8155	Fibrotic_snATAC-seq	19,161,15	chr1	924880	924880	tss11	.
12	chr1	999117	999617	501	*	6.20422	0.971	0.933	2	Endothelial_4._.Rep1	804	HES4	Promoter	613	uc057awg.1	0.7665	33	33	6	0.701531	6.2125e-73	0.320308	0.417015	chr1	999117	999617	501	*	NOC2L	chr1	959309	959309	EC4	72.2067	234	12	chr1	959309	999617	NOC2L	234	72.2067	Fibrotic_snATAC-seq	104162166	chr1	959309	959309	tss12	.
17	chr1	1079305	1079805	501	*	11.4688	0.796	0.521	2	Cholangiocytes_2._.Rep1	5247	RNF223	Distal	4516	uc057awj.1	0.6747	53	53	6	0.647166	1.16946e-58	0.6533	0.417015	chr1	1079305	1079805	501	*	NOC2L	chr1	959309	959309	CC2	57.932	188	17	chr1	959309	1079805	NOC2L	188	57.932	Fibrotic_snATAC-seq	255149189	chr1	959309	959309	tss17	.
14	chr1	1024589	1025089	501	*	31.5006	0.988	0.961	2	Cholangiocytes_2._.Rep1	4715	AGRN	Intronic	4715	uc057awi.1	0.6727	43	43	6	0.811389	6.70778e-115	0.886365	0.417015	chr1	1024589	1025089	501	*	NOC2L	chr1	959309	959309	CC2	114.173	370	14	chr1	959309	1025089	NOC2L	370	114.173	Fibrotic_snATAC-seq	255149189	chr1	959309	959309	tss14	.
15	chr1	1068818	1069318	501	*	4.49776	0.939	0.654	2	B-cells._.Rep1	5238	RNF223	Distal	5238	uc057awj.1	0.7126	51	51	6	0.607526	5.72054e-50	0.54143	0.417015	chr1	1068818	1069318	501	*	NOC2L	chr1	959309	959309	BC	49.2426	159	15	chr1	959309	1069318	NOC2L	159	49.2426	Fibrotic_snATAC-seq	19,161,15	chr1	959309	959309	tss15	.
16	chr1	1074055	1074555	501	*	6.12259	0.478	0.133	2	Cholangiocytes_1._.Rep2	1	RNF223	Promoter	1	uc057awj.1	0.6707	52	52	6	0.550551	1.91458e-39	0.324254	0.417015	chr1	1074055	1074555	501	*	NOC2L	chr1	959309	959309	CC1	38.7179	125	16	chr1	959309	1074555	NOC2L	125	38.7179	Fibrotic_snATAC-seq	255,3,99	chr1	959309	959309	tss16	.
20	chr1	1130176	1130676	501	*	5.91883	0.314	0.054	2	Cholangiocytes_1._.Rep1	6590	LINC01342	Distal	6590	uc057awl.1	0.5369	64	64	6	0.777198	2.78747e-99	0.419704	0.417015	chr1	1130176	1130676	501	*	NOC2L	chr1	959309	959309	CC1	98.5548	319	20	chr1	959309	1130676	NOC2L	319	98.5548	Fibrotic_snATAC-seq	255,3,99	chr1	959309	959309	tss20	.
18	chr1	1124429	1124929	501	*	2.68443	0.555	0.172	2	Kupffer-cells_1._.Rep2	8317	C1orf159	Distal	8317	uc057awk.1	0.6168	62	62	6	0.669306	4.18082e-64	0.325813	0.417015	chr1	1124429	1124929	501	*	NOC2L	chr1	959309	959309	MP1	63.3787	205	18	chr1	959309	1124929	NOC2L	205	63.3787	Fibrotic_snATAC-seq	92,0,127	chr1	959309	959309	tss18	.
19	chr1	1128318	1128818	501	*	13.1738	0.926	0.753	2	Hepatocytes_1._.Rep2	8448	LINC01342	Distal	8448	uc057awl.1	0.6208	63	63	6	0.717784	7.44068e-78	0.683818	0.417015	chr1	1128318	1128818	501	*	NOC2L	chr1	959309	959309	HC1	77.1284	250	19	chr1	959309	1128818	NOC2L	250	77.1284	Fibrotic_snATAC-seq	202,67,2	chr1	959309	959309	tss19	.
29	chr1	1130176	1130676	501	*	5.91883	0.314	0.054	2	Cholangiocytes_1._.Rep1	6590	LINC01342	Distal	6590	uc057awl.1	0.5369	64	64	8	0.461365	1.44234e-26	0.419704	0.310086	chr1	1130176	1130676	501	*	PLEKHN1	chr1	966497	966497	CC1	25.8409	83	29	chr1	966497	1130676	PLEKHN1	83	25.8409	Fibrotic_snATAC-seq	255,3,99	chr1	966497	966497	tss29	.
21	chr1	1132384	1132884	501	*	4.10006	0.204	0.009	2	Cholangiocytes_2._.Rep2	4382	LINC01342	Distal	4382	uc057awl.1	0.6427	65	65	6	0.836592	1.28508e-128	0.414179	0.417015	chr1	1132384	1132884	501	*	NOC2L	chr1	959309	959309	CC2	127.891	415	21	chr1	959309	1132884	NOC2L	415	127.891	Fibrotic_snATAC-seq	255149189	chr1	959309	959309	tss21	.
22	chr1	1133307	1133807	501	*	38.0969	0.867	0.628	2	Cholangiocytes_1._.Rep1	3459	LINC01342	Distal	3459	uc057awl.1	0.6347	66	66	6	0.713666	1.41567e-76	0.521145	0.417015	chr1	1133307	1133807	501	*	NOC2L	chr1	959309	959309	CC1	75.849	246	22	chr1	959309	1133807	NOC2L	246	75.849	Fibrotic_snATAC-seq	255,3,99	chr1	959309	959309	tss22	.
23	chr1	1158128	1158628	501	*	42.1441	0.887	0.665	2	Cholangiocytes_1._.Rep1	8713	MIR200B	Distal	8713	uc057aww.1	0.7006	73	73	6	0.635996	4.4361e-56	0.693104	0.417015	chr1	1158128	1158628	501	*	NOC2L	chr1	959309	959309	CC1	55.353	179	23	chr1	959309	1158628	NOC2L	179	55.353	Fibrotic_snATAC-seq	255,3,99	chr1	959309	959309	tss23	.
24	chr1	1162575	1163075	501	*	63.234	0.951	0.849	2	Cholangiocytes_1._.Rep1	4266	MIR200B	Distal	4266	uc057aww.1	0.7106	74	74	6	0.909026	1.93999e-186	0.949693	0.417015	chr1	1162575	1163075	501	*	NOC2L	chr1	959309	959309	CC1	185.712	602	24	chr1	959309	1163075	NOC2L	602	185.712	Fibrotic_snATAC-seq	255,3,99	chr1	959309	959309	tss24	.
25	chr1	1164745	1165245	501	*	16.4955	0.918	0.781	2	Cholangiocytes_2._.Rep2	2096	MIR200B	Distal	2096	uc057aww.1	0.6427	75	75	6	0.809786	4.25671e-114	0.568073	0.417015	chr1	1164745	1165245	501	*	NOC2L	chr1	959309	959309	CC2	113.371	368	25	chr1	959309	1165245	NOC2L	368	113.371	Fibrotic_snATAC-seq	255149189	chr1	959309	959309	tss25	.
26	chr1	869697	870197	501	*	8.39296	0.742	0.38	2	Endothelial_3._.Rep1	6955	FAM41C	Intronic	253	uc057aux.1	0.7385	7	7	7	0.469801	1.2559e-27	0.572936	0.408602	chr1	869697	870197	501	*	KLHL17	chr1	960587	960587	EC3	26.901	87	26	chr1	869697	960587	KLHL17	87	26.901	Fibrotic_snATAC-seq	46150231	chr1	960587	960587	tss26	.
27	chr1	1024589	1025089	501	*	31.5006	0.988	0.961	2	Cholangiocytes_2._.Rep1	4715	AGRN	Intronic	4715	uc057awi.1	0.6727	43	43	8	0.633946	1.28331e-55	0.886365	0.310086	chr1	1024589	1025089	501	*	PLEKHN1	chr1	966497	966497	CC2	54.8917	178	27	chr1	966497	1025089	PLEKHN1	178	54.8917	Fibrotic_snATAC-seq	255149189	chr1	966497	966497	tss27	.
28	chr1	1068818	1069318	501	*	4.49776	0.939	0.654	2	B-cells._.Rep1	5238	RNF223	Distal	5238	uc057awj.1	0.7126	51	51	8	0.597818	5.04215e-48	0.54143	0.310086	chr1	1068818	1069318	501	*	PLEKHN1	chr1	966497	966497	BC	47.2974	153	28	chr1	966497	1069318	PLEKHN1	153	47.2974	Fibrotic_snATAC-seq	19,161,15	chr1	966497	966497	tss28	.
33	chr1	1021049	1021549	501	*	2.51308	0.566	0.482	2	Endothelial_5._.Rep2	1175	AGRN	Intronic	1175	uc057awi.1	0.6667	42	42	10	0.565761	4.70924e-42	0.70089	0.504132	chr1	1021049	1021549	501	*	ISG15	chr1	1001138	1001138	EC5	41.327	134	33	chr1	1001138	1021549	ISG15	134	41.327	Fibrotic_snATAC-seq	24188132	chr1	1001138	1001138	tss33	.
30	chr1	1132384	1132884	501	*	4.10006	0.204	0.009	2	Cholangiocytes_2._.Rep2	4382	LINC01342	Distal	4382	uc057awl.1	0.6427	65	65	8	0.612665	5.01423e-51	0.414179	0.310086	chr1	1132384	1132884	501	*	PLEKHN1	chr1	966497	966497	CC2	50.2998	163	30	chr1	966497	1132884	PLEKHN1	163	50.2998	Fibrotic_snATAC-seq	255149189	chr1	966497	966497	tss30	.
31	chr1	1162575	1163075	501	*	63.234	0.951	0.849	2	Cholangiocytes_1._.Rep1	4266	MIR200B	Distal	4266	uc057aww.1	0.7106	74	74	8	0.536699	3.49994e-37	0.949693	0.310086	chr1	1162575	1163075	501	*	PLEKHN1	chr1	966497	966497	CC1	36.4559	118	31	chr1	966497	1163075	PLEKHN1	118	36.4559	Fibrotic_snATAC-seq	255,3,99	chr1	966497	966497	tss31	.
32	chr1	1164745	1165245	501	*	16.4955	0.918	0.781	2	Cholangiocytes_2._.Rep2	2096	MIR200B	Distal	2096	uc057aww.1	0.6427	75	75	8	0.527613	9.35591e-36	0.568073	0.310086	chr1	1164745	1165245	501	*	PLEKHN1	chr1	966497	966497	CC2	35.0289	113	32	chr1	966497	1165245	PLEKHN1	113	35.0289	Fibrotic_snATAC-seq	255149189	chr1	966497	966497	tss32	.
34	chr1	1155228	1155728	501	*	2.51308	0.566	0.482	2	Endothelial_5._.Rep2	11613	MIR200B	Distal	11613	uc057aww.1	0.4491	70	70	10	0.512192	1.97401e-33	0.321672	0.504132	chr1	1155228	1155728	501	*	ISG15	chr1	1001138	1001138	EC5	32.7046	106	34	chr1	1001138	1155728	ISG15	106	32.7046	Fibrotic_snATAC-seq	24188132	chr1	1001138	1001138	tss34	.
40	chr1	999954	1000454	501	*	8.2963	0.986	0.961	2	Endothelial_4._.Rep2	31	HES4	Promoter	31	uc057awg.1	0.7884	34	34	11	0.485381	1.14944e-29	0.845233	0.516229	chr1	999954	1000454	501	*	HES4	chr1	1000172	1000172	EC4	28.9395	93	40	chr1	999954	1000454	HES4	93	28.9395	Fibrotic_snATAC-seq	104162166	chr1	1000172	1000172	tss40	.
35	chr1	1231779	1232279	501	*	6.68215	0.949	0.781	2	Endothelial_1._.Rep2	1	SDF4	Promoter	1	uc057axb.1	0.7824	83	83	10	0.521802	7.26721e-35	0.840009	0.504132	chr1	1231779	1232279	501	*	ISG15	chr1	1001138	1001138	EC1	34.1386	110	35	chr1	1001138	1232279	ISG15	110	34.1386	Fibrotic_snATAC-seq	20,63,151	chr1	1001138	1001138	tss35	.
36	chr1	904416	904916	501	*	2.68443	0.555	0.172	2	Kupffer-cells_1._.Rep2	15025	LINC02593	Distal	167	uc057auy.1	0.7585	11	11	11	0.517558	3.16497e-34	0.556802	0.516229	chr1	904416	904916	501	*	HES4	chr1	1000172	1000172	MP1	33.4996	108	36	chr1	904416	1000172	HES4	108	33.4996	Fibrotic_snATAC-seq	92,0,127	chr1	1000172	1000172	tss36	.
37	chr1	904977	905477	501	*	6.21087	0.934	0.729	2	Fibroblast_1._.Rep2	14464	LINC02593	Distal	392	uc057auy.1	0.6806	12	12	11	0.470701	9.64222e-28	0.57076	0.516229	chr1	904977	905477	501	*	HES4	chr1	1000172	1000172	MC1	27.0158	87	37	chr1	904977	1000172	HES4	87	27.0158	Fibrotic_snATAC-seq	108,61,12	chr1	1000172	1000172	tss37	.
38	chr1	941945	942445	501	*	2.49423	0.53	0.174	2	Fibroblast_1._.Rep2	17113	NOC2L	Exonic	28	uc057avq.1	0.7565	26	26	11	0.460999	1.60106e-26	0.388764	0.516229	chr1	941945	942445	501	*	HES4	chr1	1000172	1000172	MC1	25.7956	83	38	chr1	941945	1000172	HES4	83	25.7956	Fibrotic_snATAC-seq	108,61,12	chr1	1000172	1000172	tss38	.
39	chr1	999117	999617	501	*	6.20422	0.971	0.933	2	Endothelial_4._.Rep1	804	HES4	Promoter	613	uc057awg.1	0.7665	33	33	11	0.61867	2.75377e-52	0.320308	0.516229	chr1	999117	999617	501	*	HES4	chr1	1000172	1000172	EC4	51.5601	167	39	chr1	999117	1000172	HES4	167	51.5601	Fibrotic_snATAC-seq	104162166	chr1	1000172	1000172	tss39	.
44	chr1	1130176	1130676	501	*	5.91883	0.314	0.054	2	Cholangiocytes_1._.Rep1	6590	LINC01342	Distal	6590	uc057awl.1	0.5369	64	64	11	0.584494	1.84345e-45	0.419704	0.516229	chr1	1130176	1130676	501	*	HES4	chr1	1000172	1000172	CC1	44.7344	145	44	chr1	1000172	1130676	HES4	145	44.7344	Fibrotic_snATAC-seq	255,3,99	chr1	1000172	1000172	tss44	.
41	chr1	1024589	1025089	501	*	31.5006	0.988	0.961	2	Cholangiocytes_2._.Rep1	4715	AGRN	Intronic	4715	uc057awi.1	0.6727	43	43	11	0.751693	2.44941e-89	0.886365	0.516229	chr1	1024589	1025089	501	*	HES4	chr1	1000172	1000172	CC2	88.6109	287	41	chr1	1000172	1025089	HES4	287	88.6109	Fibrotic_snATAC-seq	255149189	chr1	1000172	1000172	tss41	.
42	chr1	1068818	1069318	501	*	4.49776	0.939	0.654	2	B-cells._.Rep1	5238	RNF223	Distal	5238	uc057awj.1	0.7126	51	51	11	0.561234	2.91032e-41	0.54143	0.516229	chr1	1068818	1069318	501	*	HES4	chr1	1000172	1000172	BC	40.5361	131	42	chr1	1000172	1069318	HES4	131	40.5361	Fibrotic_snATAC-seq	19,161,15	chr1	1000172	1000172	tss42	.
43	chr1	1074055	1074555	501	*	6.12259	0.478	0.133	2	Cholangiocytes_1._.Rep2	1	RNF223	Promoter	1	uc057awj.1	0.6707	52	52	11	0.517403	3.33949e-34	0.324254	0.516229	chr1	1074055	1074555	501	*	HES4	chr1	1000172	1000172	CC1	33.4763	108	43	chr1	1000172	1074555	HES4	108	33.4763	Fibrotic_snATAC-seq	255,3,99	chr1	1000172	1000172	tss43	.
58	chr1	1079305	1079805	501	*	11.4688	0.796	0.521	2	Cholangiocytes_2._.Rep1	5247	RNF223	Distal	4516	uc057awj.1	0.6747	53	53	12	0.758005	1.10756e-91	0.6533	0.627389	chr1	1079305	1079805	501	*	AGRN	chr1	1020123	1020123	CC2	90.9556	295	58	chr1	1020123	1079805	AGRN	295	90.9556	Fibrotic_snATAC-seq	255149189	chr1	1020123	1020123	tss58	.
45	chr1	1132384	1132884	501	*	4.10006	0.204	0.009	2	Cholangiocytes_2._.Rep2	4382	LINC01342	Distal	4382	uc057awl.1	0.6427	65	65	11	0.704319	9.403e-74	0.414179	0.516229	chr1	1132384	1132884	501	*	HES4	chr1	1000172	1000172	CC2	73.0267	237	45	chr1	1000172	1132884	HES4	237	73.0267	Fibrotic_snATAC-seq	255149189	chr1	1000172	1000172	tss45	.
46	chr1	1133307	1133807	501	*	38.0969	0.867	0.628	2	Cholangiocytes_1._.Rep1	3459	LINC01342	Distal	3459	uc057awl.1	0.6347	66	66	11	0.592686	5.05376e-47	0.521145	0.516229	chr1	1133307	1133807	501	*	HES4	chr1	1000172	1000172	CC1	46.2964	150	46	chr1	1000172	1133807	HES4	150	46.2964	Fibrotic_snATAC-seq	255,3,99	chr1	1000172	1000172	tss46	.
47	chr1	1158128	1158628	501	*	42.1441	0.887	0.665	2	Cholangiocytes_1._.Rep1	8713	MIR200B	Distal	8713	uc057aww.1	0.7006	73	73	11	0.578065	2.88315e-44	0.693104	0.516229	chr1	1158128	1158628	501	*	HES4	chr1	1000172	1000172	CC1	43.5401	141	47	chr1	1000172	1158628	HES4	141	43.5401	Fibrotic_snATAC-seq	255,3,99	chr1	1000172	1000172	tss47	.
48	chr1	1162575	1163075	501	*	63.234	0.951	0.849	2	Cholangiocytes_1._.Rep1	4266	MIR200B	Distal	4266	uc057aww.1	0.7106	74	74	11	0.700911	9.42285e-73	0.949693	0.516229	chr1	1162575	1163075	501	*	HES4	chr1	1000172	1000172	CC1	72.0258	233	48	chr1	1000172	1163075	HES4	233	72.0258	Fibrotic_snATAC-seq	255,3,99	chr1	1000172	1000172	tss48	.
49	chr1	1164745	1165245	501	*	16.4955	0.918	0.781	2	Cholangiocytes_2._.Rep2	2096	MIR200B	Distal	2096	uc057aww.1	0.6427	75	75	11	0.665741	3.39105e-63	0.568073	0.516229	chr1	1164745	1165245	501	*	HES4	chr1	1000172	1000172	CC2	62.4697	202	49	chr1	1000172	1165245	HES4	202	62.4697	Fibrotic_snATAC-seq	255149189	chr1	1000172	1000172	tss49	.
50	chr1	1238008	1238508	501	*	3.77035	0.205	0.043	2	Cholangiocytes_2._.Rep1	5992	B3GALT6	Distal	4899	uc021oem.3	0.6766	85	85	11	0.739914	3.80876e-85	0.339796	0.516229	chr1	1238008	1238508	501	*	HES4	chr1	1000172	1000172	CC2	84.4192	274	50	chr1	1000172	1238508	HES4	274	84.4192	Fibrotic_snATAC-seq	255149189	chr1	1000172	1000172	tss50	.
51	chr1	999117	999617	501	*	6.20422	0.971	0.933	2	Endothelial_4._.Rep1	804	HES4	Promoter	613	uc057awg.1	0.7665	33	33	12	0.680532	4.73609e-67	0.320308	0.627389	chr1	999117	999617	501	*	AGRN	chr1	1020123	1020123	EC4	66.3246	215	51	chr1	999117	1020123	AGRN	215	66.3246	Fibrotic_snATAC-seq	104162166	chr1	1020123	1020123	tss51	.
52	chr1	1006463	1006963	501	*	103.4	0.975	0.909	2	Hepatocytes_1._.Rep1	5574	ISG15	Intronic	5567	uc057awh.1	0.6108	38	38	12	0.549444	2.93007e-39	0.924153	0.627389	chr1	1006463	1006963	501	*	AGRN	chr1	1020123	1020123	HC1	38.5331	125	52	chr1	1006463	1020123	AGRN	125	38.5331	Fibrotic_snATAC-seq	202,67,2	chr1	1020123	1020123	tss52	.
80639	chr3	119825668	119826168	501	*	19.4731	0.982	0.932	2	Hepatocytes_1._.Rep2	45433	NR1I2	Exonic	14841	uc001fhs.3	0.4132	8744	52301	13672	0.971923	8.2413e-307	0.940563	0.930755	chr3	119825668	119826168	501	*	NR1I2	chr3	119780484	119780484	HC1	306.084	993	80639	chr3	119780484	119826168	NR1I2	993	306.084	Fibrotic_snATAC-seq	202,67,2	chr3	119780484	119780484	tss80639	.
54	chr1	1024589	1025089	501	*	31.5006	0.988	0.961	2	Cholangiocytes_2._.Rep1	4715	AGRN	Intronic	4715	uc057awi.1	0.6727	43	43	12	0.686489	1.1426e-68	0.886365	0.627389	chr1	1024589	1025089	501	*	AGRN	chr1	1020123	1020123	CC2	67.9421	220	54	chr1	1020123	1025089	AGRN	220	67.9421	Fibrotic_snATAC-seq	255149189	chr1	1020123	1020123	tss54	.
55	chr1	1059370	1059870	501	*	2.51308	0.566	0.482	2	Endothelial_5._.Rep2	14686	RNF223	Distal	3667	uc057awj.1	0.7745	50	50	12	0.559045	6.94791e-41	0.643178	0.627389	chr1	1059370	1059870	501	*	AGRN	chr1	1020123	1020123	EC5	40.1581	130	55	chr1	1020123	1059870	AGRN	130	40.1581	Fibrotic_snATAC-seq	24188132	chr1	1020123	1020123	tss55	.
56	chr1	1068818	1069318	501	*	4.49776	0.939	0.654	2	B-cells._.Rep1	5238	RNF223	Distal	5238	uc057awj.1	0.7126	51	51	12	0.560637	3.69237e-41	0.54143	0.627389	chr1	1068818	1069318	501	*	AGRN	chr1	1020123	1020123	BC	40.4327	131	56	chr1	1020123	1069318	AGRN	131	40.4327	Fibrotic_snATAC-seq	19,161,15	chr1	1020123	1020123	tss56	.
57	chr1	1074055	1074555	501	*	6.12259	0.478	0.133	2	Cholangiocytes_1._.Rep2	1	RNF223	Promoter	1	uc057awj.1	0.6707	52	52	12	0.4933	9.63247e-31	0.324254	0.627389	chr1	1074055	1074555	501	*	AGRN	chr1	1020123	1020123	CC1	30.0163	97	57	chr1	1020123	1074555	AGRN	97	30.0163	Fibrotic_snATAC-seq	255,3,99	chr1	1020123	1020123	tss57	.
61	chr1	1130176	1130676	501	*	5.91883	0.314	0.054	2	Cholangiocytes_1._.Rep1	6590	LINC01342	Distal	6590	uc057awl.1	0.5369	64	64	12	0.736712	4.79684e-84	0.419704	0.627389	chr1	1130176	1130676	501	*	AGRN	chr1	1020123	1020123	CC1	83.319	270	61	chr1	1020123	1130676	AGRN	270	83.319	Fibrotic_snATAC-seq	255,3,99	chr1	1020123	1020123	tss61	.
59	chr1	1124429	1124929	501	*	2.68443	0.555	0.172	2	Kupffer-cells_1._.Rep2	8317	C1orf159	Distal	8317	uc057awk.1	0.6168	62	62	12	0.674328	2.08528e-65	0.325813	0.627389	chr1	1124429	1124929	501	*	AGRN	chr1	1020123	1020123	MP1	64.6808	210	59	chr1	1020123	1124929	AGRN	210	64.6808	Fibrotic_snATAC-seq	92,0,127	chr1	1020123	1020123	tss59	.
60	chr1	1128318	1128818	501	*	13.1738	0.926	0.753	2	Hepatocytes_1._.Rep2	8448	LINC01342	Distal	8448	uc057awl.1	0.6208	63	63	12	0.749401	1.67115e-88	0.683818	0.627389	chr1	1128318	1128818	501	*	AGRN	chr1	1020123	1020123	HC1	87.777	284	60	chr1	1020123	1128818	AGRN	284	87.777	Fibrotic_snATAC-seq	202,67,2	chr1	1020123	1020123	tss60	.
70	chr1	1079305	1079805	501	*	11.4688	0.796	0.521	2	Cholangiocytes_2._.Rep1	5247	RNF223	Distal	4516	uc057awj.1	0.6747	53	53	14	0.565571	5.08753e-42	0.6533	0.690064	chr1	1079305	1079805	501	*	C1orf159	chr1	1116361	1116361	CC2	41.2935	134	70	chr1	1079305	1116361	C1orf159	134	41.2935	Fibrotic_snATAC-seq	255149189	chr1	1116361	1116361	tss70	.
62	chr1	1132384	1132884	501	*	4.10006	0.204	0.009	2	Cholangiocytes_2._.Rep2	4382	LINC01342	Distal	4382	uc057awl.1	0.6427	65	65	12	0.719411	2.28819e-78	0.414179	0.627389	chr1	1132384	1132884	501	*	AGRN	chr1	1020123	1020123	CC2	77.6405	252	62	chr1	1020123	1132884	AGRN	252	77.6405	Fibrotic_snATAC-seq	255149189	chr1	1020123	1020123	tss62	.
63	chr1	1133307	1133807	501	*	38.0969	0.867	0.628	2	Cholangiocytes_1._.Rep1	3459	LINC01342	Distal	3459	uc057awl.1	0.6347	66	66	12	0.678035	2.19743e-66	0.521145	0.627389	chr1	1133307	1133807	501	*	AGRN	chr1	1020123	1020123	CC1	65.6581	213	63	chr1	1020123	1133807	AGRN	213	65.6581	Fibrotic_snATAC-seq	255,3,99	chr1	1020123	1020123	tss63	.
64	chr1	1158128	1158628	501	*	42.1441	0.887	0.665	2	Cholangiocytes_1._.Rep1	8713	MIR200B	Distal	8713	uc057aww.1	0.7006	73	73	12	0.521122	9.21284e-35	0.693104	0.627389	chr1	1158128	1158628	501	*	AGRN	chr1	1020123	1020123	CC1	34.0356	110	64	chr1	1020123	1158628	AGRN	110	34.0356	Fibrotic_snATAC-seq	255,3,99	chr1	1020123	1020123	tss64	.
65	chr1	1162575	1163075	501	*	63.234	0.951	0.849	2	Cholangiocytes_1._.Rep1	4266	MIR200B	Distal	4266	uc057aww.1	0.7106	74	74	12	0.824847	5.97082e-122	0.949693	0.627389	chr1	1162575	1163075	501	*	AGRN	chr1	1020123	1020123	CC1	121.224	393	65	chr1	1020123	1163075	AGRN	393	121.224	Fibrotic_snATAC-seq	255,3,99	chr1	1020123	1020123	tss65	.
66	chr1	1164745	1165245	501	*	16.4955	0.918	0.781	2	Cholangiocytes_2._.Rep2	2096	MIR200B	Distal	2096	uc057aww.1	0.6427	75	75	12	0.705491	4.2213e-74	0.568073	0.627389	chr1	1164745	1165245	501	*	AGRN	chr1	1020123	1020123	CC2	73.3746	238	66	chr1	1020123	1165245	AGRN	238	73.3746	Fibrotic_snATAC-seq	255149189	chr1	1020123	1020123	tss66	.
67	chr1	1238008	1238508	501	*	3.77035	0.205	0.043	2	Cholangiocytes_2._.Rep1	5992	B3GALT6	Distal	4899	uc021oem.3	0.6766	85	85	12	0.695271	3.98021e-71	0.339796	0.627389	chr1	1238008	1238508	501	*	AGRN	chr1	1020123	1020123	CC2	70.4001	228	67	chr1	1020123	1238508	AGRN	228	70.4001	Fibrotic_snATAC-seq	255149189	chr1	1020123	1020123	tss67	.
68	chr1	1265211	1265711	501	*	8.92665	0.475	0.095	2	Cholangiocytes_1._.Rep1	8423	UBE2J2	Intronic	1891	uc057axd.1	0.5489	90	90	12	0.711273	7.6615e-76	0.383736	0.627389	chr1	1265211	1265711	501	*	AGRN	chr1	1020123	1020123	CC1	75.1157	243	68	chr1	1020123	1265711	AGRN	243	75.1157	Fibrotic_snATAC-seq	255,3,99	chr1	1020123	1020123	tss68	.
69	chr1	1024589	1025089	501	*	31.5006	0.988	0.961	2	Cholangiocytes_2._.Rep1	4715	AGRN	Intronic	4715	uc057awi.1	0.6727	43	43	14	0.510345	3.67936e-33	0.886365	0.690064	chr1	1024589	1025089	501	*	C1orf159	chr1	1116361	1116361	CC2	32.4342	105	69	chr1	1024589	1116361	C1orf159	105	32.4342	Fibrotic_snATAC-seq	255149189	chr1	1116361	1116361	tss69	.
83	chr1	1079305	1079805	501	*	11.4688	0.796	0.521	2	Cholangiocytes_2._.Rep1	5247	RNF223	Distal	4516	uc057awj.1	0.6747	53	53	15	0.706156	2.67546e-74	0.6533	0.309837	chr1	1079305	1079805	501	*	LINC01342	chr1	1137017	1137017	CC2	73.5726	238	83	chr1	1079305	1137017	LINC01342	238	73.5726	Fibrotic_snATAC-seq	255149189	chr1	1137017	1137017	tss83	.
71	chr1	1132384	1132884	501	*	4.10006	0.204	0.009	2	Cholangiocytes_2._.Rep2	4382	LINC01342	Distal	4382	uc057awl.1	0.6427	65	65	14	0.524968	2.39058e-35	0.414179	0.690064	chr1	1132384	1132884	501	*	C1orf159	chr1	1116361	1116361	CC2	34.6215	112	71	chr1	1116361	1132884	C1orf159	112	34.6215	Fibrotic_snATAC-seq	255149189	chr1	1116361	1116361	tss71	.
72	chr1	1133307	1133807	501	*	38.0969	0.867	0.628	2	Cholangiocytes_1._.Rep1	3459	LINC01342	Distal	3459	uc057awl.1	0.6347	66	66	14	0.484597	1.46468e-29	0.521145	0.690064	chr1	1133307	1133807	501	*	C1orf159	chr1	1116361	1116361	CC1	28.8343	93	72	chr1	1116361	1133807	C1orf159	93	28.8343	Fibrotic_snATAC-seq	255,3,99	chr1	1116361	1116361	tss72	.
73	chr1	1158128	1158628	501	*	42.1441	0.887	0.665	2	Cholangiocytes_1._.Rep1	8713	MIR200B	Distal	8713	uc057aww.1	0.7006	73	73	14	0.611562	8.4841e-51	0.693104	0.690064	chr1	1158128	1158628	501	*	C1orf159	chr1	1116361	1116361	CC1	50.0714	162	73	chr1	1116361	1158628	C1orf159	162	50.0714	Fibrotic_snATAC-seq	255,3,99	chr1	1116361	1116361	tss73	.
74	chr1	1162575	1163075	501	*	63.234	0.951	0.849	2	Cholangiocytes_1._.Rep1	4266	MIR200B	Distal	4266	uc057aww.1	0.7106	74	74	14	0.461305	1.46737e-26	0.949693	0.690064	chr1	1162575	1163075	501	*	C1orf159	chr1	1116361	1116361	CC1	25.8335	83	74	chr1	1116361	1163075	C1orf159	83	25.8335	Fibrotic_snATAC-seq	255,3,99	chr1	1116361	1116361	tss74	.
75	chr1	1238008	1238508	501	*	3.77035	0.205	0.043	2	Cholangiocytes_2._.Rep1	5992	B3GALT6	Distal	4899	uc021oem.3	0.6766	85	85	14	0.456665	5.46079e-26	0.339796	0.690064	chr1	1238008	1238508	501	*	C1orf159	chr1	1116361	1116361	CC2	25.2627	82	75	chr1	1116361	1238508	C1orf159	82	25.2627	Fibrotic_snATAC-seq	255149189	chr1	1116361	1116361	tss75	.
76	chr1	1305499	1305999	501	*	6.26159	0.951	0.882	2	Endothelial_5._.Rep2	2817	PUSL1	Exonic	179	uc057axg.1	0.6926	101	101	14	0.630162	8.93258e-55	0.624281	0.690064	chr1	1305499	1305999	501	*	C1orf159	chr1	1116361	1116361	EC5	54.049	175	76	chr1	1116361	1305999	C1orf159	175	54.049	Fibrotic_snATAC-seq	24188132	chr1	1116361	1116361	tss76	.
77	chr1	999117	999617	501	*	6.20422	0.971	0.933	2	Endothelial_4._.Rep1	804	HES4	Promoter	613	uc057awg.1	0.7665	33	33	15	0.697654	8.27801e-72	0.320308	0.309837	chr1	999117	999617	501	*	LINC01342	chr1	1137017	1137017	EC4	71.0821	230	77	chr1	999117	1137017	LINC01342	230	71.0821	Fibrotic_snATAC-seq	104162166	chr1	1137017	1137017	tss77	.
78	chr1	1006463	1006963	501	*	103.4	0.975	0.909	2	Hepatocytes_1._.Rep1	5574	ISG15	Intronic	5567	uc057awh.1	0.6108	38	38	15	0.475234	2.51308e-28	0.924153	0.309837	chr1	1006463	1006963	501	*	LINC01342	chr1	1137017	1137017	HC1	27.5998	89	78	chr1	1006463	1137017	LINC01342	89	27.5998	Fibrotic_snATAC-seq	202,67,2	chr1	1137017	1137017	tss78	.
108751	chr9	72149176	72149676	501	*	107.377	0.978	0.918	2	Hepatocytes_1._.Rep1	34830	GDA	Exonic	26	uc009wgp.1	0.6407	2418	108757	18781	0.971587	1.42167e-305	0.962643	0.979042	chr9	72149176	72149676	501	*	GDA	chr9	72114595	72114595	HC1	304.847	989	108751	chr9	72114595	72149676	GDA	989	304.847	Fibrotic_snATAC-seq	202,67,2	chr9	72114595	72114595	tss108751	.
80	chr1	1024589	1025089	501	*	31.5006	0.988	0.961	2	Cholangiocytes_2._.Rep1	4715	AGRN	Intronic	4715	uc057awi.1	0.6727	43	43	15	0.880193	5.83268e-159	0.886365	0.309837	chr1	1024589	1025089	501	*	LINC01342	chr1	1137017	1137017	CC2	158.234	513	80	chr1	1024589	1137017	LINC01342	513	158.234	Fibrotic_snATAC-seq	255149189	chr1	1137017	1137017	tss80	.
81	chr1	1068818	1069318	501	*	4.49776	0.939	0.654	2	B-cells._.Rep1	5238	RNF223	Distal	5238	uc057awj.1	0.7126	51	51	15	0.68796	4.49086e-69	0.54143	0.309837	chr1	1068818	1069318	501	*	LINC01342	chr1	1137017	1137017	BC	68.3477	221	81	chr1	1068818	1137017	LINC01342	221	68.3477	Fibrotic_snATAC-seq	19,161,15	chr1	1137017	1137017	tss81	.
82	chr1	1074055	1074555	501	*	6.12259	0.478	0.133	2	Cholangiocytes_1._.Rep2	1	RNF223	Promoter	1	uc057awj.1	0.6707	52	52	15	0.646213	1.96038e-58	0.324254	0.309837	chr1	1074055	1074555	501	*	LINC01342	chr1	1137017	1137017	CC1	57.7077	187	82	chr1	1074055	1137017	LINC01342	187	57.7077	Fibrotic_snATAC-seq	255,3,99	chr1	1137017	1137017	tss82	.
86	chr1	1130176	1130676	501	*	5.91883	0.314	0.054	2	Cholangiocytes_1._.Rep1	6590	LINC01342	Distal	6590	uc057awl.1	0.5369	64	64	15	0.881037	1.16073e-159	0.419704	0.309837	chr1	1130176	1130676	501	*	LINC01342	chr1	1137017	1137017	CC1	158.935	516	86	chr1	1130176	1137017	LINC01342	516	158.935	Fibrotic_snATAC-seq	255,3,99	chr1	1137017	1137017	tss86	.
84	chr1	1124429	1124929	501	*	2.68443	0.555	0.172	2	Kupffer-cells_1._.Rep2	8317	C1orf159	Distal	8317	uc057awk.1	0.6168	62	62	15	0.753301	6.28923e-90	0.325813	0.309837	chr1	1124429	1124929	501	*	LINC01342	chr1	1137017	1137017	MP1	89.2014	289	84	chr1	1124429	1137017	LINC01342	289	89.2014	Fibrotic_snATAC-seq	92,0,127	chr1	1137017	1137017	tss84	.
85	chr1	1128318	1128818	501	*	13.1738	0.926	0.753	2	Hepatocytes_1._.Rep2	8448	LINC01342	Distal	8448	uc057awl.1	0.6208	63	63	15	0.790257	6.69869e-105	0.683818	0.309837	chr1	1128318	1128818	501	*	LINC01342	chr1	1137017	1137017	HC1	104.174	338	85	chr1	1128318	1137017	LINC01342	338	104.174	Fibrotic_snATAC-seq	202,67,2	chr1	1137017	1137017	tss85	.
94	chr1	1272231	1272731	501	*	2.51308	0.566	0.482	2	Endothelial_5._.Rep2	1403	UBE2J2	Intronic	989	uc057axd.1	0.5788	91	91	15	0.497286	2.69439e-31	0.309117	0.309837	chr1	1272231	1272731	501	*	LINC01342	chr1	1137017	1137017	EC5	30.5695	99	94	chr1	1137017	1272731	LINC01342	99	30.5695	Fibrotic_snATAC-seq	24188132	chr1	1137017	1137017	tss94	.
87	chr1	1132384	1132884	501	*	4.10006	0.204	0.009	2	Cholangiocytes_2._.Rep2	4382	LINC01342	Distal	4382	uc057awl.1	0.6427	65	65	15	0.887042	8.43729e-165	0.414179	0.309837	chr1	1132384	1132884	501	*	LINC01342	chr1	1137017	1137017	CC2	164.074	532	87	chr1	1132384	1137017	LINC01342	532	164.074	Fibrotic_snATAC-seq	255149189	chr1	1137017	1137017	tss87	.
88	chr1	1133307	1133807	501	*	38.0969	0.867	0.628	2	Cholangiocytes_1._.Rep1	3459	LINC01342	Distal	3459	uc057awl.1	0.6347	66	66	15	0.773473	9.52647e-98	0.521145	0.309837	chr1	1133307	1133807	501	*	LINC01342	chr1	1137017	1137017	CC1	97.0211	315	88	chr1	1133307	1137017	LINC01342	315	97.0211	Fibrotic_snATAC-seq	255,3,99	chr1	1137017	1137017	tss88	.
89	chr1	1158128	1158628	501	*	42.1441	0.887	0.665	2	Cholangiocytes_1._.Rep1	8713	MIR200B	Distal	8713	uc057aww.1	0.7006	73	73	15	0.625152	1.1192e-53	0.693104	0.309837	chr1	1158128	1158628	501	*	LINC01342	chr1	1137017	1137017	CC1	52.9511	171	89	chr1	1137017	1158628	LINC01342	171	52.9511	Fibrotic_snATAC-seq	255,3,99	chr1	1137017	1137017	tss89	.
90	chr1	1162575	1163075	501	*	63.234	0.951	0.849	2	Cholangiocytes_1._.Rep1	4266	MIR200B	Distal	4266	uc057aww.1	0.7106	74	74	15	0.96172	9.14475e-275	0.949693	0.309837	chr1	1162575	1163075	501	*	LINC01342	chr1	1137017	1137017	CC1	274.039	889	90	chr1	1137017	1163075	LINC01342	889	274.039	Fibrotic_snATAC-seq	255,3,99	chr1	1137017	1137017	tss90	.
91	chr1	1164745	1165245	501	*	16.4955	0.918	0.781	2	Cholangiocytes_2._.Rep2	2096	MIR200B	Distal	2096	uc057aww.1	0.6427	75	75	15	0.843252	1.22871e-132	0.568073	0.309837	chr1	1164745	1165245	501	*	LINC01342	chr1	1137017	1137017	CC2	131.911	428	91	chr1	1137017	1165245	LINC01342	428	131.911	Fibrotic_snATAC-seq	255149189	chr1	1137017	1137017	tss91	.
92	chr1	1238008	1238508	501	*	3.77035	0.205	0.043	2	Cholangiocytes_2._.Rep1	5992	B3GALT6	Distal	4899	uc021oem.3	0.6766	85	85	15	0.842818	2.27603e-132	0.339796	0.309837	chr1	1238008	1238508	501	*	LINC01342	chr1	1137017	1137017	CC2	131.643	427	92	chr1	1137017	1238508	LINC01342	427	131.643	Fibrotic_snATAC-seq	255149189	chr1	1137017	1137017	tss92	.
93	chr1	1265211	1265711	501	*	8.92665	0.475	0.095	2	Cholangiocytes_1._.Rep1	8423	UBE2J2	Intronic	1891	uc057axd.1	0.5489	90	90	15	0.77358	8.61924e-98	0.383736	0.309837	chr1	1265211	1265711	501	*	LINC01342	chr1	1137017	1137017	CC1	97.0645	315	93	chr1	1137017	1265711	LINC01342	315	97.0645	Fibrotic_snATAC-seq	255,3,99	chr1	1137017	1137017	tss93	.
95	chr1	1273635	1274135	501	*	19.4731	0.982	0.932	2	Hepatocytes_1._.Rep2	0	UBE2J2	Promoter	0	uc057axd.1	0.7725	92	92	15	0.473079	4.77514e-28	0.826066	0.309837	chr1	1273635	1274135	501	*	LINC01342	chr1	1137017	1137017	HC1	27.321	88	95	chr1	1137017	1274135	LINC01342	88	27.321	Fibrotic_snATAC-seq	202,67,2	chr1	1137017	1137017	tss95	.
76540	chr22	43925320	43925820	501	*	121.49	0.986	0.947	2	Hepatocytes_1._.Rep1	1830	PNPLA3	Intronic	1455	uc061nnr.1	0.5669	3044	195229	12965	0.971412	6.12849e-305	0.974616	0.978495	chr22	43925320	43925820	501	*	PNPLA3	chr22	43923739	43923739	HC1	304.213	987	76540	chr22	43923739	43925820	PNPLA3	987	304.213	Fibrotic_snATAC-seq	202,67,2	chr22	43923739	43923739	tss76540	.
100305	chr7	45893605	45894105	501	*	53.337	0.975	0.9	2	Hepatocytes_2._.Rep1	5497	IGFBP1	Distal	5357	uc057esc.1	0.479	3121	91786	17192	0.970965	2.5525e-303	0.986684	0.969484	chr7	45893605	45894105	501	*	IGFBP1	chr7	45888357	45888357	HC2	302.593	982	100305	chr7	45888357	45894105	IGFBP1	982	302.593	Fibrotic_snATAC-seq	255,110,0	chr7	45888357	45888357	tss100305	.
97	chr1	1291945	1292445	501	*	6.40024	0.751	0.382	2	CD4_Tcell._.Rep1	3974	MIR6726	Distal	2812	uc001abp.3	0.6407	96	96	15	0.497314	2.66982e-31	0.506275	0.309837	chr1	1291945	1292445	501	*	LINC01342	chr1	1137017	1137017	LC2	30.5735	99	97	chr1	1137017	1292445	LINC01342	99	30.5735	Fibrotic_snATAC-seq	#N/A	chr1	1137017	1137017	tss97	.
98	chr1	1305499	1305999	501	*	6.26159	0.951	0.882	2	Endothelial_5._.Rep2	2817	PUSL1	Exonic	179	uc057axg.1	0.6926	101	101	15	0.52585	1.74995e-35	0.624281	0.309837	chr1	1305499	1305999	501	*	LINC01342	chr1	1137017	1137017	EC5	34.757	112	98	chr1	1137017	1305999	LINC01342	112	34.757	Fibrotic_snATAC-seq	24188132	chr1	1137017	1137017	tss98	.
99	chr1	1309098	1309598	501	*	2.49423	0.53	0.174	2	Fibroblast_1._.Rep2	260	ACAP3	Exonic	112	uc057axf.1	0.6846	105	105	15	0.462143	1.155e-26	0.360683	0.309837	chr1	1309098	1309598	501	*	LINC01342	chr1	1137017	1137017	MC1	25.9374	84	99	chr1	1137017	1309598	LINC01342	84	25.9374	Fibrotic_snATAC-seq	108,61,12	chr1	1137017	1137017	tss99	.
100	chr1	1324510	1325010	501	*	8.61543	0.986	0.856	2	B-cells._.Rep1	3	CPTP	Promoter	3	uc057axi.1	0.7645	108	108	15	0.492851	1.11058e-30	0.804582	0.309837	chr1	1324510	1325010	501	*	LINC01342	chr1	1137017	1137017	BC	29.9545	97	100	chr1	1137017	1325010	LINC01342	97	29.9545	Fibrotic_snATAC-seq	19,161,15	chr1	1137017	1137017	tss100	.
101	chr1	1375163	1375663	501	*	134.593	0.999	0.996	2	Cholangiocytes_1._.Rep1	81	AURKAIP1	Promoter	81	uc057axo.1	0.6427	123	123	15	0.64012	5.10044e-57	0.949883	0.309837	chr1	1375163	1375663	501	*	LINC01342	chr1	1137017	1137017	CC1	56.2924	182	101	chr1	1137017	1375663	LINC01342	182	56.2924	Fibrotic_snATAC-seq	255,3,99	chr1	1137017	1137017	tss101	.
102	chr1	999117	999617	501	*	6.20422	0.971	0.933	2	Endothelial_4._.Rep1	804	HES4	Promoter	613	uc057awg.1	0.7665	33	33	16	0.630569	7.25645e-55	0.320308	0.341896	chr1	999117	999617	501	*	TTLL10	chr1	1173884	1173884	EC4	54.1393	175	102	chr1	999117	1173884	TTLL10	175	54.1393	Fibrotic_snATAC-seq	104162166	chr1	1173884	1173884	tss102	.
3354	chr1	39928859	39929359	501	*	73.6718	0.993	0.971	2	Hepatocytes_2._.Rep1	26002	MFSD2A	Distal	15888	uc009vni.4	0.5549	5433	5433	542	0.970762	1.36125e-302	0.938397	0.368578	chr1	39928859	39929359	501	*	MYCL	chr1	39902256	39902256	HC2	301.866	980	3354	chr1	39902256	39929359	MYCL	980	301.866	Fibrotic_snATAC-seq	255,110,0	chr1	39902256	39902256	tss3354	.
104	chr1	1024589	1025089	501	*	31.5006	0.988	0.961	2	Cholangiocytes_2._.Rep1	4715	AGRN	Intronic	4715	uc057awi.1	0.6727	43	43	16	0.877751	5.75262e-157	0.886365	0.341896	chr1	1024589	1025089	501	*	TTLL10	chr1	1173884	1173884	CC2	156.24	507	104	chr1	1024589	1173884	TTLL10	507	156.24	Fibrotic_snATAC-seq	255149189	chr1	1173884	1173884	tss104	.
105	chr1	1068818	1069318	501	*	4.49776	0.939	0.654	2	B-cells._.Rep1	5238	RNF223	Distal	5238	uc057awj.1	0.7126	51	51	16	0.590682	1.2294e-46	0.54143	0.341896	chr1	1068818	1069318	501	*	TTLL10	chr1	1173884	1173884	BC	45.9103	149	105	chr1	1068818	1173884	TTLL10	149	45.9103	Fibrotic_snATAC-seq	19,161,15	chr1	1173884	1173884	tss105	.
106	chr1	1074055	1074555	501	*	6.12259	0.478	0.133	2	Cholangiocytes_1._.Rep2	1	RNF223	Promoter	1	uc057awj.1	0.6707	52	52	16	0.567251	2.56966e-42	0.324254	0.341896	chr1	1074055	1074555	501	*	TTLL10	chr1	1173884	1173884	CC1	41.5901	135	106	chr1	1074055	1173884	TTLL10	135	41.5901	Fibrotic_snATAC-seq	255,3,99	chr1	1173884	1173884	tss106	.
107	chr1	1079305	1079805	501	*	11.4688	0.796	0.521	2	Cholangiocytes_2._.Rep1	5247	RNF223	Distal	4516	uc057awj.1	0.6747	53	53	16	0.658403	2.30037e-61	0.6533	0.341896	chr1	1079305	1079805	501	*	TTLL10	chr1	1173884	1173884	CC2	60.6382	196	107	chr1	1079305	1173884	TTLL10	196	60.6382	Fibrotic_snATAC-seq	255149189	chr1	1173884	1173884	tss107	.
108	chr1	1124429	1124929	501	*	2.68443	0.555	0.172	2	Kupffer-cells_1._.Rep2	8317	C1orf159	Distal	8317	uc057awk.1	0.6168	62	62	16	0.517208	3.57126e-34	0.325813	0.341896	chr1	1124429	1124929	501	*	TTLL10	chr1	1173884	1173884	MP1	33.4472	108	108	chr1	1124429	1173884	TTLL10	108	33.4472	Fibrotic_snATAC-seq	92,0,127	chr1	1173884	1173884	tss108	.
109	chr1	1128318	1128818	501	*	13.1738	0.926	0.753	2	Hepatocytes_1._.Rep2	8448	LINC01342	Distal	8448	uc057awl.1	0.6208	63	63	16	0.565607	5.01452e-42	0.683818	0.341896	chr1	1128318	1128818	501	*	TTLL10	chr1	1173884	1173884	HC1	41.2998	134	109	chr1	1128318	1173884	TTLL10	134	41.2998	Fibrotic_snATAC-seq	202,67,2	chr1	1173884	1173884	tss109	.
110	chr1	1130176	1130676	501	*	5.91883	0.314	0.054	2	Cholangiocytes_1._.Rep1	6590	LINC01342	Distal	6590	uc057awl.1	0.5369	64	64	16	0.780685	9.60596e-101	0.419704	0.341896	chr1	1130176	1130676	501	*	TTLL10	chr1	1173884	1173884	CC1	100.017	324	110	chr1	1130176	1173884	TTLL10	324	100.017	Fibrotic_snATAC-seq	255,3,99	chr1	1173884	1173884	tss110	.
111	chr1	1132384	1132884	501	*	4.10006	0.204	0.009	2	Cholangiocytes_2._.Rep2	4382	LINC01342	Distal	4382	uc057awl.1	0.6427	65	65	16	0.880514	3.16108e-159	0.414179	0.341896	chr1	1132384	1132884	501	*	TTLL10	chr1	1173884	1173884	CC2	158.5	514	111	chr1	1132384	1173884	TTLL10	514	158.5	Fibrotic_snATAC-seq	255149189	chr1	1173884	1173884	tss111	.
112	chr1	1133307	1133807	501	*	38.0969	0.867	0.628	2	Cholangiocytes_1._.Rep1	3459	LINC01342	Distal	3459	uc057awl.1	0.6347	66	66	16	0.736724	4.75336e-84	0.521145	0.341896	chr1	1133307	1133807	501	*	TTLL10	chr1	1173884	1173884	CC1	83.323	270	112	chr1	1133307	1173884	TTLL10	270	83.323	Fibrotic_snATAC-seq	255,3,99	chr1	1173884	1173884	tss112	.
113	chr1	1158128	1158628	501	*	42.1441	0.887	0.665	2	Cholangiocytes_1._.Rep1	8713	MIR200B	Distal	8713	uc057aww.1	0.7006	73	73	16	0.743168	2.79225e-86	0.693104	0.341896	chr1	1158128	1158628	501	*	TTLL10	chr1	1173884	1173884	CC1	85.554	277	113	chr1	1158128	1173884	TTLL10	277	85.554	Fibrotic_snATAC-seq	255,3,99	chr1	1173884	1173884	tss113	.
114	chr1	1162575	1163075	501	*	63.234	0.951	0.849	2	Cholangiocytes_1._.Rep1	4266	MIR200B	Distal	4266	uc057aww.1	0.7106	74	74	16	0.90012	4.52794e-177	0.949693	0.341896	chr1	1162575	1163075	501	*	TTLL10	chr1	1173884	1173884	CC1	176.344	572	114	chr1	1162575	1173884	TTLL10	572	176.344	Fibrotic_snATAC-seq	255,3,99	chr1	1173884	1173884	tss114	.
115	chr1	1164745	1165245	501	*	16.4955	0.918	0.781	2	Cholangiocytes_2._.Rep2	2096	MIR200B	Distal	2096	uc057aww.1	0.6427	75	75	16	0.795076	4.46332e-107	0.568073	0.341896	chr1	1164745	1165245	501	*	TTLL10	chr1	1173884	1173884	CC2	106.35	345	115	chr1	1164745	1173884	TTLL10	345	106.35	Fibrotic_snATAC-seq	255149189	chr1	1173884	1173884	tss115	.
116	chr1	1238008	1238508	501	*	3.77035	0.205	0.043	2	Cholangiocytes_2._.Rep1	5992	B3GALT6	Distal	4899	uc021oem.3	0.6766	85	85	16	0.827798	1.40875e-123	0.339796	0.341896	chr1	1238008	1238508	501	*	TTLL10	chr1	1173884	1173884	CC2	122.851	398	116	chr1	1173884	1238508	TTLL10	398	122.851	Fibrotic_snATAC-seq	255149189	chr1	1173884	1173884	tss116	.
117	chr1	1265211	1265711	501	*	8.92665	0.475	0.095	2	Cholangiocytes_1._.Rep1	8423	UBE2J2	Intronic	1891	uc057axd.1	0.5489	90	90	16	0.549192	3.2272e-39	0.383736	0.341896	chr1	1265211	1265711	501	*	TTLL10	chr1	1173884	1173884	CC1	38.4912	124	117	chr1	1173884	1265711	TTLL10	124	38.4912	Fibrotic_snATAC-seq	255,3,99	chr1	1173884	1173884	tss117	.
93860	chr6	24313312	24313812	501	*	12.1256	0.832	0.573	2	Cholangiocytes_2._.Rep2	43340	KAAG1	Intronic	43340	uc057bib.1	0.3912	1992	79544	15989	0.97077	1.28789e-302	0.577539	0.657706	chr6	24313312	24313812	501	*	NRSN1	chr6	24126122	24126122	CC2	301.89	980	93860	chr6	24126122	24313812	NRSN1	980	301.89	Fibrotic_snATAC-seq	255149189	chr6	24126122	24126122	tss93860	.
119	chr1	1291945	1292445	501	*	6.40024	0.751	0.382	2	CD4_Tcell._.Rep1	3974	MIR6726	Distal	2812	uc001abp.3	0.6407	96	96	16	0.471191	8.3459e-28	0.506275	0.341896	chr1	1291945	1292445	501	*	TTLL10	chr1	1173884	1173884	LC2	27.0785	87	119	chr1	1173884	1292445	TTLL10	87	27.0785	Fibrotic_snATAC-seq	#N/A	chr1	1173884	1173884	tss119	.
120	chr1	1305499	1305999	501	*	6.26159	0.951	0.882	2	Endothelial_5._.Rep2	2817	PUSL1	Exonic	179	uc057axg.1	0.6926	101	101	16	0.654643	1.90609e-60	0.624281	0.341896	chr1	1305499	1305999	501	*	TTLL10	chr1	1173884	1173884	EC5	59.7199	193	120	chr1	1173884	1305999	TTLL10	193	59.7199	Fibrotic_snATAC-seq	24188132	chr1	1173884	1173884	tss120	.
121	chr1	1309098	1309598	501	*	2.49423	0.53	0.174	2	Fibroblast_1._.Rep2	260	ACAP3	Exonic	112	uc057axf.1	0.6846	105	105	16	0.519811	1.45399e-34	0.360683	0.341896	chr1	1309098	1309598	501	*	TTLL10	chr1	1173884	1173884	MC1	33.8374	109	121	chr1	1173884	1309598	TTLL10	109	33.8374	Fibrotic_snATAC-seq	108,61,12	chr1	1173884	1173884	tss121	.
118	chr1	1273635	1274135	501	*	19.4731	0.982	0.932	2	Hepatocytes_1._.Rep2	0	UBE2J2	Promoter	0	uc057axd.1	0.7725	92	92	16	0.565333	5.60307e-42	0.826066	0.341896	chr1	1273635	1274135	501	*	TTLL10	chr1	1173884	1173884	HC1	41.2516	133	118	chr1	1173884	1274135	TTLL10	133	41.2516	Fibrotic_snATAC-seq	202,67,2	chr1	1173884	1173884	tss118	.
123	chr1	975989	976489	501	*	2.50928	0.557	0.49	2	Endothelial_4._.Rep1	5853	PERM1	Exonic	401	uc057awf.1	0.7126	31	31	17	0.489928	2.79003e-30	0.583139	0.329998	chr1	975989	976489	501	*	TNFRSF18	chr1	1206691	1206691	EC4	29.5544	95	123	chr1	975989	1206691	TNFRSF18	95	29.5544	Fibrotic_snATAC-seq	104162166	chr1	1206691	1206691	tss123	.
124	chr1	1004895	1005395	501	*	2.50928	0.557	0.49	2	Endothelial_4._.Rep1	4006	ISG15	Intronic	3999	uc057awh.1	0.6228	37	37	17	0.592651	5.13328e-47	0.596871	0.329998	chr1	1004895	1005395	501	*	TNFRSF18	chr1	1206691	1206691	EC4	46.2896	150	124	chr1	1004895	1206691	TNFRSF18	150	46.2896	Fibrotic_snATAC-seq	104162166	chr1	1206691	1206691	tss124	.
122	chr1	1375163	1375663	501	*	134.593	0.999	0.996	2	Cholangiocytes_1._.Rep1	81	AURKAIP1	Promoter	81	uc057axo.1	0.6427	123	123	16	0.585277	1.31252e-45	0.949883	0.341896	chr1	1375163	1375663	501	*	TTLL10	chr1	1173884	1173884	CC1	44.8819	145	122	chr1	1173884	1375663	TTLL10	145	44.8819	Fibrotic_snATAC-seq	255,3,99	chr1	1173884	1173884	tss122	.
125	chr1	1013221	1013721	501	*	10.2332	0.978	0.945	2	Endothelial_5._.Rep1	6651	AGRN	Exonic	47	uc057awi.1	0.6048	39	39	17	0.540522	8.51584e-38	0.881327	0.329998	chr1	1013221	1013721	501	*	TNFRSF18	chr1	1206691	1206691	EC5	37.0698	120	125	chr1	1013221	1206691	TNFRSF18	120	37.0698	Fibrotic_snATAC-seq	24188132	chr1	1206691	1206691	tss125	.
127	chr1	1040648	1041148	501	*	17.9646	0.737	0.436	2	Fibroblast_1._.Rep1	20774	AGRN	Intronic	4500	uc057awi.1	0.8044	48	48	17	0.548988	3.48813e-39	0.786674	0.329998	chr1	1040648	1041148	501	*	TNFRSF18	chr1	1206691	1206691	MC1	38.4574	124	127	chr1	1040648	1206691	TNFRSF18	124	38.4574	Fibrotic_snATAC-seq	108,61,12	chr1	1206691	1206691	tss127	.
126	chr1	1021049	1021549	501	*	2.51308	0.566	0.482	2	Endothelial_5._.Rep2	1175	AGRN	Intronic	1175	uc057awi.1	0.6667	42	42	17	0.664661	6.35488e-63	0.70089	0.329998	chr1	1021049	1021549	501	*	TNFRSF18	chr1	1206691	1206691	EC5	62.1969	201	126	chr1	1021049	1206691	TNFRSF18	201	62.1969	Fibrotic_snATAC-seq	24188132	chr1	1206691	1206691	tss126	.
129	chr1	1212696	1213196	501	*	2.50928	0.557	0.49	2	Endothelial_4._.Rep1	1191	TNFRSF4	Intronic	551	uc057axa.1	0.6906	77	77	17	0.854876	4.00354e-140	0.724509	0.329998	chr1	1212696	1213196	501	*	TNFRSF18	chr1	1206691	1206691	EC4	139.398	452	129	chr1	1206691	1213196	TNFRSF18	452	139.398	Fibrotic_snATAC-seq	104162166	chr1	1206691	1206691	tss129	.
130	chr1	1213451	1213951	501	*	2.65331	0.56	0.337	2	B-cells._.Rep2	436	TNFRSF4	Exonic	202	uc057axa.1	0.7166	78	78	17	0.662596	2.0979e-62	0.463443	0.329998	chr1	1213451	1213951	501	*	TNFRSF18	chr1	1206691	1206691	BC	61.6782	200	130	chr1	1206691	1213951	TNFRSF18	200	61.6782	Fibrotic_snATAC-seq	19,161,15	chr1	1206691	1206691	tss130	.
131	chr1	1232536	1233036	501	*	2.68229	0.563	0.106	2	CD8_Tcell._.Rep2	520	B3GALT6	Promoter	520	uc021oem.3	0.7505	84	84	17	0.66662	2.02864e-63	0.381214	0.329998	chr1	1232536	1233036	501	*	TNFRSF18	chr1	1206691	1206691	LC1	62.6928	203	131	chr1	1206691	1233036	TNFRSF18	203	62.6928	Fibrotic_snATAC-seq	255,223,0	chr1	1206691	1206691	tss131	.
132	chr1	1307739	1308239	501	*	19.4731	0.982	0.932	2	Hepatocytes_1._.Rep2	577	PUSL1	Promoter	28	uc057axg.1	0.8024	103	103	17	0.502158	5.54987e-32	0.947803	0.329998	chr1	1307739	1308239	501	*	TNFRSF18	chr1	1206691	1206691	HC1	31.2557	101	132	chr1	1206691	1308239	TNFRSF18	101	31.2557	Fibrotic_snATAC-seq	202,67,2	chr1	1206691	1206691	tss132	.
133	chr1	1398621	1399121	501	*	4.44233	0.595	0.237	2	CD8_Tcell._.Rep1	456	CCNL2	Promoter	84	uc057axs.1	0.6687	124	124	17	0.556733	1.72923e-40	0.280319	0.329998	chr1	1398621	1399121	501	*	TNFRSF18	chr1	1206691	1206691	LC1	39.7621	129	133	chr1	1206691	1399121	TNFRSF18	129	39.7621	Fibrotic_snATAC-seq	255,223,0	chr1	1206691	1206691	tss133	.
134	chr1	1399141	1399641	501	*	10.3032	0.98	0.904	2	Fibroblast_1._.Rep2	62	CCNL2	Promoter	62	uc057axs.1	0.7285	125	125	17	0.550561	1.90739e-39	0.91733	0.329998	chr1	1399141	1399641	501	*	TNFRSF18	chr1	1206691	1206691	MC1	38.7196	125	134	chr1	1206691	1399641	TNFRSF18	125	38.7196	Fibrotic_snATAC-seq	108,61,12	chr1	1206691	1206691	tss134	.
135	chr1	1406945	1407445	501	*	4.3538	0.911	0.806	2	Endothelial_5._.Rep2	117	MRPL20	Exonic	39	uc001abw.2	0.6727	128	128	17	0.54773	5.64057e-39	0.764859	0.329998	chr1	1406945	1407445	501	*	TNFRSF18	chr1	1206691	1206691	EC5	38.2487	124	135	chr1	1206691	1407445	TNFRSF18	124	38.2487	Fibrotic_snATAC-seq	24188132	chr1	1206691	1206691	tss135	.
136	chr1	1434938	1435438	501	*	2.50928	0.557	0.49	2	Endothelial_4._.Rep1	326	VWA1	Promoter	326	uc057axx.1	0.6307	138	138	17	0.526768	1.26374e-35	0.263353	0.329998	chr1	1434938	1435438	501	*	TNFRSF18	chr1	1206691	1206691	EC4	34.8983	113	136	chr1	1206691	1435438	TNFRSF18	113	34.8983	Fibrotic_snATAC-seq	104162166	chr1	1206691	1206691	tss136	.
137	chr1	1004895	1005395	501	*	2.50928	0.557	0.49	2	Endothelial_4._.Rep1	4006	ISG15	Intronic	3999	uc057awh.1	0.6228	37	37	20	0.631092	5.55482e-55	0.596871	0.435235	chr1	1004895	1005395	501	*	B3GALT6	chr1	1232265	1232265	EC4	54.2553	176	137	chr1	1004895	1232265	B3GALT6	176	54.2553	Fibrotic_snATAC-seq	104162166	chr1	1232265	1232265	tss137	.
128	chr1	1141419	1141919	501	*	2.68229	0.563	0.106	2	CD8_Tcell._.Rep2	4651	LINC01342	Intronic	4651	uc057awl.1	0.7046	67	67	17	0.546587	8.71125e-39	0.328846	0.329998	chr1	1141419	1141919	501	*	TNFRSF18	chr1	1206691	1206691	LC1	38.0599	123	128	chr1	1141419	1206691	TNFRSF18	123	38.0599	Fibrotic_snATAC-seq	255,223,0	chr1	1206691	1206691	tss128	.
138	chr1	1013221	1013721	501	*	10.2332	0.978	0.945	2	Endothelial_5._.Rep1	6651	AGRN	Exonic	47	uc057awi.1	0.6048	39	39	20	0.497304	2.6781e-31	0.881327	0.435235	chr1	1013221	1013721	501	*	B3GALT6	chr1	1232265	1232265	EC5	30.5722	99	138	chr1	1013221	1232265	B3GALT6	99	30.5722	Fibrotic_snATAC-seq	24188132	chr1	1232265	1232265	tss138	.
140	chr1	1040648	1041148	501	*	17.9646	0.737	0.436	2	Fibroblast_1._.Rep1	20774	AGRN	Intronic	4500	uc057awi.1	0.8044	48	48	20	0.530152	3.77381e-36	0.786674	0.435235	chr1	1040648	1041148	501	*	B3GALT6	chr1	1232265	1232265	MC1	35.4232	115	140	chr1	1040648	1232265	B3GALT6	115	35.4232	Fibrotic_snATAC-seq	108,61,12	chr1	1232265	1232265	tss140	.
139	chr1	1021049	1021549	501	*	2.51308	0.566	0.482	2	Endothelial_5._.Rep2	1175	AGRN	Intronic	1175	uc057awi.1	0.6667	42	42	20	0.735858	9.3757e-84	0.70089	0.435235	chr1	1021049	1021549	501	*	B3GALT6	chr1	1232265	1232265	EC5	83.028	269	139	chr1	1021049	1232265	B3GALT6	269	83.028	Fibrotic_snATAC-seq	24188132	chr1	1232265	1232265	tss139	.
141	chr1	1141419	1141919	501	*	2.68229	0.563	0.106	2	CD8_Tcell._.Rep2	4651	LINC01342	Intronic	4651	uc057awl.1	0.7046	67	67	20	0.57864	2.26017e-44	0.328846	0.435235	chr1	1141419	1141919	501	*	B3GALT6	chr1	1232265	1232265	LC1	43.6459	141	141	chr1	1141419	1232265	B3GALT6	141	43.6459	Fibrotic_snATAC-seq	255,223,0	chr1	1232265	1232265	tss141	.
143	chr1	1212696	1213196	501	*	2.50928	0.557	0.49	2	Endothelial_4._.Rep1	1191	TNFRSF4	Intronic	551	uc057axa.1	0.6906	77	77	20	0.77825	1.01486e-99	0.724509	0.435235	chr1	1212696	1213196	501	*	B3GALT6	chr1	1232265	1232265	EC4	98.9936	321	143	chr1	1212696	1232265	B3GALT6	321	98.9936	Fibrotic_snATAC-seq	104162166	chr1	1232265	1232265	tss143	.
144	chr1	1213451	1213951	501	*	2.65331	0.56	0.337	2	B-cells._.Rep2	436	TNFRSF4	Exonic	202	uc057axa.1	0.7166	78	78	20	0.736541	5.48547e-84	0.463443	0.435235	chr1	1213451	1213951	501	*	B3GALT6	chr1	1232265	1232265	BC	83.2608	270	144	chr1	1213451	1232265	B3GALT6	270	83.2608	Fibrotic_snATAC-seq	19,161,15	chr1	1232265	1232265	tss144	.
145	chr1	1231779	1232279	501	*	6.68215	0.949	0.781	2	Endothelial_1._.Rep2	1	SDF4	Promoter	1	uc057axb.1	0.7824	83	83	20	0.520226	1.25868e-34	0.840009	0.435235	chr1	1231779	1232279	501	*	B3GALT6	chr1	1232265	1232265	EC1	33.9001	110	145	chr1	1231779	1232279	B3GALT6	110	33.9001	Fibrotic_snATAC-seq	20,63,151	chr1	1232265	1232265	tss145	.
146	chr1	1232536	1233036	501	*	2.68229	0.563	0.106	2	CD8_Tcell._.Rep2	520	B3GALT6	Promoter	520	uc021oem.3	0.7505	84	84	20	0.669424	3.90029e-64	0.381214	0.435235	chr1	1232536	1233036	501	*	B3GALT6	chr1	1232265	1232265	LC1	63.4089	205	146	chr1	1232265	1233036	B3GALT6	205	63.4089	Fibrotic_snATAC-seq	255,223,0	chr1	1232265	1232265	tss146	.
147	chr1	1307739	1308239	501	*	19.4731	0.982	0.932	2	Hepatocytes_1._.Rep2	577	PUSL1	Promoter	28	uc057axg.1	0.8024	103	103	20	0.556297	2.05182e-40	0.947803	0.435235	chr1	1307739	1308239	501	*	B3GALT6	chr1	1232265	1232265	HC1	39.6879	128	147	chr1	1232265	1308239	B3GALT6	128	39.6879	Fibrotic_snATAC-seq	202,67,2	chr1	1232265	1232265	tss147	.
148	chr1	1398621	1399121	501	*	4.44233	0.595	0.237	2	CD8_Tcell._.Rep1	456	CCNL2	Promoter	84	uc057axs.1	0.6687	124	124	20	0.468091	2.07198e-27	0.280319	0.435235	chr1	1398621	1399121	501	*	B3GALT6	chr1	1232265	1232265	LC1	26.6836	86	148	chr1	1232265	1399121	B3GALT6	86	26.6836	Fibrotic_snATAC-seq	255,223,0	chr1	1232265	1232265	tss148	.
149	chr1	1399141	1399641	501	*	10.3032	0.98	0.904	2	Fibroblast_1._.Rep2	62	CCNL2	Promoter	62	uc057axs.1	0.7285	125	125	20	0.628187	2.43445e-54	0.91733	0.435235	chr1	1399141	1399641	501	*	B3GALT6	chr1	1232265	1232265	MC1	53.6136	174	149	chr1	1232265	1399641	B3GALT6	174	53.6136	Fibrotic_snATAC-seq	108,61,12	chr1	1232265	1232265	tss149	.
150	chr1	1406945	1407445	501	*	4.3538	0.911	0.806	2	Endothelial_5._.Rep2	117	MRPL20	Exonic	39	uc001abw.2	0.6727	128	128	20	0.539861	1.08837e-37	0.764859	0.435235	chr1	1406945	1407445	501	*	B3GALT6	chr1	1232265	1232265	EC5	36.9632	120	150	chr1	1232265	1407445	B3GALT6	120	36.9632	Fibrotic_snATAC-seq	24188132	chr1	1232265	1232265	tss150	.
151	chr1	1434938	1435438	501	*	2.50928	0.557	0.49	2	Endothelial_4._.Rep1	326	VWA1	Promoter	326	uc057axx.1	0.6307	138	138	20	0.547971	5.14655e-39	0.263353	0.435235	chr1	1434938	1435438	501	*	B3GALT6	chr1	1232265	1232265	EC4	38.2885	124	151	chr1	1232265	1435438	B3GALT6	124	38.2885	Fibrotic_snATAC-seq	104162166	chr1	1232265	1232265	tss151	.
142	chr1	1155228	1155728	501	*	2.51308	0.566	0.482	2	Endothelial_5._.Rep2	11613	MIR200B	Distal	11613	uc057aww.1	0.4491	70	70	20	0.462015	1.19805e-26	0.321672	0.435235	chr1	1155228	1155728	501	*	B3GALT6	chr1	1232265	1232265	EC5	25.9215	84	142	chr1	1155228	1232265	B3GALT6	84	25.9215	Fibrotic_snATAC-seq	24188132	chr1	1232265	1232265	tss142	.
153	chr1	1001720	1002220	501	*	8.17611	0.963	0.912	2	Endothelial_5._.Rep1	831	ISG15	Promoter	824	uc057awh.1	0.7166	36	36	21	0.512922	1.54188e-33	0.594114	0.328256	chr1	1001720	1002220	501	*	C1QTNF12	chr1	1246722	1246722	EC5	32.812	106	153	chr1	1001720	1246722	C1QTNF12	106	32.812	Fibrotic_snATAC-seq	24188132	chr1	1246722	1246722	tss153	.
154	chr1	1109645	1110145	501	*	6.20422	0.971	0.933	2	Endothelial_4._.Rep1	6465	C1orf159	Intronic	3767	uc057awk.1	0.505	58	58	21	0.652601	5.9374e-60	0.762433	0.328256	chr1	1109645	1110145	501	*	C1QTNF12	chr1	1246722	1246722	EC4	59.2264	192	154	chr1	1109645	1246722	C1QTNF12	192	59.2264	Fibrotic_snATAC-seq	104162166	chr1	1246722	1246722	tss154	.
155	chr1	1157362	1157862	501	*	51.9477	0.993	0.958	2	Endothelial_3._.Rep1	9479	MIR200B	Distal	9479	uc057aww.1	0.6946	72	72	21	0.541082	6.91359e-38	0.923266	0.328256	chr1	1157362	1157862	501	*	C1QTNF12	chr1	1246722	1246722	EC3	37.1603	120	155	chr1	1157362	1246722	C1QTNF12	120	37.1603	Fibrotic_snATAC-seq	46150231	chr1	1246722	1246722	tss155	.
156	chr1	1244155	1244655	501	*	2.49423	0.53	0.174	2	Fibroblast_1._.Rep2	2316	C1QTNF12	Exonic	12	uc057axc.1	0.6727	88	88	21	0.471599	7.39828e-28	0.264436	0.328256	chr1	1244155	1244655	501	*	C1QTNF12	chr1	1246722	1246722	MC1	27.1309	88	156	chr1	1244155	1246722	C1QTNF12	88	27.1309	Fibrotic_snATAC-seq	108,61,12	chr1	1246722	1246722	tss156	.
157	chr1	1261037	1261537	501	*	6.20422	0.971	0.933	2	Endothelial_4._.Rep1	12597	UBE2J2	Intronic	2281	uc057axd.1	0.5948	89	89	21	0.824868	5.81776e-122	0.979454	0.328256	chr1	1261037	1261537	501	*	C1QTNF12	chr1	1246722	1246722	EC4	121.235	393	157	chr1	1246722	1261537	C1QTNF12	393	121.235	Fibrotic_snATAC-seq	104162166	chr1	1246722	1246722	tss157	.
158	chr1	1059370	1059870	501	*	2.51308	0.566	0.482	2	Endothelial_5._.Rep2	14686	RNF223	Distal	3667	uc057awj.1	0.7745	50	50	22	0.486727	7.57649e-30	0.643178	0.581641	chr1	1059370	1059870	501	*	UBE2J2	chr1	1273885	1273885	EC5	29.1205	94	158	chr1	1059370	1273885	UBE2J2	94	29.1205	Fibrotic_snATAC-seq	24188132	chr1	1273885	1273885	tss158	.
152	chr1	1471547	1472047	501	*	6.61739	0.962	0.8	2	Kupffer-cells_1._.Rep2	27	ATAD3B	Promoter	27	uc057axz.1	0.7305	148	148	20	0.639524	6.98497e-57	0.893455	0.435235	chr1	1471547	1472047	501	*	B3GALT6	chr1	1232265	1232265	MP1	56.1558	182	152	chr1	1232265	1472047	B3GALT6	182	56.1558	Fibrotic_snATAC-seq	92,0,127	chr1	1232265	1232265	tss152	.
159	chr1	1153799	1154299	501	*	22.8734	0.691	0.284	2	Hepatocytes_1._.Rep1	13042	MIR200B	Distal	13042	uc057aww.1	0.485	69	69	22	0.533772	1.02008e-36	0.420491	0.581641	chr1	1153799	1154299	501	*	UBE2J2	chr1	1273885	1273885	HC1	35.9914	116	159	chr1	1153799	1273885	UBE2J2	116	35.9914	Fibrotic_snATAC-seq	202,67,2	chr1	1273885	1273885	tss159	.
48224	chr17	44004263	44004763	501	*	30.5799	0.893	0.672	2	Hepatocytes_2._.Rep1	32	NAGS	Promoter	32	uc021vwz.2	0.6467	3994	170009	8305	0.970305	5.49847e-301	0.951182	0.632716	chr17	44004263	44004763	501	*	PYY	chr17	44004469	44004469	HC2	300.26	974	48224	chr17	44004263	44004763	PYY	974	300.26	Fibrotic_snATAC-seq	255,110,0	chr17	44004469	44004469	tss48224	.
162	chr1	1332496	1332996	501	*	4.3538	0.911	0.806	2	Endothelial_5._.Rep2	1431	TAS1R3	Exonic	1431	uc057axj.1	0.6707	111	111	22	0.615989	1.01385e-51	0.585831	0.581641	chr1	1332496	1332996	501	*	UBE2J2	chr1	1273885	1273885	EC5	50.994	165	162	chr1	1273885	1332996	UBE2J2	165	50.994	Fibrotic_snATAC-seq	24188132	chr1	1273885	1273885	tss162	.
163	chr1	1343886	1344386	501	*	21.8167	0.817	0.502	2	Hepatocytes_2._.Rep1	4427	MIR6808	Intronic	3770	uc057axn.1	0.6786	113	113	22	0.628611	1.96343e-54	0.720468	0.581641	chr1	1343886	1344386	501	*	UBE2J2	chr1	1273885	1273885	HC2	53.707	174	163	chr1	1273885	1344386	UBE2J2	174	53.707	Fibrotic_snATAC-seq	255,110,0	chr1	1273885	1273885	tss163	.
160	chr1	1272231	1272731	501	*	2.51308	0.566	0.482	2	Endothelial_5._.Rep2	1403	UBE2J2	Intronic	989	uc057axd.1	0.5788	91	91	22	0.4693	1.45453e-27	0.309117	0.581641	chr1	1272231	1272731	501	*	UBE2J2	chr1	1273885	1273885	EC5	26.8373	87	160	chr1	1272231	1273885	UBE2J2	87	26.8373	Fibrotic_snATAC-seq	24188132	chr1	1273885	1273885	tss160	.
165	chr1	1347559	1348059	501	*	40.4911	0.821	0.513	2	Hepatocytes_1._.Rep1	1540	DVL1	Intronic	1145	uc057axk.1	0.5828	115	115	22	0.609314	2.46343e-50	0.688561	0.581641	chr1	1347559	1348059	501	*	UBE2J2	chr1	1273885	1273885	HC1	49.6085	161	165	chr1	1273885	1348059	UBE2J2	161	49.6085	Fibrotic_snATAC-seq	202,67,2	chr1	1273885	1273885	tss165	.
170	chr1	1456688	1457188	501	*	17.0103	0.618	0.222	2	Hepatocytes_1._.Rep1	7248	ATAD3C	Intronic	5544	uc057axy.1	0.6128	144	144	22	0.622519	4.15084e-53	0.386408	0.581641	chr1	1456688	1457188	501	*	UBE2J2	chr1	1273885	1273885	HC1	52.3819	170	170	chr1	1273885	1457188	UBE2J2	170	52.3819	Fibrotic_snATAC-seq	202,67,2	chr1	1273885	1273885	tss170	.
167	chr1	1431819	1432319	501	*	41.6951	0.947	0.812	2	Hepatocytes_2._.Rep1	2503	LINC01770	Intronic	225	uc031pko.2	0.6327	134	134	22	0.530896	2.88713e-36	0.900414	0.581641	chr1	1431819	1432319	501	*	UBE2J2	chr1	1273885	1273885	HC2	35.5395	115	167	chr1	1273885	1432319	UBE2J2	115	35.5395	Fibrotic_snATAC-seq	255,110,0	chr1	1273885	1273885	tss167	.
168	chr1	1437949	1438449	501	*	12.1061	0.658	0.281	2	Hepatocytes_2._.Rep1	3337	VWA1	Intronic	2463	uc057axx.1	0.6387	141	141	22	0.596005	1.14367e-47	0.725743	0.581641	chr1	1437949	1438449	501	*	UBE2J2	chr1	1273885	1273885	HC2	46.9417	152	168	chr1	1273885	1438449	UBE2J2	152	46.9417	Fibrotic_snATAC-seq	255,110,0	chr1	1273885	1273885	tss168	.
58201	chr19	33501877	33502377	501	*	26.0414	0.996	0.984	2	Hepatocytes_1._.Rep2	19666	PEPD	Intronic	8706	uc061hfx.1	0.523	3411	181934	9741	0.969189	3.62298e-297	0.992851	0.957537	chr19	33501877	33502377	501	*	PEPD	chr19	33521794	33521794	HC1	296.441	962	58201	chr19	33501877	33521794	PEPD	962	296.441	Fibrotic_snATAC-seq	202,67,2	chr19	33521794	33521794	tss58201	.
178	chr1	1153799	1154299	501	*	22.8734	0.691	0.284	2	Hepatocytes_1._.Rep1	13042	MIR200B	Distal	13042	uc057aww.1	0.485	69	69	25	0.747835	6.13763e-88	0.420491	0.251742	chr1	1153799	1154299	501	*	PUSL1	chr1	1308567	1308567	HC1	87.212	283	178	chr1	1153799	1308567	PUSL1	283	87.212	Fibrotic_snATAC-seq	202,67,2	chr1	1308567	1308567	tss178	.
171	chr1	1486968	1487468	501	*	6.33852	0.449	0.096	2	Hepatocytes_2._.Rep1	15448	ATAD3B	Intronic	2648	uc057axz.1	0.5928	149	149	22	0.504016	3.01927e-32	0.281026	0.581641	chr1	1486968	1487468	501	*	UBE2J2	chr1	1273885	1273885	HC2	31.5201	102	171	chr1	1273885	1487468	UBE2J2	102	31.5201	Fibrotic_snATAC-seq	255,110,0	chr1	1273885	1273885	tss171	.
172	chr1	1504858	1505358	501	*	9.17379	0.875	0.613	2	Hepatocytes_2._.Rep2	7042	ATAD3A	Distal	7042	uc057aya.1	0.5289	151	151	22	0.578558	2.34069e-44	0.708385	0.581641	chr1	1504858	1505358	501	*	UBE2J2	chr1	1273885	1273885	HC2	43.6307	141	172	chr1	1273885	1505358	UBE2J2	141	43.6307	Fibrotic_snATAC-seq	255,110,0	chr1	1273885	1273885	tss172	.
173	chr1	1349711	1350211	501	*	6.61739	0.962	0.8	2	Kupffer-cells_1._.Rep2	610	DVL1	Promoter	610	uc057axk.1	0.7645	118	118	23	0.669873	2.99013e-64	0.70272	0.347372	chr1	1349711	1350211	501	*	SCNN1D	chr1	1280436	1280436	MP1	63.5243	206	173	chr1	1280436	1350211	SCNN1D	206	63.5243	Fibrotic_snATAC-seq	92,0,127	chr1	1280436	1280436	tss173	.
174	chr1	1109645	1110145	501	*	6.20422	0.971	0.933	2	Endothelial_4._.Rep1	6465	C1orf159	Intronic	3767	uc057awk.1	0.505	58	58	24	0.553615	5.85262e-40	0.762433	0.639138	chr1	1109645	1110145	501	*	ACAP3	chr1	1309609	1309609	EC4	39.2326	127	174	chr1	1109645	1309609	ACAP3	127	39.2326	Fibrotic_snATAC-seq	104162166	chr1	1309609	1309609	tss174	.
175	chr1	1244155	1244655	501	*	2.49423	0.53	0.174	2	Fibroblast_1._.Rep2	2316	C1QTNF12	Exonic	12	uc057axc.1	0.6727	88	88	24	0.579323	1.6914e-44	0.264436	0.639138	chr1	1244155	1244655	501	*	ACAP3	chr1	1309609	1309609	MC1	43.7718	142	175	chr1	1244155	1309609	ACAP3	142	43.7718	Fibrotic_snATAC-seq	108,61,12	chr1	1309609	1309609	tss175	.
176	chr1	1261037	1261537	501	*	6.20422	0.971	0.933	2	Endothelial_4._.Rep1	12597	UBE2J2	Intronic	2281	uc057axd.1	0.5948	89	89	24	0.560376	4.09564e-41	0.979454	0.639138	chr1	1261037	1261537	501	*	ACAP3	chr1	1309609	1309609	EC4	40.3877	131	176	chr1	1261037	1309609	ACAP3	131	40.3877	Fibrotic_snATAC-seq	104162166	chr1	1309609	1309609	tss176	.
177	chr1	1128318	1128818	501	*	13.1738	0.926	0.753	2	Hepatocytes_1._.Rep2	8448	LINC01342	Distal	8448	uc057awl.1	0.6208	63	63	25	0.451286	2.44097e-25	0.683818	0.251742	chr1	1128318	1128818	501	*	PUSL1	chr1	1308567	1308567	HC1	24.6124	79	177	chr1	1128318	1308567	PUSL1	79	24.6124	Fibrotic_snATAC-seq	202,67,2	chr1	1308567	1308567	tss177	.
193	chr1	1456688	1457188	501	*	17.0103	0.618	0.222	2	Hepatocytes_1._.Rep1	7248	ATAD3C	Intronic	5544	uc057axy.1	0.6128	144	144	25	0.92171	1.38581e-201	0.386408	0.251742	chr1	1456688	1457188	501	*	PUSL1	chr1	1308567	1308567	HC1	200.858	652	193	chr1	1308567	1457188	PUSL1	652	200.858	Fibrotic_snATAC-seq	202,67,2	chr1	1308567	1308567	tss193	.
179	chr1	1265211	1265711	501	*	8.92665	0.475	0.095	2	Cholangiocytes_1._.Rep1	8423	UBE2J2	Intronic	1891	uc057axd.1	0.5489	90	90	25	0.475104	2.61266e-28	0.383736	0.251742	chr1	1265211	1265711	501	*	PUSL1	chr1	1308567	1308567	CC1	27.5829	89	179	chr1	1265211	1308567	PUSL1	89	27.5829	Fibrotic_snATAC-seq	255,3,99	chr1	1308567	1308567	tss179	.
102094	chr7	100621543	100622043	501	*	68.8426	0.923	0.739	2	Hepatocytes_1._.Rep1	9690	MOSPD3	Intronic	5810	uc001chv.3	0.5269	5806	94471	17454	0.968738	1.14657e-295	0.908741	0.934936	chr7	100621543	100622043	501	*	TFR2	chr7	100642779	100642779	HC1	294.941	957	102094	chr7	100621543	100642779	TFR2	957	294.941	Fibrotic_snATAC-seq	202,67,2	chr7	100642779	100642779	tss102094	.
181	chr1	1324510	1325010	501	*	8.61543	0.986	0.856	2	B-cells._.Rep1	3	CPTP	Promoter	3	uc057axi.1	0.7645	108	108	25	0.529351	5.02956e-36	0.804582	0.251742	chr1	1324510	1325010	501	*	PUSL1	chr1	1308567	1308567	BC	35.2985	114	181	chr1	1308567	1325010	PUSL1	114	35.2985	Fibrotic_snATAC-seq	19,161,15	chr1	1308567	1308567	tss181	.
105807	chr8	84182043	84182543	501	*	52.5255	0.925	0.771	2	Cholangiocytes_1._.Rep1	493	RALYL	Promoter	493	uc057hvi.1	0.5429	4703	102604	18224	0.968614	2.95402e-295	0.923366	0.970231	chr8	84182043	84182543	501	*	RALYL	chr8	84182787	84182787	CC1	294.53	956	105807	chr8	84182043	84182787	RALYL	956	294.53	Fibrotic_snATAC-seq	255,3,99	chr8	84182787	84182787	tss105807	.
183	chr1	1332496	1332996	501	*	4.3538	0.911	0.806	2	Endothelial_5._.Rep2	1431	TAS1R3	Exonic	1431	uc057axj.1	0.6707	111	111	25	0.937004	1.13717e-223	0.585831	0.251742	chr1	1332496	1332996	501	*	PUSL1	chr1	1308567	1308567	EC5	222.944	723	183	chr1	1308567	1332996	PUSL1	723	222.944	Fibrotic_snATAC-seq	24188132	chr1	1308567	1308567	tss183	.
184	chr1	1343886	1344386	501	*	21.8167	0.817	0.502	2	Hepatocytes_2._.Rep1	4427	MIR6808	Intronic	3770	uc057axn.1	0.6786	113	113	25	0.929697	1.68589e-212	0.720468	0.251742	chr1	1343886	1344386	501	*	PUSL1	chr1	1308567	1308567	HC2	211.773	687	184	chr1	1308567	1344386	PUSL1	687	211.773	Fibrotic_snATAC-seq	255,110,0	chr1	1308567	1308567	tss184	.
106981	chr8	138520543	138521043	501	*	21.4146	0.966	0.891	2	Cholangiocytes_1._.Rep2	23970	FAM135B	Distal	23970	uc057ijp.1	0.5329	7833	105734	18424	0.968501	6.96234e-295	0.914387	0.721077	chr8	138520543	138521043	501	*	FAM135B	chr8	138496822	138496822	CC1	294.157	955	106981	chr8	138496822	138521043	FAM135B	955	294.157	Fibrotic_snATAC-seq	255,3,99	chr8	138496822	138496822	tss106981	.
186	chr1	1347559	1348059	501	*	40.4911	0.821	0.513	2	Hepatocytes_1._.Rep1	1540	DVL1	Intronic	1145	uc057axk.1	0.5828	115	115	25	0.854904	3.83612e-140	0.688561	0.251742	chr1	1347559	1348059	501	*	PUSL1	chr1	1308567	1308567	HC1	139.416	452	186	chr1	1308567	1348059	PUSL1	452	139.416	Fibrotic_snATAC-seq	202,67,2	chr1	1308567	1308567	tss186	.
109224	chr9	90455258	90455758	501	*	10.2339	0.763	0.424	2	Cholangiocytes_1._.Rep2	22002	LINC01508	Distal	11436	uc001efm.4	0.4531	3665	110004	18847	0.968473	8.58056e-295	0.63659	0.54545	chr9	90455258	90455758	501	*	DIRAS2	chr9	90643104	90643104	CC1	294.066	954	109224	chr9	90455258	90643104	DIRAS2	954	294.066	Fibrotic_snATAC-seq	255,3,99	chr9	90643104	90643104	tss109224	.
188	chr1	1431819	1432319	501	*	41.6951	0.947	0.812	2	Hepatocytes_2._.Rep1	2503	LINC01770	Intronic	225	uc031pko.2	0.6327	134	134	25	0.887364	4.38808e-165	0.900414	0.251742	chr1	1431819	1432319	501	*	PUSL1	chr1	1308567	1308567	HC2	164.358	533	188	chr1	1308567	1432319	PUSL1	533	164.358	Fibrotic_snATAC-seq	255,110,0	chr1	1308567	1308567	tss188	.
189	chr1	1433115	1433615	501	*	22.2918	0.954	0.861	2	Cholangiocytes_2._.Rep1	1207	LINC01770	Promoter	1122	uc031pko.2	0.6647	136	136	25	0.612418	5.64023e-51	0.929488	0.251742	chr1	1433115	1433615	501	*	PUSL1	chr1	1308567	1308567	CC2	50.2487	163	189	chr1	1308567	1433615	PUSL1	163	50.2487	Fibrotic_snATAC-seq	255149189	chr1	1308567	1308567	tss189	.
190	chr1	1436926	1437426	501	*	9.13359	0.571	0.145	2	Hepatocytes_2._.Rep1	2314	VWA1	Exonic	1440	uc057axx.1	0.6627	140	140	25	0.531664	2.18944e-36	0.307969	0.251742	chr1	1436926	1437426	501	*	PUSL1	chr1	1308567	1308567	HC2	35.6597	115	190	chr1	1308567	1437426	PUSL1	115	35.6597	Fibrotic_snATAC-seq	255,110,0	chr1	1308567	1308567	tss190	.
191	chr1	1437949	1438449	501	*	12.1061	0.658	0.281	2	Hepatocytes_2._.Rep1	3337	VWA1	Intronic	2463	uc057axx.1	0.6387	141	141	25	0.855393	1.80097e-140	0.725743	0.251742	chr1	1437949	1438449	501	*	PUSL1	chr1	1308567	1308567	HC2	139.744	453	191	chr1	1308567	1438449	PUSL1	453	139.744	Fibrotic_snATAC-seq	255,110,0	chr1	1308567	1308567	tss191	.
62591	chr2	10017305	10017805	501	*	20.1295	0.797	0.472	2	Hepatocytes_2._.Rep1	25293	KLF11	Distal	4022	uc057gir.1	0.3912	745	25497	10549	0.968188	7.27443e-294	0.719611	0.809886	chr2	10017305	10017805	501	*	GRHL1	chr2	9951693	9951693	HC2	293.138	951	62591	chr2	9951693	10017805	GRHL1	951	293.138	Fibrotic_snATAC-seq	255,110,0	chr2	9951693	9951693	tss62591	.
199	chr1	1130176	1130676	501	*	5.91883	0.314	0.054	2	Cholangiocytes_1._.Rep1	6590	LINC01342	Distal	6590	uc057awl.1	0.5369	64	64	26	0.464089	6.60737e-27	0.419704	0.65233	chr1	1130176	1130676	501	*	INTS11	chr1	1324691	1324691	CC1	26.18	84	199	chr1	1130176	1324691	INTS11	84	26.18	Fibrotic_snATAC-seq	255,3,99	chr1	1324691	1324691	tss199	.
194	chr1	1486968	1487468	501	*	6.33852	0.449	0.096	2	Hepatocytes_2._.Rep1	15448	ATAD3B	Intronic	2648	uc057axz.1	0.5928	149	149	25	0.718824	3.50625e-78	0.281026	0.251742	chr1	1486968	1487468	501	*	PUSL1	chr1	1308567	1308567	HC2	77.4552	251	194	chr1	1308567	1487468	PUSL1	251	77.4552	Fibrotic_snATAC-seq	255,110,0	chr1	1308567	1308567	tss194	.
195	chr1	1504858	1505358	501	*	9.17379	0.875	0.613	2	Hepatocytes_2._.Rep2	7042	ATAD3A	Distal	7042	uc057aya.1	0.5289	151	151	25	0.654646	1.90262e-60	0.708385	0.251742	chr1	1504858	1505358	501	*	PUSL1	chr1	1308567	1308567	HC2	59.7206	193	195	chr1	1308567	1505358	PUSL1	193	59.7206	Fibrotic_snATAC-seq	255,110,0	chr1	1308567	1308567	tss195	.
196	chr1	1505439	1505939	501	*	11.1295	0.93	0.757	2	Hepatocytes_2._.Rep2	6461	ATAD3A	Distal	6461	uc057aya.1	0.489	152	152	25	0.635956	4.52713e-56	0.489469	0.251742	chr1	1505439	1505939	501	*	PUSL1	chr1	1308567	1308567	HC2	55.3442	179	196	chr1	1308567	1505939	PUSL1	179	55.3442	Fibrotic_snATAC-seq	255,110,0	chr1	1308567	1308567	tss196	.
197	chr1	1124429	1124929	501	*	2.68443	0.555	0.172	2	Kupffer-cells_1._.Rep2	8317	C1orf159	Distal	8317	uc057awk.1	0.6168	62	62	26	0.651068	1.38431e-59	0.325813	0.65233	chr1	1124429	1124929	501	*	INTS11	chr1	1324691	1324691	MP1	58.8588	191	197	chr1	1124429	1324691	INTS11	191	58.8588	Fibrotic_snATAC-seq	92,0,127	chr1	1324691	1324691	tss197	.
198	chr1	1128318	1128818	501	*	13.1738	0.926	0.753	2	Hepatocytes_1._.Rep2	8448	LINC01342	Distal	8448	uc057awl.1	0.6208	63	63	26	0.64922	3.81684e-59	0.683818	0.65233	chr1	1128318	1128818	501	*	INTS11	chr1	1324691	1324691	HC1	58.4183	189	198	chr1	1128318	1324691	INTS11	189	58.4183	Fibrotic_snATAC-seq	202,67,2	chr1	1324691	1324691	tss198	.
200	chr1	1153799	1154299	501	*	22.8734	0.691	0.284	2	Hepatocytes_1._.Rep1	13042	MIR200B	Distal	13042	uc057aww.1	0.485	69	69	26	0.677209	3.63782e-66	0.420491	0.65233	chr1	1153799	1154299	501	*	INTS11	chr1	1324691	1324691	HC1	65.4392	212	200	chr1	1153799	1324691	INTS11	212	65.4392	Fibrotic_snATAC-seq	202,67,2	chr1	1324691	1324691	tss200	.
202	chr1	1272231	1272731	501	*	2.51308	0.566	0.482	2	Endothelial_5._.Rep2	1403	UBE2J2	Intronic	989	uc057axd.1	0.5788	91	91	26	0.486827	7.34539e-30	0.309117	0.65233	chr1	1272231	1272731	501	*	INTS11	chr1	1324691	1324691	EC5	29.134	94	202	chr1	1272231	1324691	INTS11	94	29.134	Fibrotic_snATAC-seq	24188132	chr1	1324691	1324691	tss202	.
201	chr1	1265211	1265711	501	*	8.92665	0.475	0.095	2	Cholangiocytes_1._.Rep1	8423	UBE2J2	Intronic	1891	uc057axd.1	0.5489	90	90	26	0.64691	1.3434e-58	0.383736	0.65233	chr1	1265211	1265711	501	*	INTS11	chr1	1324691	1324691	CC1	57.8718	187	201	chr1	1265211	1324691	INTS11	187	57.8718	Fibrotic_snATAC-seq	255,3,99	chr1	1324691	1324691	tss201	.
215	chr1	1456688	1457188	501	*	17.0103	0.618	0.222	2	Hepatocytes_1._.Rep1	7248	ATAD3C	Intronic	5544	uc057axy.1	0.6128	144	144	26	0.74087	1.77346e-85	0.386408	0.65233	chr1	1456688	1457188	501	*	INTS11	chr1	1324691	1324691	HC1	84.7512	275	215	chr1	1324691	1457188	INTS11	275	84.7512	Fibrotic_snATAC-seq	202,67,2	chr1	1324691	1324691	tss215	.
219	chr1	1153799	1154299	501	*	22.8734	0.691	0.284	2	Hepatocytes_1._.Rep1	13042	MIR200B	Distal	13042	uc057aww.1	0.485	69	69	27	0.601195	1.08026e-48	0.420491	0.27056	chr1	1153799	1154299	501	*	CPTP	chr1	1324756	1324756	HC1	47.9665	155	219	chr1	1153799	1324756	CPTP	155	47.9665	Fibrotic_snATAC-seq	202,67,2	chr1	1324756	1324756	tss219	.
204	chr1	1324510	1325010	501	*	8.61543	0.986	0.856	2	B-cells._.Rep1	3	CPTP	Promoter	3	uc057axi.1	0.7645	108	108	26	0.638	1.55666e-56	0.804582	0.65233	chr1	1324510	1325010	501	*	INTS11	chr1	1324691	1324691	BC	55.8078	181	204	chr1	1324510	1325010	INTS11	181	55.8078	Fibrotic_snATAC-seq	19,161,15	chr1	1324691	1324691	tss204	.
231	chr1	1456688	1457188	501	*	17.0103	0.618	0.222	2	Hepatocytes_1._.Rep1	7248	ATAD3C	Intronic	5544	uc057axy.1	0.6128	144	144	27	0.735491	1.24869e-83	0.386408	0.27056	chr1	1456688	1457188	501	*	CPTP	chr1	1324756	1324756	HC1	82.9035	269	231	chr1	1324756	1457188	CPTP	269	82.9035	Fibrotic_snATAC-seq	202,67,2	chr1	1324756	1324756	tss231	.
206	chr1	1332496	1332996	501	*	4.3538	0.911	0.806	2	Endothelial_5._.Rep2	1431	TAS1R3	Exonic	1431	uc057axj.1	0.6707	111	111	26	0.728964	1.89911e-81	0.585831	0.65233	chr1	1332496	1332996	501	*	INTS11	chr1	1324691	1324691	EC5	80.7214	262	206	chr1	1324691	1332996	INTS11	262	80.7214	Fibrotic_snATAC-seq	24188132	chr1	1324691	1324691	tss206	.
207	chr1	1343886	1344386	501	*	21.8167	0.817	0.502	2	Hepatocytes_2._.Rep1	4427	MIR6808	Intronic	3770	uc057axn.1	0.6786	113	113	26	0.745583	3.90865e-87	0.720468	0.65233	chr1	1343886	1344386	501	*	INTS11	chr1	1324691	1324691	HC2	86.408	280	207	chr1	1324691	1344386	INTS11	280	86.408	Fibrotic_snATAC-seq	255,110,0	chr1	1324691	1324691	tss207	.
85068	chr4	73420441	73420941	501	*	37.9251	0.933	0.779	2	Hepatocytes_2._.Rep1	10446	AFP	Intronic	1143	uc057nro.1	0.3573	3367	61828	14474	0.966379	3.8393e-288	0.90832	0.989745	chr4	73420441	73420941	501	*	AFM	chr4	73481683	73481683	HC2	287.416	933	85068	chr4	73420441	73481683	AFM	933	287.416	Fibrotic_snATAC-seq	255,110,0	chr4	73481683	73481683	tss85068	.
209	chr1	1347559	1348059	501	*	40.4911	0.821	0.513	2	Hepatocytes_1._.Rep1	1540	DVL1	Intronic	1145	uc057axk.1	0.5828	115	115	26	0.721469	5.08777e-79	0.688561	0.65233	chr1	1347559	1348059	501	*	INTS11	chr1	1324691	1324691	HC1	78.2935	254	209	chr1	1324691	1348059	INTS11	254	78.2935	Fibrotic_snATAC-seq	202,67,2	chr1	1324691	1324691	tss209	.
19547	chr11	61697008	61697508	501	*	21.4146	0.966	0.891	2	Cholangiocytes_1._.Rep2	16824	DAGLA	Intronic	16790	uc031prw.1	0.6188	3830	127892	3401	0.965704	4.3053e-286	0.809085	0.823526	chr11	61697008	61697508	501	*	MYRF	chr11	61752642	61752642	CC1	285.366	926	19547	chr11	61697008	61752642	MYRF	926	285.366	Fibrotic_snATAC-seq	255,3,99	chr11	61752642	61752642	tss19547	.
211	chr1	1431819	1432319	501	*	41.6951	0.947	0.812	2	Hepatocytes_2._.Rep1	2503	LINC01770	Intronic	225	uc031pko.2	0.6327	134	134	26	0.734065	3.791e-83	0.900414	0.65233	chr1	1431819	1432319	501	*	INTS11	chr1	1324691	1324691	HC2	82.4212	267	211	chr1	1324691	1432319	INTS11	267	82.4212	Fibrotic_snATAC-seq	255,110,0	chr1	1324691	1324691	tss211	.
212	chr1	1433115	1433615	501	*	22.2918	0.954	0.861	2	Cholangiocytes_2._.Rep1	1207	LINC01770	Promoter	1122	uc031pko.2	0.6647	136	136	26	0.739154	6.96813e-85	0.929488	0.65233	chr1	1433115	1433615	501	*	INTS11	chr1	1324691	1324691	CC2	84.1569	273	212	chr1	1324691	1433615	INTS11	273	84.1569	Fibrotic_snATAC-seq	255149189	chr1	1324691	1324691	tss212	.
213	chr1	1437949	1438449	501	*	12.1061	0.658	0.281	2	Hepatocytes_2._.Rep1	3337	VWA1	Intronic	2463	uc057axx.1	0.6387	141	141	26	0.806835	1.21772e-112	0.725743	0.65233	chr1	1437949	1438449	501	*	INTS11	chr1	1324691	1324691	HC2	111.914	363	213	chr1	1324691	1438449	INTS11	363	111.914	Fibrotic_snATAC-seq	255,110,0	chr1	1324691	1324691	tss213	.
64128	chr2	43844332	43844832	501	*	57.9048	0.892	0.672	2	Hepatocytes_1._.Rep1	5617	ABCG8	Exonic	5617	uc057hah.1	0.515	3913	28665	10765	0.965329	5.60941e-285	0.73756	0.90238	chr2	43844332	43844832	501	*	ABCG8	chr2	43838964	43838964	HC1	284.251	922	64128	chr2	43838964	43844832	ABCG8	922	284.251	Fibrotic_snATAC-seq	202,67,2	chr2	43838964	43838964	tss64128	.
237	chr1	1153799	1154299	501	*	22.8734	0.691	0.284	2	Hepatocytes_1._.Rep1	13042	MIR200B	Distal	13042	uc057aww.1	0.485	69	69	29	0.540124	9.873e-38	0.420491	0.416667	chr1	1153799	1154299	501	*	DVL1	chr1	1349350	1349350	HC1	37.0056	120	237	chr1	1153799	1349350	DVL1	120	37.0056	Fibrotic_snATAC-seq	202,67,2	chr1	1349350	1349350	tss237	.
216	chr1	1486968	1487468	501	*	6.33852	0.449	0.096	2	Hepatocytes_2._.Rep1	15448	ATAD3B	Intronic	2648	uc057axz.1	0.5928	149	149	26	0.569467	1.03822e-42	0.281026	0.65233	chr1	1486968	1487468	501	*	INTS11	chr1	1324691	1324691	HC2	41.9837	136	216	chr1	1324691	1487468	INTS11	136	41.9837	Fibrotic_snATAC-seq	255,110,0	chr1	1324691	1324691	tss216	.
217	chr1	1504858	1505358	501	*	9.17379	0.875	0.613	2	Hepatocytes_2._.Rep2	7042	ATAD3A	Distal	7042	uc057aya.1	0.5289	151	151	26	0.589843	1.78139e-46	0.708385	0.65233	chr1	1504858	1505358	501	*	INTS11	chr1	1324691	1324691	HC2	45.7492	148	217	chr1	1324691	1505358	INTS11	148	45.7492	Fibrotic_snATAC-seq	255,110,0	chr1	1324691	1324691	tss217	.
218	chr1	1505439	1505939	501	*	11.1295	0.93	0.757	2	Hepatocytes_2._.Rep2	6461	ATAD3A	Distal	6461	uc057aya.1	0.489	152	152	26	0.490354	2.44087e-30	0.489469	0.65233	chr1	1505439	1505939	501	*	INTS11	chr1	1324691	1324691	HC2	29.6125	96	218	chr1	1324691	1505939	INTS11	96	29.6125	Fibrotic_snATAC-seq	255,110,0	chr1	1324691	1324691	tss218	.
239	chr1	1272231	1272731	501	*	2.51308	0.566	0.482	2	Endothelial_5._.Rep2	1403	UBE2J2	Intronic	989	uc057axd.1	0.5788	91	91	29	0.533554	1.10414e-36	0.309117	0.416667	chr1	1272231	1272731	501	*	DVL1	chr1	1349350	1349350	EC5	35.957	116	239	chr1	1272231	1349350	DVL1	116	35.957	Fibrotic_snATAC-seq	24188132	chr1	1349350	1349350	tss239	.
249	chr1	1456688	1457188	501	*	17.0103	0.618	0.222	2	Hepatocytes_1._.Rep1	7248	ATAD3C	Intronic	5544	uc057axy.1	0.6128	144	144	29	0.479715	6.51945e-29	0.386408	0.416667	chr1	1456688	1457188	501	*	DVL1	chr1	1349350	1349350	HC1	28.1858	91	249	chr1	1349350	1457188	DVL1	91	28.1858	Fibrotic_snATAC-seq	202,67,2	chr1	1349350	1349350	tss249	.
13267	chr10	21191366	21191866	501	*	21.4146	0.966	0.891	2	Cholangiocytes_1._.Rep2	17428	NEBL	Distal	17261	uc057lem.1	0.3892	1710	116204	2158	0.964688	4.26704e-283	0.803048	0.941706	chr10	21191366	21191866	501	*	NEBL	chr10	21174187	21174187	CC1	282.37	916	13267	chr10	21174187	21191866	NEBL	916	282.37	Fibrotic_snATAC-seq	255,3,99	chr10	21174187	21174187	tss13267	.
222	chr1	1332496	1332996	501	*	4.3538	0.911	0.806	2	Endothelial_5._.Rep2	1431	TAS1R3	Exonic	1431	uc057axj.1	0.6707	111	111	27	0.762417	2.2971e-93	0.585831	0.27056	chr1	1332496	1332996	501	*	CPTP	chr1	1324756	1324756	EC5	92.6388	300	222	chr1	1324756	1332996	CPTP	300	92.6388	Fibrotic_snATAC-seq	24188132	chr1	1324756	1324756	tss222	.
223	chr1	1343886	1344386	501	*	21.8167	0.817	0.502	2	Hepatocytes_2._.Rep1	4427	MIR6808	Intronic	3770	uc057axn.1	0.6786	113	113	27	0.741004	1.59389e-85	0.720468	0.27056	chr1	1343886	1344386	501	*	CPTP	chr1	1324756	1324756	HC2	84.7975	275	223	chr1	1324756	1344386	CPTP	275	84.7975	Fibrotic_snATAC-seq	255,110,0	chr1	1324756	1324756	tss223	.
257	chr1	1430293	1430793	501	*	10.9343	0.989	0.937	2	Endothelial_3._.Rep2	4029	LINC01770	Exonic	1299	uc031pko.2	0.6467	132	132	30	0.626438	5.87589e-54	0.875436	0.328903	chr1	1430293	1430793	501	*	MXRA8	chr1	1361777	1361777	EC3	53.2309	172	257	chr1	1361777	1430793	MXRA8	172	53.2309	Fibrotic_snATAC-seq	46150231	chr1	1361777	1361777	tss257	.
225	chr1	1347559	1348059	501	*	40.4911	0.821	0.513	2	Hepatocytes_1._.Rep1	1540	DVL1	Intronic	1145	uc057axk.1	0.5828	115	115	27	0.701836	5.05591e-73	0.688561	0.27056	chr1	1347559	1348059	501	*	CPTP	chr1	1324756	1324756	HC1	72.2962	234	225	chr1	1324756	1348059	CPTP	234	72.2962	Fibrotic_snATAC-seq	202,67,2	chr1	1324756	1324756	tss225	.
259	chr1	1611067	1611567	501	*	6.33852	0.449	0.096	2	Hepatocytes_2._.Rep1	4097	MIB2	Distal	4097	uc057ayh.1	0.491	161	161	30	0.48661	7.85738e-30	0.470708	0.328903	chr1	1611067	1611567	501	*	MXRA8	chr1	1361777	1361777	HC2	29.1047	94	259	chr1	1361777	1611567	MXRA8	94	29.1047	Fibrotic_snATAC-seq	255,110,0	chr1	1361777	1361777	tss259	.
227	chr1	1431819	1432319	501	*	41.6951	0.947	0.812	2	Hepatocytes_2._.Rep1	2503	LINC01770	Intronic	225	uc031pko.2	0.6327	134	134	27	0.640827	3.50566e-57	0.900414	0.27056	chr1	1431819	1432319	501	*	CPTP	chr1	1324756	1324756	HC2	56.4552	183	227	chr1	1324756	1432319	CPTP	183	56.4552	Fibrotic_snATAC-seq	255,110,0	chr1	1324756	1324756	tss227	.
228	chr1	1433115	1433615	501	*	22.2918	0.954	0.861	2	Cholangiocytes_2._.Rep1	1207	LINC01770	Promoter	1122	uc031pko.2	0.6647	136	136	27	0.452387	1.80089e-25	0.929488	0.27056	chr1	1433115	1433615	501	*	CPTP	chr1	1324756	1324756	CC2	24.7445	80	228	chr1	1324756	1433615	CPTP	80	24.7445	Fibrotic_snATAC-seq	255149189	chr1	1324756	1324756	tss228	.
229	chr1	1437949	1438449	501	*	12.1061	0.658	0.281	2	Hepatocytes_2._.Rep1	3337	VWA1	Intronic	2463	uc057axx.1	0.6387	141	141	27	0.633493	1.62119e-55	0.725743	0.27056	chr1	1437949	1438449	501	*	CPTP	chr1	1324756	1324756	HC2	54.7902	177	229	chr1	1324756	1438449	CPTP	177	54.7902	Fibrotic_snATAC-seq	255,110,0	chr1	1324756	1324756	tss229	.
260	chr1	1141419	1141919	501	*	2.68229	0.563	0.106	2	CD8_Tcell._.Rep2	4651	LINC01342	Intronic	4651	uc057awl.1	0.7046	67	67	31	0.573695	1.8059e-43	0.328846	0.49099	chr1	1141419	1141919	501	*	AURKAIP1	chr1	1375495	1375495	LC1	42.7433	138	260	chr1	1141419	1375495	AURKAIP1	138	42.7433	Fibrotic_snATAC-seq	255,223,0	chr1	1375495	1375495	tss260	.
267	chr1	1471547	1472047	501	*	6.61739	0.962	0.8	2	Kupffer-cells_1._.Rep2	27	ATAD3B	Promoter	27	uc057axz.1	0.7305	148	148	31	0.65594	9.22062e-61	0.893455	0.49099	chr1	1471547	1472047	501	*	AURKAIP1	chr1	1375495	1375495	MP1	60.0352	194	267	chr1	1375495	1472047	AURKAIP1	194	60.0352	Fibrotic_snATAC-seq	92,0,127	chr1	1375495	1375495	tss267	.
232	chr1	1486968	1487468	501	*	6.33852	0.449	0.096	2	Hepatocytes_2._.Rep1	15448	ATAD3B	Intronic	2648	uc057axz.1	0.5928	149	149	27	0.579208	1.77615e-44	0.281026	0.27056	chr1	1486968	1487468	501	*	CPTP	chr1	1324756	1324756	HC2	43.7505	142	232	chr1	1324756	1487468	CPTP	142	43.7505	Fibrotic_snATAC-seq	255,110,0	chr1	1324756	1324756	tss232	.
233	chr1	1504858	1505358	501	*	9.17379	0.875	0.613	2	Hepatocytes_2._.Rep2	7042	ATAD3A	Distal	7042	uc057aya.1	0.5289	151	151	27	0.519999	1.36198e-34	0.708385	0.27056	chr1	1504858	1505358	501	*	CPTP	chr1	1324756	1324756	HC2	33.8658	109	233	chr1	1324756	1505358	CPTP	109	33.8658	Fibrotic_snATAC-seq	255,110,0	chr1	1324756	1324756	tss233	.
234	chr1	1505439	1505939	501	*	11.1295	0.93	0.757	2	Hepatocytes_2._.Rep2	6461	ATAD3A	Distal	6461	uc057aya.1	0.489	152	152	27	0.488064	4.99751e-30	0.489469	0.27056	chr1	1505439	1505939	501	*	CPTP	chr1	1324756	1324756	HC2	29.3012	95	234	chr1	1324756	1505939	CPTP	95	29.3012	Fibrotic_snATAC-seq	255,110,0	chr1	1324756	1324756	tss234	.
235	chr1	1124429	1124929	501	*	2.68443	0.555	0.172	2	Kupffer-cells_1._.Rep2	8317	C1orf159	Distal	8317	uc057awk.1	0.6168	62	62	29	0.453653	1.26729e-25	0.325813	0.416667	chr1	1124429	1124929	501	*	DVL1	chr1	1349350	1349350	MP1	24.8971	80	235	chr1	1124429	1349350	DVL1	80	24.8971	Fibrotic_snATAC-seq	92,0,127	chr1	1349350	1349350	tss235	.
236	chr1	1128318	1128818	501	*	13.1738	0.926	0.753	2	Hepatocytes_1._.Rep2	8448	LINC01342	Distal	8448	uc057awl.1	0.6208	63	63	29	0.524964	2.39408e-35	0.683818	0.416667	chr1	1128318	1128818	501	*	DVL1	chr1	1349350	1349350	HC1	34.6209	112	236	chr1	1128318	1349350	DVL1	112	34.6209	Fibrotic_snATAC-seq	202,67,2	chr1	1349350	1349350	tss236	.
270	chr1	1153799	1154299	501	*	22.8734	0.691	0.284	2	Hepatocytes_1._.Rep1	13042	MIR200B	Distal	13042	uc057aww.1	0.485	69	69	32	0.500192	1.05332e-31	0.420491	0.712266	chr1	1153799	1154299	501	*	CCNL2	chr1	1399328	1399328	HC1	30.9774	100	270	chr1	1153799	1399328	CCNL2	100	30.9774	Fibrotic_snATAC-seq	202,67,2	chr1	1399328	1399328	tss270	.
238	chr1	1265211	1265711	501	*	8.92665	0.475	0.095	2	Cholangiocytes_1._.Rep1	8423	UBE2J2	Intronic	1891	uc057axd.1	0.5489	90	90	29	0.473907	3.73353e-28	0.383736	0.416667	chr1	1265211	1265711	501	*	DVL1	chr1	1349350	1349350	CC1	27.4279	89	238	chr1	1265211	1349350	DVL1	89	27.4279	Fibrotic_snATAC-seq	255,3,99	chr1	1349350	1349350	tss238	.
281	chr1	1456688	1457188	501	*	17.0103	0.618	0.222	2	Hepatocytes_1._.Rep1	7248	ATAD3C	Intronic	5544	uc057axy.1	0.6128	144	144	32	0.546709	8.31641e-39	0.386408	0.712266	chr1	1456688	1457188	501	*	CCNL2	chr1	1399328	1399328	HC1	38.0801	123	281	chr1	1399328	1457188	CCNL2	123	38.0801	Fibrotic_snATAC-seq	202,67,2	chr1	1399328	1399328	tss281	.
84260	chr4	25592611	25593111	501	*	10.2339	0.763	0.424	2	Cholangiocytes_1._.Rep2	62439	SLC34A2	Distal	5763	uc057nhh.1	0.4351	1586	60047	14297	0.963818	1.37548e-280	0.413066	0.365293	chr4	25592611	25593111	501	*	SLC34A2	chr4	25655301	25655301	CC1	279.862	908	84260	chr4	25592611	25655301	SLC34A2	908	279.862	Fibrotic_snATAC-seq	255,3,99	chr4	25655301	25655301	tss84260	.
241	chr1	1324510	1325010	501	*	8.61543	0.986	0.856	2	B-cells._.Rep1	3	CPTP	Promoter	3	uc057axi.1	0.7645	108	108	29	0.513569	1.23807e-33	0.804582	0.416667	chr1	1324510	1325010	501	*	DVL1	chr1	1349350	1349350	BC	32.9073	106	241	chr1	1324510	1349350	DVL1	106	32.9073	Fibrotic_snATAC-seq	19,161,15	chr1	1349350	1349350	tss241	.
242	chr1	1332496	1332996	501	*	4.3538	0.911	0.806	2	Endothelial_5._.Rep2	1431	TAS1R3	Exonic	1431	uc057axj.1	0.6707	111	111	29	0.488061	5.00278e-30	0.585831	0.416667	chr1	1332496	1332996	501	*	DVL1	chr1	1349350	1349350	EC5	29.3008	95	242	chr1	1332496	1349350	DVL1	95	29.3008	Fibrotic_snATAC-seq	24188132	chr1	1349350	1349350	tss242	.
243	chr1	1343886	1344386	501	*	21.8167	0.817	0.502	2	Hepatocytes_2._.Rep1	4427	MIR6808	Intronic	3770	uc057axn.1	0.6786	113	113	29	0.525959	1.68367e-35	0.720468	0.416667	chr1	1343886	1344386	501	*	DVL1	chr1	1349350	1349350	HC2	34.7737	112	243	chr1	1343886	1349350	DVL1	112	34.7737	Fibrotic_snATAC-seq	255,110,0	chr1	1349350	1349350	tss243	.
244	chr1	1347559	1348059	501	*	40.4911	0.821	0.513	2	Hepatocytes_1._.Rep1	1540	DVL1	Intronic	1145	uc057axk.1	0.5828	115	115	29	0.489539	3.15206e-30	0.688561	0.416667	chr1	1347559	1348059	501	*	DVL1	chr1	1349350	1349350	HC1	29.5014	95	244	chr1	1347559	1349350	DVL1	95	29.5014	Fibrotic_snATAC-seq	202,67,2	chr1	1349350	1349350	tss244	.
64130	chr2	43847123	43847623	501	*	13.1738	0.926	0.753	2	Hepatocytes_1._.Rep2	8408	ABCG8	Intronic	8408	uc057hah.1	0.4471	3915	28667	10765	0.963537	8.70727e-280	0.902499	0.90238	chr2	43847123	43847623	501	*	ABCG8	chr2	43838964	43838964	HC1	279.06	906	64130	chr2	43838964	43847623	ABCG8	906	279.06	Fibrotic_snATAC-seq	202,67,2	chr2	43838964	43838964	tss64130	.
246	chr1	1431819	1432319	501	*	41.6951	0.947	0.812	2	Hepatocytes_2._.Rep1	2503	LINC01770	Intronic	225	uc031pko.2	0.6327	134	134	29	0.603457	3.81093e-49	0.900414	0.416667	chr1	1431819	1432319	501	*	DVL1	chr1	1349350	1349350	HC2	48.419	157	246	chr1	1349350	1432319	DVL1	157	48.419	Fibrotic_snATAC-seq	255,110,0	chr1	1349350	1349350	tss246	.
247	chr1	1433115	1433615	501	*	22.2918	0.954	0.861	2	Cholangiocytes_2._.Rep1	1207	LINC01770	Promoter	1122	uc031pko.2	0.6647	136	136	29	0.540831	7.59012e-38	0.929488	0.416667	chr1	1433115	1433615	501	*	DVL1	chr1	1349350	1349350	CC2	37.1198	120	247	chr1	1349350	1433615	DVL1	120	37.1198	Fibrotic_snATAC-seq	255149189	chr1	1349350	1349350	tss247	.
248	chr1	1437949	1438449	501	*	12.1061	0.658	0.281	2	Hepatocytes_2._.Rep1	3337	VWA1	Intronic	2463	uc057axx.1	0.6387	141	141	29	0.589861	1.76729e-46	0.725743	0.416667	chr1	1437949	1438449	501	*	DVL1	chr1	1349350	1349350	HC2	45.7527	148	248	chr1	1349350	1438449	DVL1	148	45.7527	Fibrotic_snATAC-seq	255,110,0	chr1	1349350	1349350	tss248	.
282	chr1	1611067	1611567	501	*	6.33852	0.449	0.096	2	Hepatocytes_2._.Rep1	4097	MIB2	Distal	4097	uc057ayh.1	0.491	161	161	32	0.534563	7.64779e-37	0.470708	0.712266	chr1	1611067	1611567	501	*	CCNL2	chr1	1399328	1399328	HC2	36.1165	117	282	chr1	1399328	1611567	CCNL2	117	36.1165	Fibrotic_snATAC-seq	255,110,0	chr1	1399328	1399328	tss282	.
250	chr1	1504858	1505358	501	*	9.17379	0.875	0.613	2	Hepatocytes_2._.Rep2	7042	ATAD3A	Distal	7042	uc057aya.1	0.5289	151	151	29	0.469848	1.23877e-27	0.708385	0.416667	chr1	1504858	1505358	501	*	DVL1	chr1	1349350	1349350	HC2	26.907	87	250	chr1	1349350	1505358	DVL1	87	26.907	Fibrotic_snATAC-seq	255,110,0	chr1	1349350	1349350	tss250	.
251	chr1	1303776	1304276	501	*	2.49423	0.53	0.174	2	Fibroblast_1._.Rep2	4540	PUSL1	Exonic	765	uc057axg.1	0.6447	99	99	30	0.764895	2.51261e-94	0.408513	0.328903	chr1	1303776	1304276	501	*	MXRA8	chr1	1361777	1361777	MC1	93.5999	303	251	chr1	1303776	1361777	MXRA8	303	93.5999	Fibrotic_snATAC-seq	108,61,12	chr1	1361777	1361777	tss251	.
252	chr1	1304621	1305121	501	*	34.3416	0.877	0.532	2	Fibroblast_1._.Rep1	3695	PUSL1	Exonic	29	uc057axg.1	0.6647	100	100	30	0.569597	9.84405e-43	0.585099	0.328903	chr1	1304621	1305121	501	*	MXRA8	chr1	1361777	1361777	MC1	42.0068	136	252	chr1	1304621	1361777	MXRA8	136	42.0068	Fibrotic_snATAC-seq	108,61,12	chr1	1361777	1361777	tss252	.
253	chr1	1306545	1307045	501	*	2.50928	0.557	0.49	2	Endothelial_4._.Rep1	1771	PUSL1	Promoter	865	uc057axg.1	0.5689	102	102	30	0.713186	1.98963e-76	0.404913	0.328903	chr1	1306545	1307045	501	*	MXRA8	chr1	1361777	1361777	EC4	75.7012	245	253	chr1	1306545	1361777	MXRA8	245	75.7012	Fibrotic_snATAC-seq	104162166	chr1	1361777	1361777	tss253	.
254	chr1	1362014	1362514	501	*	6.21087	0.934	0.729	2	Fibroblast_1._.Rep2	486	MXRA8	Promoter	486	uc001abu.1	0.5349	121	121	30	0.611298	9.62173e-51	0.50275	0.328903	chr1	1362014	1362514	501	*	MXRA8	chr1	1361777	1361777	MC1	50.0167	162	254	chr1	1361777	1362514	MXRA8	162	50.0167	Fibrotic_snATAC-seq	108,61,12	chr1	1361777	1361777	tss254	.
255	chr1	1372017	1372517	501	*	2.49423	0.53	0.174	2	Fibroblast_1._.Rep2	3227	AURKAIP1	Distal	2876	uc057axo.1	0.6287	122	122	30	0.496118	3.92079e-31	0.558702	0.328903	chr1	1372017	1372517	501	*	MXRA8	chr1	1361777	1361777	MC1	30.4066	98	255	chr1	1361777	1372517	MXRA8	98	30.4066	Fibrotic_snATAC-seq	108,61,12	chr1	1361777	1361777	tss255	.
256	chr1	1429545	1430045	501	*	6.21087	0.934	0.729	2	Fibroblast_1._.Rep2	3666	TMEM88B	Distal	2047	uc057axw.1	0.525	131	131	30	0.522112	6.5207e-35	0.410368	0.328903	chr1	1429545	1430045	501	*	MXRA8	chr1	1361777	1361777	MC1	34.1857	110	256	chr1	1361777	1430045	MXRA8	110	34.1857	Fibrotic_snATAC-seq	108,61,12	chr1	1361777	1361777	tss256	.
288	chr1	1273635	1274135	501	*	19.4731	0.982	0.932	2	Hepatocytes_1._.Rep2	0	UBE2J2	Promoter	0	uc057axd.1	0.7725	92	92	33	0.471799	6.97463e-28	0.826066	0.57049	chr1	1273635	1274135	501	*	MRPL20	chr1	1407313	1407313	HC1	27.1565	88	288	chr1	1273635	1407313	MRPL20	88	27.1565	Fibrotic_snATAC-seq	202,67,2	chr1	1407313	1407313	tss288	.
258	chr1	1540060	1540560	501	*	6.21087	0.934	0.729	2	Fibroblast_1._.Rep2	142	TMEM240	Exonic	39	uc001aca.3	0.7884	155	155	30	0.493251	9.78353e-31	0.318047	0.328903	chr1	1540060	1540560	501	*	MXRA8	chr1	1361777	1361777	MC1	30.0095	97	258	chr1	1361777	1540560	MXRA8	97	30.0095	Fibrotic_snATAC-seq	108,61,12	chr1	1361777	1361777	tss258	.
292	chr1	1375163	1375663	501	*	134.593	0.999	0.996	2	Cholangiocytes_1._.Rep1	81	AURKAIP1	Promoter	81	uc057axo.1	0.6427	123	123	33	0.535256	5.93945e-37	0.949883	0.57049	chr1	1375163	1375663	501	*	MRPL20	chr1	1407313	1407313	CC1	36.2263	117	292	chr1	1375163	1407313	MRPL20	117	36.2263	Fibrotic_snATAC-seq	255,3,99	chr1	1407313	1407313	tss292	.
296	chr1	1273635	1274135	501	*	19.4731	0.982	0.932	2	Hepatocytes_1._.Rep2	0	UBE2J2	Promoter	0	uc057axd.1	0.7725	92	92	34	0.490894	2.05988e-30	0.826066	0.302967	chr1	1273635	1274135	501	*	ANKRD65	chr1	1421769	1421769	HC1	29.6862	96	296	chr1	1273635	1421769	ANKRD65	96	29.6862	Fibrotic_snATAC-seq	202,67,2	chr1	1421769	1421769	tss296	.
261	chr1	1213451	1213951	501	*	2.65331	0.56	0.337	2	B-cells._.Rep2	436	TNFRSF4	Exonic	202	uc057axa.1	0.7166	78	78	31	0.601946	7.64973e-49	0.463443	0.49099	chr1	1213451	1213951	501	*	AURKAIP1	chr1	1375495	1375495	BC	48.1164	156	261	chr1	1213451	1375495	AURKAIP1	156	48.1164	Fibrotic_snATAC-seq	19,161,15	chr1	1375495	1375495	tss261	.
262	chr1	1231779	1232279	501	*	6.68215	0.949	0.781	2	Endothelial_1._.Rep2	1	SDF4	Promoter	1	uc057axb.1	0.7824	83	83	31	0.614035	2.59989e-51	0.840009	0.49099	chr1	1231779	1232279	501	*	AURKAIP1	chr1	1375495	1375495	EC1	50.585	164	262	chr1	1231779	1375495	AURKAIP1	164	50.585	Fibrotic_snATAC-seq	20,63,151	chr1	1375495	1375495	tss262	.
263	chr1	1232536	1233036	501	*	2.68229	0.563	0.106	2	CD8_Tcell._.Rep2	520	B3GALT6	Promoter	520	uc021oem.3	0.7505	84	84	31	0.489159	3.55076e-30	0.381214	0.49099	chr1	1232536	1233036	501	*	AURKAIP1	chr1	1375495	1375495	LC1	29.4497	95	263	chr1	1232536	1375495	AURKAIP1	95	29.4497	Fibrotic_snATAC-seq	255,223,0	chr1	1375495	1375495	tss263	.
264	chr1	1307739	1308239	501	*	19.4731	0.982	0.932	2	Hepatocytes_1._.Rep2	577	PUSL1	Promoter	28	uc057axg.1	0.8024	103	103	31	0.606049	1.14185e-49	0.947803	0.49099	chr1	1307739	1308239	501	*	AURKAIP1	chr1	1375495	1375495	HC1	48.9424	158	264	chr1	1307739	1375495	AURKAIP1	158	48.9424	Fibrotic_snATAC-seq	202,67,2	chr1	1375495	1375495	tss264	.
265	chr1	1399141	1399641	501	*	10.3032	0.98	0.904	2	Fibroblast_1._.Rep2	62	CCNL2	Promoter	62	uc057axs.1	0.7285	125	125	31	0.612528	5.35254e-51	0.91733	0.49099	chr1	1399141	1399641	501	*	AURKAIP1	chr1	1375495	1375495	MC1	50.2714	163	265	chr1	1375495	1399641	AURKAIP1	163	50.2714	Fibrotic_snATAC-seq	108,61,12	chr1	1375495	1375495	tss265	.
266	chr1	1419907	1420407	501	*	6.16573	0.935	0.844	2	Endothelial_5._.Rep1	1611	ANKRD65	Exonic	87	uc031pjt.2	0.8144	129	129	31	0.458909	2.90018e-26	0.390579	0.49099	chr1	1419907	1420407	501	*	AURKAIP1	chr1	1375495	1375495	EC5	25.5376	82	266	chr1	1375495	1420407	AURKAIP1	82	25.5376	Fibrotic_snATAC-seq	24188132	chr1	1375495	1375495	tss266	.
300	chr1	1375163	1375663	501	*	134.593	0.999	0.996	2	Cholangiocytes_1._.Rep1	81	AURKAIP1	Promoter	81	uc057axo.1	0.6427	123	123	34	0.650406	1.99282e-59	0.949883	0.302967	chr1	1375163	1375663	501	*	ANKRD65	chr1	1421769	1421769	CC1	58.7005	190	300	chr1	1375163	1421769	ANKRD65	190	58.7005	Fibrotic_snATAC-seq	255,3,99	chr1	1421769	1421769	tss300	.
268	chr1	1615176	1615676	501	*	8.81645	0.993	0.926	2	CD4_Tcell._.Rep2	10	MIB2	Promoter	4	uc057ayh.1	0.7246	163	163	31	0.72482	4.27611e-80	0.911414	0.49099	chr1	1615176	1615676	501	*	AURKAIP1	chr1	1375495	1375495	LC2	79.369	257	268	chr1	1375495	1615676	AURKAIP1	257	79.369	Fibrotic_snATAC-seq	#N/A	chr1	1375495	1375495	tss268	.
269	chr1	1616007	1616507	501	*	2.68443	0.555	0.172	2	Kupffer-cells_1._.Rep2	841	MIB2	Intronic	16	uc057ayh.1	0.7764	164	164	31	0.523018	4.7475e-35	0.395372	0.49099	chr1	1616007	1616507	501	*	AURKAIP1	chr1	1375495	1375495	MP1	34.3235	111	269	chr1	1375495	1616507	AURKAIP1	111	34.3235	Fibrotic_snATAC-seq	92,0,127	chr1	1375495	1375495	tss269	.
312	chr1	1456688	1457188	501	*	17.0103	0.618	0.222	2	Hepatocytes_1._.Rep1	7248	ATAD3C	Intronic	5544	uc057axy.1	0.6128	144	144	38	0.654376	2.21302e-60	0.386408	0.252987	chr1	1456688	1457188	501	*	ATAD3C	chr1	1449689	1449689	HC1	59.655	193	312	chr1	1449689	1457188	ATAD3C	193	59.655	Fibrotic_snATAC-seq	202,67,2	chr1	1449689	1449689	tss312	.
319	chr1	1606994	1607494	501	*	6.61739	0.962	0.8	2	Kupffer-cells_1._.Rep2	7147	FNDC10	Distal	7147	uc001acb.2	0.523	160	160	41	0.495247	5.18116e-31	0.403319	0.351105	chr1	1606994	1607494	501	*	TMEM240	chr1	1540453	1540453	MP1	30.2856	98	319	chr1	1540453	1607494	TMEM240	98	30.2856	Fibrotic_snATAC-seq	92,0,127	chr1	1540453	1540453	tss319	.
272	chr1	1324510	1325010	501	*	8.61543	0.986	0.856	2	B-cells._.Rep1	3	CPTP	Promoter	3	uc057axi.1	0.7645	108	108	32	0.474981	2.71076e-28	0.804582	0.712266	chr1	1324510	1325010	501	*	CCNL2	chr1	1399328	1399328	BC	27.5669	89	272	chr1	1324510	1399328	CCNL2	89	27.5669	Fibrotic_snATAC-seq	19,161,15	chr1	1399328	1399328	tss272	.
105345	chr8	52562620	52563120	501	*	7.96051	0.657	0.318	2	Cholangiocytes_2._.Rep2	2636	ALKAL1	Intronic	2537	uc057hje.1	0.4731	3389	101290	18099	0.96283	8.30277e-278	0.60737	0.630376	chr8	52562620	52563120	501	*	ALKAL1	chr8	52565507	52565507	CC2	277.081	899	105345	chr8	52562620	52565507	ALKAL1	899	277.081	Fibrotic_snATAC-seq	255149189	chr8	52565507	52565507	tss105345	.
274	chr1	1332496	1332996	501	*	4.3538	0.911	0.806	2	Endothelial_5._.Rep2	1431	TAS1R3	Exonic	1431	uc057axj.1	0.6707	111	111	32	0.544013	2.3056e-38	0.585831	0.712266	chr1	1332496	1332996	501	*	CCNL2	chr1	1399328	1399328	EC5	37.6372	122	274	chr1	1332496	1399328	CCNL2	122	37.6372	Fibrotic_snATAC-seq	24188132	chr1	1399328	1399328	tss274	.
275	chr1	1343886	1344386	501	*	21.8167	0.817	0.502	2	Hepatocytes_2._.Rep1	4427	MIR6808	Intronic	3770	uc057axn.1	0.6786	113	113	32	0.564671	7.31869e-42	0.720468	0.712266	chr1	1343886	1344386	501	*	CCNL2	chr1	1399328	1399328	HC2	41.1356	133	275	chr1	1343886	1399328	CCNL2	133	41.1356	Fibrotic_snATAC-seq	255,110,0	chr1	1399328	1399328	tss275	.
276	chr1	1347559	1348059	501	*	40.4911	0.821	0.513	2	Hepatocytes_1._.Rep1	1540	DVL1	Intronic	1145	uc057axk.1	0.5828	115	115	32	0.523496	4.01444e-35	0.688561	0.712266	chr1	1347559	1348059	501	*	CCNL2	chr1	1399328	1399328	HC1	34.3964	111	276	chr1	1347559	1399328	CCNL2	111	34.3964	Fibrotic_snATAC-seq	202,67,2	chr1	1399328	1399328	tss276	.
12685	chr10	5196550	5197050	501	*	36.0633	0.924	0.735	2	Hepatocytes_2._.Rep1	1336	AKR1C4	Intronic	34	uc001ezu.1	0.3952	409	114903	2082	0.962745	1.42297e-277	0.915841	0.894564	chr10	5196550	5197050	501	*	AKR1C4	chr10	5195463	5195463	HC2	276.847	898	12685	chr10	5195463	5197050	AKR1C4	898	276.847	Fibrotic_snATAC-seq	255,110,0	chr10	5195463	5195463	tss12685	.
278	chr1	1431819	1432319	501	*	41.6951	0.947	0.812	2	Hepatocytes_2._.Rep1	2503	LINC01770	Intronic	225	uc031pko.2	0.6327	134	134	32	0.560041	4.6781e-41	0.900414	0.712266	chr1	1431819	1432319	501	*	CCNL2	chr1	1399328	1399328	HC2	40.3299	130	278	chr1	1399328	1432319	CCNL2	130	40.3299	Fibrotic_snATAC-seq	255,110,0	chr1	1399328	1399328	tss278	.
279	chr1	1437949	1438449	501	*	12.1061	0.658	0.281	2	Hepatocytes_2._.Rep1	3337	VWA1	Intronic	2463	uc057axx.1	0.6387	141	141	32	0.55406	4.92262e-40	0.725743	0.712266	chr1	1437949	1438449	501	*	CCNL2	chr1	1399328	1399328	HC2	39.3078	127	279	chr1	1399328	1438449	CCNL2	127	39.3078	Fibrotic_snATAC-seq	255,110,0	chr1	1399328	1399328	tss279	.
323	chr1	1606994	1607494	501	*	6.61739	0.962	0.8	2	Kupffer-cells_1._.Rep2	7147	FNDC10	Distal	7147	uc001acb.2	0.523	160	160	42	0.590896	1.11816e-46	0.403319	0.687226	chr1	1606994	1607494	501	*	SSU72	chr1	1574869	1574869	MP1	45.9515	149	323	chr1	1574869	1607494	SSU72	149	45.9515	Fibrotic_snATAC-seq	92,0,127	chr1	1574869	1574869	tss323	.
327	chr1	1471547	1472047	501	*	6.61739	0.962	0.8	2	Kupffer-cells_1._.Rep2	27	ATAD3B	Promoter	27	uc057axz.1	0.7305	148	148	44	0.658178	2.61243e-61	0.893455	0.580695	chr1	1471547	1472047	501	*	MIB2	chr1	1615415	1615415	MP1	60.583	196	327	chr1	1471547	1615415	MIB2	196	60.583	Fibrotic_snATAC-seq	92,0,127	chr1	1615415	1615415	tss327	.
333	chr1	1780274	1780774	501	*	10.9448	0.993	0.941	2	B-cells._.Rep2	66	NADK	Promoter	66	uc057ayq.1	0.5768	196	196	44	0.641085	3.0567e-57	0.903131	0.580695	chr1	1780274	1780774	501	*	MIB2	chr1	1615415	1615415	BC	56.5147	183	333	chr1	1615415	1780774	MIB2	183	56.5147	Fibrotic_snATAC-seq	19,161,15	chr1	1615415	1615415	tss333	.
283	chr1	1158128	1158628	501	*	42.1441	0.887	0.665	2	Cholangiocytes_1._.Rep1	8713	MIR200B	Distal	8713	uc057aww.1	0.7006	73	73	33	0.647123	1.19696e-58	0.693104	0.57049	chr1	1158128	1158628	501	*	MRPL20	chr1	1407313	1407313	CC1	57.9219	188	283	chr1	1158128	1407313	MRPL20	188	57.9219	Fibrotic_snATAC-seq	255,3,99	chr1	1407313	1407313	tss283	.
284	chr1	1162575	1163075	501	*	63.234	0.951	0.849	2	Cholangiocytes_1._.Rep1	4266	MIR200B	Distal	4266	uc057aww.1	0.7106	74	74	33	0.868422	1.02236e-149	0.949693	0.57049	chr1	1162575	1163075	501	*	MRPL20	chr1	1407313	1407313	CC1	148.99	483	284	chr1	1162575	1407313	MRPL20	483	148.99	Fibrotic_snATAC-seq	255,3,99	chr1	1407313	1407313	tss284	.
285	chr1	1164745	1165245	501	*	16.4955	0.918	0.781	2	Cholangiocytes_2._.Rep2	2096	MIR200B	Distal	2096	uc057aww.1	0.6427	75	75	33	0.794992	4.87858e-107	0.568073	0.57049	chr1	1164745	1165245	501	*	MRPL20	chr1	1407313	1407313	CC2	106.312	345	285	chr1	1164745	1407313	MRPL20	345	106.312	Fibrotic_snATAC-seq	255149189	chr1	1407313	1407313	tss285	.
286	chr1	1238008	1238508	501	*	3.77035	0.205	0.043	2	Cholangiocytes_2._.Rep1	5992	B3GALT6	Distal	4899	uc021oem.3	0.6766	85	85	33	0.723142	1.48379e-79	0.339796	0.57049	chr1	1238008	1238508	501	*	MRPL20	chr1	1407313	1407313	CC2	78.8286	255	286	chr1	1238008	1407313	MRPL20	255	78.8286	Fibrotic_snATAC-seq	255149189	chr1	1407313	1407313	tss286	.
287	chr1	1265211	1265711	501	*	8.92665	0.475	0.095	2	Cholangiocytes_1._.Rep1	8423	UBE2J2	Intronic	1891	uc057axd.1	0.5489	90	90	33	0.644176	5.87351e-58	0.383736	0.57049	chr1	1265211	1265711	501	*	MRPL20	chr1	1407313	1407313	CC1	57.2311	185	287	chr1	1265211	1407313	MRPL20	185	57.2311	Fibrotic_snATAC-seq	255,3,99	chr1	1407313	1407313	tss287	.
64109	chr2	43844332	43844832	501	*	57.9048	0.892	0.672	2	Hepatocytes_1._.Rep1	5617	ABCG8	Exonic	5617	uc057hah.1	0.515	3913	28665	10764	0.961304	1.19573e-273	0.73756	0.914875	chr2	43844332	43844832	501	*	ABCG5	chr2	43838865	43838865	HC1	272.922	886	64109	chr2	43838865	43844832	ABCG5	886	272.922	Fibrotic_snATAC-seq	202,67,2	chr2	43838865	43838865	tss64109	.
289	chr1	1291945	1292445	501	*	6.40024	0.751	0.382	2	CD4_Tcell._.Rep1	3974	MIR6726	Distal	2812	uc001abp.3	0.6407	96	96	33	0.534941	6.66455e-37	0.506275	0.57049	chr1	1291945	1292445	501	*	MRPL20	chr1	1407313	1407313	LC2	36.1762	117	289	chr1	1291945	1407313	MRPL20	117	36.1762	Fibrotic_snATAC-seq	#N/A	chr1	1407313	1407313	tss289	.
290	chr1	1305499	1305999	501	*	6.26159	0.951	0.882	2	Endothelial_5._.Rep2	2817	PUSL1	Exonic	179	uc057axg.1	0.6926	101	101	33	0.564298	8.5092e-42	0.624281	0.57049	chr1	1305499	1305999	501	*	MRPL20	chr1	1407313	1407313	EC5	41.0701	133	290	chr1	1305499	1407313	MRPL20	133	41.0701	Fibrotic_snATAC-seq	24188132	chr1	1407313	1407313	tss290	.
291	chr1	1309098	1309598	501	*	2.49423	0.53	0.174	2	Fibroblast_1._.Rep2	260	ACAP3	Exonic	112	uc057axf.1	0.6846	105	105	33	0.545399	1.36682e-38	0.360683	0.57049	chr1	1309098	1309598	501	*	MRPL20	chr1	1407313	1407313	MC1	37.8643	122	291	chr1	1309098	1407313	MRPL20	122	37.8643	Fibrotic_snATAC-seq	108,61,12	chr1	1407313	1407313	tss291	.
334	chr1	1430293	1430793	501	*	10.9343	0.989	0.937	2	Endothelial_3._.Rep2	4029	LINC01770	Exonic	1299	uc031pko.2	0.6467	132	132	45	0.468341	1.92594e-27	0.875436	0.5454	chr1	1430293	1430793	501	*	MMP23B	chr1	1632095	1632095	EC3	26.7154	86	334	chr1	1430293	1632095	MMP23B	86	26.7154	Fibrotic_snATAC-seq	46150231	chr1	1632095	1632095	tss334	.
293	chr1	1433115	1433615	501	*	22.2918	0.954	0.861	2	Cholangiocytes_2._.Rep1	1207	LINC01770	Promoter	1122	uc031pko.2	0.6647	136	136	33	0.672049	8.18776e-65	0.929488	0.57049	chr1	1433115	1433615	501	*	MRPL20	chr1	1407313	1407313	CC2	64.0868	208	293	chr1	1407313	1433615	MRPL20	208	64.0868	Fibrotic_snATAC-seq	255149189	chr1	1407313	1407313	tss293	.
294	chr1	1238008	1238508	501	*	3.77035	0.205	0.043	2	Cholangiocytes_2._.Rep1	5992	B3GALT6	Distal	4899	uc021oem.3	0.6766	85	85	34	0.88617	4.90765e-164	0.339796	0.302967	chr1	1238008	1238508	501	*	ANKRD65	chr1	1421769	1421769	CC2	163.309	530	294	chr1	1238008	1421769	ANKRD65	530	163.309	Fibrotic_snATAC-seq	255149189	chr1	1421769	1421769	tss294	.
295	chr1	1265211	1265711	501	*	8.92665	0.475	0.095	2	Cholangiocytes_1._.Rep1	8423	UBE2J2	Intronic	1891	uc057axd.1	0.5489	90	90	34	0.624971	1.22529e-53	0.383736	0.302967	chr1	1265211	1265711	501	*	ANKRD65	chr1	1421769	1421769	CC1	52.9118	171	295	chr1	1265211	1421769	ANKRD65	171	52.9118	Fibrotic_snATAC-seq	255,3,99	chr1	1421769	1421769	tss295	.
336	chr1	1611067	1611567	501	*	6.33852	0.449	0.096	2	Hepatocytes_2._.Rep1	4097	MIB2	Distal	4097	uc057ayh.1	0.491	161	161	45	0.501726	6.39277e-32	0.470708	0.5454	chr1	1611067	1611567	501	*	MMP23B	chr1	1632095	1632095	HC2	31.1943	101	336	chr1	1611067	1632095	MMP23B	101	31.1943	Fibrotic_snATAC-seq	255,110,0	chr1	1632095	1632095	tss336	.
297	chr1	1291945	1292445	501	*	6.40024	0.751	0.382	2	CD4_Tcell._.Rep1	3974	MIR6726	Distal	2812	uc001abp.3	0.6407	96	96	34	0.533151	1.27856e-36	0.506275	0.302967	chr1	1291945	1292445	501	*	ANKRD65	chr1	1421769	1421769	LC2	35.8933	116	297	chr1	1291945	1421769	ANKRD65	116	35.8933	Fibrotic_snATAC-seq	#N/A	chr1	1421769	1421769	tss297	.
298	chr1	1305499	1305999	501	*	6.26159	0.951	0.882	2	Endothelial_5._.Rep2	2817	PUSL1	Exonic	179	uc057axg.1	0.6926	101	101	34	0.63898	9.30057e-57	0.624281	0.302967	chr1	1305499	1305999	501	*	ANKRD65	chr1	1421769	1421769	EC5	56.0315	181	298	chr1	1305499	1421769	ANKRD65	181	56.0315	Fibrotic_snATAC-seq	24188132	chr1	1421769	1421769	tss298	.
299	chr1	1309098	1309598	501	*	2.49423	0.53	0.174	2	Fibroblast_1._.Rep2	260	ACAP3	Exonic	112	uc057axf.1	0.6846	105	105	34	0.476356	1.79616e-28	0.360683	0.302967	chr1	1309098	1309598	501	*	ANKRD65	chr1	1421769	1421769	MC1	27.7457	90	299	chr1	1309098	1421769	ANKRD65	90	27.7457	Fibrotic_snATAC-seq	108,61,12	chr1	1421769	1421769	tss299	.
338	chr1	1631302	1631802	501	*	4.31255	0.889	0.59	2	Fibroblast_1._.Rep2	542	MMP23B	Promoter	542	uc057ayi.1	0.6986	168	168	45	0.565676	4.8747e-42	0.528671	0.5454	chr1	1631302	1631802	501	*	MMP23B	chr1	1632095	1632095	MC1	41.3121	134	338	chr1	1631302	1632095	MMP23B	134	41.3121	Fibrotic_snATAC-seq	108,61,12	chr1	1632095	1632095	tss338	.
301	chr1	1433115	1433615	501	*	22.2918	0.954	0.861	2	Cholangiocytes_2._.Rep1	1207	LINC01770	Promoter	1122	uc031pko.2	0.6647	136	136	34	0.533285	1.21761e-36	0.929488	0.302967	chr1	1433115	1433615	501	*	ANKRD65	chr1	1421769	1421769	CC2	35.9145	116	301	chr1	1421769	1433615	ANKRD65	116	35.9145	Fibrotic_snATAC-seq	255149189	chr1	1421769	1421769	tss301	.
27323	chr12	56121169	56121669	501	*	65.4144	0.988	0.951	2	Hepatocytes_2._.Rep1	3168	ESYT1	Exonic	1479	uc061hdf.1	0.5828	4129	137844	4613	0.96058	9.72056e-272	0.977454	0.497312	chr12	56121169	56121669	501	*	PMEL	chr12	55973317	55973317	HC2	271.012	879	27323	chr12	55973317	56121669	PMEL	879	271.012	Fibrotic_snATAC-seq	255,110,0	chr12	55973317	55973317	tss27323	.
26876	chr12	52298473	52298973	501	*	17.2545	0.68	0.316	2	Cholangiocytes_1._.Rep1	7188	KRT81	Intronic	3141	uc061guf.1	0.3413	3726	137441	4506	0.960433	2.36507e-271	0.44202	0.737157	chr12	52298473	52298973	501	*	KRT7	chr12	52233114	52233114	CC1	270.626	878	26876	chr12	52233114	52298973	KRT7	878	270.626	Fibrotic_snATAC-seq	255,3,99	chr12	52233114	52233114	tss26876	.
304	chr1	1332496	1332996	501	*	4.3538	0.911	0.806	2	Endothelial_5._.Rep2	1431	TAS1R3	Exonic	1431	uc057axj.1	0.6707	111	111	38	0.671045	1.49031e-64	0.585831	0.252987	chr1	1332496	1332996	501	*	ATAD3C	chr1	1449689	1449689	EC5	63.8267	207	304	chr1	1332496	1449689	ATAD3C	207	63.8267	Fibrotic_snATAC-seq	24188132	chr1	1449689	1449689	tss304	.
305	chr1	1343886	1344386	501	*	21.8167	0.817	0.502	2	Hepatocytes_2._.Rep1	4427	MIR6808	Intronic	3770	uc057axn.1	0.6786	113	113	38	0.668347	7.36159e-64	0.720468	0.252987	chr1	1343886	1344386	501	*	ATAD3C	chr1	1449689	1449689	HC2	63.133	204	305	chr1	1343886	1449689	ATAD3C	204	63.133	Fibrotic_snATAC-seq	255,110,0	chr1	1449689	1449689	tss305	.
18646	chr11	45848512	45849012	501	*	76.3103	0.94	0.797	2	Hepatocytes_1._.Rep1	1643	CRY2	Intronic	1283	uc057oeu.1	0.489	2988	127050	3199	0.960284	5.74666e-271	0.960156	0.93409	chr11	45848512	45849012	501	*	CRY2	chr11	45847118	45847118	HC1	270.241	877	18646	chr11	45847118	45849012	CRY2	877	270.241	Fibrotic_snATAC-seq	202,67,2	chr11	45847118	45847118	tss18646	.
307	chr1	1347559	1348059	501	*	40.4911	0.821	0.513	2	Hepatocytes_1._.Rep1	1540	DVL1	Intronic	1145	uc057axk.1	0.5828	115	115	38	0.612879	4.52794e-51	0.688561	0.252987	chr1	1347559	1348059	501	*	ATAD3C	chr1	1449689	1449689	HC1	50.3441	163	307	chr1	1347559	1449689	ATAD3C	163	50.3441	Fibrotic_snATAC-seq	202,67,2	chr1	1449689	1449689	tss307	.
45536	chr17	6797944	6798444	501	*	56.1147	0.886	0.659	2	Hepatocytes_1._.Rep1	21970	FBXO39	Exonic	11323	uc061rbg.1	0.4531	901	166916	7785	0.960027	2.6492e-270	0.891349	0.976454	chr17	6797944	6798444	501	*	SLC13A5	chr17	6713567	6713567	HC1	269.577	875	45536	chr17	6713567	6798444	SLC13A5	875	269.577	Fibrotic_snATAC-seq	202,67,2	chr17	6713567	6713567	tss45536	.
309	chr1	1431819	1432319	501	*	41.6951	0.947	0.812	2	Hepatocytes_2._.Rep1	2503	LINC01770	Intronic	225	uc031pko.2	0.6327	134	134	38	0.57453	1.27478e-43	0.900414	0.252987	chr1	1431819	1432319	501	*	ATAD3C	chr1	1449689	1449689	HC2	42.8946	139	309	chr1	1431819	1449689	ATAD3C	139	42.8946	Fibrotic_snATAC-seq	255,110,0	chr1	1449689	1449689	tss309	.
310	chr1	1437949	1438449	501	*	12.1061	0.658	0.281	2	Hepatocytes_2._.Rep1	3337	VWA1	Intronic	2463	uc057axx.1	0.6387	141	141	38	0.567443	2.37603e-42	0.725743	0.252987	chr1	1437949	1438449	501	*	ATAD3C	chr1	1449689	1449689	HC2	41.6241	135	310	chr1	1437949	1449689	ATAD3C	135	41.6241	Fibrotic_snATAC-seq	255,110,0	chr1	1449689	1449689	tss310	.
29474	chr12	111067571	111068071	501	*	76.3103	0.94	0.797	2	Hepatocytes_1._.Rep1	33796	CUX2	Intronic	6146	uc061iah.1	0.5329	7639	141354	4956	0.959967	3.78737e-270	0.966298	0.998307	chr12	111067571	111068071	501	*	CUX2	chr12	111034024	111034024	HC1	269.422	874	29474	chr12	111034024	111068071	CUX2	874	269.422	Fibrotic_snATAC-seq	202,67,2	chr12	111034024	111034024	tss29474	.
343	chr1	1780274	1780774	501	*	10.9448	0.993	0.941	2	B-cells._.Rep2	66	NADK	Promoter	66	uc057ayq.1	0.5768	196	196	47	0.490061	2.67592e-30	0.903131	0.545052	chr1	1780274	1780774	501	*	SLC35E2B	chr1	1692728	1692728	BC	29.5725	96	343	chr1	1692728	1780774	SLC35E2B	96	29.5725	Fibrotic_snATAC-seq	19,161,15	chr1	1692728	1692728	tss343	.
313	chr1	1486968	1487468	501	*	6.33852	0.449	0.096	2	Hepatocytes_2._.Rep1	15448	ATAD3B	Intronic	2648	uc057axz.1	0.5928	149	149	38	0.624472	1.57168e-53	0.281026	0.252987	chr1	1486968	1487468	501	*	ATAD3C	chr1	1449689	1449689	HC2	52.8036	171	313	chr1	1449689	1487468	ATAD3C	171	52.8036	Fibrotic_snATAC-seq	255,110,0	chr1	1449689	1449689	tss313	.
314	chr1	1504858	1505358	501	*	9.17379	0.875	0.613	2	Hepatocytes_2._.Rep2	7042	ATAD3A	Distal	7042	uc057aya.1	0.5289	151	151	38	0.51545	6.52449e-34	0.708385	0.252987	chr1	1504858	1505358	501	*	ATAD3C	chr1	1449689	1449689	HC2	33.1855	107	314	chr1	1449689	1505358	ATAD3C	107	33.1855	Fibrotic_snATAC-seq	255,110,0	chr1	1449689	1449689	tss314	.
315	chr1	1678669	1679169	501	*	103.4	0.975	0.909	2	Hepatocytes_1._.Rep1	13808	SLC35E2B	Intronic	6928	uc001ace.4	0.6008	176	176	38	0.625127	1.13346e-53	0.955378	0.252987	chr1	1678669	1679169	501	*	ATAD3C	chr1	1449689	1449689	HC1	52.9456	171	315	chr1	1449689	1679169	ATAD3C	171	52.9456	Fibrotic_snATAC-seq	202,67,2	chr1	1449689	1449689	tss315	.
316	chr1	1504858	1505358	501	*	9.17379	0.875	0.613	2	Hepatocytes_2._.Rep2	7042	ATAD3A	Distal	7042	uc057aya.1	0.5289	151	151	39	0.458412	3.33823e-26	0.708385	0.428116	chr1	1504858	1505358	501	*	ATAD3B	chr1	1471769	1471769	HC2	25.4765	82	316	chr1	1471769	1505358	ATAD3B	82	25.4765	Fibrotic_snATAC-seq	255,110,0	chr1	1471769	1471769	tss316	.
317	chr1	1715026	1715526	501	*	11.7818	0.81	0.459	2	Endothelial_3._.Rep1	22411	CDK11A	Intronic	6378	uc057ayk.1	0.503	180	180	40	0.467154	2.72243e-27	0.643087	0.395659	chr1	1715026	1715526	501	*	ATAD3A	chr1	1512151	1512151	EC3	26.565	86	317	chr1	1512151	1715526	ATAD3A	86	26.565	Fibrotic_snATAC-seq	46150231	chr1	1512151	1512151	tss317	.
318	chr1	1349711	1350211	501	*	6.61739	0.962	0.8	2	Kupffer-cells_1._.Rep2	610	DVL1	Promoter	610	uc057axk.1	0.7645	118	118	41	0.732487	1.28444e-82	0.70272	0.351105	chr1	1349711	1350211	501	*	TMEM240	chr1	1540453	1540453	MP1	81.8913	265	318	chr1	1349711	1540453	TMEM240	265	81.8913	Fibrotic_snATAC-seq	92,0,127	chr1	1540453	1540453	tss318	.
346	chr1	1780274	1780774	501	*	10.9448	0.993	0.941	2	B-cells._.Rep2	66	NADK	Promoter	66	uc057ayq.1	0.5768	196	196	48	0.467232	2.66157e-27	0.903131	0.776732	chr1	1780274	1780774	501	*	CDK11A	chr1	1737688	1737688	BC	26.5749	86	346	chr1	1737688	1780774	CDK11A	86	26.5749	Fibrotic_snATAC-seq	19,161,15	chr1	1737688	1737688	tss346	.
320	chr1	1779553	1780053	501	*	2.65331	0.56	0.337	2	B-cells._.Rep2	653	NADK	Intronic	158	uc057ayq.1	0.523	195	195	41	0.524249	3.08061e-35	0.53948	0.351105	chr1	1779553	1780053	501	*	TMEM240	chr1	1540453	1540453	BC	34.5114	112	320	chr1	1540453	1780053	TMEM240	112	34.5114	Fibrotic_snATAC-seq	19,161,15	chr1	1540453	1540453	tss320	.
321	chr1	1780887	1781387	501	*	2.75749	0.289	0.031	2	Kupffer-cells_2._.Rep1	679	NADK	Promoter	679	uc057ayq.1	0.5848	197	197	41	0.475771	2.1405e-28	0.327753	0.351105	chr1	1780887	1781387	501	*	TMEM240	chr1	1540453	1540453	MP2	27.6695	89	321	chr1	1540453	1781387	TMEM240	89	27.6695	Fibrotic_snATAC-seq	158,71,191	chr1	1540453	1540453	tss321	.
322	chr1	1349711	1350211	501	*	6.61739	0.962	0.8	2	Kupffer-cells_1._.Rep2	610	DVL1	Promoter	610	uc057axk.1	0.7645	118	118	42	0.676333	6.19702e-66	0.70272	0.687226	chr1	1349711	1350211	501	*	SSU72	chr1	1574869	1574869	MP1	65.2078	211	322	chr1	1349711	1574869	SSU72	211	65.2078	Fibrotic_snATAC-seq	92,0,127	chr1	1574869	1574869	tss322	.
349	chr1	1574331	1574831	501	*	4.69312	0.909	0.639	2	Endothelial_1._.Rep2	287	SSU72	Exonic	2	uc057ayg.1	0.7625	158	158	50	0.455166	8.3134e-26	0.565	0.575816	chr1	1574331	1574831	501	*	NADK	chr1	1780457	1780457	EC1	25.0802	81	349	chr1	1574331	1780457	NADK	81	25.0802	Fibrotic_snATAC-seq	20,63,151	chr1	1780457	1780457	tss349	.
324	chr1	1779553	1780053	501	*	2.65331	0.56	0.337	2	B-cells._.Rep2	653	NADK	Intronic	158	uc057ayq.1	0.523	195	195	42	0.514083	1.03983e-33	0.53948	0.687226	chr1	1779553	1780053	501	*	SSU72	chr1	1574869	1574869	BC	32.983	107	324	chr1	1574869	1780053	SSU72	107	32.983	Fibrotic_snATAC-seq	19,161,15	chr1	1574869	1574869	tss324	.
325	chr1	1399141	1399641	501	*	10.3032	0.98	0.904	2	Fibroblast_1._.Rep2	62	CCNL2	Promoter	62	uc057axs.1	0.7285	125	125	44	0.612361	5.79648e-51	0.91733	0.580695	chr1	1399141	1399641	501	*	MIB2	chr1	1615415	1615415	MC1	50.2368	163	325	chr1	1399141	1615415	MIB2	163	50.2368	Fibrotic_snATAC-seq	108,61,12	chr1	1615415	1615415	tss325	.
326	chr1	1406945	1407445	501	*	4.3538	0.911	0.806	2	Endothelial_5._.Rep2	117	MRPL20	Exonic	39	uc001abw.2	0.6727	128	128	44	0.451043	2.60963e-25	0.764859	0.580695	chr1	1406945	1407445	501	*	MIB2	chr1	1615415	1615415	EC5	24.5834	79	326	chr1	1406945	1615415	MIB2	79	24.5834	Fibrotic_snATAC-seq	24188132	chr1	1615415	1615415	tss326	.
350	chr1	1757887	1758387	501	*	11.1295	0.93	0.757	2	Hepatocytes_2._.Rep2	12144	SLC35E2A	Intronic	437	uc057ayl.1	0.6088	189	189	50	0.564759	7.06495e-42	0.863217	0.575816	chr1	1757887	1758387	501	*	NADK	chr1	1780457	1780457	HC2	41.1509	133	350	chr1	1757887	1780457	NADK	133	41.1509	Fibrotic_snATAC-seq	255,110,0	chr1	1780457	1780457	tss350	.
328	chr1	1615176	1615676	501	*	8.81645	0.993	0.926	2	CD4_Tcell._.Rep2	10	MIB2	Promoter	4	uc057ayh.1	0.7246	163	163	44	0.598437	3.80622e-48	0.911414	0.580695	chr1	1615176	1615676	501	*	MIB2	chr1	1615415	1615415	LC2	47.4195	153	328	chr1	1615176	1615676	MIB2	153	47.4195	Fibrotic_snATAC-seq	#N/A	chr1	1615415	1615415	tss328	.
329	chr1	1628850	1629350	501	*	6.73564	0.971	0.777	2	CD8_Tcell._.Rep2	2994	MMP23B	Exonic	5	uc057ayi.1	0.7066	165	165	44	0.762901	1.49465e-93	0.892502	0.580695	chr1	1628850	1629350	501	*	MIB2	chr1	1615415	1615415	LC1	92.8255	301	329	chr1	1615415	1629350	MIB2	301	92.8255	Fibrotic_snATAC-seq	255,223,0	chr1	1615415	1615415	tss329	.
330	chr1	1629707	1630207	501	*	6.60601	0.968	0.763	2	B-cells._.Rep2	2137	MMP23B	Intronic	483	uc057ayi.1	0.7066	166	166	44	0.763809	6.65182e-94	0.974631	0.580695	chr1	1629707	1630207	501	*	MIB2	chr1	1615415	1615415	BC	93.1771	302	330	chr1	1615415	1630207	MIB2	302	93.1771	Fibrotic_snATAC-seq	19,161,15	chr1	1615415	1615415	tss330	.
331	chr1	1658886	1659386	501	*	10.0623	0.779	0.422	2	Endothelial_3._.Rep1	123	CDK11B	Promoter	123	uc001acd.4	0.6427	172	172	44	0.506493	1.33187e-32	0.778521	0.580695	chr1	1658886	1659386	501	*	MIB2	chr1	1615415	1615415	EC3	31.8755	103	331	chr1	1615415	1659386	MIB2	103	31.8755	Fibrotic_snATAC-seq	46150231	chr1	1615415	1615415	tss331	.
332	chr1	1677600	1678100	501	*	2.65331	0.56	0.337	2	B-cells._.Rep2	14877	SLC35E2B	Intronic	5859	uc001ace.4	0.5808	175	175	44	0.641546	2.39299e-57	0.746213	0.580695	chr1	1677600	1678100	501	*	MIB2	chr1	1615415	1615415	BC	56.6211	183	332	chr1	1615415	1678100	MIB2	183	56.6211	Fibrotic_snATAC-seq	19,161,15	chr1	1615415	1615415	tss332	.
352	chr1	1881501	1882001	501	*	12.1061	0.658	0.281	2	Hepatocytes_2._.Rep1	9365	GNB1	Intronic	8649	uc057ayr.1	0.503	208	208	50	0.498879	1.61197e-31	0.423634	0.575816	chr1	1881501	1882001	501	*	NADK	chr1	1780457	1780457	HC2	30.7926	99	352	chr1	1780457	1882001	NADK	99	30.7926	Fibrotic_snATAC-seq	255,110,0	chr1	1780457	1780457	tss352	.
357	chr1	1752599	1753099	501	*	10.7333	0.56	0.284	2	Endothelial_1._.Rep1	6856	SLC35E2A	Exonic	1533	uc057ayl.1	0.5848	187	187	51	0.470481	1.02855e-27	0.390334	0.896854	chr1	1752599	1753099	501	*	GNB1	chr1	1891117	1891117	EC1	26.9878	87	357	chr1	1752599	1891117	GNB1	87	26.9878	Fibrotic_snATAC-seq	20,63,151	chr1	1891117	1891117	tss357	.
335	chr1	1540060	1540560	501	*	6.21087	0.934	0.729	2	Fibroblast_1._.Rep2	142	TMEM240	Exonic	39	uc001aca.3	0.7884	155	155	45	0.601058	1.15041e-48	0.318047	0.5454	chr1	1540060	1540560	501	*	MMP23B	chr1	1632095	1632095	MC1	47.9391	155	335	chr1	1540060	1632095	MMP23B	155	47.9391	Fibrotic_snATAC-seq	108,61,12	chr1	1632095	1632095	tss335	.
359	chr1	1858567	1859067	501	*	93.7571	0.992	0.96	2	Endothelial_1._.Rep1	32299	GNB1	Intronic	26531	uc057ayr.1	0.4671	206	206	51	0.692729	2.0941e-70	0.988323	0.896854	chr1	1858567	1859067	501	*	GNB1	chr1	1891117	1891117	EC1	69.679	226	359	chr1	1858567	1891117	GNB1	226	69.679	Fibrotic_snATAC-seq	20,63,151	chr1	1891117	1891117	tss359	.
337	chr1	1630281	1630781	501	*	6.62312	0.98	0.826	2	CD4_Tcell._.Rep2	1563	MMP23B	Promoter	1057	uc057ayi.1	0.7325	167	167	45	0.678822	1.35687e-66	0.702986	0.5454	chr1	1630281	1630781	501	*	MMP23B	chr1	1632095	1632095	LC2	65.8675	213	337	chr1	1630281	1632095	MMP23B	213	65.8675	Fibrotic_snATAC-seq	#N/A	chr1	1632095	1632095	tss337	.
362	chr1	2025693	2026193	501	*	8.23046	0.965	0.842	2	Fibroblast_1._.Rep2	6618	GABRD	Intronic	6618	uc057ayv.1	0.5948	237	237	51	0.677793	2.54765e-66	0.843263	0.896854	chr1	2025693	2026193	501	*	GNB1	chr1	1891117	1891117	MC1	65.5939	212	362	chr1	1891117	2026193	GNB1	212	65.5939	Fibrotic_snATAC-seq	108,61,12	chr1	1891117	1891117	tss362	.
339	chr1	1628850	1629350	501	*	6.73564	0.971	0.777	2	CD8_Tcell._.Rep2	2994	MMP23B	Exonic	5	uc057ayi.1	0.7066	165	165	46	0.505869	1.63812e-32	0.892502	0.716846	chr1	1628850	1629350	501	*	CDK11B	chr1	1659012	1659012	LC1	31.7857	103	339	chr1	1628850	1659012	CDK11B	103	31.7857	Fibrotic_snATAC-seq	255,223,0	chr1	1659012	1659012	tss339	.
340	chr1	1658886	1659386	501	*	10.0623	0.779	0.422	2	Endothelial_3._.Rep1	123	CDK11B	Promoter	123	uc001acd.4	0.6427	172	172	46	0.478729	8.79178e-29	0.778521	0.716846	chr1	1658886	1659386	501	*	CDK11B	chr1	1659012	1659012	EC3	28.0559	91	340	chr1	1658886	1659386	CDK11B	91	28.0559	Fibrotic_snATAC-seq	46150231	chr1	1659012	1659012	tss340	.
341	chr1	1628850	1629350	501	*	6.73564	0.971	0.777	2	CD8_Tcell._.Rep2	2994	MMP23B	Exonic	5	uc057ayi.1	0.7066	165	165	47	0.58365	2.65388e-45	0.892502	0.545052	chr1	1628850	1629350	501	*	SLC35E2B	chr1	1692728	1692728	LC1	44.5761	144	341	chr1	1628850	1692728	SLC35E2B	144	44.5761	Fibrotic_snATAC-seq	255,223,0	chr1	1692728	1692728	tss341	.
342	chr1	1629707	1630207	501	*	6.60601	0.968	0.763	2	B-cells._.Rep2	2137	MMP23B	Intronic	483	uc057ayi.1	0.7066	166	166	47	0.535455	5.52362e-37	0.974631	0.545052	chr1	1629707	1630207	501	*	SLC35E2B	chr1	1692728	1692728	BC	36.2578	117	342	chr1	1629707	1692728	SLC35E2B	117	36.2578	Fibrotic_snATAC-seq	19,161,15	chr1	1692728	1692728	tss342	.
363	chr1	2133081	2133581	501	*	136.136	1	0.999	2	Fibroblast_1._.Rep1	79388	FAAP20	Intronic	306	uc057ayx.1	0.6906	250	250	51	0.78199	2.67946e-101	0.997959	0.896854	chr1	2133081	2133581	501	*	GNB1	chr1	1891117	1891117	MC1	100.572	326	363	chr1	1891117	2133581	GNB1	326	100.572	Fibrotic_snATAC-seq	108,61,12	chr1	1891117	1891117	tss363	.
344	chr1	1892352	1892852	501	*	4.6517	0.607	0.274	2	CD4_Tcell._.Rep1	1484	GNB1	Promoter	1130	uc057ayr.1	0.5689	212	212	47	0.51395	1.08799e-33	0.464411	0.545052	chr1	1892352	1892852	501	*	SLC35E2B	chr1	1692728	1692728	LC2	32.9634	107	344	chr1	1692728	1892852	SLC35E2B	107	32.9634	Fibrotic_snATAC-seq	#N/A	chr1	1692728	1692728	tss344	.
345	chr1	1628850	1629350	501	*	6.73564	0.971	0.777	2	CD8_Tcell._.Rep2	2994	MMP23B	Exonic	5	uc057ayi.1	0.7066	165	165	48	0.488456	4.42314e-30	0.892502	0.776732	chr1	1628850	1629350	501	*	CDK11A	chr1	1737688	1737688	LC1	29.3543	95	345	chr1	1628850	1737688	CDK11A	95	29.3543	Fibrotic_snATAC-seq	255,223,0	chr1	1737688	1737688	tss345	.
372	chr1	1757887	1758387	501	*	11.1295	0.93	0.757	2	Hepatocytes_2._.Rep2	12144	SLC35E2A	Intronic	437	uc057ayl.1	0.6088	189	189	54	0.812299	2.33474e-115	0.863217	0.590452	chr1	1757887	1758387	501	*	CFAP74	chr1	2003837	2003837	HC2	114.632	372	372	chr1	1757887	2003837	CFAP74	372	114.632	Fibrotic_snATAC-seq	255,110,0	chr1	2003837	2003837	tss372	.
347	chr1	1630281	1630781	501	*	6.62312	0.98	0.826	2	CD4_Tcell._.Rep2	1563	MMP23B	Promoter	1057	uc057ayi.1	0.7325	167	167	49	0.490462	2.35937e-30	0.702986	0.63869	chr1	1630281	1630781	501	*	SLC35E2A	chr1	1745992	1745992	LC2	29.6272	96	347	chr1	1630281	1745992	SLC35E2A	96	29.6272	Fibrotic_snATAC-seq	#N/A	chr1	1745992	1745992	tss347	.
348	chr1	1724250	1724750	501	*	10.2332	0.978	0.945	2	Endothelial_5._.Rep1	13187	CDK11A	Intronic	175	uc057ayk.1	0.6287	183	183	49	0.493258	9.75927e-31	0.909067	0.63869	chr1	1724250	1724750	501	*	SLC35E2A	chr1	1745992	1745992	EC5	30.0106	97	348	chr1	1724250	1745992	SLC35E2A	97	30.0106	Fibrotic_snATAC-seq	24188132	chr1	1745992	1745992	tss348	.
376	chr1	1881501	1882001	501	*	12.1061	0.658	0.281	2	Hepatocytes_2._.Rep1	9365	GNB1	Intronic	8649	uc057ayr.1	0.503	208	208	54	0.68649	1.14221e-68	0.423634	0.590452	chr1	1881501	1882001	501	*	CFAP74	chr1	2003837	2003837	HC2	67.9423	220	376	chr1	1881501	2003837	CFAP74	220	67.9423	Fibrotic_snATAC-seq	255,110,0	chr1	2003837	2003837	tss376	.
384	chr1	2047192	2047692	501	*	101.421	0.973	0.905	2	Hepatocytes_1._.Rep1	3027	PRKCZ	Distal	2208	uc057ayw.1	0.6407	240	240	54	0.675824	8.43916e-66	0.93776	0.590452	chr1	2047192	2047692	501	*	CFAP74	chr1	2003837	2003837	HC1	65.0737	211	384	chr1	2003837	2047692	CFAP74	211	65.0737	Fibrotic_snATAC-seq	202,67,2	chr1	2003837	2003837	tss384	.
351	chr1	1764158	1764658	501	*	23.5273	0.835	0.531	2	Hepatocytes_2._.Rep1	16048	NADK	Intronic	5832	uc057ayq.1	0.5709	191	191	50	0.534431	8.02547e-37	0.894618	0.575816	chr1	1764158	1764658	501	*	NADK	chr1	1780457	1780457	HC2	36.0955	117	351	chr1	1764158	1780457	NADK	117	36.0955	Fibrotic_snATAC-seq	255,110,0	chr1	1780457	1780457	tss351	.
385	chr1	2206697	2207197	501	*	34.2182	0.915	0.716	2	Hepatocytes_2._.Rep1	5772	FAAP20	Intronic	785	uc057ayx.1	0.5928	267	267	54	0.489435	3.25581e-30	0.500669	0.590452	chr1	2206697	2207197	501	*	CFAP74	chr1	2003837	2003837	HC2	29.4873	95	385	chr1	2003837	2207197	CFAP74	95	29.4873	Fibrotic_snATAC-seq	255,110,0	chr1	2003837	2003837	tss385	.
353	chr1	1924268	1924768	501	*	5.45174	0.532	0.14	2	Hepatocytes_1._.Rep2	5244	TMEM52	Exonic	2884	uc001ack.3	0.6727	225	225	50	0.514321	9.58838e-34	0.255937	0.575816	chr1	1924268	1924768	501	*	NADK	chr1	1780457	1780457	HC1	33.0183	107	353	chr1	1780457	1924768	NADK	107	33.0183	Fibrotic_snATAC-seq	202,67,2	chr1	1780457	1780457	tss353	.
354	chr1	1941052	1941552	501	*	30.5799	0.893	0.672	2	Hepatocytes_2._.Rep1	22028	TMEM52	Intronic	13372	uc001ack.3	0.5629	227	227	50	0.49237	1.29325e-30	0.857136	0.575816	chr1	1941052	1941552	501	*	NADK	chr1	1780457	1780457	HC2	29.8883	97	354	chr1	1780457	1941552	NADK	97	29.8883	Fibrotic_snATAC-seq	255,110,0	chr1	1780457	1780457	tss354	.
355	chr1	1947479	1947979	501	*	13.1349	0.961	0.854	2	Hepatocytes_2._.Rep2	28455	TMEM52	Intronic	12376	uc001ack.3	0.5848	229	229	50	0.504882	2.26923e-32	0.804432	0.575816	chr1	1947479	1947979	501	*	NADK	chr1	1780457	1780457	HC2	31.6441	102	355	chr1	1780457	1947979	NADK	102	31.6441	Fibrotic_snATAC-seq	255,110,0	chr1	1780457	1780457	tss355	.
356	chr1	1715026	1715526	501	*	11.7818	0.81	0.459	2	Endothelial_3._.Rep1	22411	CDK11A	Intronic	6378	uc057ayk.1	0.503	180	180	51	0.560252	4.30169e-41	0.643087	0.896854	chr1	1715026	1715526	501	*	GNB1	chr1	1891117	1891117	EC3	40.3664	131	356	chr1	1715026	1891117	GNB1	131	40.3664	Fibrotic_snATAC-seq	46150231	chr1	1891117	1891117	tss356	.
391	chr1	2247632	2248132	501	*	10.5999	0.617	0.246	2	Hepatocytes_2._.Rep1	19186	SKI	Intronic	113	uc057ayy.1	0.6327	289	289	54	0.697878	7.13723e-72	0.755744	0.590452	chr1	2247632	2248132	501	*	CFAP74	chr1	2003837	2003837	HC2	71.1465	230	391	chr1	2003837	2248132	CFAP74	230	71.1465	Fibrotic_snATAC-seq	255,110,0	chr1	2003837	2003837	tss391	.
358	chr1	1847099	1847599	501	*	10.3725	0.987	0.964	2	Endothelial_5._.Rep2	43767	GNB1	Intronic	15063	uc057ayr.1	0.4611	202	202	51	0.692797	2.00365e-70	0.94117	0.896854	chr1	1847099	1847599	501	*	GNB1	chr1	1891117	1891117	EC5	69.6982	226	358	chr1	1847099	1891117	GNB1	226	69.6982	Fibrotic_snATAC-seq	24188132	chr1	1891117	1891117	tss358	.
392	chr1	2248378	2248878	501	*	53.337	0.975	0.9	2	Hepatocytes_2._.Rep1	19932	SKI	Intronic	631	uc057ayy.1	0.5429	290	290	54	0.755759	7.71163e-91	0.969106	0.590452	chr1	2248378	2248878	501	*	CFAP74	chr1	2003837	2003837	HC2	90.1129	292	392	chr1	2003837	2248878	CFAP74	292	90.1129	Fibrotic_snATAC-seq	255,110,0	chr1	2003837	2003837	tss392	.
360	chr1	1989028	1989528	501	*	8.82506	0.977	0.891	2	Endothelial_1._.Rep2	14558	CFAP74	Intronic	1650	uc057ayu.1	0.5729	233	233	51	0.656886	5.41959e-61	0.845855	0.896854	chr1	1989028	1989528	501	*	GNB1	chr1	1891117	1891117	EC1	60.266	195	360	chr1	1891117	1989528	GNB1	195	60.266	Fibrotic_snATAC-seq	20,63,151	chr1	1891117	1891117	tss360	.
361	chr1	1990204	1990704	501	*	6.16573	0.935	0.844	2	Endothelial_5._.Rep1	13382	CFAP74	Intronic	474	uc057ayu.1	0.479	234	234	51	0.604885	1.96496e-49	0.590599	0.896854	chr1	1990204	1990704	501	*	GNB1	chr1	1891117	1891117	EC5	48.7066	158	361	chr1	1891117	1990704	GNB1	158	48.7066	Fibrotic_snATAC-seq	24188132	chr1	1891117	1891117	tss361	.
399	chr1	2231008	2231508	501	*	3.7367	0.266	0.037	2	Hepatocytes_2._.Rep2	2562	SKI	Intronic	1220	uc057ayy.1	0.6367	277	277	56	0.496345	3.64433e-31	0.650869	0.73188	chr1	2231008	2231508	501	*	PRKCZ	chr1	2050470	2050470	HC2	30.4384	98	399	chr1	2050470	2231508	PRKCZ	98	30.4384	Fibrotic_snATAC-seq	255,110,0	chr1	2050470	2050470	tss399	.
402	chr1	2207609	2208109	501	*	48.3305	0.911	0.735	2	Cholangiocytes_1._.Rep1	4860	FAAP20	Intronic	125	uc057ayx.1	0.6407	268	268	58	0.673293	3.88686e-65	0.892703	0.696386	chr1	2207609	2208109	501	*	SKI	chr1	2228695	2228695	CC1	64.4104	209	402	chr1	2207609	2228695	SKI	209	64.4104	Fibrotic_snATAC-seq	255,3,99	chr1	2228695	2228695	tss402	.
364	chr1	1678669	1679169	501	*	103.4	0.975	0.909	2	Hepatocytes_1._.Rep1	13808	SLC35E2B	Intronic	6928	uc001ace.4	0.6008	176	176	53	0.597191	6.69772e-48	0.955378	0.37505	chr1	1678669	1679169	501	*	TMEM52	chr1	1919273	1919273	HC1	47.1741	153	364	chr1	1678669	1919273	TMEM52	153	47.1741	Fibrotic_snATAC-seq	202,67,2	chr1	1919273	1919273	tss364	.
365	chr1	1758692	1759192	501	*	12.1256	0.832	0.573	2	Cholangiocytes_2._.Rep2	12949	SLC35E2A	Intronic	366	uc057ayl.1	0.6627	190	190	53	0.661009	5.21838e-62	0.964022	0.37505	chr1	1758692	1759192	501	*	TMEM52	chr1	1919273	1919273	CC2	61.2825	198	365	chr1	1758692	1919273	TMEM52	198	61.2825	Fibrotic_snATAC-seq	255149189	chr1	1919273	1919273	tss365	.
366	chr1	1764158	1764658	501	*	23.5273	0.835	0.531	2	Hepatocytes_2._.Rep1	16048	NADK	Intronic	5832	uc057ayq.1	0.5709	191	191	53	0.508503	6.81881e-33	0.894618	0.37505	chr1	1764158	1764658	501	*	TMEM52	chr1	1919273	1919273	HC2	32.1663	104	366	chr1	1764158	1919273	TMEM52	104	32.1663	Fibrotic_snATAC-seq	255,110,0	chr1	1919273	1919273	tss366	.
367	chr1	1894381	1894881	501	*	7.29072	0.716	0.319	2	Hepatocytes_1._.Rep2	3513	GNB1	Distal	3159	uc057ayr.1	0.6307	213	213	53	0.545102	1.52939e-38	0.455937	0.37505	chr1	1894381	1894881	501	*	TMEM52	chr1	1919273	1919273	HC1	37.8155	122	367	chr1	1894381	1919273	TMEM52	122	37.8155	Fibrotic_snATAC-seq	202,67,2	chr1	1919273	1919273	tss367	.
368	chr1	1919129	1919629	501	*	21.539	0.996	0.984	2	Hepatocytes_2._.Rep2	105	TMEM52	Promoter	105	uc001ack.3	0.7405	223	223	53	0.536618	3.60661e-37	0.873355	0.37505	chr1	1919129	1919629	501	*	TMEM52	chr1	1919273	1919273	HC2	36.4429	118	368	chr1	1919129	1919629	TMEM52	118	36.4429	Fibrotic_snATAC-seq	255,110,0	chr1	1919273	1919273	tss368	.
369	chr1	1941052	1941552	501	*	30.5799	0.893	0.672	2	Hepatocytes_2._.Rep1	22028	TMEM52	Intronic	13372	uc001ack.3	0.5629	227	227	53	0.520761	1.04504e-34	0.857136	0.37505	chr1	1941052	1941552	501	*	TMEM52	chr1	1919273	1919273	HC2	33.9809	110	369	chr1	1919273	1941552	TMEM52	110	33.9809	Fibrotic_snATAC-seq	255,110,0	chr1	1919273	1919273	tss369	.
370	chr1	2046400	2046900	501	*	76.3103	0.94	0.797	2	Hepatocytes_1._.Rep1	3819	PRKCZ	Distal	3000	uc057ayw.1	0.5669	239	239	53	0.552944	7.59473e-40	0.584167	0.37505	chr1	2046400	2046900	501	*	TMEM52	chr1	1919273	1919273	HC1	39.1195	127	370	chr1	1919273	2046900	TMEM52	127	39.1195	Fibrotic_snATAC-seq	202,67,2	chr1	1919273	1919273	tss370	.
371	chr1	2050056	2050556	501	*	11.0556	0.997	0.963	2	CD4_Tcell._.Rep2	163	PRKCZ	Promoter	163	uc057ayw.1	0.7924	242	242	53	0.465217	4.77293e-27	0.995207	0.37505	chr1	2050056	2050556	501	*	TMEM52	chr1	1919273	1919273	LC2	26.3212	85	371	chr1	1919273	2050556	TMEM52	85	26.3212	Fibrotic_snATAC-seq	#N/A	chr1	1919273	1919273	tss371	.
405	chr1	2291123	2291623	501	*	2.75749	0.289	0.031	2	Kupffer-cells_2._.Rep1	62677	SKI	Intronic	12272	uc057ayy.1	0.5908	306	306	58	0.468505	1.83534e-27	0.316427	0.696386	chr1	2291123	2291623	501	*	SKI	chr1	2228695	2228695	MP2	26.7363	86	405	chr1	2228695	2291623	SKI	86	26.7363	Fibrotic_snATAC-seq	158,71,191	chr1	2228695	2228695	tss405	.
373	chr1	1758692	1759192	501	*	12.1256	0.832	0.573	2	Cholangiocytes_2._.Rep2	12949	SLC35E2A	Intronic	366	uc057ayl.1	0.6627	190	190	54	0.673786	2.89177e-65	0.964022	0.590452	chr1	1758692	1759192	501	*	CFAP74	chr1	2003837	2003837	CC2	64.5388	209	373	chr1	1758692	2003837	CFAP74	209	64.5388	Fibrotic_snATAC-seq	255149189	chr1	2003837	2003837	tss373	.
374	chr1	1764158	1764658	501	*	23.5273	0.835	0.531	2	Hepatocytes_2._.Rep1	16048	NADK	Intronic	5832	uc057ayq.1	0.5709	191	191	54	0.721153	6.41725e-79	0.894618	0.590452	chr1	1764158	1764658	501	*	CFAP74	chr1	2003837	2003837	HC2	78.1927	253	374	chr1	1764158	2003837	CFAP74	253	78.1927	Fibrotic_snATAC-seq	255,110,0	chr1	2003837	2003837	tss374	.
375	chr1	1778185	1778685	501	*	18.4427	0.638	0.238	2	Hepatocytes_1._.Rep1	2021	NADK	Exonic	14	uc057ayq.1	0.8044	193	193	54	0.491734	1.58073e-30	0.652684	0.590452	chr1	1778185	1778685	501	*	CFAP74	chr1	2003837	2003837	HC1	29.8011	96	375	chr1	1778185	2003837	CFAP74	96	29.8011	Fibrotic_snATAC-seq	202,67,2	chr1	2003837	2003837	tss375	.
407	chr1	2206697	2207197	501	*	34.2182	0.915	0.716	2	Hepatocytes_2._.Rep1	5772	FAAP20	Intronic	785	uc057ayx.1	0.5928	267	267	59	0.478364	9.81558e-29	0.500669	0.646754	chr1	2206697	2207197	501	*	MORN1	chr1	2391707	2391707	HC2	28.0081	90	407	chr1	2206697	2391707	MORN1	90	28.0081	Fibrotic_snATAC-seq	255,110,0	chr1	2391707	2391707	tss407	.
377	chr1	1909070	1909570	501	*	8.29491	0.976	0.93	2	Endothelial_5._.Rep2	5506	CALML6	Distal	5506	uc001acj.5	0.7285	218	218	54	0.485726	1.03322e-29	0.901411	0.590452	chr1	1909070	1909570	501	*	CFAP74	chr1	2003837	2003837	EC5	28.9858	94	377	chr1	1909070	2003837	CFAP74	94	28.9858	Fibrotic_snATAC-seq	24188132	chr1	2003837	2003837	tss377	.
378	chr1	1922936	1923436	501	*	24.3913	0.706	0.298	2	Hepatocytes_1._.Rep1	3912	TMEM52	Intronic	3912	uc001ack.3	0.6667	224	224	54	0.512051	2.07071e-33	0.604813	0.590452	chr1	1922936	1923436	501	*	CFAP74	chr1	2003837	2003837	HC1	32.6839	106	378	chr1	1922936	2003837	CFAP74	106	32.6839	Fibrotic_snATAC-seq	202,67,2	chr1	2003837	2003837	tss378	.
379	chr1	1924268	1924768	501	*	5.45174	0.532	0.14	2	Hepatocytes_1._.Rep2	5244	TMEM52	Exonic	2884	uc001ack.3	0.6727	225	225	54	0.776224	7.06663e-99	0.255937	0.590452	chr1	1924268	1924768	501	*	CFAP74	chr1	2003837	2003837	HC1	98.1508	318	379	chr1	1924268	2003837	CFAP74	318	98.1508	Fibrotic_snATAC-seq	202,67,2	chr1	2003837	2003837	tss379	.
380	chr1	1941052	1941552	501	*	30.5799	0.893	0.672	2	Hepatocytes_2._.Rep1	22028	TMEM52	Intronic	13372	uc001ack.3	0.5629	227	227	54	0.780943	7.47039e-101	0.857136	0.590452	chr1	1941052	1941552	501	*	CFAP74	chr1	2003837	2003837	HC2	100.127	325	380	chr1	1941052	2003837	CFAP74	325	100.127	Fibrotic_snATAC-seq	255,110,0	chr1	2003837	2003837	tss380	.
381	chr1	1941897	1942397	501	*	7.71091	0.516	0.122	2	Hepatocytes_2._.Rep1	22873	TMEM52	Exonic	14217	uc001ack.3	0.5749	228	228	54	0.731669	2.4089e-82	0.367025	0.590452	chr1	1941897	1942397	501	*	CFAP74	chr1	2003837	2003837	HC2	81.6182	264	381	chr1	1941897	2003837	CFAP74	264	81.6182	Fibrotic_snATAC-seq	255,110,0	chr1	2003837	2003837	tss381	.
382	chr1	1947479	1947979	501	*	13.1349	0.961	0.854	2	Hepatocytes_2._.Rep2	28455	TMEM52	Intronic	12376	uc001ack.3	0.5848	229	229	54	0.777505	2.07757e-99	0.804432	0.590452	chr1	1947479	1947979	501	*	CFAP74	chr1	2003837	2003837	HC2	98.6824	320	382	chr1	1947479	2003837	CFAP74	320	98.6824	Fibrotic_snATAC-seq	255,110,0	chr1	2003837	2003837	tss382	.
383	chr1	2046400	2046900	501	*	76.3103	0.94	0.797	2	Hepatocytes_1._.Rep1	3819	PRKCZ	Distal	3000	uc057ayw.1	0.5669	239	239	54	0.606799	8.04432e-50	0.584167	0.590452	chr1	2046400	2046900	501	*	CFAP74	chr1	2003837	2003837	HC1	49.0945	159	383	chr1	2003837	2046900	CFAP74	159	49.0945	Fibrotic_snATAC-seq	202,67,2	chr1	2003837	2003837	tss383	.
408	chr1	2207609	2208109	501	*	48.3305	0.911	0.735	2	Cholangiocytes_1._.Rep1	4860	FAAP20	Intronic	125	uc057ayx.1	0.6407	268	268	59	0.501494	6.89465e-32	0.892703	0.646754	chr1	2207609	2208109	501	*	MORN1	chr1	2391707	2391707	CC1	31.1615	101	408	chr1	2207609	2391707	MORN1	101	31.1615	Fibrotic_snATAC-seq	255,3,99	chr1	2391707	2391707	tss408	.
417	chr1	2231008	2231508	501	*	3.7367	0.266	0.037	2	Hepatocytes_2._.Rep2	2562	SKI	Intronic	1220	uc057ayy.1	0.6367	277	277	62	0.481626	3.64677e-29	0.650869	0.554759	chr1	2231008	2231508	501	*	PLCH2	chr1	2425980	2425980	HC2	28.4381	92	417	chr1	2231008	2425980	PLCH2	92	28.4381	Fibrotic_snATAC-seq	255,110,0	chr1	2425980	2425980	tss417	.
386	chr1	2230139	2230639	501	*	25.2602	0.852	0.557	2	Hepatocytes_2._.Rep1	1693	SKI	Intronic	1693	uc057ayy.1	0.6327	276	276	54	0.55714	1.47323e-40	0.605806	0.590452	chr1	2230139	2230639	501	*	CFAP74	chr1	2003837	2003837	HC2	39.8317	129	386	chr1	2003837	2230639	CFAP74	129	39.8317	Fibrotic_snATAC-seq	255,110,0	chr1	2003837	2003837	tss386	.
387	chr1	2231622	2232122	501	*	11.1568	0.884	0.642	2	Hepatocytes_1._.Rep2	3176	SKI	Intronic	606	uc057ayy.1	0.6108	278	278	54	0.555526	2.77652e-40	0.862355	0.590452	chr1	2231622	2232122	501	*	CFAP74	chr1	2003837	2003837	HC1	39.5565	128	387	chr1	2003837	2232122	CFAP74	128	39.5565	Fibrotic_snATAC-seq	202,67,2	chr1	2003837	2003837	tss387	.
388	chr1	2238232	2238732	501	*	3.31736	0.119	0.008	2	Hepatocytes_1._.Rep1	9786	SKI	Intronic	6002	uc057ayy.1	0.6527	282	282	54	0.706242	2.5227e-74	0.392419	0.590452	chr1	2238232	2238732	501	*	CFAP74	chr1	2003837	2003837	HC1	73.5981	238	388	chr1	2003837	2238732	CFAP74	238	73.5981	Fibrotic_snATAC-seq	202,67,2	chr1	2003837	2003837	tss388	.
389	chr1	2238749	2239249	501	*	43.8819	0.838	0.544	2	Hepatocytes_1._.Rep1	10303	SKI	Intronic	6519	uc057ayy.1	0.5389	283	283	54	0.694792	5.44998e-71	0.77255	0.590452	chr1	2238749	2239249	501	*	CFAP74	chr1	2003837	2003837	HC1	70.2636	228	389	chr1	2003837	2239249	CFAP74	228	70.2636	Fibrotic_snATAC-seq	202,67,2	chr1	2003837	2003837	tss389	.
419	chr1	2240197	2240697	501	*	7.29072	0.716	0.319	2	Hepatocytes_1._.Rep2	11751	SKI	Intronic	7548	uc057ayy.1	0.5888	284	284	62	0.478276	1.00807e-28	0.643875	0.554759	chr1	2240197	2240697	501	*	PLCH2	chr1	2425980	2425980	HC1	27.9965	90	419	chr1	2240197	2425980	PLCH2	90	27.9965	Fibrotic_snATAC-seq	202,67,2	chr1	2425980	2425980	tss419	.
420	chr1	2247632	2248132	501	*	10.5999	0.617	0.246	2	Hepatocytes_2._.Rep1	19186	SKI	Intronic	113	uc057ayy.1	0.6327	289	289	62	0.467698	2.323e-27	0.755744	0.554759	chr1	2247632	2248132	501	*	PLCH2	chr1	2425980	2425980	HC2	26.634	86	420	chr1	2247632	2425980	PLCH2	86	26.634	Fibrotic_snATAC-seq	255,110,0	chr1	2425980	2425980	tss420	.
93869	chr6	24313312	24313812	501	*	12.1256	0.832	0.573	2	Cholangiocytes_2._.Rep2	43340	KAAG1	Intronic	43340	uc057bib.1	0.3912	1992	79544	15990	0.959252	2.45669e-268	0.577539	0.99089	chr6	24313312	24313812	501	*	DCDC2	chr6	24358052	24358052	CC2	267.61	868	93869	chr6	24313312	24358052	DCDC2	868	267.61	Fibrotic_snATAC-seq	255149189	chr6	24358052	24358052	tss93869	.
393	chr1	2250532	2251032	501	*	30.6433	0.76	0.391	2	Hepatocytes_1._.Rep1	22086	SKI	Intronic	2785	uc057ayy.1	0.6028	291	291	54	0.583062	3.42006e-45	0.774957	0.590452	chr1	2250532	2251032	501	*	CFAP74	chr1	2003837	2003837	HC1	44.466	144	393	chr1	2003837	2251032	CFAP74	144	44.466	Fibrotic_snATAC-seq	202,67,2	chr1	2003837	2003837	tss393	.
394	chr1	2251641	2252141	501	*	9.19135	0.815	0.489	2	Hepatocytes_1._.Rep2	23195	SKI	Intronic	3894	uc057ayy.1	0.5808	292	292	54	0.68363	6.9053e-68	0.68621	0.590452	chr1	2251641	2252141	501	*	CFAP74	chr1	2003837	2003837	HC1	67.1608	218	394	chr1	2003837	2252141	CFAP74	218	67.1608	Fibrotic_snATAC-seq	202,67,2	chr1	2003837	2003837	tss394	.
395	chr1	1892352	1892852	501	*	4.6517	0.607	0.274	2	CD4_Tcell._.Rep1	1484	GNB1	Promoter	1130	uc057ayr.1	0.5689	212	212	56	0.469612	1.3277e-27	0.464411	0.73188	chr1	1892352	1892852	501	*	PRKCZ	chr1	2050470	2050470	LC2	26.8769	87	395	chr1	1892352	2050470	PRKCZ	87	26.8769	Fibrotic_snATAC-seq	#N/A	chr1	2050470	2050470	tss395	.
396	chr1	2050056	2050556	501	*	11.0556	0.997	0.963	2	CD4_Tcell._.Rep2	163	PRKCZ	Promoter	163	uc057ayw.1	0.7924	242	242	56	0.817449	5.28283e-118	0.995207	0.73188	chr1	2050056	2050556	501	*	PRKCZ	chr1	2050470	2050470	LC2	117.277	380	396	chr1	2050056	2050556	PRKCZ	380	117.277	Fibrotic_snATAC-seq	#N/A	chr1	2050470	2050470	tss396	.
397	chr1	2205123	2205623	501	*	8.2582	0.99	0.971	2	Endothelial_4._.Rep1	7346	FAAP20	Intronic	1490	uc057ayx.1	0.7545	266	266	56	0.568336	1.64999e-42	0.933388	0.73188	chr1	2205123	2205623	501	*	PRKCZ	chr1	2050470	2050470	EC4	41.7825	135	397	chr1	2050470	2205623	PRKCZ	135	41.7825	Fibrotic_snATAC-seq	104162166	chr1	2050470	2050470	tss397	.
398	chr1	2227569	2228069	501	*	40.1746	0.999	0.996	2	Cholangiocytes_2._.Rep2	875	SKI	Promoter	875	uc057ayy.1	0.8064	274	274	56	0.547796	5.50196e-39	0.94665	0.73188	chr1	2227569	2228069	501	*	PRKCZ	chr1	2050470	2050470	CC2	38.2595	124	398	chr1	2050470	2228069	PRKCZ	124	38.2595	Fibrotic_snATAC-seq	255149189	chr1	2050470	2050470	tss398	.
431	chr1	2547942	2548442	501	*	6.73564	0.971	0.777	2	CD8_Tcell._.Rep2	7446	TNFRSF14	Distal	1726	uc010nyf.1	0.6287	355	355	63	0.477094	1.43943e-28	0.720137	0.464257	chr1	2547942	2548442	501	*	PANK4	chr1	2526628	2526628	LC1	27.8418	90	431	chr1	2526628	2548442	PANK4	90	27.8418	Fibrotic_snATAC-seq	255,223,0	chr1	2526628	2526628	tss431	.
74681	chr22	24505278	24505778	501	*	61.5136	0.904	0.696	2	Hepatocytes_1._.Rep1	10453	ADORA2A-AS1	Intronic	10285	uc061mos.1	0.4651	768	192953	12711	0.959083	6.58454e-268	0.84573	0.964506	chr22	24505278	24505778	501	*	UPB1	chr22	24494107	24494107	HC1	267.181	867	74681	chr22	24494107	24505778	UPB1	867	267.181	Fibrotic_snATAC-seq	202,67,2	chr22	24494107	24494107	tss74681	.
401	chr1	2204238	2204738	501	*	28.6884	0.842	0.511	2	Fibroblast_1._.Rep1	8231	FAAP20	Intronic	605	uc057ayx.1	0.6507	265	265	58	0.482926	2.44964e-29	0.751037	0.696386	chr1	2204238	2204738	501	*	SKI	chr1	2228695	2228695	MC1	28.6109	92	401	chr1	2204238	2228695	SKI	92	28.6109	Fibrotic_snATAC-seq	108,61,12	chr1	2228695	2228695	tss401	.
433	chr1	2545871	2546371	501	*	8.9459	0.987	0.886	2	CD8_Tcell._.Rep2	9517	TNFRSF14	Distal	343	uc010nyf.1	0.7166	353	353	65	0.461985	1.20839e-26	0.890472	0.809837	chr1	2545871	2546371	501	*	TNFRSF14	chr1	2555639	2555639	LC1	25.9178	84	433	chr1	2545871	2555639	TNFRSF14	84	25.9178	Fibrotic_snATAC-seq	255,223,0	chr1	2555639	2555639	tss433	.
403	chr1	2214023	2214523	501	*	10.3032	0.98	0.904	2	Fibroblast_1._.Rep2	1552	FAAP20	Promoter	1552	uc057ayx.1	0.6567	272	272	58	0.458229	3.51459e-26	0.596505	0.696386	chr1	2214023	2214523	501	*	SKI	chr1	2228695	2228695	MC1	25.4541	82	403	chr1	2214023	2228695	SKI	82	25.4541	Fibrotic_snATAC-seq	108,61,12	chr1	2228695	2228695	tss403	.
404	chr1	2270562	2271062	501	*	4.3538	0.911	0.806	2	Endothelial_5._.Rep2	42116	SKI	Intronic	22815	uc057ayy.1	0.6587	298	298	58	0.501824	6.19025e-32	0.366664	0.696386	chr1	2270562	2271062	501	*	SKI	chr1	2228695	2228695	EC5	31.2083	101	404	chr1	2228695	2271062	SKI	101	31.2083	Fibrotic_snATAC-seq	24188132	chr1	2228695	2228695	tss404	.
438	chr1	2976069	2976569	501	*	4.10006	0.204	0.009	2	Cholangiocytes_2._.Rep2	45163	ACTRT2	Distal	45163	uc001acz.3	0.5908	390	390	67	0.61249	5.44928e-51	0.323747	0.290323	chr1	2976069	2976569	501	*	TTC34	chr1	2789755	2789755	CC2	50.2637	163	438	chr1	2789755	2976569	TTC34	163	50.2637	Fibrotic_snATAC-seq	255149189	chr1	2789755	2789755	tss438	.
406	chr1	2322149	2322649	501	*	36.2619	0.887	0.538	2	Fibroblast_1._.Rep1	69307	MORN1	Intronic	4293	uc057ayz.1	0.6028	317	317	58	0.587725	4.51736e-46	0.642245	0.696386	chr1	2322149	2322649	501	*	SKI	chr1	2228695	2228695	MC1	45.3451	147	406	chr1	2228695	2322649	SKI	147	45.3451	Fibrotic_snATAC-seq	108,61,12	chr1	2228695	2228695	tss406	.
439	chr1	3038180	3038680	501	*	10.2339	0.763	0.424	2	Cholangiocytes_1._.Rep2	16946	ACTRT2	Distal	16946	uc001acz.3	0.6108	394	394	67	0.618153	3.54478e-52	0.554666	0.290323	chr1	3038180	3038680	501	*	TTC34	chr1	2789755	2789755	CC1	51.4504	167	439	chr1	2789755	3038680	TTC34	167	51.4504	Fibrotic_snATAC-seq	255,3,99	chr1	2789755	2789755	tss439	.
29715	chr12	113396856	113397356	501	*	35.5028	0.792	0.437	2	Hepatocytes_1._.Rep1	25130	SDSL	Exonic	6779	uc061icd.1	0.5948	7865	141580	4985	0.958841	2.64097e-267	0.977905	0.789327	chr12	113396856	113397356	501	*	SDSL	chr12	113422237	113422237	HC1	266.578	865	29715	chr12	113396856	113422237	SDSL	865	266.578	Fibrotic_snATAC-seq	202,67,2	chr12	113422237	113422237	tss29715	.
409	chr1	2208244	2208744	501	*	78.6806	0.974	0.913	2	Cholangiocytes_1._.Rep1	4225	FAAP20	Intronic	760	uc057ayx.1	0.6327	269	269	59	0.777184	2.82391e-99	0.9854	0.646754	chr1	2208244	2208744	501	*	MORN1	chr1	2391707	2391707	CC1	98.5491	319	409	chr1	2208244	2391707	MORN1	319	98.5491	Fibrotic_snATAC-seq	255,3,99	chr1	2391707	2391707	tss409	.
410	chr1	2583771	2584271	501	*	9.43247	0.723	0.386	2	Cholangiocytes_2._.Rep1	2469	PRXL2B	Intronic	2460	uc057azv.1	0.5729	369	369	59	0.775675	1.1906e-98	0.391597	0.646754	chr1	2583771	2584271	501	*	MORN1	chr1	2391707	2391707	CC2	97.9242	317	410	chr1	2391707	2584271	MORN1	317	97.9242	Fibrotic_snATAC-seq	255149189	chr1	2391707	2391707	tss410	.
411	chr1	2586284	2586784	501	*	120.272	0.997	0.99	2	Cholangiocytes_1._.Rep1	42	PRXL2B	Promoter	5	uc057azv.1	0.7625	371	371	59	0.487978	5.13502e-30	0.947031	0.646754	chr1	2586284	2586784	501	*	MORN1	chr1	2391707	2391707	CC1	29.2895	95	411	chr1	2391707	2586784	MORN1	95	29.2895	Fibrotic_snATAC-seq	255,3,99	chr1	2391707	2391707	tss411	.
412	chr1	2234245	2234745	501	*	8.7422	0.984	0.906	2	Kupffer-cells_1._.Rep2	5799	SKI	Intronic	2015	uc057ayy.1	0.6168	281	281	60	0.532543	1.59407e-36	0.973703	0.517025	chr1	2234245	2234745	501	*	RER1	chr1	2391775	2391775	MP1	35.7975	116	412	chr1	2234245	2391775	RER1	116	35.7975	Fibrotic_snATAC-seq	92,0,127	chr1	2391775	2391775	tss412	.
56988	chr19	15680818	15681318	501	*	24.3913	0.706	0.298	2	Hepatocytes_1._.Rep1	8310	CYP4F12	Exonic	368	uc002rcn.4	0.479	2288	180811	9559	0.958808	3.19154e-267	0.774175	0.869624	chr19	15680818	15681318	501	*	CYP4F2	chr19	15898120	15898120	HC1	266.496	865	56988	chr19	15680818	15898120	CYP4F2	865	266.496	Fibrotic_snATAC-seq	202,67,2	chr19	15898120	15898120	tss56988	.
414	chr1	2275794	2276294	501	*	4.12109	0.22	0.023	2	Fibroblast_1._.Rep1	47348	SKI	Intronic	27601	uc057ayy.1	0.5868	300	300	61	0.450592	2.95541e-25	0.278494	0.366736	chr1	2275794	2276294	501	*	PEX10	chr1	2413797	2413797	MC1	24.5294	79	414	chr1	2275794	2413797	PEX10	79	24.5294	Fibrotic_snATAC-seq	108,61,12	chr1	2413797	2413797	tss414	.
415	chr1	2205123	2205623	501	*	8.2582	0.99	0.971	2	Endothelial_4._.Rep1	7346	FAAP20	Intronic	1490	uc057ayx.1	0.7545	266	266	62	0.587769	4.43115e-46	0.933388	0.554759	chr1	2205123	2205623	501	*	PLCH2	chr1	2425980	2425980	EC4	45.3535	147	415	chr1	2205123	2425980	PLCH2	147	45.3535	Fibrotic_snATAC-seq	104162166	chr1	2425980	2425980	tss415	.
416	chr1	2228975	2229475	501	*	6.73564	0.971	0.777	2	CD8_Tcell._.Rep2	529	SKI	Exonic	529	uc057ayy.1	0.6846	275	275	62	0.657685	3.45325e-61	0.722033	0.554759	chr1	2228975	2229475	501	*	PLCH2	chr1	2425980	2425980	LC1	60.4618	196	416	chr1	2228975	2425980	PLCH2	196	60.4618	Fibrotic_snATAC-seq	255,223,0	chr1	2425980	2425980	tss416	.
442	chr1	2976069	2976569	501	*	4.10006	0.204	0.009	2	Cholangiocytes_2._.Rep2	45163	ACTRT2	Distal	45163	uc001acz.3	0.5908	390	390	69	0.77598	8.91168e-99	0.323747	0.272352	chr1	2976069	2976569	501	*	LINC00982	chr1	3068437	3068437	CC2	98.05	318	442	chr1	2976069	3068437	LINC00982	318	98.05	Fibrotic_snATAC-seq	255149189	chr1	3068437	3068437	tss442	.
418	chr1	2231622	2232122	501	*	11.1568	0.884	0.642	2	Hepatocytes_1._.Rep2	3176	SKI	Intronic	606	uc057ayy.1	0.6108	278	278	62	0.648708	5.05064e-59	0.862355	0.554759	chr1	2231622	2232122	501	*	PLCH2	chr1	2425980	2425980	HC1	58.2967	189	418	chr1	2231622	2425980	PLCH2	189	58.2967	Fibrotic_snATAC-seq	202,67,2	chr1	2425980	2425980	tss418	.
443	chr1	3038180	3038680	501	*	10.2339	0.763	0.424	2	Cholangiocytes_1._.Rep2	16946	ACTRT2	Distal	16946	uc001acz.3	0.6108	394	394	69	0.727014	8.28154e-81	0.554666	0.272352	chr1	3038180	3038680	501	*	LINC00982	chr1	3068437	3068437	CC1	80.0819	260	443	chr1	3038180	3068437	LINC00982	260	80.0819	Fibrotic_snATAC-seq	255,3,99	chr1	3068437	3068437	tss443	.
448	chr1	3219153	3219653	501	*	23.3284	0.974	0.914	2	Cholangiocytes_2._.Rep2	150234	PRDM16	Intronic	13414	uc057azx.1	0.5449	416	416	69	0.822949	6.40982e-121	0.924198	0.272352	chr1	3219153	3219653	501	*	LINC00982	chr1	3068437	3068437	CC2	120.193	390	448	chr1	3068437	3219653	LINC00982	390	120.193	Fibrotic_snATAC-seq	255149189	chr1	3068437	3068437	tss448	.
421	chr1	2250532	2251032	501	*	30.6433	0.76	0.391	2	Hepatocytes_1._.Rep1	22086	SKI	Intronic	2785	uc057ayy.1	0.6028	291	291	62	0.536782	3.39532e-37	0.774957	0.554759	chr1	2250532	2251032	501	*	PLCH2	chr1	2425980	2425980	HC1	36.4691	118	421	chr1	2250532	2425980	PLCH2	118	36.4691	Fibrotic_snATAC-seq	202,67,2	chr1	2425980	2425980	tss421	.
422	chr1	2284834	2285334	501	*	7.28213	0.784	0.434	2	Hepatocytes_2._.Rep2	56388	SKI	Intronic	18561	uc057ayy.1	0.523	303	303	62	0.485527	1.09882e-29	0.566083	0.554759	chr1	2284834	2285334	501	*	PLCH2	chr1	2425980	2425980	HC2	28.9591	94	422	chr1	2284834	2425980	PLCH2	94	28.9591	Fibrotic_snATAC-seq	255,110,0	chr1	2425980	2425980	tss422	.
423	chr1	2375656	2376156	501	*	36.0633	0.924	0.735	2	Hepatocytes_2._.Rep1	15800	MORN1	Exonic	27	uc057ayz.1	0.6447	323	323	62	0.523155	4.52483e-35	0.681938	0.554759	chr1	2375656	2376156	501	*	PLCH2	chr1	2425980	2425980	HC2	34.3444	111	423	chr1	2375656	2425980	PLCH2	111	34.3444	Fibrotic_snATAC-seq	255,110,0	chr1	2425980	2425980	tss423	.
424	chr1	2414260	2414760	501	*	8.29491	0.976	0.93	2	Endothelial_5._.Rep2	712	PEX10	Promoter	712	uc057azb.1	0.6267	332	332	62	0.573424	2.02209e-43	0.580156	0.554759	chr1	2414260	2414760	501	*	PLCH2	chr1	2425980	2425980	EC5	42.6942	138	424	chr1	2414260	2425980	PLCH2	138	42.6942	Fibrotic_snATAC-seq	24188132	chr1	2425980	2425980	tss424	.
425	chr1	2526364	2526864	501	*	23.8303	0.993	0.973	2	Hepatocytes_1._.Rep2	13	PANK4	Promoter	13	uc001acv.4	0.6826	347	347	62	0.610212	1.61144e-50	0.948545	0.554759	chr1	2526364	2526864	501	*	PLCH2	chr1	2425980	2425980	HC1	49.7928	161	425	chr1	2425980	2526864	PLCH2	161	49.7928	Fibrotic_snATAC-seq	202,67,2	chr1	2425980	2425980	tss425	.
426	chr1	2554813	2555313	501	*	2.51308	0.566	0.482	2	Endothelial_5._.Rep2	575	TNFRSF14	Promoter	575	uc010nyf.1	0.6567	360	360	62	0.516391	4.72657e-34	0.617814	0.554759	chr1	2554813	2555313	501	*	PLCH2	chr1	2425980	2425980	EC5	33.3255	108	426	chr1	2425980	2555313	PLCH2	108	33.3255	Fibrotic_snATAC-seq	24188132	chr1	2425980	2425980	tss426	.
427	chr1	2585387	2585887	501	*	10.2388	0.992	0.939	2	Kupffer-cells_2._.Rep2	853	PRXL2B	Promoter	853	uc057azv.1	0.6547	370	370	62	0.585399	1.24485e-45	0.954005	0.554759	chr1	2585387	2585887	501	*	PLCH2	chr1	2425980	2425980	MP2	44.9049	145	427	chr1	2425980	2585887	PLCH2	145	44.9049	Fibrotic_snATAC-seq	158,71,191	chr1	2425980	2425980	tss427	.
428	chr1	2300371	2300871	501	*	4.61314	0.938	0.598	2	B-cells._.Rep2	71925	SKI	Intronic	3024	uc057ayy.1	0.6168	310	310	63	0.48201	3.24216e-29	0.756883	0.464257	chr1	2300371	2300871	501	*	PANK4	chr1	2526628	2526628	BC	28.4892	92	428	chr1	2300371	2526628	PANK4	92	28.4892	Fibrotic_snATAC-seq	19,161,15	chr1	2526628	2526628	tss428	.
429	chr1	2414260	2414760	501	*	8.29491	0.976	0.93	2	Endothelial_5._.Rep2	712	PEX10	Promoter	712	uc057azb.1	0.6267	332	332	63	0.517788	2.925e-34	0.580156	0.464257	chr1	2414260	2414760	501	*	PANK4	chr1	2526628	2526628	EC5	33.5339	108	429	chr1	2414260	2526628	PANK4	108	33.5339	Fibrotic_snATAC-seq	24188132	chr1	2526628	2526628	tss429	.
430	chr1	2526364	2526864	501	*	23.8303	0.993	0.973	2	Hepatocytes_1._.Rep2	13	PANK4	Promoter	13	uc001acv.4	0.6826	347	347	63	0.723162	1.4626e-79	0.948545	0.464257	chr1	2526364	2526864	501	*	PANK4	chr1	2526628	2526628	HC1	78.8349	255	430	chr1	2526364	2526864	PANK4	255	78.8349	Fibrotic_snATAC-seq	202,67,2	chr1	2526628	2526628	tss430	.
450	chr1	3223039	3223539	501	*	7.96051	0.657	0.318	2	Cholangiocytes_2._.Rep2	154120	PRDM16	Intronic	14641	uc057azx.1	0.509	418	418	69	0.846689	8.73245e-135	0.442962	0.272352	chr1	3223039	3223539	501	*	LINC00982	chr1	3068437	3068437	CC2	134.059	435	450	chr1	3068437	3223539	LINC00982	435	134.059	Fibrotic_snATAC-seq	255149189	chr1	3068437	3068437	tss450	.
432	chr1	2585387	2585887	501	*	10.2388	0.992	0.939	2	Kupffer-cells_2._.Rep2	853	PRXL2B	Promoter	853	uc057azv.1	0.6547	370	370	63	0.633831	1.36176e-55	0.954005	0.464257	chr1	2585387	2585887	501	*	PANK4	chr1	2526628	2526628	MP2	54.8659	178	432	chr1	2526628	2585887	PANK4	178	54.8659	Fibrotic_snATAC-seq	158,71,191	chr1	2526628	2526628	tss432	.
453	chr1	2976069	2976569	501	*	4.10006	0.204	0.009	2	Cholangiocytes_2._.Rep2	45163	ACTRT2	Distal	45163	uc001acz.3	0.5908	390	390	70	0.848807	3.89026e-136	0.323747	0.726653	chr1	2976069	2976569	501	*	PRDM16	chr1	3069168	3069168	CC2	135.41	439	453	chr1	2976069	3069168	PRDM16	439	135.41	Fibrotic_snATAC-seq	255149189	chr1	3069168	3069168	tss453	.
65180	chr2	85324777	85325277	501	*	28.5619	0.99	0.966	2	Cholangiocytes_1._.Rep2	3397	TGOLN2	Intronic	2957	uc057hnu.1	0.4491	7057	31809	10990	0.958879	2.13246e-267	0.9855	0.823825	chr2	85324777	85325277	501	*	GGCX	chr2	85561547	85561547	CC1	266.671	865	65180	chr2	85324777	85561547	GGCX	865	266.671	Fibrotic_snATAC-seq	255,3,99	chr2	85561547	85561547	tss65180	.
435	chr1	2583771	2584271	501	*	9.43247	0.723	0.386	2	Cholangiocytes_2._.Rep1	2469	PRXL2B	Intronic	2460	uc057azv.1	0.5729	369	369	67	0.661742	3.42835e-62	0.391597	0.290323	chr1	2583771	2584271	501	*	TTC34	chr1	2789755	2789755	CC2	61.4649	199	435	chr1	2583771	2789755	TTC34	199	61.4649	Fibrotic_snATAC-seq	255149189	chr1	2789755	2789755	tss435	.
436	chr1	2966772	2967272	501	*	9.43247	0.723	0.386	2	Cholangiocytes_2._.Rep1	54460	ACTRT2	Distal	54460	uc001acz.3	0.5449	388	388	67	0.682739	1.20335e-67	0.550545	0.290323	chr1	2966772	2967272	501	*	TTC34	chr1	2789755	2789755	CC2	66.9196	217	436	chr1	2789755	2967272	TTC34	217	66.9196	Fibrotic_snATAC-seq	255149189	chr1	2789755	2789755	tss436	.
437	chr1	2968449	2968949	501	*	25.6697	0.983	0.944	2	Cholangiocytes_2._.Rep2	52783	ACTRT2	Distal	52783	uc001acz.3	0.5988	389	389	67	0.667134	1.50133e-63	0.751533	0.290323	chr1	2968449	2968949	501	*	TTC34	chr1	2789755	2789755	CC2	62.8235	203	437	chr1	2789755	2968949	TTC34	203	62.8235	Fibrotic_snATAC-seq	255149189	chr1	2789755	2789755	tss437	.
454	chr1	3038180	3038680	501	*	10.2339	0.763	0.424	2	Cholangiocytes_1._.Rep2	16946	ACTRT2	Distal	16946	uc001acz.3	0.6108	394	394	70	0.750875	4.87163e-89	0.554666	0.726653	chr1	3038180	3038680	501	*	PRDM16	chr1	3069168	3069168	CC1	88.3123	286	454	chr1	3038180	3069168	PRDM16	286	88.3123	Fibrotic_snATAC-seq	255,3,99	chr1	3069168	3069168	tss454	.
45514	chr17	6797944	6798444	501	*	56.1147	0.886	0.659	2	Hepatocytes_1._.Rep1	21970	FBXO39	Exonic	11323	uc061rbg.1	0.4531	901	166916	7784	0.958528	1.60589e-266	0.891349	0.615542	chr17	6797944	6798444	501	*	C17orf100	chr17	6651718	6651718	HC1	265.794	862	45514	chr17	6651718	6798444	C17orf100	862	265.794	Fibrotic_snATAC-seq	202,67,2	chr17	6651718	6651718	tss45514	.
440	chr1	2966772	2967272	501	*	9.43247	0.723	0.386	2	Cholangiocytes_2._.Rep1	54460	ACTRT2	Distal	54460	uc001acz.3	0.5449	388	388	69	0.786719	2.44057e-103	0.550545	0.272352	chr1	2966772	2967272	501	*	LINC00982	chr1	3068437	3068437	CC2	102.613	333	440	chr1	2966772	3068437	LINC00982	333	102.613	Fibrotic_snATAC-seq	255149189	chr1	3068437	3068437	tss440	.
441	chr1	2968449	2968949	501	*	25.6697	0.983	0.944	2	Cholangiocytes_2._.Rep2	52783	ACTRT2	Distal	52783	uc001acz.3	0.5988	389	389	69	0.741031	1.55946e-85	0.751533	0.272352	chr1	2968449	2968949	501	*	LINC00982	chr1	3068437	3068437	CC2	84.807	275	441	chr1	2968449	3068437	LINC00982	275	84.807	Fibrotic_snATAC-seq	255149189	chr1	3068437	3068437	tss441	.
459	chr1	3219153	3219653	501	*	23.3284	0.974	0.914	2	Cholangiocytes_2._.Rep2	150234	PRDM16	Intronic	13414	uc057azx.1	0.5449	416	416	70	0.89465	9.63805e-172	0.924198	0.726653	chr1	3219153	3219653	501	*	PRDM16	chr1	3069168	3069168	CC2	171.016	555	459	chr1	3069168	3219653	PRDM16	555	171.016	Fibrotic_snATAC-seq	255149189	chr1	3069168	3069168	tss459	.
461	chr1	3223039	3223539	501	*	7.96051	0.657	0.318	2	Cholangiocytes_2._.Rep2	154120	PRDM16	Intronic	14641	uc057azx.1	0.509	418	418	70	0.900715	1.14507e-177	0.442962	0.726653	chr1	3223039	3223539	501	*	PRDM16	chr1	3069168	3069168	CC2	176.941	574	461	chr1	3069168	3223539	PRDM16	574	176.941	Fibrotic_snATAC-seq	255149189	chr1	3069168	3069168	tss461	.
18227	chr11	33085973	33086473	501	*	56.1147	0.886	0.659	2	Hepatocytes_1._.Rep1	10073	LINC00294	Intronic	318	uc057oag.1	0.3972	2241	126303	3150	0.958244	8.09142e-266	0.805279	0.780914	chr11	33085973	33086473	501	*	DEPDC7	chr11	33015864	33015864	HC1	265.092	860	18227	chr11	33015864	33086473	DEPDC7	860	265.092	Fibrotic_snATAC-seq	202,67,2	chr11	33015864	33015864	tss18227	.
27422	chr12	56121169	56121669	501	*	65.4144	0.988	0.951	2	Hepatocytes_2._.Rep1	3168	ESYT1	Exonic	1479	uc061hdf.1	0.5828	4129	137844	4629	0.958257	7.53762e-266	0.977454	0.78868	chr12	56121169	56121669	501	*	SLC39A5	chr12	56230049	56230049	HC2	265.123	860	27422	chr12	56121169	56230049	SLC39A5	860	265.123	Fibrotic_snATAC-seq	255,110,0	chr12	56230049	56230049	tss27422	.
446	chr1	3170468	3170968	501	*	23.773	0.978	0.926	2	Cholangiocytes_1._.Rep2	101549	PRDM16	Intronic	35269	uc057azx.1	0.6766	408	408	69	0.671109	1.4348e-64	0.720814	0.272352	chr1	3170468	3170968	501	*	LINC00982	chr1	3068437	3068437	CC1	63.8432	207	446	chr1	3068437	3170968	LINC00982	207	63.8432	Fibrotic_snATAC-seq	255,3,99	chr1	3068437	3068437	tss446	.
447	chr1	3174783	3175283	501	*	10.3725	0.987	0.964	2	Endothelial_5._.Rep2	105864	PRDM16	Intronic	30954	uc057azx.1	0.5269	409	409	69	0.619339	1.98606e-52	0.785345	0.272352	chr1	3174783	3175283	501	*	LINC00982	chr1	3068437	3068437	EC5	51.702	167	447	chr1	3068437	3175283	LINC00982	167	51.702	Fibrotic_snATAC-seq	24188132	chr1	3068437	3068437	tss447	.
462	chr1	3219153	3219653	501	*	23.3284	0.974	0.914	2	Cholangiocytes_2._.Rep2	150234	PRDM16	Intronic	13414	uc057azx.1	0.5449	416	416	71	0.928054	3.74807e-210	0.924198	0.527479	chr1	3219153	3219653	501	*	ARHGEF16	chr1	3454426	3454426	CC2	209.426	679	462	chr1	3219153	3454426	ARHGEF16	679	209.426	Fibrotic_snATAC-seq	255149189	chr1	3454426	3454426	tss462	.
449	chr1	3221936	3222436	501	*	16.8265	0.925	0.771	2	Cholangiocytes_1._.Rep2	153017	PRDM16	Intronic	15744	uc057azx.1	0.6068	417	417	69	0.920578	3.90192e-200	0.843549	0.272352	chr1	3221936	3222436	501	*	LINC00982	chr1	3068437	3068437	CC1	199.409	647	449	chr1	3068437	3222436	LINC00982	647	199.409	Fibrotic_snATAC-seq	255,3,99	chr1	3068437	3068437	tss449	.
464	chr1	3223039	3223539	501	*	7.96051	0.657	0.318	2	Cholangiocytes_2._.Rep2	154120	PRDM16	Intronic	14641	uc057azx.1	0.509	418	418	71	0.896369	2.20183e-173	0.442962	0.527479	chr1	3223039	3223539	501	*	ARHGEF16	chr1	3454426	3454426	CC2	172.657	560	464	chr1	3223039	3454426	ARHGEF16	560	172.657	Fibrotic_snATAC-seq	255149189	chr1	3454426	3454426	tss464	.
451	chr1	2966772	2967272	501	*	9.43247	0.723	0.386	2	Cholangiocytes_2._.Rep1	54460	ACTRT2	Distal	54460	uc001acz.3	0.5449	388	388	70	0.91896	4.26113e-198	0.550545	0.726653	chr1	2966772	2967272	501	*	PRDM16	chr1	3069168	3069168	CC2	197.37	640	451	chr1	2966772	3069168	PRDM16	640	197.37	Fibrotic_snATAC-seq	255149189	chr1	3069168	3069168	tss451	.
452	chr1	2968449	2968949	501	*	25.6697	0.983	0.944	2	Cholangiocytes_2._.Rep2	52783	ACTRT2	Distal	52783	uc001acz.3	0.5988	389	389	70	0.833031	1.52958e-126	0.751533	0.726653	chr1	2968449	2968949	501	*	PRDM16	chr1	3069168	3069168	CC2	125.815	408	452	chr1	2968449	3069168	PRDM16	408	125.815	Fibrotic_snATAC-seq	255149189	chr1	3069168	3069168	tss452	.
467	chr1	3323018	3323518	501	*	11.4688	0.796	0.521	2	Cholangiocytes_2._.Rep1	131157	ARHGEF16	Intronic	13171	uc057azy.1	0.6168	426	426	71	0.841436	1.59956e-131	0.566704	0.527479	chr1	3323018	3323518	501	*	ARHGEF16	chr1	3454426	3454426	CC2	130.796	424	467	chr1	3323018	3454426	ARHGEF16	424	130.796	Fibrotic_snATAC-seq	255149189	chr1	3454426	3454426	tss467	.
484	chr1	4510048	4510548	501	*	36.0984	0.856	0.609	2	Cholangiocytes_1._.Rep1	98270	LINC01777	Distal	41846	uc057bbu.1	0.475	532	532	85	0.869965	7.05386e-151	0.782578	0.819594	chr1	4510048	4510548	501	*	AJAP1	chr1	4654732	4654732	CC1	150.152	487	484	chr1	4510048	4654732	AJAP1	487	150.152	Fibrotic_snATAC-seq	255,3,99	chr1	4654732	4654732	tss484	.
488	chr1	6047315	6047815	501	*	10.5999	0.617	0.246	2	Hepatocytes_2._.Rep1	55091	NPHP4	Intronic	1450	uc001aeo.4	0.6228	631	631	86	0.707736	9.00637e-75	0.360207	0.663879	chr1	6047315	6047815	501	*	NPHP4	chr1	5992473	5992473	HC2	74.0455	240	488	chr1	5992473	6047815	NPHP4	240	74.0455	Fibrotic_snATAC-seq	255,110,0	chr1	5992473	5992473	tss488	.
489	chr1	6198951	6199451	501	*	3.77223	0.231	0.016	2	Hepatocytes_2._.Rep1	6273	RNF207	Exonic	351	uc057bes.1	0.6667	644	644	86	0.470114	1.14581e-27	0.385927	0.663879	chr1	6198951	6199451	501	*	NPHP4	chr1	5992473	5992473	HC2	26.9409	87	489	chr1	5992473	6199451	NPHP4	87	26.9409	Fibrotic_snATAC-seq	255,110,0	chr1	5992473	5992473	tss489	.
457	chr1	3170468	3170968	501	*	23.773	0.978	0.926	2	Cholangiocytes_1._.Rep2	101549	PRDM16	Intronic	35269	uc057azx.1	0.6766	408	408	70	0.838919	5.31157e-130	0.720814	0.726653	chr1	3170468	3170968	501	*	PRDM16	chr1	3069168	3069168	CC1	129.275	419	457	chr1	3069168	3170968	PRDM16	419	129.275	Fibrotic_snATAC-seq	255,3,99	chr1	3069168	3069168	tss457	.
458	chr1	3174783	3175283	501	*	10.3725	0.987	0.964	2	Endothelial_5._.Rep2	105864	PRDM16	Intronic	30954	uc057azx.1	0.5269	409	409	70	0.685345	2.35265e-68	0.785345	0.726653	chr1	3174783	3175283	501	*	PRDM16	chr1	3069168	3069168	EC5	67.6284	219	458	chr1	3069168	3175283	PRDM16	219	67.6284	Fibrotic_snATAC-seq	24188132	chr1	3069168	3069168	tss458	.
492	chr1	5994020	5994520	501	*	2.51308	0.566	0.482	2	Endothelial_5._.Rep2	1796	NPHP4	Promoter	1558	uc001aeo.4	0.5709	621	621	87	0.76056	1.18608e-92	0.71562	0.926075	chr1	5994020	5994520	501	*	KCNAB2	chr1	5991466	5991466	EC5	91.9259	298	492	chr1	5991466	5994520	KCNAB2	298	91.9259	Fibrotic_snATAC-seq	24188132	chr1	5991466	5991466	tss492	.
460	chr1	3221936	3222436	501	*	16.8265	0.925	0.771	2	Cholangiocytes_1._.Rep2	153017	PRDM16	Intronic	15744	uc057azx.1	0.6068	417	417	70	0.921689	1.47613e-201	0.843549	0.726653	chr1	3221936	3222436	501	*	PRDM16	chr1	3069168	3069168	CC1	200.831	652	460	chr1	3069168	3222436	PRDM16	652	200.831	Fibrotic_snATAC-seq	255,3,99	chr1	3069168	3069168	tss460	.
495	chr1	6015297	6015797	501	*	2.68443	0.555	0.172	2	Kupffer-cells_1._.Rep2	23073	NPHP4	Intronic	10465	uc001aeo.4	0.495	625	625	87	0.619994	1.44091e-52	0.456539	0.926075	chr1	6015297	6015797	501	*	KCNAB2	chr1	5991466	5991466	MP1	51.8414	168	495	chr1	5991466	6015797	KCNAB2	168	51.8414	Fibrotic_snATAC-seq	92,0,127	chr1	5991466	5991466	tss495	.
496	chr1	6025847	6026347	501	*	11.201	0.993	0.935	2	CD8_Tcell._.Rep2	33623	NPHP4	Exonic	83	uc001aeo.4	0.6766	626	626	87	0.598383	3.90084e-48	0.938262	0.926075	chr1	6025847	6026347	501	*	KCNAB2	chr1	5991466	5991466	LC1	47.4088	153	496	chr1	5991466	6026347	KCNAB2	153	47.4088	Fibrotic_snATAC-seq	255,223,0	chr1	5991466	5991466	tss496	.
463	chr1	3221936	3222436	501	*	16.8265	0.925	0.771	2	Cholangiocytes_1._.Rep2	153017	PRDM16	Intronic	15744	uc057azx.1	0.6068	417	417	71	0.85798	3.12553e-142	0.843549	0.527479	chr1	3221936	3222436	501	*	ARHGEF16	chr1	3454426	3454426	CC1	141.505	459	463	chr1	3221936	3454426	ARHGEF16	459	141.505	Fibrotic_snATAC-seq	255,3,99	chr1	3454426	3454426	tss463	.
500	chr1	5994020	5994520	501	*	2.51308	0.566	0.482	2	Endothelial_5._.Rep2	1796	NPHP4	Promoter	1558	uc001aeo.4	0.5709	621	621	88	0.488614	4.21005e-30	0.71562	0.377589	chr1	5994020	5994520	501	*	CHD5	chr1	6180123	6180123	EC5	29.3757	95	500	chr1	5994020	6180123	CHD5	95	29.3757	Fibrotic_snATAC-seq	24188132	chr1	6180123	6180123	tss500	.
465	chr1	3319842	3320342	501	*	2.72002	0.545	0.149	2	Endothelial_3._.Rep2	134333	ARHGEF16	Intronic	9995	uc057azy.1	0.503	424	424	71	0.760928	8.57944e-93	0.389837	0.527479	chr1	3319842	3320342	501	*	ARHGEF16	chr1	3454426	3454426	EC3	92.0665	298	465	chr1	3319842	3454426	ARHGEF16	298	92.0665	Fibrotic_snATAC-seq	46150231	chr1	3454426	3454426	tss465	.
466	chr1	3320359	3320859	501	*	13.5532	0.846	0.622	2	Cholangiocytes_2._.Rep1	133816	ARHGEF16	Intronic	10512	uc057azy.1	0.5729	425	425	71	0.935579	2.17226e-221	0.652573	0.527479	chr1	3320359	3320859	501	*	ARHGEF16	chr1	3454426	3454426	CC2	220.663	716	466	chr1	3320359	3454426	ARHGEF16	716	220.663	Fibrotic_snATAC-seq	255149189	chr1	3454426	3454426	tss466	.
503	chr1	6025847	6026347	501	*	11.201	0.993	0.935	2	CD8_Tcell._.Rep2	33623	NPHP4	Exonic	83	uc001aeo.4	0.6766	626	626	88	0.699238	2.8881e-72	0.938262	0.377589	chr1	6025847	6026347	501	*	CHD5	chr1	6180123	6180123	LC1	71.5394	232	503	chr1	6025847	6180123	CHD5	232	71.5394	Fibrotic_snATAC-seq	255,223,0	chr1	6180123	6180123	tss503	.
510	chr1	6218325	6218825	501	*	8.14617	0.661	0.286	2	Cholangiocytes_1._.Rep2	9185	RPL22	Intronic	4926	uc057ber.1	0.5269	649	649	90	0.46472	5.50901e-27	0.619298	0.546346	chr1	6218325	6218825	501	*	RNF207	chr1	6205475	6205475	CC1	26.2589	85	510	chr1	6205475	6218825	RNF207	85	26.2589	Fibrotic_snATAC-seq	255,3,99	chr1	6205475	6205475	tss510	.
43460	chr16	74153671	74154171	501	*	30.5799	0.893	0.672	2	Hepatocytes_2._.Rep1	142840	LOC101928035	Intronic	3400	uc061qiz.1	0.4491	4497	164346	7517	0.956864	1.82214e-262	0.951357	0.900189	chr16	74153671	74154171	501	*	NPIPB15	chr16	74377878	74377878	HC2	261.739	849	43460	chr16	74153671	74377878	NPIPB15	849	261.739	Fibrotic_snATAC-seq	255,110,0	chr16	74377878	74377878	tss43460	.
470	chr1	3348991	3349491	501	*	16.4955	0.918	0.781	2	Cholangiocytes_2._.Rep2	105184	ARHGEF16	Intronic	39144	uc057azy.1	0.6148	429	429	71	0.661695	3.52095e-62	0.287975	0.527479	chr1	3348991	3349491	501	*	ARHGEF16	chr1	3454426	3454426	CC2	61.4533	199	470	chr1	3348991	3454426	ARHGEF16	199	61.4533	Fibrotic_snATAC-seq	255149189	chr1	3454426	3454426	tss470	.
511	chr1	6259396	6259896	501	*	57.9048	0.892	0.672	2	Hepatocytes_1._.Rep1	1328	GPR153	Intronic	1328	uc057bew.1	0.5729	659	659	90	0.589637	1.95089e-46	0.842225	0.546346	chr1	6259396	6259896	501	*	RNF207	chr1	6205475	6205475	HC1	45.7098	148	511	chr1	6205475	6259896	RNF207	148	45.7098	Fibrotic_snATAC-seq	202,67,2	chr1	6205475	6205475	tss511	.
472	chr1	3454240	3454740	501	*	34.1184	0.844	0.588	2	Cholangiocytes_1._.Rep1	63	ARHGEF16	Promoter	63	uc057azy.1	0.7784	444	444	71	0.718668	3.92571e-78	0.731589	0.527479	chr1	3454240	3454740	501	*	ARHGEF16	chr1	3454426	3454426	CC1	77.4061	251	472	chr1	3454240	3454740	ARHGEF16	251	77.4061	Fibrotic_snATAC-seq	255,3,99	chr1	3454426	3454426	tss472	.
473	chr1	3460008	3460508	501	*	87.7493	0.958	0.855	2	Hepatocytes_1._.Rep1	5831	ARHGEF16	Intronic	5746	uc057azy.1	0.5968	447	447	71	0.748219	4.46448e-88	0.850232	0.527479	chr1	3460008	3460508	501	*	ARHGEF16	chr1	3454426	3454426	HC1	87.3502	283	473	chr1	3454426	3460508	ARHGEF16	283	87.3502	Fibrotic_snATAC-seq	202,67,2	chr1	3454426	3454426	tss473	.
474	chr1	3529353	3529853	501	*	81.996	0.949	0.821	2	Hepatocytes_1._.Rep1	31186	MIR551A	Intronic	1844	uc057baz.1	0.6447	459	459	71	0.631897	3.67941e-55	0.781956	0.527479	chr1	3529353	3529853	501	*	ARHGEF16	chr1	3454426	3454426	HC1	54.4342	176	474	chr1	3454426	3529853	ARHGEF16	176	54.4342	Fibrotic_snATAC-seq	202,67,2	chr1	3454426	3454426	tss474	.
475	chr1	3531210	3531710	501	*	6.24311	0.963	0.895	2	Endothelial_4._.Rep2	29329	MIR551A	Intronic	11	uc057baz.1	0.7465	461	461	71	0.525627	1.89357e-35	0.822762	0.527479	chr1	3531210	3531710	501	*	ARHGEF16	chr1	3454426	3454426	EC4	34.7227	112	475	chr1	3454426	3531710	ARHGEF16	112	34.7227	Fibrotic_snATAC-seq	104162166	chr1	3454426	3454426	tss475	.
476	chr1	3668751	3669251	501	*	13.1349	0.961	0.854	2	Hepatocytes_2._.Rep2	16239	WRAP73	Intronic	228	uc001adt.2	0.6826	484	484	71	0.731017	3.96993e-82	0.91761	0.527479	chr1	3668751	3669251	501	*	ARHGEF16	chr1	3454426	3454426	HC2	81.4012	264	476	chr1	3454426	3669251	ARHGEF16	264	81.4012	Fibrotic_snATAC-seq	255,110,0	chr1	3454426	3454426	tss476	.
477	chr1	3739927	3740427	501	*	28.7877	0.88	0.647	2	Hepatocytes_2._.Rep1	7158	TP73-AS1	Exonic	2301	uc057bbc.1	0.503	490	490	73	0.477238	1.37856e-28	0.754862	0.308045	chr1	3739927	3740427	501	*	TPRG1L	chr1	3625002	3625002	HC2	27.8606	90	477	chr1	3625002	3740427	TPRG1L	90	27.8606	Fibrotic_snATAC-seq	255,110,0	chr1	3625002	3625002	tss477	.
478	chr1	3857142	3857642	501	*	119.456	0.985	0.945	2	Hepatocytes_1._.Rep1	124	DFFB	Promoter	67	uc057bbg.1	0.6747	502	502	73	0.538653	1.70273e-37	0.936622	0.308045	chr1	3857142	3857642	501	*	TPRG1L	chr1	3625002	3625002	HC1	36.7689	119	478	chr1	3625002	3857642	TPRG1L	119	36.7689	Fibrotic_snATAC-seq	202,67,2	chr1	3625002	3625002	tss478	.
479	chr1	3890925	3891425	501	*	8.9459	0.987	0.886	2	CD8_Tcell._.Rep2	9117	C1orf174	Exonic	7667	uc057bbh.1	0.4212	506	506	74	0.606838	7.89889e-50	0.944614	0.607129	chr1	3890925	3891425	501	*	WRAP73	chr1	3652761	3652761	LC1	49.1024	159	479	chr1	3652761	3891425	WRAP73	159	49.1024	Fibrotic_snATAC-seq	255,223,0	chr1	3652761	3652761	tss479	.
480	chr1	3625526	3626026	501	*	9.19135	0.815	0.489	2	Hepatocytes_1._.Rep2	773	TPRG1L	Exonic	725	uc057bba.1	0.5828	480	480	80	0.471692	7.19852e-28	0.471445	0.525587	chr1	3625526	3626026	501	*	DFFB	chr1	3857267	3857267	HC1	27.1428	88	480	chr1	3625526	3857267	DFFB	88	27.1428	Fibrotic_snATAC-seq	202,67,2	chr1	3857267	3857267	tss480	.
481	chr1	3668751	3669251	501	*	13.1349	0.961	0.854	2	Hepatocytes_2._.Rep2	16239	WRAP73	Intronic	228	uc001adt.2	0.6826	484	484	81	0.56594	4.38081e-42	0.91761	0.614695	chr1	3668751	3669251	501	*	C1orf174	chr1	3900293	3900293	HC2	41.3584	134	481	chr1	3668751	3900293	C1orf174	134	41.3584	Fibrotic_snATAC-seq	255,110,0	chr1	3900293	3900293	tss481	.
482	chr1	3772400	3772900	501	*	4.26701	0.894	0.77	2	Endothelial_5._.Rep1	137	SMIM1	Promoter	137	uc057bbe.1	0.7904	493	493	81	0.771421	6.46487e-97	0.880038	0.614695	chr1	3772400	3772900	501	*	C1orf174	chr1	3900293	3900293	EC5	96.1894	312	482	chr1	3772400	3900293	C1orf174	312	96.1894	Fibrotic_snATAC-seq	24188132	chr1	3900293	3900293	tss482	.
483	chr1	3901177	3901677	501	*	146.3	0.994	0.977	2	Hepatocytes_1._.Rep1	1054	LINC01134	Promoter	1010	uc001aed.4	0.6487	511	511	81	0.489156	3.55355e-30	0.863779	0.614695	chr1	3901177	3901677	501	*	C1orf174	chr1	3900293	3900293	HC1	29.4493	95	483	chr1	3900293	3901677	C1orf174	95	29.4493	Fibrotic_snATAC-seq	202,67,2	chr1	3900293	3900293	tss483	.
514	chr1	6353553	6354053	501	*	6.26159	0.951	0.882	2	Endothelial_5._.Rep2	40587	ACOT7	Intronic	1553	uc057bex.1	0.5429	676	676	90	0.664511	6.93227e-63	0.531809	0.546346	chr1	6353553	6354053	501	*	RNF207	chr1	6205475	6205475	EC5	62.1591	201	514	chr1	6205475	6354053	RNF207	201	62.1591	Fibrotic_snATAC-seq	24188132	chr1	6205475	6205475	tss514	.
90222	chr5	98779435	98779935	501	*	57.319	0.98	0.925	2	Hepatocytes_2._.Rep1	6215	RGMB-AS1	Exonic	159	uc057pvo.1	0.487	5084	72366	15320	0.956017	1.79839e-260	0.982713	0.759209	chr5	98779435	98779935	501	*	RGMB	chr5	98768650	98768650	HC2	259.745	843	90222	chr5	98768650	98779935	RGMB	843	259.745	Fibrotic_snATAC-seq	255,110,0	chr5	98768650	98768650	tss90222	.
486	chr1	5949318	5949818	501	*	35.5028	0.792	0.437	2	Hepatocytes_1._.Rep1	41897	KCNAB2	Intronic	41897	uc057bdp.1	0.5329	616	616	86	0.795934	1.80271e-107	0.752054	0.663879	chr1	5949318	5949818	501	*	NPHP4	chr1	5992473	5992473	HC1	106.744	346	486	chr1	5949318	5992473	NPHP4	346	106.744	Fibrotic_snATAC-seq	202,67,2	chr1	5992473	5992473	tss486	.
487	chr1	6045576	6046076	501	*	7.28213	0.784	0.434	2	Hepatocytes_2._.Rep2	53352	NPHP4	Intronic	94	uc001aeo.4	0.5928	630	630	86	0.486666	7.72191e-30	0.477005	0.663879	chr1	6045576	6046076	501	*	NPHP4	chr1	5992473	5992473	HC2	29.1123	94	487	chr1	5992473	6046076	NPHP4	94	29.1123	Fibrotic_snATAC-seq	255,110,0	chr1	5992473	5992473	tss487	.
515	chr1	6359713	6360213	501	*	23.773	0.978	0.926	2	Cholangiocytes_1._.Rep2	34427	ACOT7	Intronic	618	uc057bex.1	0.517	680	680	90	0.530616	3.19362e-36	0.835467	0.546346	chr1	6359713	6360213	501	*	RNF207	chr1	6205475	6205475	CC1	35.4957	115	515	chr1	6205475	6360213	RNF207	115	35.4957	Fibrotic_snATAC-seq	255,3,99	chr1	6205475	6205475	tss515	.
519	chr1	6047315	6047815	501	*	10.5999	0.617	0.246	2	Hepatocytes_2._.Rep1	55091	NPHP4	Intronic	1450	uc001aeo.4	0.6228	631	631	91	0.641847	2.03971e-57	0.360207	0.335275	chr1	6047315	6047815	501	*	ICMT	chr1	6235972	6235972	HC2	56.6904	184	519	chr1	6047315	6235972	ICMT	184	56.6904	Fibrotic_snATAC-seq	255,110,0	chr1	6235972	6235972	tss519	.
490	chr1	6205823	6206323	501	*	50.4214	0.918	0.749	2	Cholangiocytes_1._.Rep1	292	LOC102724450	Promoter	55	uc009vkd.5	0.7146	648	648	86	0.717145	1.17947e-77	0.820842	0.663879	chr1	6205823	6206323	501	*	NPHP4	chr1	5992473	5992473	CC1	76.9283	249	490	chr1	5992473	6206323	NPHP4	249	76.9283	Fibrotic_snATAC-seq	255,3,99	chr1	5992473	5992473	tss490	.
84256	chr4	25519094	25519594	501	*	22.6563	0.751	0.394	2	Cholangiocytes_1._.Rep1	135956	SLC34A2	Distal	79280	uc057nhh.1	0.3932	1579	60040	14297	0.955355	6.19768e-259	0.570244	0.365293	chr4	25519094	25519594	501	*	SLC34A2	chr4	25655301	25655301	CC1	258.208	838	84256	chr4	25519094	25655301	SLC34A2	838	258.208	Fibrotic_snATAC-seq	255,3,99	chr4	25655301	25655301	tss84256	.
522	chr1	6259396	6259896	501	*	57.9048	0.892	0.672	2	Hepatocytes_1._.Rep1	1328	GPR153	Intronic	1328	uc057bew.1	0.5729	659	659	91	0.730744	4.89147e-82	0.842225	0.335275	chr1	6259396	6259896	501	*	ICMT	chr1	6235972	6235972	HC1	81.3106	263	522	chr1	6235972	6259896	ICMT	263	81.3106	Fibrotic_snATAC-seq	202,67,2	chr1	6235972	6235972	tss522	.
493	chr1	5994559	5995059	501	*	4.63499	0.927	0.66	2	Kupffer-cells_1._.Rep2	2335	NPHP4	Intronic	2097	uc001aeo.4	0.5709	622	622	87	0.686746	9.70782e-69	0.60353	0.926075	chr1	5994559	5995059	501	*	KCNAB2	chr1	5991466	5991466	MP1	68.0129	220	493	chr1	5991466	5995059	KCNAB2	220	68.0129	Fibrotic_snATAC-seq	92,0,127	chr1	5991466	5991466	tss493	.
494	chr1	6014639	6015139	501	*	12.3793	0.996	0.969	2	Kupffer-cells_2._.Rep2	22415	NPHP4	Intronic	11123	uc001aeo.4	0.5289	624	624	87	0.837238	5.32634e-129	0.89166	0.926075	chr1	6014639	6015139	501	*	KCNAB2	chr1	5991466	5991466	MP2	128.274	416	494	chr1	5991466	6015139	KCNAB2	416	128.274	Fibrotic_snATAC-seq	158,71,191	chr1	5991466	5991466	tss494	.
528	chr1	6353553	6354053	501	*	6.26159	0.951	0.882	2	Endothelial_5._.Rep2	40587	ACOT7	Intronic	1553	uc057bex.1	0.5429	676	676	91	0.48454	1.49109e-29	0.531809	0.335275	chr1	6353553	6354053	501	*	ICMT	chr1	6235972	6235972	EC5	28.8265	93	528	chr1	6235972	6354053	ICMT	93	28.8265	Fibrotic_snATAC-seq	24188132	chr1	6235972	6235972	tss528	.
535	chr1	6449099	6449599	501	*	23.8303	0.993	0.973	2	Hepatocytes_1._.Rep2	16845	TNFRSF25	Intronic	293	uc057bfl.1	0.6267	709	709	91	0.660285	7.89025e-62	0.88423	0.335275	chr1	6449099	6449599	501	*	ICMT	chr1	6235972	6235972	HC1	61.1029	198	535	chr1	6235972	6449599	ICMT	198	61.1029	Fibrotic_snATAC-seq	202,67,2	chr1	6235972	6235972	tss535	.
497	chr1	6028011	6028511	501	*	10.2388	0.992	0.939	2	Kupffer-cells_2._.Rep2	35787	NPHP4	Intronic	963	uc001aeo.4	0.5749	628	628	87	0.752013	1.86947e-89	0.857226	0.926075	chr1	6028011	6028511	501	*	KCNAB2	chr1	5991466	5991466	MP2	88.7283	288	497	chr1	5991466	6028511	KCNAB2	288	88.7283	Fibrotic_snATAC-seq	158,71,191	chr1	5991466	5991466	tss497	.
498	chr1	6056491	6056991	501	*	37.0101	0.931	0.713	2	Kupffer-cells_1._.Rep1	64267	NPHP4	Intronic	10626	uc001aeo.4	0.5788	632	632	87	0.804686	1.35256e-111	0.915791	0.926075	chr1	6056491	6056991	501	*	KCNAB2	chr1	5991466	5991466	MP1	110.869	359	498	chr1	5991466	6056991	KCNAB2	359	110.869	Fibrotic_snATAC-seq	92,0,127	chr1	5991466	5991466	tss498	.
499	chr1	6127657	6128157	501	*	4.3538	0.911	0.806	2	Endothelial_5._.Rep2	52215	CHD5	Intronic	634	uc010nyk.3	0.6926	639	639	87	0.63813	1.45454e-56	0.64941	0.926075	chr1	6127657	6128157	501	*	KCNAB2	chr1	5991466	5991466	EC5	55.8373	181	499	chr1	5991466	6128157	KCNAB2	181	55.8373	Fibrotic_snATAC-seq	24188132	chr1	5991466	5991466	tss499	.
537	chr1	6450959	6451459	501	*	80.0931	0.946	0.813	2	Hepatocytes_1._.Rep1	14985	TNFRSF25	Intronic	448	uc057bfl.1	0.6168	711	711	91	0.726157	1.57572e-80	0.933719	0.335275	chr1	6450959	6451459	501	*	ICMT	chr1	6235972	6235972	HC1	79.8025	259	537	chr1	6235972	6451459	ICMT	259	79.8025	Fibrotic_snATAC-seq	202,67,2	chr1	6235972	6235972	tss537	.
501	chr1	5994559	5995059	501	*	4.63499	0.927	0.66	2	Kupffer-cells_1._.Rep2	2335	NPHP4	Intronic	2097	uc001aeo.4	0.5709	622	622	88	0.542854	3.56573e-38	0.60353	0.377589	chr1	5994559	5995059	501	*	CHD5	chr1	6180123	6180123	MP1	37.4479	121	501	chr1	5994559	6180123	CHD5	121	37.4479	Fibrotic_snATAC-seq	92,0,127	chr1	6180123	6180123	tss501	.
502	chr1	6014639	6015139	501	*	12.3793	0.996	0.969	2	Kupffer-cells_2._.Rep2	22415	NPHP4	Intronic	11123	uc001aeo.4	0.5289	624	624	88	0.495607	4.61804e-31	0.89166	0.377589	chr1	6014639	6015139	501	*	CHD5	chr1	6180123	6180123	MP2	30.3355	98	502	chr1	6014639	6180123	CHD5	98	30.3355	Fibrotic_snATAC-seq	158,71,191	chr1	6180123	6180123	tss502	.
539	chr1	6464425	6464925	501	*	9.19135	0.815	0.489	2	Hepatocytes_1._.Rep2	1519	TNFRSF25	Exonic	596	uc057bfl.1	0.5868	715	715	91	0.766363	6.68502e-95	0.784498	0.335275	chr1	6464425	6464925	501	*	ICMT	chr1	6235972	6235972	HC1	94.1749	305	539	chr1	6235972	6464925	ICMT	305	94.1749	Fibrotic_snATAC-seq	202,67,2	chr1	6235972	6235972	tss539	.
504	chr1	6028011	6028511	501	*	10.2388	0.992	0.939	2	Kupffer-cells_2._.Rep2	35787	NPHP4	Intronic	963	uc001aeo.4	0.5749	628	628	88	0.655185	1.40786e-60	0.857226	0.377589	chr1	6028011	6028511	501	*	CHD5	chr1	6180123	6180123	MP2	59.8514	194	504	chr1	6028011	6180123	CHD5	194	59.8514	Fibrotic_snATAC-seq	158,71,191	chr1	6180123	6180123	tss504	.
505	chr1	6202259	6202759	501	*	4.44233	0.595	0.237	2	CD8_Tcell._.Rep1	2965	RNF207	Intronic	984	uc057bes.1	0.507	646	646	88	0.474731	2.92053e-28	0.586232	0.377589	chr1	6202259	6202759	501	*	CHD5	chr1	6180123	6180123	LC1	27.5345	89	505	chr1	6180123	6202759	CHD5	89	27.5345	Fibrotic_snATAC-seq	255,223,0	chr1	6180123	6180123	tss505	.
506	chr1	6364984	6365484	501	*	6.73564	0.971	0.777	2	CD8_Tcell._.Rep2	29156	ACOT7	Intronic	4526	uc057bex.1	0.4271	682	682	88	0.463132	8.69814e-27	0.742543	0.377589	chr1	6364984	6365484	501	*	CHD5	chr1	6180123	6180123	LC1	26.0606	84	506	chr1	6180123	6365484	CHD5	84	26.0606	Fibrotic_snATAC-seq	255,223,0	chr1	6180123	6180123	tss506	.
507	chr1	6401479	6401979	501	*	2.44512	0.563	0.134	2	Kupffer-cells_2._.Rep2	7337	ACOT7	Distal	7337	uc057bex.1	0.479	690	690	88	0.625882	7.76575e-54	0.333534	0.377589	chr1	6401479	6401979	501	*	CHD5	chr1	6180123	6180123	MP2	53.1098	172	507	chr1	6180123	6401979	CHD5	172	53.1098	Fibrotic_snATAC-seq	158,71,191	chr1	6180123	6180123	tss507	.
508	chr1	6401479	6401979	501	*	2.44512	0.563	0.134	2	Kupffer-cells_2._.Rep2	7337	ACOT7	Distal	7337	uc057bex.1	0.479	690	690	89	0.519714	1.5037e-34	0.333534	0.517722	chr1	6401479	6401979	501	*	RPL22	chr1	6209389	6209389	MP2	33.8228	109	508	chr1	6209389	6401979	RPL22	109	33.8228	Fibrotic_snATAC-seq	158,71,191	chr1	6209389	6209389	tss508	.
509	chr1	6205823	6206323	501	*	50.4214	0.918	0.749	2	Cholangiocytes_1._.Rep1	292	LOC102724450	Promoter	55	uc009vkd.5	0.7146	648	648	90	0.614988	1.64322e-51	0.820842	0.546346	chr1	6205823	6206323	501	*	RNF207	chr1	6205475	6205475	CC1	50.7843	164	509	chr1	6205475	6206323	RNF207	164	50.7843	Fibrotic_snATAC-seq	255,3,99	chr1	6205475	6205475	tss509	.
542	chr1	6047315	6047815	501	*	10.5999	0.617	0.246	2	Hepatocytes_2._.Rep1	55091	NPHP4	Intronic	1450	uc001aeo.4	0.6228	631	631	94	0.816926	9.89098e-118	0.360207	0.551523	chr1	6047315	6047815	501	*	GPR153	chr1	6260975	6260975	HC2	117.005	379	542	chr1	6047315	6260975	GPR153	379	117.005	Fibrotic_snATAC-seq	255,110,0	chr1	6260975	6260975	tss542	.
64111	chr2	43847123	43847623	501	*	13.1738	0.926	0.753	2	Hepatocytes_1._.Rep2	8408	ABCG8	Intronic	8408	uc057hah.1	0.4471	3915	28667	10764	0.954987	4.34218e-258	0.902499	0.914875	chr2	43847123	43847623	501	*	ABCG5	chr2	43838865	43838865	HC1	257.362	835	64111	chr2	43838865	43847623	ABCG5	835	257.362	Fibrotic_snATAC-seq	202,67,2	chr2	43838865	43838865	tss64111	.
512	chr1	6350346	6350846	501	*	19.1042	0.949	0.837	2	Cholangiocytes_1._.Rep2	43794	ACOT7	Intronic	1652	uc057bex.1	0.6168	673	673	90	0.791994	1.11801e-105	0.668637	0.546346	chr1	6350346	6350846	501	*	RNF207	chr1	6205475	6205475	CC1	104.952	340	512	chr1	6205475	6350846	RNF207	340	104.952	Fibrotic_snATAC-seq	255,3,99	chr1	6205475	6205475	tss512	.
513	chr1	6351718	6352218	501	*	5.44975	0.594	0.192	2	Hepatocytes_2._.Rep2	42422	ACOT7	Intronic	280	uc057bex.1	0.6088	674	674	90	0.552103	1.05195e-39	0.538788	0.546346	chr1	6351718	6352218	501	*	RNF207	chr1	6205475	6205475	HC2	38.978	126	513	chr1	6205475	6352218	RNF207	126	38.978	Fibrotic_snATAC-seq	255,110,0	chr1	6205475	6205475	tss513	.
545	chr1	6259396	6259896	501	*	57.9048	0.892	0.672	2	Hepatocytes_1._.Rep1	1328	GPR153	Intronic	1328	uc057bew.1	0.5729	659	659	94	0.763552	8.36545e-94	0.842225	0.551523	chr1	6259396	6259896	501	*	GPR153	chr1	6260975	6260975	HC1	93.0775	302	545	chr1	6259396	6260975	GPR153	302	93.0775	Fibrotic_snATAC-seq	202,67,2	chr1	6260975	6260975	tss545	.
558	chr1	6449099	6449599	501	*	23.8303	0.993	0.973	2	Hepatocytes_1._.Rep2	16845	TNFRSF25	Intronic	293	uc057bfl.1	0.6267	709	709	94	0.855903	8.14397e-141	0.88423	0.551523	chr1	6449099	6449599	501	*	GPR153	chr1	6260975	6260975	HC1	140.089	454	558	chr1	6260975	6449599	GPR153	454	140.089	Fibrotic_snATAC-seq	202,67,2	chr1	6260975	6260975	tss558	.
33354	chr14	37595981	37596481	501	*	163.238	0.997	0.988	2	Hepatocytes_1._.Rep1	383	TTC6	Promoter	171	uc061kvk.1	0.5988	1090	148939	5769	0.954867	8.14769e-258	0.960944	0.961171	chr14	37595981	37596481	501	*	TTC6	chr14	37595847	37595847	HC1	257.089	834	33354	chr14	37595847	37596481	TTC6	834	257.089	Fibrotic_snATAC-seq	202,67,2	chr14	37595847	37595847	tss33354	.
517	chr1	6445865	6446365	501	*	23.5273	0.835	0.531	2	Hepatocytes_2._.Rep1	16218	MIR4252	Intronic	890	uc010nyp.2	0.6248	706	706	90	0.564677	7.30172e-42	0.783425	0.546346	chr1	6445865	6446365	501	*	RNF207	chr1	6205475	6205475	HC2	41.1366	133	517	chr1	6205475	6446365	RNF207	133	41.1366	Fibrotic_snATAC-seq	255,110,0	chr1	6205475	6205475	tss517	.
518	chr1	6446790	6447290	501	*	19.8982	0.657	0.253	2	Hepatocytes_1._.Rep1	17143	MIR4252	Intronic	33	uc010nyp.2	0.6687	707	707	90	0.498755	1.67756e-31	0.404206	0.546346	chr1	6446790	6447290	501	*	RNF207	chr1	6205475	6205475	HC1	30.7753	99	518	chr1	6205475	6447290	RNF207	99	30.7753	Fibrotic_snATAC-seq	202,67,2	chr1	6205475	6205475	tss518	.
560	chr1	6450959	6451459	501	*	80.0931	0.946	0.813	2	Hepatocytes_1._.Rep1	14985	TNFRSF25	Intronic	448	uc057bfl.1	0.6168	711	711	94	0.859797	1.71876e-143	0.933719	0.551523	chr1	6450959	6451459	501	*	GPR153	chr1	6260975	6260975	HC1	142.765	463	560	chr1	6260975	6451459	GPR153	463	142.765	Fibrotic_snATAC-seq	202,67,2	chr1	6260975	6260975	tss560	.
520	chr1	6205823	6206323	501	*	50.4214	0.918	0.749	2	Cholangiocytes_1._.Rep1	292	LOC102724450	Promoter	55	uc009vkd.5	0.7146	648	648	91	0.701842	5.03805e-73	0.820842	0.335275	chr1	6205823	6206323	501	*	ICMT	chr1	6235972	6235972	CC1	72.2977	234	520	chr1	6205823	6235972	ICMT	234	72.2977	Fibrotic_snATAC-seq	255,3,99	chr1	6235972	6235972	tss520	.
562	chr1	6464425	6464925	501	*	9.19135	0.815	0.489	2	Hepatocytes_1._.Rep2	1519	TNFRSF25	Exonic	596	uc057bfl.1	0.5868	715	715	94	0.798043	1.9102e-108	0.784498	0.551523	chr1	6464425	6464925	501	*	GPR153	chr1	6260975	6260975	HC1	107.719	349	562	chr1	6260975	6464925	GPR153	349	107.719	Fibrotic_snATAC-seq	202,67,2	chr1	6260975	6260975	tss562	.
100301	chr7	45890752	45891252	501	*	24.3913	0.706	0.298	2	Hepatocytes_1._.Rep1	2644	IGFBP1	Intronic	2504	uc057esc.1	0.4112	3117	91782	17192	0.954234	2.21079e-256	0.793858	0.969484	chr7	45890752	45891252	501	*	IGFBP1	chr7	45888357	45888357	HC1	255.655	830	100301	chr7	45888357	45891252	IGFBP1	830	255.655	Fibrotic_snATAC-seq	202,67,2	chr7	45888357	45888357	tss100301	.
523	chr1	6259910	6260410	501	*	4.31255	0.889	0.59	2	Fibroblast_1._.Rep2	814	GPR153	Intronic	814	uc057bew.1	0.7066	660	660	91	0.703629	1.50337e-73	0.808528	0.335275	chr1	6259910	6260410	501	*	ICMT	chr1	6235972	6235972	MC1	72.8229	236	523	chr1	6235972	6260410	ICMT	236	72.8229	Fibrotic_snATAC-seq	108,61,12	chr1	6235972	6235972	tss523	.
524	chr1	6260848	6261348	501	*	28.7877	0.88	0.647	2	Hepatocytes_2._.Rep1	122	GPR153	Promoter	122	uc057bew.1	0.8303	661	661	91	0.556575	1.83994e-40	0.610193	0.335275	chr1	6260848	6261348	501	*	ICMT	chr1	6235972	6235972	HC2	39.7352	129	524	chr1	6235972	6261348	ICMT	129	39.7352	Fibrotic_snATAC-seq	255,110,0	chr1	6235972	6235972	tss524	.
525	chr1	6350346	6350846	501	*	19.1042	0.949	0.837	2	Cholangiocytes_1._.Rep2	43794	ACOT7	Intronic	1652	uc057bex.1	0.6168	673	673	91	0.666405	2.30036e-63	0.668637	0.335275	chr1	6350346	6350846	501	*	ICMT	chr1	6235972	6235972	CC1	62.6382	203	525	chr1	6235972	6350846	ICMT	203	62.6382	Fibrotic_snATAC-seq	255,3,99	chr1	6235972	6235972	tss525	.
526	chr1	6351718	6352218	501	*	5.44975	0.594	0.192	2	Hepatocytes_2._.Rep2	42422	ACOT7	Intronic	280	uc057bex.1	0.6088	674	674	91	0.754284	2.72649e-90	0.538788	0.335275	chr1	6351718	6352218	501	*	ICMT	chr1	6235972	6235972	HC2	89.5644	290	526	chr1	6235972	6352218	ICMT	290	89.5644	Fibrotic_snATAC-seq	255,110,0	chr1	6235972	6235972	tss526	.
527	chr1	6352242	6352742	501	*	3.7367	0.266	0.037	2	Hepatocytes_2._.Rep2	41898	ACOT7	Intronic	242	uc057bex.1	0.6088	675	675	91	0.60105	1.15498e-48	0.467434	0.335275	chr1	6352242	6352742	501	*	ICMT	chr1	6235972	6235972	HC2	47.9374	155	527	chr1	6235972	6352742	ICMT	155	47.9374	Fibrotic_snATAC-seq	255,110,0	chr1	6235972	6235972	tss527	.
565	chr1	6198951	6199451	501	*	3.77223	0.231	0.016	2	Hepatocytes_2._.Rep1	6273	RNF207	Exonic	351	uc057bes.1	0.6667	644	644	95	0.496517	3.44918e-31	0.385927	0.556203	chr1	6198951	6199451	501	*	ACOT7	chr1	6394391	6394391	HC2	30.4623	98	565	chr1	6198951	6394391	ACOT7	98	30.4623	Fibrotic_snATAC-seq	255,110,0	chr1	6394391	6394391	tss565	.
529	chr1	6414269	6414769	501	*	2.51308	0.566	0.482	2	Endothelial_5._.Rep2	10150	HES2	Intronic	2111	uc057bfd.1	0.5609	695	695	91	0.460002	2.12642e-26	0.387025	0.335275	chr1	6414269	6414769	501	*	ICMT	chr1	6235972	6235972	EC5	25.6724	83	529	chr1	6235972	6414769	ICMT	83	25.6724	Fibrotic_snATAC-seq	24188132	chr1	6235972	6235972	tss529	.
568	chr1	6259396	6259896	501	*	57.9048	0.892	0.672	2	Hepatocytes_1._.Rep1	1328	GPR153	Intronic	1328	uc057bew.1	0.5729	659	659	95	0.754878	1.64213e-90	0.842225	0.556203	chr1	6259396	6259896	501	*	ACOT7	chr1	6394391	6394391	HC1	89.7846	291	568	chr1	6259396	6394391	ACOT7	291	89.7846	Fibrotic_snATAC-seq	202,67,2	chr1	6394391	6394391	tss568	.
62847	chr2	20127794	20128294	501	*	21.4146	0.966	0.891	2	Cholangiocytes_1._.Rep2	76015	LAPTM4A	Distal	21214	uc057gme.1	0.3713	1527	26279	10593	0.953782	2.26012e-255	0.797127	0.280516	chr2	20127794	20128294	501	*	MATN3	chr2	20012694	20012694	CC1	254.646	826	62847	chr2	20012694	20128294	MATN3	826	254.646	Fibrotic_snATAC-seq	255,3,99	chr2	20012694	20012694	tss62847	.
532	chr1	6445865	6446365	501	*	23.5273	0.835	0.531	2	Hepatocytes_2._.Rep1	16218	MIR4252	Intronic	890	uc010nyp.2	0.6248	706	706	91	0.76439	3.95372e-94	0.783425	0.335275	chr1	6445865	6446365	501	*	ICMT	chr1	6235972	6235972	HC2	93.403	303	532	chr1	6235972	6446365	ICMT	303	93.403	Fibrotic_snATAC-seq	255,110,0	chr1	6235972	6235972	tss532	.
533	chr1	6446790	6447290	501	*	19.8982	0.657	0.253	2	Hepatocytes_1._.Rep1	17143	MIR4252	Intronic	33	uc010nyp.2	0.6687	707	707	91	0.666617	2.0317e-63	0.404206	0.335275	chr1	6446790	6447290	501	*	ICMT	chr1	6235972	6235972	HC1	62.6921	203	533	chr1	6235972	6447290	ICMT	203	62.6921	Fibrotic_snATAC-seq	202,67,2	chr1	6235972	6235972	tss533	.
534	chr1	6448074	6448574	501	*	76.3103	0.94	0.797	2	Hepatocytes_1._.Rep1	17870	TNFRSF25	Intronic	142	uc057bfl.1	0.7325	708	708	91	0.722165	3.05119e-79	0.751723	0.335275	chr1	6448074	6448574	501	*	ICMT	chr1	6235972	6235972	HC1	78.5155	254	534	chr1	6235972	6448574	ICMT	254	78.5155	Fibrotic_snATAC-seq	202,67,2	chr1	6235972	6235972	tss534	.
78059	chr3	38130466	38130966	501	*	37.1518	0.802	0.451	2	Hepatocytes_1._.Rep1	6525	ACAA1	Intronic	1229	uc284msr.1	0.509	3117	46674	13207	0.9538	2.05787e-255	0.81116	0.923636	chr3	38130466	38130966	501	*	ACAA1	chr3	38137242	38137242	HC1	254.687	826	78059	chr3	38130466	38137242	ACAA1	826	254.687	Fibrotic_snATAC-seq	202,67,2	chr3	38137242	38137242	tss78059	.
82259	chr3	160330083	160330583	501	*	56.7727	0.936	0.804	2	Cholangiocytes_1._.Rep1	68940	SMC4	Intronic	10185	uc057mhj.1	0.3393	12229	55786	13934	0.95345	1.22553e-254	0.848307	0.301573	chr3	160330083	160330583	501	*	IFT80	chr3	160449829	160449829	CC1	253.912	824	82259	chr3	160330083	160449829	IFT80	824	253.912	Fibrotic_snATAC-seq	255,3,99	chr3	160449829	160449829	tss82259	.
581	chr1	6449099	6449599	501	*	23.8303	0.993	0.973	2	Hepatocytes_1._.Rep2	16845	TNFRSF25	Intronic	293	uc057bfl.1	0.6267	709	709	95	0.83724	5.3109e-129	0.88423	0.556203	chr1	6449099	6449599	501	*	ACOT7	chr1	6394391	6394391	HC1	128.275	416	581	chr1	6394391	6449599	ACOT7	416	128.275	Fibrotic_snATAC-seq	202,67,2	chr1	6394391	6394391	tss581	.
538	chr1	6451523	6452023	501	*	29.0547	0.748	0.375	2	Hepatocytes_1._.Rep1	14421	TNFRSF25	Exonic	55	uc057bfl.1	0.6766	712	712	91	0.665297	4.39003e-63	0.65312	0.335275	chr1	6451523	6452023	501	*	ICMT	chr1	6235972	6235972	HC1	62.3575	202	538	chr1	6235972	6452023	ICMT	202	62.3575	Fibrotic_snATAC-seq	202,67,2	chr1	6235972	6235972	tss538	.
17514	chr11	6440767	6441267	501	*	142.113	0.993	0.973	2	Hepatocytes_1._.Rep1	1599	HPX	Exonic	6	uc057nmm.1	0.5449	664	124726	2984	0.953164	5.22352e-254	0.981309	0.979192	chr11	6440767	6441267	501	*	HPX	chr11	6442617	6442617	HC1	253.282	822	17514	chr11	6440767	6442617	HPX	822	253.282	Fibrotic_snATAC-seq	202,67,2	chr11	6442617	6442617	tss17514	.
540	chr1	6471997	6472497	501	*	74.4307	0.936	0.788	2	Hepatocytes_1._.Rep1	6051	TNFRSF25	Intronic	663	uc057bfl.1	0.6088	717	717	91	0.754547	2.17732e-90	0.8441	0.335275	chr1	6471997	6472497	501	*	ICMT	chr1	6235972	6235972	HC1	89.6621	291	540	chr1	6235972	6472497	ICMT	291	89.6621	Fibrotic_snATAC-seq	202,67,2	chr1	6235972	6235972	tss540	.
541	chr1	6045576	6046076	501	*	7.28213	0.784	0.434	2	Hepatocytes_2._.Rep2	53352	NPHP4	Intronic	94	uc001aeo.4	0.5928	630	630	94	0.590471	1.34982e-46	0.477005	0.551523	chr1	6045576	6046076	501	*	GPR153	chr1	6260975	6260975	HC2	45.8697	148	541	chr1	6045576	6260975	GPR153	148	45.8697	Fibrotic_snATAC-seq	255,110,0	chr1	6260975	6260975	tss541	.
583	chr1	6450959	6451459	501	*	80.0931	0.946	0.813	2	Hepatocytes_1._.Rep1	14985	TNFRSF25	Intronic	448	uc057bfl.1	0.6168	711	711	95	0.836566	1.33136e-128	0.933719	0.556203	chr1	6450959	6451459	501	*	ACOT7	chr1	6394391	6394391	HC1	127.876	415	583	chr1	6394391	6451459	ACOT7	415	127.876	Fibrotic_snATAC-seq	202,67,2	chr1	6394391	6394391	tss583	.
543	chr1	6205823	6206323	501	*	50.4214	0.918	0.749	2	Cholangiocytes_1._.Rep1	292	LOC102724450	Promoter	55	uc009vkd.5	0.7146	648	648	94	0.744604	8.69324e-87	0.820842	0.551523	chr1	6205823	6206323	501	*	GPR153	chr1	6260975	6260975	CC1	86.0608	279	543	chr1	6205823	6260975	GPR153	279	86.0608	Fibrotic_snATAC-seq	255,3,99	chr1	6260975	6260975	tss543	.
43101	chr16	68778838	68779338	501	*	21.4146	0.966	0.891	2	Cholangiocytes_1._.Rep2	41862	CDH1	Intronic	8139	uc061qet.1	0.515	4023	163872	7461	0.953205	4.24848e-254	0.949522	0.919554	chr16	68778838	68779338	501	*	CDH1	chr16	68737225	68737225	CC1	253.372	822	43101	chr16	68737225	68779338	CDH1	822	253.372	Fibrotic_snATAC-seq	255,3,99	chr16	68737225	68737225	tss43101	.
89389	chr5	74957827	74958327	501	*	12.3861	0.839	0.566	2	Cholangiocytes_1._.Rep2	72821	GCNT4	Distal	65850	uc009xdw.5	0.3972	3745	71027	15224	0.952949	1.54026e-253	0.714276	0.581392	chr5	74957827	74958327	501	*	LINC01336	chr5	75052843	75052843	CC1	252.812	820	89389	chr5	74957827	75052843	LINC01336	820	252.812	Fibrotic_snATAC-seq	255,3,99	chr5	75052843	75052843	tss89389	.
546	chr1	6259910	6260410	501	*	4.31255	0.889	0.59	2	Fibroblast_1._.Rep2	814	GPR153	Intronic	814	uc057bew.1	0.7066	660	660	94	0.657943	2.98503e-61	0.808528	0.551523	chr1	6259910	6260410	501	*	GPR153	chr1	6260975	6260975	MC1	60.5251	196	546	chr1	6259910	6260975	GPR153	196	60.5251	Fibrotic_snATAC-seq	108,61,12	chr1	6260975	6260975	tss546	.
547	chr1	6260848	6261348	501	*	28.7877	0.88	0.647	2	Hepatocytes_2._.Rep1	122	GPR153	Promoter	122	uc057bew.1	0.8303	661	661	94	0.546181	1.0165e-38	0.610193	0.551523	chr1	6260848	6261348	501	*	GPR153	chr1	6260975	6260975	HC2	37.9929	123	547	chr1	6260848	6261348	GPR153	123	37.9929	Fibrotic_snATAC-seq	255,110,0	chr1	6260975	6260975	tss547	.
548	chr1	6350346	6350846	501	*	19.1042	0.949	0.837	2	Cholangiocytes_1._.Rep2	43794	ACOT7	Intronic	1652	uc057bex.1	0.6168	673	673	94	0.598319	4.01608e-48	0.668637	0.551523	chr1	6350346	6350846	501	*	GPR153	chr1	6260975	6260975	CC1	47.3962	153	548	chr1	6260975	6350846	GPR153	153	47.3962	Fibrotic_snATAC-seq	255,3,99	chr1	6260975	6260975	tss548	.
549	chr1	6351718	6352218	501	*	5.44975	0.594	0.192	2	Hepatocytes_2._.Rep2	42422	ACOT7	Intronic	280	uc057bex.1	0.6088	674	674	94	0.639426	7.35555e-57	0.538788	0.551523	chr1	6351718	6352218	501	*	GPR153	chr1	6260975	6260975	HC2	56.1334	182	549	chr1	6260975	6352218	GPR153	182	56.1334	Fibrotic_snATAC-seq	255,110,0	chr1	6260975	6260975	tss549	.
550	chr1	6352242	6352742	501	*	3.7367	0.266	0.037	2	Hepatocytes_2._.Rep2	41898	ACOT7	Intronic	242	uc057bex.1	0.6088	675	675	94	0.758685	6.12774e-92	0.467434	0.551523	chr1	6352242	6352742	501	*	GPR153	chr1	6260975	6260975	HC2	91.2127	296	550	chr1	6260975	6352742	GPR153	296	91.2127	Fibrotic_snATAC-seq	255,110,0	chr1	6260975	6260975	tss550	.
551	chr1	6414269	6414769	501	*	2.51308	0.566	0.482	2	Endothelial_5._.Rep2	10150	HES2	Intronic	2111	uc057bfd.1	0.5609	695	695	94	0.605977	1.18075e-49	0.387025	0.551523	chr1	6414269	6414769	501	*	GPR153	chr1	6260975	6260975	EC5	48.9278	158	551	chr1	6260975	6414769	GPR153	158	48.9278	Fibrotic_snATAC-seq	24188132	chr1	6260975	6260975	tss551	.
552	chr1	6418233	6418733	501	*	23.5273	0.835	0.531	2	Hepatocytes_2._.Rep1	6186	HES2	Exonic	1419	uc057bfd.1	0.6168	696	696	94	0.470415	1.0488e-27	0.412579	0.551523	chr1	6418233	6418733	501	*	GPR153	chr1	6260975	6260975	HC2	26.9793	87	552	chr1	6260975	6418733	GPR153	87	26.9793	Fibrotic_snATAC-seq	255,110,0	chr1	6260975	6260975	tss552	.
18013	chr11	17012853	17013353	501	*	65.4144	0.988	0.951	2	Hepatocytes_2._.Rep1	1339	PLEKHA7	Exonic	238	uc001gpm.2	0.5389	1660	125722	3072	0.95259	9.36356e-253	0.97237	0.967244	chr11	17012853	17013353	501	*	PLEKHA7	chr11	17014443	17014443	HC2	252.029	818	18013	chr11	17012853	17014443	PLEKHA7	818	252.029	Fibrotic_snATAC-seq	255,110,0	chr11	17014443	17014443	tss18013	.
585	chr1	6464425	6464925	501	*	9.19135	0.815	0.489	2	Hepatocytes_1._.Rep2	1519	TNFRSF25	Exonic	596	uc057bfl.1	0.5868	715	715	95	0.813646	4.83247e-116	0.784498	0.556203	chr1	6464425	6464925	501	*	ACOT7	chr1	6394391	6394391	HC1	115.316	374	585	chr1	6394391	6464925	ACOT7	374	115.316	Fibrotic_snATAC-seq	202,67,2	chr1	6394391	6394391	tss585	.
555	chr1	6445865	6446365	501	*	23.5273	0.835	0.531	2	Hepatocytes_2._.Rep1	16218	MIR4252	Intronic	890	uc010nyp.2	0.6248	706	706	94	0.835372	6.67976e-128	0.783425	0.551523	chr1	6445865	6446365	501	*	GPR153	chr1	6260975	6260975	HC2	127.175	412	555	chr1	6260975	6446365	GPR153	412	127.175	Fibrotic_snATAC-seq	255,110,0	chr1	6260975	6260975	tss555	.
556	chr1	6446790	6447290	501	*	19.8982	0.657	0.253	2	Hepatocytes_1._.Rep1	17143	MIR4252	Intronic	33	uc010nyp.2	0.6687	707	707	94	0.767269	2.93751e-95	0.404206	0.551523	chr1	6446790	6447290	501	*	GPR153	chr1	6260975	6260975	HC1	94.532	306	556	chr1	6260975	6447290	GPR153	306	94.532	Fibrotic_snATAC-seq	202,67,2	chr1	6260975	6260975	tss556	.
557	chr1	6448074	6448574	501	*	76.3103	0.94	0.797	2	Hepatocytes_1._.Rep1	17870	TNFRSF25	Intronic	142	uc057bfl.1	0.7325	708	708	94	0.868112	1.73948e-149	0.751723	0.551523	chr1	6448074	6448574	501	*	GPR153	chr1	6260975	6260975	HC1	148.76	482	557	chr1	6260975	6448574	GPR153	482	148.76	Fibrotic_snATAC-seq	202,67,2	chr1	6260975	6260975	tss557	.
4542	chr1	56819234	56819734	501	*	45.5956	0.845	0.558	2	Hepatocytes_1._.Rep1	211	FYB2	Exonic	112	uc057csg.1	0.6028	7433	7433	730	0.952247	5.15403e-252	0.906786	0.99308	chr1	56819234	56819734	501	*	FYB2	chr1	56819696	56819696	HC1	251.288	815	4542	chr1	56819234	56819734	FYB2	815	251.288	Fibrotic_snATAC-seq	202,67,2	chr1	56819696	56819696	tss4542	.
588	chr1	6601027	6601527	501	*	87.7493	0.958	0.855	2	Hepatocytes_1._.Rep1	12407	PHF13	Intronic	1460	uc057bfo.1	0.5569	737	737	95	0.669844	3.04309e-64	0.866251	0.556203	chr1	6601027	6601527	501	*	ACOT7	chr1	6394391	6394391	HC1	63.5167	206	588	chr1	6394391	6601527	ACOT7	206	63.5167	Fibrotic_snATAC-seq	202,67,2	chr1	6394391	6394391	tss588	.
85166	chr4	73839666	73840166	501	*	17.8506	0.915	0.749	2	Cholangiocytes_2._.Rep1	3418	CXCL6	Intronic	2728	uc009wxn.4	0.3313	3413	61874	14480	0.952158	7.97491e-252	0.446742	0.41363	chr4	73839666	73840166	501	*	CXCL1	chr4	73869393	73869393	CC2	251.098	815	85166	chr4	73839666	73869393	CXCL1	815	251.098	Fibrotic_snATAC-seq	255149189	chr4	73869393	73869393	tss85166	.
561	chr1	6451523	6452023	501	*	29.0547	0.748	0.375	2	Hepatocytes_1._.Rep1	14421	TNFRSF25	Exonic	55	uc057bfl.1	0.6766	712	712	94	0.799223	5.37304e-109	0.65312	0.551523	chr1	6451523	6452023	501	*	GPR153	chr1	6260975	6260975	HC1	108.27	351	561	chr1	6260975	6452023	GPR153	351	108.27	Fibrotic_snATAC-seq	202,67,2	chr1	6260975	6260975	tss561	.
592	chr1	6634526	6635026	501	*	18.4674	0.775	0.398	2	Hepatocytes_2._.Rep1	9909	THAP3	Exonic	6380	uc001afv.4	0.6507	749	749	95	0.779476	3.10483e-100	0.590058	0.556203	chr1	6634526	6635026	501	*	ACOT7	chr1	6394391	6394391	HC2	99.508	323	592	chr1	6394391	6635026	ACOT7	323	99.508	Fibrotic_snATAC-seq	255,110,0	chr1	6394391	6394391	tss592	.
563	chr1	6471997	6472497	501	*	74.4307	0.936	0.788	2	Hepatocytes_1._.Rep1	6051	TNFRSF25	Intronic	663	uc057bfl.1	0.6088	717	717	94	0.657756	3.31672e-61	0.8441	0.551523	chr1	6471997	6472497	501	*	GPR153	chr1	6260975	6260975	HC1	60.4793	196	563	chr1	6260975	6472497	GPR153	196	60.4793	Fibrotic_snATAC-seq	202,67,2	chr1	6260975	6260975	tss563	.
26899	chr12	52298473	52298973	501	*	17.2545	0.68	0.316	2	Cholangiocytes_1._.Rep1	7188	KRT81	Intronic	3141	uc061guf.1	0.3413	3726	137441	4507	0.95193	2.4435e-251	0.44202	0.356432	chr12	52298473	52298973	501	*	KRT86	chr12	52249300	52249300	CC1	250.612	813	26899	chr12	52249300	52298973	KRT86	813	250.612	Fibrotic_snATAC-seq	255,3,99	chr12	52249300	52249300	tss26899	.
593	chr1	6198951	6199451	501	*	3.77223	0.231	0.016	2	Hepatocytes_2._.Rep1	6273	RNF207	Exonic	351	uc057bes.1	0.6667	644	644	97	0.523054	4.68737e-35	0.385927	0.45674	chr1	6198951	6199451	501	*	ESPN	chr1	6424788	6424788	HC2	34.3291	111	593	chr1	6198951	6424788	ESPN	111	34.3291	Fibrotic_snATAC-seq	255,110,0	chr1	6424788	6424788	tss593	.
566	chr1	6205823	6206323	501	*	50.4214	0.918	0.749	2	Cholangiocytes_1._.Rep1	292	LOC102724450	Promoter	55	uc009vkd.5	0.7146	648	648	95	0.7884	4.4613e-104	0.820842	0.556203	chr1	6205823	6206323	501	*	ACOT7	chr1	6394391	6394391	CC1	103.351	335	566	chr1	6205823	6394391	ACOT7	335	103.351	Fibrotic_snATAC-seq	255,3,99	chr1	6394391	6394391	tss566	.
58246	chr19	34370037	34370537	501	*	41.6951	0.947	0.812	2	Hepatocytes_2._.Rep1	10806	GPI	Intronic	5044	uc061hgc.1	0.5389	3491	182014	9750	0.951943	2.29912e-251	0.967837	0.309787	chr19	34370037	34370537	501	*	SCGB1B2P	chr19	34577701	34577701	HC2	250.638	813	58246	chr19	34370037	34577701	SCGB1B2P	813	250.638	Fibrotic_snATAC-seq	255,110,0	chr19	34577701	34577701	tss58246	.
596	chr1	6259396	6259896	501	*	57.9048	0.892	0.672	2	Hepatocytes_1._.Rep1	1328	GPR153	Intronic	1328	uc057bew.1	0.5729	659	659	97	0.83879	6.35143e-130	0.842225	0.45674	chr1	6259396	6259896	501	*	ESPN	chr1	6424788	6424788	HC1	129.197	419	596	chr1	6259396	6424788	ESPN	419	129.197	Fibrotic_snATAC-seq	202,67,2	chr1	6424788	6424788	tss596	.
569	chr1	6259910	6260410	501	*	4.31255	0.889	0.59	2	Fibroblast_1._.Rep2	814	GPR153	Intronic	814	uc057bew.1	0.7066	660	660	95	0.620327	1.22361e-52	0.808528	0.556203	chr1	6259910	6260410	501	*	ACOT7	chr1	6394391	6394391	MC1	51.9124	168	569	chr1	6259910	6394391	ACOT7	168	51.9124	Fibrotic_snATAC-seq	108,61,12	chr1	6394391	6394391	tss569	.
570	chr1	6260848	6261348	501	*	28.7877	0.88	0.647	2	Hepatocytes_2._.Rep1	122	GPR153	Promoter	122	uc057bew.1	0.8303	661	661	95	0.693985	9.23519e-71	0.610193	0.556203	chr1	6260848	6261348	501	*	ACOT7	chr1	6394391	6394391	HC2	70.0346	227	570	chr1	6260848	6394391	ACOT7	227	70.0346	Fibrotic_snATAC-seq	255,110,0	chr1	6394391	6394391	tss570	.
571	chr1	6350346	6350846	501	*	19.1042	0.949	0.837	2	Cholangiocytes_1._.Rep2	43794	ACOT7	Intronic	1652	uc057bex.1	0.6168	673	673	95	0.598641	3.46871e-48	0.668637	0.556203	chr1	6350346	6350846	501	*	ACOT7	chr1	6394391	6394391	CC1	47.4598	154	571	chr1	6350346	6394391	ACOT7	154	47.4598	Fibrotic_snATAC-seq	255,3,99	chr1	6394391	6394391	tss571	.
572	chr1	6351718	6352218	501	*	5.44975	0.594	0.192	2	Hepatocytes_2._.Rep2	42422	ACOT7	Intronic	280	uc057bex.1	0.6088	674	674	95	0.602981	4.74797e-49	0.538788	0.556203	chr1	6351718	6352218	501	*	ACOT7	chr1	6394391	6394391	HC2	48.3235	156	572	chr1	6351718	6394391	ACOT7	156	48.3235	Fibrotic_snATAC-seq	255,110,0	chr1	6394391	6394391	tss572	.
573	chr1	6352242	6352742	501	*	3.7367	0.266	0.037	2	Hepatocytes_2._.Rep2	41898	ACOT7	Intronic	242	uc057bex.1	0.6088	675	675	95	0.666034	2.85745e-63	0.467434	0.556203	chr1	6352242	6352742	501	*	ACOT7	chr1	6394391	6394391	HC2	62.544	203	573	chr1	6352242	6394391	ACOT7	203	62.544	Fibrotic_snATAC-seq	255,110,0	chr1	6394391	6394391	tss573	.
574	chr1	6414269	6414769	501	*	2.51308	0.566	0.482	2	Endothelial_5._.Rep2	10150	HES2	Intronic	2111	uc057bfd.1	0.5609	695	695	95	0.633132	1.95225e-55	0.387025	0.556203	chr1	6414269	6414769	501	*	ACOT7	chr1	6394391	6394391	EC5	54.7095	177	574	chr1	6394391	6414769	ACOT7	177	54.7095	Fibrotic_snATAC-seq	24188132	chr1	6394391	6394391	tss574	.
575	chr1	6418233	6418733	501	*	23.5273	0.835	0.531	2	Hepatocytes_2._.Rep1	6186	HES2	Exonic	1419	uc057bfd.1	0.6168	696	696	95	0.460336	1.93383e-26	0.412579	0.556203	chr1	6418233	6418733	501	*	ACOT7	chr1	6394391	6394391	HC2	25.7136	83	575	chr1	6394391	6418733	ACOT7	83	25.7136	Fibrotic_snATAC-seq	255,110,0	chr1	6394391	6394391	tss575	.
18346	chr11	34620675	34621175	501	*	65.41	0.955	0.858	2	Cholangiocytes_1._.Rep1	167	EHF	Promoter	167	uc001gsp.4	0.4491	2395	126457	3165	0.982495	1e-250	0.948911	0.937525	chr11	34620675	34621175	501	*	EHF	chr11	34621093	34621093	CC1	250	811	18346	chr11	34620675	34621175	EHF	811	250	Fibrotic_snATAC-seq	255,3,99	chr11	34621093	34621093	tss18346	.
18356	chr11	34825732	34826232	501	*	30.409	0.992	0.974	2	Cholangiocytes_2._.Rep2	89846	PDHX	Distal	64758	uc057obk.1	0.4531	2419	126481	3165	0.981388	1e-250	0.975829	0.937525	chr11	34825732	34826232	501	*	EHF	chr11	34621093	34621093	CC2	250	811	18356	chr11	34621093	34826232	EHF	811	250	Fibrotic_snATAC-seq	255149189	chr11	34621093	34621093	tss18356	.
578	chr1	6445865	6446365	501	*	23.5273	0.835	0.531	2	Hepatocytes_2._.Rep1	16218	MIR4252	Intronic	890	uc010nyp.2	0.6248	706	706	95	0.84883	3.75846e-136	0.783425	0.556203	chr1	6445865	6446365	501	*	ACOT7	chr1	6394391	6394391	HC2	135.425	439	578	chr1	6394391	6446365	ACOT7	439	135.425	Fibrotic_snATAC-seq	255,110,0	chr1	6394391	6394391	tss578	.
579	chr1	6446790	6447290	501	*	19.8982	0.657	0.253	2	Hepatocytes_1._.Rep1	17143	MIR4252	Intronic	33	uc010nyp.2	0.6687	707	707	95	0.747091	1.13441e-87	0.404206	0.556203	chr1	6446790	6447290	501	*	ACOT7	chr1	6394391	6394391	HC1	86.9452	282	579	chr1	6394391	6447290	ACOT7	282	86.9452	Fibrotic_snATAC-seq	202,67,2	chr1	6394391	6394391	tss579	.
580	chr1	6448074	6448574	501	*	76.3103	0.94	0.797	2	Hepatocytes_1._.Rep1	17870	TNFRSF25	Intronic	142	uc057bfl.1	0.7325	708	708	95	0.819091	7.28196e-119	0.751723	0.556203	chr1	6448074	6448574	501	*	ACOT7	chr1	6394391	6394391	HC1	118.138	383	580	chr1	6394391	6448574	ACOT7	383	118.138	Fibrotic_snATAC-seq	202,67,2	chr1	6394391	6394391	tss580	.
609	chr1	6449099	6449599	501	*	23.8303	0.993	0.973	2	Hepatocytes_1._.Rep2	16845	TNFRSF25	Intronic	293	uc057bfl.1	0.6267	709	709	97	0.91933	1.4698e-198	0.88423	0.45674	chr1	6449099	6449599	501	*	ESPN	chr1	6424788	6424788	HC1	197.833	642	609	chr1	6424788	6449599	ESPN	642	197.833	Fibrotic_snATAC-seq	202,67,2	chr1	6424788	6424788	tss609	.
611	chr1	6450959	6451459	501	*	80.0931	0.946	0.813	2	Hepatocytes_1._.Rep1	14985	TNFRSF25	Intronic	448	uc057bfl.1	0.6168	711	711	97	0.922012	5.63781e-202	0.933719	0.45674	chr1	6450959	6451459	501	*	ESPN	chr1	6424788	6424788	HC1	201.249	653	611	chr1	6424788	6451459	ESPN	653	201.249	Fibrotic_snATAC-seq	202,67,2	chr1	6424788	6424788	tss611	.
92263	chr5	168314641	168315141	501	*	74.2189	0.969	0.9	2	Cholangiocytes_1._.Rep1	23239	WWC1	Intronic	1728	uc057rav.1	0.5669	9142	76424	15750	0.977508	1e-250	0.971773	0.95908	chr5	168314641	168315141	501	*	WWC1	chr5	168291651	168291651	CC1	250	811	92263	chr5	168291651	168315141	WWC1	811	250	Fibrotic_snATAC-seq	255,3,99	chr5	168291651	168291651	tss92263	.
584	chr1	6451523	6452023	501	*	29.0547	0.748	0.375	2	Hepatocytes_1._.Rep1	14421	TNFRSF25	Exonic	55	uc057bfl.1	0.6766	712	712	95	0.819706	3.45199e-119	0.65312	0.556203	chr1	6451523	6452023	501	*	ACOT7	chr1	6394391	6394391	HC1	118.462	384	584	chr1	6394391	6452023	ACOT7	384	118.462	Fibrotic_snATAC-seq	202,67,2	chr1	6394391	6394391	tss584	.
93881	chr6	24313312	24313812	501	*	12.1256	0.832	0.573	2	Cholangiocytes_2._.Rep2	43340	KAAG1	Intronic	43340	uc057bib.1	0.3912	1992	79544	15991	0.975831	1e-250	0.577539	0.289825	chr6	24313312	24313812	501	*	KAAG1	chr6	24356903	24356903	CC2	250	811	93881	chr6	24313312	24356903	KAAG1	811	250	Fibrotic_snATAC-seq	255149189	chr6	24356903	24356903	tss93881	.
586	chr1	6471997	6472497	501	*	74.4307	0.936	0.788	2	Hepatocytes_1._.Rep1	6051	TNFRSF25	Intronic	663	uc057bfl.1	0.6088	717	717	95	0.756078	5.86318e-91	0.8441	0.556203	chr1	6471997	6472497	501	*	ACOT7	chr1	6394391	6394391	HC1	90.2319	292	586	chr1	6394391	6472497	ACOT7	292	90.2319	Fibrotic_snATAC-seq	202,67,2	chr1	6394391	6394391	tss586	.
93971	chr6	25756485	25756985	501	*	63.234	0.951	0.849	2	Cholangiocytes_1._.Rep1	2035	SLC17A4	Intronic	2035	uc057bis.1	0.3992	2145	79697	16006	0.980776	1e-250	0.976561	0.982975	chr6	25756485	25756985	501	*	SLC17A4	chr6	25754699	25754699	CC1	250	811	93971	chr6	25754699	25756985	SLC17A4	811	250	Fibrotic_snATAC-seq	255,3,99	chr6	25754699	25754699	tss93971	.
613	chr1	6464425	6464925	501	*	9.19135	0.815	0.489	2	Hepatocytes_1._.Rep2	1519	TNFRSF25	Exonic	596	uc057bfl.1	0.5868	715	715	97	0.903968	5.26723e-181	0.784498	0.45674	chr1	6464425	6464925	501	*	ESPN	chr1	6424788	6424788	HC1	180.278	585	613	chr1	6424788	6464925	ESPN	585	180.278	Fibrotic_snATAC-seq	202,67,2	chr1	6424788	6424788	tss613	.
589	chr1	6601992	6602492	501	*	6.47708	0.968	0.763	2	B-cells._.Rep1	11442	PHF13	Exonic	626	uc057bfo.1	0.7425	738	738	95	0.603398	3.91516e-49	0.529077	0.556203	chr1	6601992	6602492	501	*	ACOT7	chr1	6394391	6394391	BC	48.4073	157	589	chr1	6394391	6602492	ACOT7	157	48.4073	Fibrotic_snATAC-seq	19,161,15	chr1	6394391	6394391	tss589	.
590	chr1	6604133	6604633	501	*	6.16573	0.935	0.844	2	Endothelial_5._.Rep1	9301	PHF13	Intronic	698	uc057bfo.1	0.4431	741	741	95	0.568287	1.68325e-42	0.724956	0.556203	chr1	6604133	6604633	501	*	ACOT7	chr1	6394391	6394391	EC5	41.7739	135	590	chr1	6394391	6604633	ACOT7	135	41.7739	Fibrotic_snATAC-seq	24188132	chr1	6394391	6394391	tss590	.
591	chr1	6623136	6623636	501	*	5.44975	0.594	0.192	2	Hepatocytes_2._.Rep2	1479	THAP3	Promoter	1479	uc001afv.4	0.4371	746	746	95	0.682001	1.90618e-67	0.267228	0.556203	chr1	6623136	6623636	501	*	ACOT7	chr1	6394391	6394391	HC2	66.7198	216	591	chr1	6394391	6623636	ACOT7	216	66.7198	Fibrotic_snATAC-seq	255,110,0	chr1	6394391	6394391	tss591	.
616	chr1	6601027	6601527	501	*	87.7493	0.958	0.855	2	Hepatocytes_1._.Rep1	12407	PHF13	Intronic	1460	uc057bfo.1	0.5569	737	737	97	0.684994	2.9347e-68	0.866251	0.45674	chr1	6601027	6601527	501	*	ESPN	chr1	6424788	6424788	HC1	67.5324	219	616	chr1	6424788	6601527	ESPN	219	67.5324	Fibrotic_snATAC-seq	202,67,2	chr1	6424788	6424788	tss616	.
620	chr1	6634526	6635026	501	*	18.4674	0.775	0.398	2	Hepatocytes_2._.Rep1	9909	THAP3	Exonic	6380	uc001afv.4	0.6507	749	749	97	0.810524	1.82154e-114	0.590058	0.45674	chr1	6634526	6635026	501	*	ESPN	chr1	6424788	6424788	HC2	113.74	369	620	chr1	6424788	6635026	ESPN	369	113.74	Fibrotic_snATAC-seq	255,110,0	chr1	6424788	6424788	tss620	.
594	chr1	6205823	6206323	501	*	50.4214	0.918	0.749	2	Cholangiocytes_1._.Rep1	292	LOC102724450	Promoter	55	uc009vkd.5	0.7146	648	648	97	0.857708	4.79872e-142	0.820842	0.45674	chr1	6205823	6206323	501	*	ESPN	chr1	6424788	6424788	CC1	141.319	458	594	chr1	6205823	6424788	ESPN	458	141.319	Fibrotic_snATAC-seq	255,3,99	chr1	6424788	6424788	tss594	.
623	chr1	6485689	6486189	501	*	10.0623	0.779	0.422	2	Endothelial_3._.Rep1	19743	TNFRSF25	Exonic	14	uc057bfl.1	0.7126	719	719	98	0.687944	4.53811e-69	0.34117	0.545898	chr1	6485689	6486189	501	*	TNFRSF25	chr1	6466195	6466195	EC3	68.3431	221	623	chr1	6466195	6486189	TNFRSF25	221	68.3431	Fibrotic_snATAC-seq	46150231	chr1	6466195	6466195	tss623	.
100303	chr7	45891967	45892467	501	*	55.3228	0.978	0.913	2	Hepatocytes_2._.Rep1	3859	IGFBP1	Intronic	3719	uc057esc.1	0.485	3119	91784	17192	0.979957	1e-250	0.996711	0.969484	chr7	45891967	45892467	501	*	IGFBP1	chr7	45888357	45888357	HC2	250	811	100303	chr7	45888357	45892467	IGFBP1	811	250	Fibrotic_snATAC-seq	255,110,0	chr7	45888357	45888357	tss100303	.
597	chr1	6259910	6260410	501	*	4.31255	0.889	0.59	2	Fibroblast_1._.Rep2	814	GPR153	Intronic	814	uc057bew.1	0.7066	660	660	97	0.535661	5.12065e-37	0.808528	0.45674	chr1	6259910	6260410	501	*	ESPN	chr1	6424788	6424788	MC1	36.2907	117	597	chr1	6259910	6424788	ESPN	117	36.2907	Fibrotic_snATAC-seq	108,61,12	chr1	6424788	6424788	tss597	.
598	chr1	6260848	6261348	501	*	28.7877	0.88	0.647	2	Hepatocytes_2._.Rep1	122	GPR153	Promoter	122	uc057bew.1	0.8303	661	661	97	0.568976	1.26967e-42	0.610193	0.45674	chr1	6260848	6261348	501	*	ESPN	chr1	6424788	6424788	HC2	41.8963	136	598	chr1	6260848	6424788	ESPN	136	41.8963	Fibrotic_snATAC-seq	255,110,0	chr1	6424788	6424788	tss598	.
599	chr1	6350346	6350846	501	*	19.1042	0.949	0.837	2	Cholangiocytes_1._.Rep2	43794	ACOT7	Intronic	1652	uc057bex.1	0.6168	673	673	97	0.676606	5.25241e-66	0.668637	0.45674	chr1	6350346	6350846	501	*	ESPN	chr1	6424788	6424788	CC1	65.2796	211	599	chr1	6350346	6424788	ESPN	211	65.2796	Fibrotic_snATAC-seq	255,3,99	chr1	6424788	6424788	tss599	.
600	chr1	6351718	6352218	501	*	5.44975	0.594	0.192	2	Hepatocytes_2._.Rep2	42422	ACOT7	Intronic	280	uc057bex.1	0.6088	674	674	97	0.564628	7.44825e-42	0.538788	0.45674	chr1	6351718	6352218	501	*	ESPN	chr1	6424788	6424788	HC2	41.1279	133	600	chr1	6351718	6424788	ESPN	133	41.1279	Fibrotic_snATAC-seq	255,110,0	chr1	6424788	6424788	tss600	.
601	chr1	6352242	6352742	501	*	3.7367	0.266	0.037	2	Hepatocytes_2._.Rep2	41898	ACOT7	Intronic	242	uc057bex.1	0.6088	675	675	97	0.829616	1.35007e-124	0.467434	0.45674	chr1	6352242	6352742	501	*	ESPN	chr1	6424788	6424788	HC2	123.87	402	601	chr1	6352242	6424788	ESPN	402	123.87	Fibrotic_snATAC-seq	255,110,0	chr1	6424788	6424788	tss601	.
602	chr1	6414269	6414769	501	*	2.51308	0.566	0.482	2	Endothelial_5._.Rep2	10150	HES2	Intronic	2111	uc057bfd.1	0.5609	695	695	97	0.660466	7.11436e-62	0.387025	0.45674	chr1	6414269	6414769	501	*	ESPN	chr1	6424788	6424788	EC5	61.1479	198	602	chr1	6414269	6424788	ESPN	198	61.1479	Fibrotic_snATAC-seq	24188132	chr1	6424788	6424788	tss602	.
603	chr1	6418233	6418733	501	*	23.5273	0.835	0.531	2	Hepatocytes_2._.Rep1	6186	HES2	Exonic	1419	uc057bfd.1	0.6168	696	696	97	0.518538	2.25816e-34	0.412579	0.45674	chr1	6418233	6418733	501	*	ESPN	chr1	6424788	6424788	HC2	33.6462	109	603	chr1	6418233	6424788	ESPN	109	33.6462	Fibrotic_snATAC-seq	255,110,0	chr1	6424788	6424788	tss603	.
626	chr1	6535184	6535684	501	*	6.77624	0.692	0.327	2	Endothelial_3._.Rep1	15372	PLEKHG5	Intronic	2048	uc001afr.4	0.4551	728	728	98	0.588788	2.83565e-46	0.671069	0.545898	chr1	6535184	6535684	501	*	TNFRSF25	chr1	6466195	6466195	EC3	45.5473	147	626	chr1	6466195	6535684	TNFRSF25	147	45.5473	Fibrotic_snATAC-seq	46150231	chr1	6466195	6466195	tss626	.
627	chr1	6545302	6545802	501	*	2.50928	0.557	0.49	2	Endothelial_4._.Rep1	8982	NOL9	Intronic	534	uc001afs.4	0.487	729	729	98	0.706179	2.6348e-74	0.7579	0.545898	chr1	6545302	6545802	501	*	TNFRSF25	chr1	6466195	6466195	EC4	73.5793	238	627	chr1	6466195	6545802	TNFRSF25	238	73.5793	Fibrotic_snATAC-seq	104162166	chr1	6466195	6466195	tss627	.
606	chr1	6445865	6446365	501	*	23.5273	0.835	0.531	2	Hepatocytes_2._.Rep1	16218	MIR4252	Intronic	890	uc010nyp.2	0.6248	706	706	97	0.903485	1.6785e-180	0.783425	0.45674	chr1	6445865	6446365	501	*	ESPN	chr1	6424788	6424788	HC2	179.775	583	606	chr1	6424788	6446365	ESPN	583	179.775	Fibrotic_snATAC-seq	255,110,0	chr1	6424788	6424788	tss606	.
607	chr1	6446790	6447290	501	*	19.8982	0.657	0.253	2	Hepatocytes_1._.Rep1	17143	MIR4252	Intronic	33	uc010nyp.2	0.6687	707	707	97	0.854474	7.4489e-140	0.404206	0.45674	chr1	6446790	6447290	501	*	ESPN	chr1	6424788	6424788	HC1	139.128	451	607	chr1	6424788	6447290	ESPN	451	139.128	Fibrotic_snATAC-seq	202,67,2	chr1	6424788	6424788	tss607	.
608	chr1	6448074	6448574	501	*	76.3103	0.94	0.797	2	Hepatocytes_1._.Rep1	17870	TNFRSF25	Intronic	142	uc057bfl.1	0.7325	708	708	97	0.887836	1.67735e-165	0.751723	0.45674	chr1	6448074	6448574	501	*	ESPN	chr1	6424788	6424788	HC1	164.775	534	608	chr1	6424788	6448574	ESPN	534	164.775	Fibrotic_snATAC-seq	202,67,2	chr1	6424788	6424788	tss608	.
628	chr1	6546356	6546856	501	*	30.9752	0.828	0.529	2	Endothelial_1._.Rep1	7928	NOL9	Intronic	1588	uc001afs.4	0.475	730	730	98	0.732451	1.32024e-82	0.84019	0.545898	chr1	6546356	6546856	501	*	TNFRSF25	chr1	6466195	6466195	EC1	81.8793	265	628	chr1	6466195	6546856	TNFRSF25	265	81.8793	Fibrotic_snATAC-seq	20,63,151	chr1	6466195	6466195	tss628	.
79509	chr3	53478315	53478815	501	*	56.7727	0.936	0.804	2	Cholangiocytes_1._.Rep1	16090	CACNA1D	Distal	16090	uc057kxy.1	0.4152	4978	48535	13452	0.973643	2.32177e-250	0.96531	0.965054	chr3	53478315	53478815	501	*	CACNA1D	chr3	53494656	53494656	CC1	249.634	810	79509	chr3	53478315	53494656	CACNA1D	810	249.634	Fibrotic_snATAC-seq	255,3,99	chr3	53494656	53494656	tss79509	.
630	chr1	6485689	6486189	501	*	10.0623	0.779	0.422	2	Endothelial_3._.Rep1	19743	TNFRSF25	Exonic	14	uc057bfl.1	0.7126	719	719	99	0.560784	3.48229e-41	0.34117	0.577011	chr1	6485689	6486189	501	*	PLEKHG5	chr1	6520061	6520061	EC3	40.4581	131	630	chr1	6485689	6520061	PLEKHG5	131	40.4581	Fibrotic_snATAC-seq	46150231	chr1	6520061	6520061	tss630	.
612	chr1	6451523	6452023	501	*	29.0547	0.748	0.375	2	Hepatocytes_1._.Rep1	14421	TNFRSF25	Exonic	55	uc057bfl.1	0.6766	712	712	97	0.866255	4.11473e-148	0.65312	0.45674	chr1	6451523	6452023	501	*	ESPN	chr1	6424788	6424788	HC1	147.386	478	612	chr1	6424788	6452023	ESPN	478	147.386	Fibrotic_snATAC-seq	202,67,2	chr1	6424788	6424788	tss612	.
104585	chr8	27078805	27079305	501	*	72.5595	0.932	0.778	2	Hepatocytes_1._.Rep1	30091	MIR548H4	Distal	7020	uc057haw.1	0.5549	1808	99709	17984	0.974878	2.40012e-250	0.964533	0.996615	chr8	27078805	27079305	501	*	ADRA1A	chr8	26867273	26867273	HC1	249.62	810	104585	chr8	26867273	27079305	ADRA1A	810	249.62	Fibrotic_snATAC-seq	202,67,2	chr8	26867273	26867273	tss104585	.
614	chr1	6471997	6472497	501	*	74.4307	0.936	0.788	2	Hepatocytes_1._.Rep1	6051	TNFRSF25	Intronic	663	uc057bfl.1	0.6088	717	717	97	0.76296	1.41833e-93	0.8441	0.45674	chr1	6471997	6472497	501	*	ESPN	chr1	6424788	6424788	HC1	92.8482	301	614	chr1	6424788	6472497	ESPN	301	92.8482	Fibrotic_snATAC-seq	202,67,2	chr1	6424788	6424788	tss614	.
632	chr1	6535184	6535684	501	*	6.77624	0.692	0.327	2	Endothelial_3._.Rep1	15372	PLEKHG5	Intronic	2048	uc001afr.4	0.4551	728	728	99	0.503365	3.73811e-32	0.671069	0.577011	chr1	6535184	6535684	501	*	PLEKHG5	chr1	6520061	6520061	EC3	31.4273	102	632	chr1	6520061	6535684	PLEKHG5	102	31.4273	Fibrotic_snATAC-seq	46150231	chr1	6520061	6520061	tss632	.
633	chr1	6545302	6545802	501	*	2.50928	0.557	0.49	2	Endothelial_4._.Rep1	8982	NOL9	Intronic	534	uc001afs.4	0.487	729	729	99	0.586198	8.7957e-46	0.7579	0.577011	chr1	6545302	6545802	501	*	PLEKHG5	chr1	6520061	6520061	EC4	45.0557	146	633	chr1	6520061	6545802	PLEKHG5	146	45.0557	Fibrotic_snATAC-seq	104162166	chr1	6520061	6520061	tss633	.
617	chr1	6601992	6602492	501	*	6.47708	0.968	0.763	2	B-cells._.Rep1	11442	PHF13	Exonic	626	uc057bfo.1	0.7425	738	738	97	0.627239	3.92783e-54	0.529077	0.45674	chr1	6601992	6602492	501	*	ESPN	chr1	6424788	6424788	BC	53.4058	173	617	chr1	6424788	6602492	ESPN	173	53.4058	Fibrotic_snATAC-seq	19,161,15	chr1	6424788	6424788	tss617	.
618	chr1	6604133	6604633	501	*	6.16573	0.935	0.844	2	Endothelial_5._.Rep1	9301	PHF13	Intronic	698	uc057bfo.1	0.4431	741	741	97	0.605147	1.7394e-49	0.724956	0.45674	chr1	6604133	6604633	501	*	ESPN	chr1	6424788	6424788	EC5	48.7596	158	618	chr1	6424788	6604633	ESPN	158	48.7596	Fibrotic_snATAC-seq	24188132	chr1	6424788	6424788	tss618	.
619	chr1	6623136	6623636	501	*	5.44975	0.594	0.192	2	Hepatocytes_2._.Rep2	1479	THAP3	Promoter	1479	uc001afv.4	0.4371	746	746	97	0.664195	8.32844e-63	0.267228	0.45674	chr1	6623136	6623636	501	*	ESPN	chr1	6424788	6424788	HC2	62.0794	201	619	chr1	6424788	6623636	ESPN	201	62.0794	Fibrotic_snATAC-seq	255,110,0	chr1	6424788	6424788	tss619	.
634	chr1	6546356	6546856	501	*	30.9752	0.828	0.529	2	Endothelial_1._.Rep1	7928	NOL9	Intronic	1588	uc001afs.4	0.475	730	730	99	0.778911	5.36546e-100	0.84019	0.577011	chr1	6546356	6546856	501	*	PLEKHG5	chr1	6520061	6520061	EC1	99.2704	322	634	chr1	6520061	6546856	PLEKHG5	322	99.2704	Fibrotic_snATAC-seq	20,63,151	chr1	6520061	6520061	tss634	.
621	chr1	6385703	6386203	501	*	10.9929	0.988	0.94	2	Endothelial_1._.Rep2	8437	ACOT7	Intronic	139	uc057bex.1	0.6168	687	687	98	0.826675	5.90677e-123	0.73044	0.545898	chr1	6385703	6386203	501	*	TNFRSF25	chr1	6466195	6466195	EC1	122.229	396	621	chr1	6385703	6466195	TNFRSF25	396	122.229	Fibrotic_snATAC-seq	20,63,151	chr1	6466195	6466195	tss621	.
622	chr1	6420339	6420839	501	*	2.50928	0.557	0.49	2	Endothelial_4._.Rep1	4080	HES2	Intronic	669	uc057bfd.1	0.6607	699	699	98	0.51717	3.61834e-34	0.274318	0.545898	chr1	6420339	6420839	501	*	TNFRSF25	chr1	6466195	6466195	EC4	33.4415	108	622	chr1	6420339	6466195	TNFRSF25	108	33.4415	Fibrotic_snATAC-seq	104162166	chr1	6466195	6466195	tss622	.
635	chr1	6353553	6354053	501	*	6.26159	0.951	0.882	2	Endothelial_5._.Rep2	40587	ACOT7	Intronic	1553	uc057bex.1	0.5429	676	676	100	0.572311	3.21125e-43	0.531809	0.655516	chr1	6353553	6354053	501	*	NOL9	chr1	6554535	6554535	EC5	42.4933	137	635	chr1	6353553	6554535	NOL9	137	42.4933	Fibrotic_snATAC-seq	24188132	chr1	6554535	6554535	tss635	.
624	chr1	6486418	6486918	501	*	21.6159	1	0.999	2	Endothelial_4._.Rep2	20472	TNFRSF25	Intronic	713	uc057bfl.1	0.6088	720	720	98	0.510837	3.11736e-33	0.714036	0.545898	chr1	6486418	6486918	501	*	TNFRSF25	chr1	6466195	6466195	EC4	32.5062	105	624	chr1	6466195	6486918	TNFRSF25	105	32.5062	Fibrotic_snATAC-seq	104162166	chr1	6466195	6466195	tss624	.
625	chr1	6519977	6520477	501	*	34.6592	0.853	0.553	2	Endothelial_1._.Rep1	165	PLEKHG5	Promoter	165	uc001afr.4	0.5629	727	727	98	0.766428	6.30304e-95	0.786162	0.545898	chr1	6519977	6520477	501	*	TNFRSF25	chr1	6466195	6466195	EC1	94.2005	305	625	chr1	6466195	6520477	TNFRSF25	305	94.2005	Fibrotic_snATAC-seq	20,63,151	chr1	6466195	6466195	tss625	.
636	chr1	6359713	6360213	501	*	23.773	0.978	0.926	2	Cholangiocytes_1._.Rep2	34427	ACOT7	Intronic	618	uc057bex.1	0.517	680	680	100	0.560855	3.38501e-41	0.835467	0.655516	chr1	6359713	6360213	501	*	NOL9	chr1	6554535	6554535	CC1	40.4704	131	636	chr1	6359713	6554535	NOL9	131	40.4704	Fibrotic_snATAC-seq	255,3,99	chr1	6554535	6554535	tss636	.
639	chr1	6404576	6405076	501	*	14.2194	0.571	0.188	2	Hepatocytes_1._.Rep1	10434	ACOT7	Distal	10434	uc057bex.1	0.495	692	692	101	0.466664	3.139e-27	0.517159	0.322133	chr1	6404576	6405076	501	*	TAS1R1	chr1	6555181	6555181	HC1	26.5032	86	639	chr1	6404576	6555181	TAS1R1	86	26.5032	Fibrotic_snATAC-seq	202,67,2	chr1	6555181	6555181	tss639	.
650	chr1	6449099	6449599	501	*	23.8303	0.993	0.973	2	Hepatocytes_1._.Rep2	16845	TNFRSF25	Intronic	293	uc057bfl.1	0.6267	709	709	102	0.754719	1.88085e-90	0.88423	0.477051	chr1	6449099	6449599	501	*	ZBTB48	chr1	6580001	6580001	HC1	89.7256	291	650	chr1	6449099	6580001	ZBTB48	291	89.7256	Fibrotic_snATAC-seq	202,67,2	chr1	6580001	6580001	tss650	.
629	chr1	6385703	6386203	501	*	10.9929	0.988	0.94	2	Endothelial_1._.Rep2	8437	ACOT7	Intronic	139	uc057bex.1	0.6168	687	687	99	0.763147	1.20027e-93	0.73044	0.577011	chr1	6385703	6386203	501	*	PLEKHG5	chr1	6520061	6520061	EC1	92.9207	301	629	chr1	6385703	6520061	PLEKHG5	301	92.9207	Fibrotic_snATAC-seq	20,63,151	chr1	6520061	6520061	tss629	.
652	chr1	6450959	6451459	501	*	80.0931	0.946	0.813	2	Hepatocytes_1._.Rep1	14985	TNFRSF25	Intronic	448	uc057bfl.1	0.6168	711	711	102	0.680612	4.50873e-67	0.933719	0.477051	chr1	6450959	6451459	501	*	ZBTB48	chr1	6580001	6580001	HC1	66.3459	215	652	chr1	6450959	6580001	ZBTB48	215	66.3459	Fibrotic_snATAC-seq	202,67,2	chr1	6580001	6580001	tss652	.
631	chr1	6519977	6520477	501	*	34.6592	0.853	0.553	2	Endothelial_1._.Rep1	165	PLEKHG5	Promoter	165	uc001afr.4	0.5629	727	727	99	0.609385	2.38297e-50	0.786162	0.577011	chr1	6519977	6520477	501	*	PLEKHG5	chr1	6520061	6520061	EC1	49.6229	161	631	chr1	6519977	6520477	PLEKHG5	161	49.6229	Fibrotic_snATAC-seq	20,63,151	chr1	6520061	6520061	tss631	.
654	chr1	6464425	6464925	501	*	9.19135	0.815	0.489	2	Hepatocytes_1._.Rep2	1519	TNFRSF25	Exonic	596	uc057bfl.1	0.5868	715	715	102	0.609101	2.72515e-50	0.784498	0.477051	chr1	6464425	6464925	501	*	ZBTB48	chr1	6580001	6580001	HC1	49.5646	160	654	chr1	6464425	6580001	ZBTB48	160	49.5646	Fibrotic_snATAC-seq	202,67,2	chr1	6580001	6580001	tss654	.
658	chr1	6634526	6635026	501	*	18.4674	0.775	0.398	2	Hepatocytes_2._.Rep1	9909	THAP3	Exonic	6380	uc001afv.4	0.6507	749	749	102	0.57044	6.95855e-43	0.590058	0.477051	chr1	6634526	6635026	501	*	ZBTB48	chr1	6580001	6580001	HC2	42.1575	136	658	chr1	6580001	6635026	ZBTB48	136	42.1575	Fibrotic_snATAC-seq	255,110,0	chr1	6580001	6580001	tss658	.
661	chr1	6404576	6405076	501	*	14.2194	0.571	0.188	2	Hepatocytes_1._.Rep1	10434	ACOT7	Distal	10434	uc057bex.1	0.495	692	692	104	0.607135	6.87227e-50	0.517159	0.288082	chr1	6404576	6405076	501	*	PHF13	chr1	6613685	6613685	HC1	49.1629	159	661	chr1	6404576	6613685	PHF13	159	49.1629	Fibrotic_snATAC-seq	202,67,2	chr1	6613685	6613685	tss661	.
664	chr1	6859936	6860436	501	*	14.6037	0.684	0.395	2	Fibroblast_1._.Rep1	74861	CAMTA1	Intronic	7090	uc057bfq.1	0.3074	772	772	104	0.668514	6.67394e-64	0.403635	0.288082	chr1	6859936	6860436	501	*	PHF13	chr1	6613685	6613685	MC1	63.1756	205	664	chr1	6613685	6860436	PHF13	205	63.1756	Fibrotic_snATAC-seq	108,61,12	chr1	6613685	6613685	tss664	.
92354	chr5	170757141	170757641	501	*	63.234	0.951	0.849	2	Cholangiocytes_1._.Rep1	5958	GABRP	Distal	787	uc010pzm.2	0.4212	9322	76604	15764	0.973017	6.26256e-250	0.937555	0.645211	chr5	170757141	170757641	501	*	GABRP	chr5	170763350	170763350	CC1	249.203	809	92354	chr5	170757141	170763350	GABRP	809	249.203	Fibrotic_snATAC-seq	255,3,99	chr5	170763350	170763350	tss92354	.
637	chr1	6471404	6471904	501	*	14.2872	0.882	0.667	2	Cholangiocytes_2._.Rep2	5458	TNFRSF25	Intronic	70	uc057bfl.1	0.7066	716	716	100	0.555184	3.17405e-40	0.435838	0.655516	chr1	6471404	6471904	501	*	NOL9	chr1	6554535	6554535	CC2	39.4984	128	637	chr1	6471404	6554535	NOL9	128	39.4984	Fibrotic_snATAC-seq	255149189	chr1	6554535	6554535	tss637	.
638	chr1	6358735	6359235	501	*	6.16573	0.935	0.844	2	Endothelial_5._.Rep1	35405	ACOT7	Exonic	358	uc057bex.1	0.5848	679	679	101	0.54983	2.52688e-39	0.632514	0.322133	chr1	6358735	6359235	501	*	TAS1R1	chr1	6555181	6555181	EC5	38.5974	125	638	chr1	6358735	6555181	TAS1R1	125	38.5974	Fibrotic_snATAC-seq	24188132	chr1	6555181	6555181	tss638	.
667	chr1	6859936	6860436	501	*	14.6037	0.684	0.395	2	Fibroblast_1._.Rep1	74861	CAMTA1	Intronic	7090	uc057bfq.1	0.3074	772	772	105	0.499892	1.16101e-31	0.403635	0.439267	chr1	6859936	6860436	501	*	THAP3	chr1	6624866	6624866	MC1	30.9352	100	667	chr1	6624866	6860436	THAP3	100	30.9352	Fibrotic_snATAC-seq	108,61,12	chr1	6624866	6624866	tss667	.
640	chr1	6638309	6638809	501	*	4.31255	0.889	0.59	2	Fibroblast_1._.Rep2	13692	THAP3	Intronic	6497	uc001afv.4	0.517	750	750	101	0.666578	2.07867e-63	0.427064	0.322133	chr1	6638309	6638809	501	*	TAS1R1	chr1	6555181	6555181	MC1	62.6822	203	640	chr1	6555181	6638809	TAS1R1	203	62.6822	Fibrotic_snATAC-seq	108,61,12	chr1	6555181	6555181	tss640	.
641	chr1	6743769	6744269	501	*	10.3725	0.987	0.964	2	Endothelial_5._.Rep2	19381	LINC01672	Distal	19241	uc057bfp.1	0.4651	754	754	101	0.619226	2.09893e-52	0.809912	0.322133	chr1	6743769	6744269	501	*	TAS1R1	chr1	6555181	6555181	EC5	51.678	167	641	chr1	6555181	6744269	TAS1R1	167	51.678	Fibrotic_snATAC-seq	24188132	chr1	6555181	6555181	tss641	.
642	chr1	6350346	6350846	501	*	19.1042	0.949	0.837	2	Cholangiocytes_1._.Rep2	43794	ACOT7	Intronic	1652	uc057bex.1	0.6168	673	673	102	0.471629	7.33351e-28	0.668637	0.477051	chr1	6350346	6350846	501	*	ZBTB48	chr1	6580001	6580001	CC1	27.1347	88	642	chr1	6350346	6580001	ZBTB48	88	27.1347	Fibrotic_snATAC-seq	255,3,99	chr1	6580001	6580001	tss642	.
643	chr1	6352242	6352742	501	*	3.7367	0.266	0.037	2	Hepatocytes_2._.Rep2	41898	ACOT7	Intronic	242	uc057bex.1	0.6088	675	675	102	0.570362	7.18668e-43	0.467434	0.477051	chr1	6352242	6352742	501	*	ZBTB48	chr1	6580001	6580001	HC2	42.1435	136	643	chr1	6352242	6580001	ZBTB48	136	42.1435	Fibrotic_snATAC-seq	255,110,0	chr1	6580001	6580001	tss643	.
644	chr1	6414269	6414769	501	*	2.51308	0.566	0.482	2	Endothelial_5._.Rep2	10150	HES2	Intronic	2111	uc057bfd.1	0.5609	695	695	102	0.603642	3.49743e-49	0.387025	0.477051	chr1	6414269	6414769	501	*	ZBTB48	chr1	6580001	6580001	EC5	48.4563	157	644	chr1	6414269	6580001	ZBTB48	157	48.4563	Fibrotic_snATAC-seq	24188132	chr1	6580001	6580001	tss644	.
96126	chr6	52077381	52077881	501	*	87.711	0.983	0.942	2	Cholangiocytes_1._.Rep1	9993	PKHD1	Intronic	9978	uc057cqn.1	0.4431	4605	82157	16448	0.973831	4.2337e-250	0.988303	0.997312	chr6	52077381	52077881	501	*	PKHD1	chr6	52087625	52087625	CC1	249.373	809	96126	chr6	52077381	52087625	PKHD1	809	249.373	Fibrotic_snATAC-seq	255,3,99	chr6	52087625	52087625	tss96126	.
108658	chr9	69657246	69657746	501	*	125.572	0.988	0.952	2	Hepatocytes_1._.Rep1	14809	APBA1	Intronic	14809	uc001ect.2	0.3433	2197	108536	18770	0.951369	3.78111e-250	0.976476	0.992234	chr9	69657246	69657746	501	*	APBA1	chr9	69672306	69672306	HC1	249.422	809	108658	chr9	69657246	69672306	APBA1	809	249.422	Fibrotic_snATAC-seq	202,67,2	chr9	69672306	69672306	tss108658	.
647	chr1	6445865	6446365	501	*	23.5273	0.835	0.531	2	Hepatocytes_2._.Rep1	16218	MIR4252	Intronic	890	uc010nyp.2	0.6248	706	706	102	0.677054	3.99667e-66	0.783425	0.477051	chr1	6445865	6446365	501	*	ZBTB48	chr1	6580001	6580001	HC2	65.3983	212	647	chr1	6445865	6580001	ZBTB48	212	65.3983	Fibrotic_snATAC-seq	255,110,0	chr1	6580001	6580001	tss647	.
648	chr1	6446790	6447290	501	*	19.8982	0.657	0.253	2	Hepatocytes_1._.Rep1	17143	MIR4252	Intronic	33	uc010nyp.2	0.6687	707	707	102	0.593613	3.3426e-47	0.404206	0.477051	chr1	6446790	6447290	501	*	ZBTB48	chr1	6580001	6580001	HC1	46.4759	150	648	chr1	6446790	6580001	ZBTB48	150	46.4759	Fibrotic_snATAC-seq	202,67,2	chr1	6580001	6580001	tss648	.
649	chr1	6448074	6448574	501	*	76.3103	0.94	0.797	2	Hepatocytes_1._.Rep1	17870	TNFRSF25	Intronic	142	uc057bfl.1	0.7325	708	708	102	0.702938	2.40344e-73	0.751723	0.477051	chr1	6448074	6448574	501	*	ZBTB48	chr1	6580001	6580001	HC1	72.6192	235	649	chr1	6448074	6580001	ZBTB48	235	72.6192	Fibrotic_snATAC-seq	202,67,2	chr1	6580001	6580001	tss649	.
668	chr1	6464425	6464925	501	*	9.19135	0.815	0.489	2	Hepatocytes_1._.Rep2	1519	TNFRSF25	Exonic	596	uc057bfl.1	0.5868	715	715	106	0.773129	1.31573e-97	0.784498	0.784648	chr1	6464425	6464925	501	*	DNAJC11	chr1	6701924	6701924	HC1	96.8808	314	668	chr1	6464425	6701924	DNAJC11	314	96.8808	Fibrotic_snATAC-seq	202,67,2	chr1	6701924	6701924	tss668	.
671	chr1	6601027	6601527	501	*	87.7493	0.958	0.855	2	Hepatocytes_1._.Rep1	12407	PHF13	Intronic	1460	uc057bfo.1	0.5569	737	737	106	0.493168	1.00455e-30	0.866251	0.784648	chr1	6601027	6601527	501	*	DNAJC11	chr1	6701924	6701924	HC1	29.998	97	671	chr1	6601027	6701924	DNAJC11	97	29.998	Fibrotic_snATAC-seq	202,67,2	chr1	6701924	6701924	tss671	.
676	chr1	6634526	6635026	501	*	18.4674	0.775	0.398	2	Hepatocytes_2._.Rep1	9909	THAP3	Exonic	6380	uc001afv.4	0.6507	749	749	106	0.684861	3.18995e-68	0.590058	0.784648	chr1	6634526	6635026	501	*	DNAJC11	chr1	6701924	6701924	HC2	67.4962	219	676	chr1	6634526	6701924	DNAJC11	219	67.4962	Fibrotic_snATAC-seq	255,110,0	chr1	6701924	6701924	tss676	.
653	chr1	6451523	6452023	501	*	29.0547	0.748	0.375	2	Hepatocytes_1._.Rep1	14421	TNFRSF25	Exonic	55	uc057bfl.1	0.6766	712	712	102	0.583681	2.61891e-45	0.65312	0.477051	chr1	6451523	6452023	501	*	ZBTB48	chr1	6580001	6580001	HC1	44.5819	144	653	chr1	6451523	6580001	ZBTB48	144	44.5819	Fibrotic_snATAC-seq	202,67,2	chr1	6580001	6580001	tss653	.
109666	chr9	101435568	101436068	501	*	77.8537	0.995	0.979	2	Hepatocytes_2._.Rep1	4	ALDOB	Promoter	4	uc057jvx.1	0.4092	4567	110906	18927	0.950843	4.79595e-249	0.961029	0.997262	chr9	101435568	101436068	501	*	BAAT	chr9	101383519	101383519	HC2	248.319	806	109666	chr9	101383519	101436068	BAAT	806	248.319	Fibrotic_snATAC-seq	255,110,0	chr9	101383519	101383519	tss109666	.
655	chr1	6471997	6472497	501	*	74.4307	0.936	0.788	2	Hepatocytes_1._.Rep1	6051	TNFRSF25	Intronic	663	uc057bfl.1	0.6088	717	717	102	0.51637	4.76057e-34	0.8441	0.477051	chr1	6471997	6472497	501	*	ZBTB48	chr1	6580001	6580001	HC1	33.3223	108	655	chr1	6471997	6580001	ZBTB48	108	33.3223	Fibrotic_snATAC-seq	202,67,2	chr1	6580001	6580001	tss655	.
656	chr1	6604133	6604633	501	*	6.16573	0.935	0.844	2	Endothelial_5._.Rep1	9301	PHF13	Intronic	698	uc057bfo.1	0.4431	741	741	102	0.515454	6.51568e-34	0.724956	0.477051	chr1	6604133	6604633	501	*	ZBTB48	chr1	6580001	6580001	EC5	33.186	107	656	chr1	6580001	6604633	ZBTB48	107	33.186	Fibrotic_snATAC-seq	24188132	chr1	6580001	6580001	tss656	.
657	chr1	6623136	6623636	501	*	5.44975	0.594	0.192	2	Hepatocytes_2._.Rep2	1479	THAP3	Promoter	1479	uc001afv.4	0.4371	746	746	102	0.536831	3.3348e-37	0.267228	0.477051	chr1	6623136	6623636	501	*	ZBTB48	chr1	6580001	6580001	HC2	36.4769	118	657	chr1	6580001	6623636	ZBTB48	118	36.4769	Fibrotic_snATAC-seq	255,110,0	chr1	6580001	6580001	tss657	.
678	chr1	6807577	6808077	501	*	6.21087	0.934	0.729	2	Fibroblast_1._.Rep2	22502	CAMTA1	Intronic	838	uc057bfq.1	0.4371	763	763	106	0.455559	7.44581e-26	0.326349	0.784648	chr1	6807577	6808077	501	*	DNAJC11	chr1	6701924	6701924	MC1	25.1281	81	678	chr1	6701924	6808077	DNAJC11	81	25.1281	Fibrotic_snATAC-seq	108,61,12	chr1	6701924	6701924	tss678	.
110376	chr9	114315095	114315595	501	*	58.9151	0.941	0.815	2	Cholangiocytes_1._.Rep1	7710	ORM1	Distal	7710	uc031utk.1	0.5409	5506	111845	19011	0.95093	3.18208e-249	0.942062	0.866985	chr9	114315095	114315595	501	*	KIF12	chr9	114099227	114099227	CC1	248.497	806	110376	chr9	114099227	114315595	KIF12	806	248.497	Fibrotic_snATAC-seq	255,3,99	chr9	114099227	114099227	tss110376	.
660	chr1	6460388	6460888	501	*	8.22411	0.809	0.452	2	CD4_Tcell._.Rep1	5556	TNFRSF25	Exonic	129	uc057bfl.1	0.6287	714	714	103	0.56393	9.86997e-42	0.568389	0.412485	chr1	6460388	6460888	501	*	KLHL21	chr1	6614607	6614607	LC2	41.0057	133	660	chr1	6460388	6614607	KLHL21	133	41.0057	Fibrotic_snATAC-seq	#N/A	chr1	6614607	6614607	tss660	.
680	chr1	6889809	6890309	501	*	14.6037	0.684	0.395	2	Fibroblast_1._.Rep1	104734	CAMTA1	Intronic	16002	uc057bfq.1	0.4032	774	774	106	0.462857	9.41208e-27	0.438981	0.784648	chr1	6889809	6890309	501	*	DNAJC11	chr1	6701924	6701924	MC1	26.0263	84	680	chr1	6701924	6890309	DNAJC11	84	26.0263	Fibrotic_snATAC-seq	108,61,12	chr1	6701924	6701924	tss680	.
662	chr1	6743769	6744269	501	*	10.3725	0.987	0.964	2	Endothelial_5._.Rep2	19381	LINC01672	Distal	19241	uc057bfp.1	0.4651	754	754	104	0.457198	4.70039e-26	0.809912	0.288082	chr1	6743769	6744269	501	*	PHF13	chr1	6613685	6613685	EC5	25.3279	82	662	chr1	6613685	6744269	PHF13	82	25.3279	Fibrotic_snATAC-seq	24188132	chr1	6613685	6613685	tss662	.
663	chr1	6832489	6832989	501	*	16.2685	0.712	0.417	2	Fibroblast_1._.Rep1	47414	CAMTA1	Intronic	7628	uc057bfq.1	0.3653	771	771	104	0.528252	7.45157e-36	0.418866	0.288082	chr1	6832489	6832989	501	*	PHF13	chr1	6613685	6613685	MC1	35.1278	114	663	chr1	6613685	6832989	PHF13	114	35.1278	Fibrotic_snATAC-seq	108,61,12	chr1	6613685	6613685	tss663	.
681	chr1	6859936	6860436	501	*	14.6037	0.684	0.395	2	Fibroblast_1._.Rep1	74861	CAMTA1	Intronic	7090	uc057bfq.1	0.3074	772	772	108	0.50293	4.31175e-32	0.403635	0.821336	chr1	6859936	6860436	501	*	CAMTA1	chr1	6785324	6785324	MC1	31.3653	101	681	chr1	6785324	6860436	CAMTA1	101	31.3653	Fibrotic_snATAC-seq	108,61,12	chr1	6785324	6785324	tss681	.
665	chr1	6831342	6831842	501	*	11.3783	0.613	0.344	2	Fibroblast_1._.Rep1	46267	CAMTA1	Intronic	6481	uc057bfq.1	0.2994	770	770	105	0.507248	1.03661e-32	0.329252	0.439267	chr1	6831342	6831842	501	*	THAP3	chr1	6624866	6624866	MC1	31.9844	103	665	chr1	6624866	6831842	THAP3	103	31.9844	Fibrotic_snATAC-seq	108,61,12	chr1	6624866	6624866	tss665	.
666	chr1	6832489	6832989	501	*	16.2685	0.712	0.417	2	Fibroblast_1._.Rep1	47414	CAMTA1	Intronic	7628	uc057bfq.1	0.3653	771	771	105	0.530893	2.88998e-36	0.418866	0.439267	chr1	6832489	6832989	501	*	THAP3	chr1	6624866	6624866	MC1	35.5391	115	666	chr1	6624866	6832989	THAP3	115	35.5391	Fibrotic_snATAC-seq	108,61,12	chr1	6624866	6624866	tss666	.
686	chr1	7967589	7968089	501	*	5.45174	0.532	0.14	2	Hepatocytes_1._.Rep2	13547	PARK7	Intronic	2487	uc057bft.1	0.4431	882	882	110	0.722531	2.3305e-79	0.283437	0.902828	chr1	7967589	7968089	501	*	PER3	chr1	7784320	7784320	HC1	78.6326	255	686	chr1	7784320	7968089	PER3	255	78.6326	Fibrotic_snATAC-seq	202,67,2	chr1	7784320	7784320	tss686	.
40576	chr16	13083693	13084193	501	*	20.0558	0.937	0.811	2	Cholangiocytes_2._.Rep1	182322	SHISA9	Intronic	1562	uc061oxu.1	0.4551	1187	161036	7048	0.950633	1.32073e-248	0.765782	0.904172	chr16	13083693	13084193	501	*	SHISA9	chr16	12901620	12901620	CC2	247.879	804	40576	chr16	12901620	13084193	SHISA9	804	247.879	Fibrotic_snATAC-seq	255149189	chr16	12901620	12901620	tss40576	.
669	chr1	6471997	6472497	501	*	74.4307	0.936	0.788	2	Hepatocytes_1._.Rep1	6051	TNFRSF25	Intronic	663	uc057bfl.1	0.6088	717	717	106	0.712883	2.46419e-76	0.8441	0.784648	chr1	6471997	6472497	501	*	DNAJC11	chr1	6701924	6701924	HC1	75.6083	245	669	chr1	6471997	6701924	DNAJC11	245	75.6083	Fibrotic_snATAC-seq	202,67,2	chr1	6701924	6701924	tss669	.
18223	chr11	33017417	33017917	501	*	74.4307	0.936	0.788	2	Hepatocytes_1._.Rep1	1802	DEPDC7	Intronic	1484	uc057oaf.1	0.4351	2230	126292	3150	0.95043	3.50147e-248	0.869349	0.780914	chr11	33017417	33017917	501	*	DEPDC7	chr11	33015864	33015864	HC1	247.456	803	18223	chr11	33015864	33017917	DEPDC7	803	247.456	Fibrotic_snATAC-seq	202,67,2	chr11	33015864	33015864	tss18223	.
687	chr1	7971027	7971527	501	*	11.1568	0.884	0.642	2	Hepatocytes_1._.Rep2	16985	PARK7	Exonic	5925	uc057bft.1	0.4491	883	883	110	0.745859	3.12126e-87	0.777599	0.902828	chr1	7971027	7971527	501	*	PER3	chr1	7784320	7784320	HC1	86.5057	280	687	chr1	7784320	7971527	PER3	280	86.5057	Fibrotic_snATAC-seq	202,67,2	chr1	7784320	7784320	tss687	.
672	chr1	6601992	6602492	501	*	6.47708	0.968	0.763	2	B-cells._.Rep1	11442	PHF13	Exonic	626	uc057bfo.1	0.7425	738	738	106	0.492244	1.3458e-30	0.529077	0.784648	chr1	6601992	6602492	501	*	DNAJC11	chr1	6701924	6701924	BC	29.871	96	672	chr1	6601992	6701924	DNAJC11	96	29.871	Fibrotic_snATAC-seq	19,161,15	chr1	6701924	6701924	tss672	.
673	chr1	6604133	6604633	501	*	6.16573	0.935	0.844	2	Endothelial_5._.Rep1	9301	PHF13	Intronic	698	uc057bfo.1	0.4431	741	741	106	0.581721	6.0832e-45	0.724956	0.784648	chr1	6604133	6604633	501	*	DNAJC11	chr1	6701924	6701924	EC5	44.2159	143	673	chr1	6604133	6701924	DNAJC11	143	44.2159	Fibrotic_snATAC-seq	24188132	chr1	6701924	6701924	tss673	.
674	chr1	6612671	6613171	501	*	5.22742	0.629	0.27	2	Endothelial_3._.Rep1	763	PHF13	Promoter	763	uc057bfo.1	0.5868	743	743	106	0.495553	4.6987e-31	0.650347	0.784648	chr1	6612671	6613171	501	*	DNAJC11	chr1	6701924	6701924	EC3	30.328	98	674	chr1	6612671	6701924	DNAJC11	98	30.328	Fibrotic_snATAC-seq	46150231	chr1	6701924	6701924	tss674	.
675	chr1	6623136	6623636	501	*	5.44975	0.594	0.192	2	Hepatocytes_2._.Rep2	1479	THAP3	Promoter	1479	uc001afv.4	0.4371	746	746	106	0.570748	6.13029e-43	0.267228	0.784648	chr1	6623136	6623636	501	*	DNAJC11	chr1	6701924	6701924	HC2	42.2125	137	675	chr1	6623136	6701924	DNAJC11	137	42.2125	Fibrotic_snATAC-seq	255,110,0	chr1	6701924	6701924	tss675	.
689	chr1	7983436	7983936	501	*	16.8324	0.75	0.37	2	Hepatocytes_2._.Rep1	29394	PARK7	Intronic	702	uc057bft.1	0.5429	886	886	110	0.691595	4.36175e-70	0.562743	0.902828	chr1	7983436	7983936	501	*	PER3	chr1	7784320	7784320	HC2	69.3603	225	689	chr1	7784320	7983936	PER3	225	69.3603	Fibrotic_snATAC-seq	255,110,0	chr1	7784320	7784320	tss689	.
677	chr1	6762054	6762554	501	*	40.4911	0.821	0.513	2	Hepatocytes_1._.Rep1	23019	CAMTA1	Distal	22538	uc057bfq.1	0.477	755	755	106	0.638843	9.99803e-57	0.524509	0.784648	chr1	6762054	6762554	501	*	DNAJC11	chr1	6701924	6701924	HC1	56.0001	181	677	chr1	6701924	6762554	DNAJC11	181	56.0001	Fibrotic_snATAC-seq	202,67,2	chr1	6701924	6701924	tss677	.
690	chr1	8001670	8002170	501	*	49.4028	0.968	0.881	2	Hepatocytes_2._.Rep1	24387	ERRFI1	Distal	13712	uc057bfu.1	0.525	890	890	110	0.74408	1.33111e-86	0.922263	0.902828	chr1	8001670	8002170	501	*	PER3	chr1	7784320	7784320	HC2	85.8758	278	690	chr1	7784320	8002170	PER3	278	85.8758	Fibrotic_snATAC-seq	255,110,0	chr1	7784320	7784320	tss690	.
56975	chr19	15680818	15681318	501	*	24.3913	0.706	0.298	2	Hepatocytes_1._.Rep1	8310	CYP4F12	Exonic	368	uc002rcn.4	0.479	2288	180811	9553	0.950376	4.51595e-248	0.774175	0.865442	chr19	15680818	15681318	501	*	CYP4F12	chr19	15672757	15672757	HC1	247.345	803	56975	chr19	15672757	15681318	CYP4F12	803	247.345	Fibrotic_snATAC-seq	202,67,2	chr19	15672757	15672757	tss56975	.
691	chr1	8002261	8002761	501	*	13.1349	0.961	0.854	2	Hepatocytes_2._.Rep2	23796	ERRFI1	Distal	13121	uc057bfu.1	0.477	891	891	110	0.776835	3.94388e-99	0.925908	0.902828	chr1	8002261	8002761	501	*	PER3	chr1	7784320	7784320	HC2	98.4041	319	691	chr1	7784320	8002761	PER3	319	98.4041	Fibrotic_snATAC-seq	255,110,0	chr1	7784320	7784320	tss691	.
693	chr1	8006135	8006635	501	*	9.17379	0.875	0.613	2	Hepatocytes_2._.Rep2	19922	ERRFI1	Intronic	9247	uc057bfu.1	0.4611	895	895	110	0.680888	3.80021e-67	0.761706	0.902828	chr1	8006135	8006635	501	*	PER3	chr1	7784320	7784320	HC2	66.4202	215	693	chr1	7784320	8006635	PER3	215	66.4202	Fibrotic_snATAC-seq	255,110,0	chr1	7784320	7784320	tss693	.
78918	chr3	49536008	49536508	501	*	72.5595	0.932	0.778	2	Hepatocytes_1._.Rep1	18107	BSN-DT	Distal	18081	uc057kqq.1	0.5788	4412	47969	13364	0.950347	5.19175e-248	0.900544	0.935882	chr3	49536008	49536508	501	*	MST1	chr3	49689501	49689501	HC1	247.285	802	78918	chr3	49536008	49689501	MST1	802	247.285	Fibrotic_snATAC-seq	202,67,2	chr3	49689501	49689501	tss78918	.
683	chr1	7783686	7784186	501	*	8.2582	0.99	0.971	2	Endothelial_4._.Rep1	383	PER3	Promoter	383	uc001aga.3	0.7605	859	859	109	0.495177	5.29913e-31	0.884761	0.419156	chr1	7783686	7784186	501	*	VAMP3	chr1	7771269	7771269	EC4	30.2758	98	683	chr1	7771269	7784186	VAMP3	98	30.2758	Fibrotic_snATAC-seq	104162166	chr1	7771269	7771269	tss683	.
684	chr1	7680472	7680972	501	*	7.29072	0.716	0.319	2	Hepatocytes_1._.Rep2	90546	VAMP3	Intronic	14121	uc057bfr.1	0.7046	847	847	110	0.480744	4.77034e-29	0.356151	0.902828	chr1	7680472	7680972	501	*	PER3	chr1	7784320	7784320	HC1	28.3215	91	684	chr1	7680472	7784320	PER3	91	28.3215	Fibrotic_snATAC-seq	202,67,2	chr1	7784320	7784320	tss684	.
685	chr1	7784360	7784860	501	*	5.44975	0.594	0.192	2	Hepatocytes_2._.Rep2	289	PER3	Intronic	43	uc001aga.3	0.6986	860	860	110	0.501329	7.27468e-32	0.484004	0.902828	chr1	7784360	7784860	501	*	PER3	chr1	7784320	7784320	HC2	31.1382	101	685	chr1	7784320	7784860	PER3	101	31.1382	Fibrotic_snATAC-seq	255,110,0	chr1	7784320	7784320	tss685	.
705	chr1	8017070	8017570	501	*	11.5385	0.515	0.111	2	Hepatocytes_1._.Rep1	8987	ERRFI1	Intronic	1686	uc057bfu.1	0.3034	909	909	110	0.536036	4.46344e-37	0.382151	0.902828	chr1	8017070	8017570	501	*	PER3	chr1	7784320	7784320	HC1	36.3503	118	705	chr1	7784320	8017570	PER3	118	36.3503	Fibrotic_snATAC-seq	202,67,2	chr1	7784320	7784320	tss705	.
709	chr1	8026069	8026569	501	*	6.20422	0.971	0.933	2	Endothelial_4._.Rep1	10	ERRFI1	Promoter	10	uc057bfu.1	0.7725	916	916	110	0.687752	5.12585e-69	0.961751	0.902828	chr1	8026069	8026569	501	*	PER3	chr1	7784320	7784320	EC4	68.2902	221	709	chr1	7784320	8026569	PER3	221	68.2902	Fibrotic_snATAC-seq	104162166	chr1	7784320	7784320	tss709	.
688	chr1	7975183	7975683	501	*	10.9343	0.989	0.937	2	Endothelial_3._.Rep2	21141	PARK7	Intronic	7549	uc057bft.1	0.4611	884	884	110	0.474523	3.10739e-28	0.736281	0.902828	chr1	7975183	7975683	501	*	PER3	chr1	7784320	7784320	EC3	27.5076	89	688	chr1	7784320	7975683	PER3	89	27.5076	Fibrotic_snATAC-seq	46150231	chr1	7784320	7784320	tss688	.
717	chr1	7940604	7941104	501	*	2.50928	0.557	0.49	2	Endothelial_4._.Rep1	2310	TNFRSF9	Exonic	11	uc057bfs.1	0.483	872	872	112	0.526283	1.50071e-35	0.577047	0.363202	chr1	7940604	7941104	501	*	TNFRSF9	chr1	7943165	7943165	EC4	34.8237	113	717	chr1	7940604	7943165	TNFRSF9	113	34.8237	Fibrotic_snATAC-seq	104162166	chr1	7943165	7943165	tss717	.
722	chr1	7967589	7968089	501	*	5.45174	0.532	0.14	2	Hepatocytes_1._.Rep2	13547	PARK7	Intronic	2487	uc057bft.1	0.4431	882	882	114	0.717269	1.07832e-77	0.283437	0.995121	chr1	7967589	7968089	501	*	ERRFI1	chr1	8026308	8026308	HC1	76.9673	249	722	chr1	7967589	8026308	ERRFI1	249	76.9673	Fibrotic_snATAC-seq	202,67,2	chr1	8026308	8026308	tss722	.
723	chr1	7971027	7971527	501	*	11.1568	0.884	0.642	2	Hepatocytes_1._.Rep2	16985	PARK7	Exonic	5925	uc057bft.1	0.4491	883	883	114	0.86221	3.43634e-145	0.777599	0.995121	chr1	7971027	7971527	501	*	ERRFI1	chr1	8026308	8026308	HC1	144.464	469	723	chr1	7971027	8026308	ERRFI1	469	144.464	Fibrotic_snATAC-seq	202,67,2	chr1	8026308	8026308	tss723	.
692	chr1	8003898	8004398	501	*	4.31255	0.889	0.59	2	Fibroblast_1._.Rep2	22159	ERRFI1	Distal	11484	uc057bfu.1	0.4671	892	892	110	0.605196	1.69962e-49	0.727633	0.902828	chr1	8003898	8004398	501	*	PER3	chr1	7784320	7784320	MC1	48.7696	158	692	chr1	7784320	8004398	PER3	158	48.7696	Fibrotic_snATAC-seq	108,61,12	chr1	7784320	7784320	tss692	.
724	chr1	7983436	7983936	501	*	16.8324	0.75	0.37	2	Hepatocytes_2._.Rep1	29394	PARK7	Intronic	702	uc057bft.1	0.5429	886	886	114	0.78566	7.06149e-103	0.562743	0.995121	chr1	7983436	7983936	501	*	ERRFI1	chr1	8026308	8026308	HC2	102.151	331	724	chr1	7983436	8026308	ERRFI1	331	102.151	Fibrotic_snATAC-seq	255,110,0	chr1	8026308	8026308	tss724	.
694	chr1	8006851	8007351	501	*	54.335	0.88	0.624	2	Hepatocytes_1._.Rep1	19206	ERRFI1	Intronic	8531	uc057bfu.1	0.4711	896	896	110	0.730316	6.78848e-82	0.771537	0.902828	chr1	8006851	8007351	501	*	PER3	chr1	7784320	7784320	HC1	81.1682	263	694	chr1	7784320	8007351	PER3	263	81.1682	Fibrotic_snATAC-seq	202,67,2	chr1	7784320	7784320	tss694	.
695	chr1	8007413	8007913	501	*	25.9279	0.721	0.342	2	Hepatocytes_1._.Rep1	18644	ERRFI1	Intronic	7969	uc057bfu.1	0.4351	897	897	110	0.68951	1.66881e-69	0.661999	0.902828	chr1	8007413	8007913	501	*	PER3	chr1	7784320	7784320	HC1	68.7776	223	695	chr1	7784320	8007913	PER3	223	68.7776	Fibrotic_snATAC-seq	202,67,2	chr1	7784320	7784320	tss695	.
696	chr1	8008195	8008695	501	*	10.5999	0.617	0.246	2	Hepatocytes_2._.Rep1	17862	ERRFI1	Intronic	7187	uc057bfu.1	0.4511	898	898	110	0.735049	1.76396e-83	0.651811	0.902828	chr1	8008195	8008695	501	*	PER3	chr1	7784320	7784320	HC2	82.7535	268	696	chr1	7784320	8008695	PER3	268	82.7535	Fibrotic_snATAC-seq	255,110,0	chr1	7784320	7784320	tss696	.
697	chr1	8008766	8009266	501	*	23.5273	0.835	0.531	2	Hepatocytes_2._.Rep1	17291	ERRFI1	Intronic	6616	uc057bfu.1	0.499	899	899	110	0.756701	3.42745e-91	0.846948	0.902828	chr1	8008766	8009266	501	*	PER3	chr1	7784320	7784320	HC2	90.465	293	697	chr1	7784320	8009266	PER3	293	90.465	Fibrotic_snATAC-seq	255,110,0	chr1	7784320	7784320	tss697	.
698	chr1	8009283	8009783	501	*	65.4144	0.988	0.951	2	Hepatocytes_2._.Rep1	16774	ERRFI1	Intronic	6099	uc057bfu.1	0.501	900	900	110	0.780931	7.55692e-101	0.965862	0.902828	chr1	8009283	8009783	501	*	PER3	chr1	7784320	7784320	HC2	100.122	325	698	chr1	7784320	8009783	PER3	325	100.122	Fibrotic_snATAC-seq	255,110,0	chr1	7784320	7784320	tss698	.
699	chr1	8009914	8010414	501	*	62.0662	0.957	0.845	2	Endothelial_1._.Rep1	16143	ERRFI1	Intronic	5468	uc057bfu.1	0.487	901	901	110	0.599313	2.556e-48	0.945802	0.902828	chr1	8009914	8010414	501	*	PER3	chr1	7784320	7784320	EC1	47.5924	154	699	chr1	7784320	8010414	PER3	154	47.5924	Fibrotic_snATAC-seq	20,63,151	chr1	7784320	7784320	tss699	.
700	chr1	8011017	8011517	501	*	20.1295	0.797	0.472	2	Hepatocytes_2._.Rep1	15040	ERRFI1	Intronic	4365	uc057bfu.1	0.5309	902	902	110	0.813407	6.39469e-116	0.801985	0.902828	chr1	8011017	8011517	501	*	PER3	chr1	7784320	7784320	HC2	115.194	374	700	chr1	7784320	8011517	PER3	374	115.194	Fibrotic_snATAC-seq	255,110,0	chr1	7784320	7784320	tss700	.
701	chr1	8013471	8013971	501	*	59.3279	0.983	0.932	2	Hepatocytes_2._.Rep1	12586	ERRFI1	Exonic	1911	uc057bfu.1	0.501	904	904	110	0.751599	2.65039e-89	0.971176	0.902828	chr1	8013471	8013971	501	*	PER3	chr1	7784320	7784320	HC2	88.5767	287	701	chr1	7784320	8013971	PER3	287	88.5767	Fibrotic_snATAC-seq	255,110,0	chr1	7784320	7784320	tss701	.
702	chr1	8014299	8014799	501	*	27.0142	0.867	0.58	2	Hepatocytes_2._.Rep1	11758	ERRFI1	Exonic	1083	uc057bfu.1	0.4611	905	905	110	0.760381	1.38804e-92	0.894533	0.902828	chr1	8014299	8014799	501	*	PER3	chr1	7784320	7784320	HC2	91.8576	298	702	chr1	7784320	8014799	PER3	298	91.8576	Fibrotic_snATAC-seq	255,110,0	chr1	7784320	7784320	tss702	.
4181	chr1	52737486	52737986	501	*	32.3905	0.904	0.695	2	Hepatocytes_2._.Rep1	11268	ZYG11B	Intronic	11226	uc001axn.4	0.4631	6877	6877	690	0.949981	2.94086e-247	0.87907	0.439018	chr1	52737486	52737986	501	*	COA7	chr1	52698366	52698366	HC2	246.532	800	4181	chr1	52698366	52737986	COA7	800	246.532	Fibrotic_snATAC-seq	255,110,0	chr1	52698366	52698366	tss4181	.
704	chr1	8016481	8016981	501	*	15.4226	0.658	0.366	2	Endothelial_1._.Rep1	9576	ERRFI1	Intronic	1097	uc057bfu.1	0.3872	908	908	110	0.49331	9.60131e-31	0.58882	0.902828	chr1	8016481	8016981	501	*	PER3	chr1	7784320	7784320	EC1	30.0177	97	704	chr1	7784320	8016981	PER3	97	30.0177	Fibrotic_snATAC-seq	20,63,151	chr1	7784320	7784320	tss704	.
725	chr1	8001670	8002170	501	*	49.4028	0.968	0.881	2	Hepatocytes_2._.Rep1	24387	ERRFI1	Distal	13712	uc057bfu.1	0.525	890	890	114	0.900557	1.64957e-177	0.922263	0.995121	chr1	8001670	8002170	501	*	ERRFI1	chr1	8026308	8026308	HC2	176.783	573	725	chr1	8001670	8026308	ERRFI1	573	176.783	Fibrotic_snATAC-seq	255,110,0	chr1	8026308	8026308	tss725	.
31197	chr13	46122848	46123348	501	*	83.9064	0.952	0.829	2	Hepatocytes_1._.Rep1	18021	CPB2	Distal	5233	uc061jex.1	0.4651	1822	144829	5335	0.949856	5.29304e-247	0.961951	0.995769	chr13	46122848	46123348	501	*	CPB2	chr13	46105076	46105076	HC1	246.276	799	31197	chr13	46105076	46123348	CPB2	799	246.276	Fibrotic_snATAC-seq	202,67,2	chr13	46105076	46105076	tss31197	.
707	chr1	8020844	8021344	501	*	15.602	0.595	0.205	2	Hepatocytes_1._.Rep1	5213	ERRFI1	Intronic	5188	uc057bfu.1	0.3234	912	912	110	0.659599	1.16647e-61	0.407099	0.902828	chr1	8020844	8021344	501	*	PER3	chr1	7784320	7784320	HC1	60.9331	197	707	chr1	7784320	8021344	PER3	197	60.9331	Fibrotic_snATAC-seq	202,67,2	chr1	7784320	7784320	tss707	.
708	chr1	8023755	8024255	501	*	3.18119	0.071	0.004	2	Cholangiocytes_1._.Rep1	2302	ERRFI1	Intronic	2277	uc057bfu.1	0.4032	914	914	110	0.649403	3.45272e-59	0.309443	0.902828	chr1	8023755	8024255	501	*	PER3	chr1	7784320	7784320	CC1	58.4618	189	708	chr1	7784320	8024255	PER3	189	58.4618	Fibrotic_snATAC-seq	255,3,99	chr1	7784320	7784320	tss708	.
726	chr1	8002261	8002761	501	*	13.1349	0.961	0.854	2	Hepatocytes_2._.Rep2	23796	ERRFI1	Distal	13121	uc057bfu.1	0.477	891	891	114	0.903669	1.0807e-180	0.925908	0.995121	chr1	8002261	8002761	501	*	ERRFI1	chr1	8026308	8026308	HC2	179.966	584	726	chr1	8002261	8026308	ERRFI1	584	179.966	Fibrotic_snATAC-seq	255,110,0	chr1	8026308	8026308	tss726	.
77282	chr3	10505267	10505767	501	*	9.13359	0.571	0.145	2	Hepatocytes_2._.Rep1	110976	MIR885	Exonic	66	uc057jvt.1	0.6407	664	44221	13091	0.949674	1.24262e-246	0.620145	0.947232	chr3	10505267	10505767	501	*	ATP2B2	chr3	10708031	10708031	HC2	245.906	798	77282	chr3	10505267	10708031	ATP2B2	798	245.906	Fibrotic_snATAC-seq	255,110,0	chr3	10708031	10708031	tss77282	.
711	chr1	8028281	8028781	501	*	8.23046	0.965	0.842	2	Fibroblast_1._.Rep2	2222	ERRFI1	Distal	1792	uc057bfu.1	0.3653	918	918	110	0.805491	5.50869e-112	0.719476	0.902828	chr1	8028281	8028781	501	*	PER3	chr1	7784320	7784320	MC1	111.259	361	711	chr1	7784320	8028781	PER3	361	111.259	Fibrotic_snATAC-seq	108,61,12	chr1	7784320	7784320	tss711	.
712	chr1	7989630	7990130	501	*	11.3783	0.613	0.344	2	Fibroblast_1._.Rep1	35588	PARK7	Distal	6896	uc057bft.1	0.507	887	887	111	0.822648	9.30768e-121	0.449099	0.34548	chr1	7989630	7990130	501	*	UTS2	chr1	7853512	7853512	MC1	120.031	389	712	chr1	7853512	7990130	UTS2	389	120.031	Fibrotic_snATAC-seq	108,61,12	chr1	7853512	7853512	tss712	.
713	chr1	8040625	8041125	501	*	2.51308	0.566	0.482	2	Endothelial_5._.Rep2	14566	ERRFI1	Distal	14136	uc057bfu.1	0.3772	921	921	111	0.623732	2.27261e-53	0.383365	0.34548	chr1	8040625	8041125	501	*	UTS2	chr1	7853512	7853512	EC5	52.6435	170	713	chr1	7853512	8041125	UTS2	170	52.6435	Fibrotic_snATAC-seq	24188132	chr1	7853512	7853512	tss713	.
714	chr1	8061237	8061737	501	*	8.23046	0.965	0.842	2	Fibroblast_1._.Rep2	35178	ERRFI1	Distal	34748	uc057bfu.1	0.4471	922	922	111	0.719812	1.70878e-78	0.520283	0.34548	chr1	8061237	8061737	501	*	UTS2	chr1	7853512	7853512	MC1	77.7673	252	714	chr1	7853512	8061737	UTS2	252	77.7673	Fibrotic_snATAC-seq	108,61,12	chr1	7853512	7853512	tss714	.
715	chr1	8076983	8077483	501	*	14.6193	0.993	0.965	2	Fibroblast_1._.Rep2	50924	ERRFI1	Distal	50494	uc057bfu.1	0.479	925	925	111	0.92641	7.37121e-208	0.953062	0.34548	chr1	8076983	8077483	501	*	UTS2	chr1	7853512	7853512	MC1	207.132	672	715	chr1	7853512	8077483	UTS2	672	207.132	Fibrotic_snATAC-seq	108,61,12	chr1	7853512	7853512	tss715	.
716	chr1	7760190	7760690	501	*	30.8134	0.955	0.821	2	Endothelial_3._.Rep1	10828	VAMP3	Intronic	10828	uc057bfr.1	0.4132	855	855	112	0.567389	2.42925e-42	0.830037	0.363202	chr1	7760190	7760690	501	*	TNFRSF9	chr1	7943165	7943165	EC3	41.6145	135	716	chr1	7760190	7943165	TNFRSF9	135	41.6145	Fibrotic_snATAC-seq	46150231	chr1	7943165	7943165	tss716	.
727	chr1	8006135	8006635	501	*	9.17379	0.875	0.613	2	Hepatocytes_2._.Rep2	19922	ERRFI1	Intronic	9247	uc057bfu.1	0.4611	895	895	114	0.886466	2.69998e-164	0.761706	0.995121	chr1	8006135	8006635	501	*	ERRFI1	chr1	8026308	8026308	HC2	163.569	531	727	chr1	8006135	8026308	ERRFI1	531	163.569	Fibrotic_snATAC-seq	255,110,0	chr1	8026308	8026308	tss727	.
718	chr1	7951256	7951756	501	*	4.26701	0.894	0.77	2	Endothelial_5._.Rep1	2784	PARK7	Distal	2784	uc057bft.1	0.4451	876	876	112	0.722381	2.60339e-79	0.766589	0.363202	chr1	7951256	7951756	501	*	TNFRSF9	chr1	7943165	7943165	EC5	78.5845	255	718	chr1	7943165	7951756	TNFRSF9	255	78.5845	Fibrotic_snATAC-seq	24188132	chr1	7943165	7943165	tss718	.
719	chr1	8040625	8041125	501	*	2.51308	0.566	0.482	2	Endothelial_5._.Rep2	14566	ERRFI1	Distal	14136	uc057bfu.1	0.3772	921	921	113	0.467259	2.64078e-27	0.383365	0.628435	chr1	8040625	8041125	501	*	PARK7	chr1	7954291	7954291	EC5	26.5783	86	719	chr1	7954291	8041125	PARK7	86	26.5783	Fibrotic_snATAC-seq	24188132	chr1	7954291	7954291	tss719	.
720	chr1	8061237	8061737	501	*	8.23046	0.965	0.842	2	Fibroblast_1._.Rep2	35178	ERRFI1	Distal	34748	uc057bfu.1	0.4471	922	922	113	0.49535	5.01314e-31	0.520283	0.628435	chr1	8061237	8061737	501	*	PARK7	chr1	7954291	7954291	MC1	30.2999	98	720	chr1	7954291	8061737	PARK7	98	30.2999	Fibrotic_snATAC-seq	108,61,12	chr1	7954291	7954291	tss720	.
721	chr1	7784360	7784860	501	*	5.44975	0.594	0.192	2	Hepatocytes_2._.Rep2	289	PER3	Intronic	43	uc001aga.3	0.6986	860	860	114	0.452637	1.68049e-25	0.484004	0.995121	chr1	7784360	7784860	501	*	ERRFI1	chr1	8026308	8026308	HC2	24.7746	80	721	chr1	7784360	8026308	ERRFI1	80	24.7746	Fibrotic_snATAC-seq	255,110,0	chr1	8026308	8026308	tss721	.
736	chr1	8017070	8017570	501	*	11.5385	0.515	0.111	2	Hepatocytes_1._.Rep1	8987	ERRFI1	Intronic	1686	uc057bfu.1	0.3034	909	909	114	0.775696	1.16732e-98	0.382151	0.995121	chr1	8017070	8017570	501	*	ERRFI1	chr1	8026308	8026308	HC1	97.9328	317	736	chr1	8017070	8026308	ERRFI1	317	97.9328	Fibrotic_snATAC-seq	202,67,2	chr1	8026308	8026308	tss736	.
738	chr1	8019946	8020446	501	*	14.2194	0.571	0.188	2	Hepatocytes_1._.Rep1	6111	ERRFI1	Intronic	4562	uc057bfu.1	0.3553	911	911	114	0.57397	1.61096e-43	0.581861	0.995121	chr1	8019946	8020446	501	*	ERRFI1	chr1	8026308	8026308	HC1	42.7929	138	738	chr1	8019946	8026308	ERRFI1	138	42.7929	Fibrotic_snATAC-seq	202,67,2	chr1	8026308	8026308	tss738	.
742	chr1	8026069	8026569	501	*	6.20422	0.971	0.933	2	Endothelial_4._.Rep1	10	ERRFI1	Promoter	10	uc057bfu.1	0.7725	916	916	114	0.616825	6.76302e-52	0.961751	0.995121	chr1	8026069	8026569	501	*	ERRFI1	chr1	8026308	8026308	EC4	51.1699	166	742	chr1	8026069	8026569	ERRFI1	166	51.1699	Fibrotic_snATAC-seq	104162166	chr1	8026308	8026308	tss742	.
745	chr1	8070822	8071322	501	*	2.49423	0.53	0.174	2	Fibroblast_1._.Rep2	44763	ERRFI1	Distal	44333	uc057bfu.1	0.3333	924	924	114	0.71555	3.70179e-77	0.478735	0.995121	chr1	8070822	8071322	501	*	ERRFI1	chr1	8026308	8026308	MC1	76.4316	248	745	chr1	8026308	8071322	ERRFI1	248	76.4316	Fibrotic_snATAC-seq	108,61,12	chr1	8026308	8026308	tss745	.
746	chr1	8095981	8096481	501	*	21.3755	0.674	0.269	2	Hepatocytes_1._.Rep1	69922	ERRFI1	Distal	69492	uc057bfu.1	0.3693	931	931	114	0.836151	2.33548e-128	0.64025	0.995121	chr1	8095981	8096481	501	*	ERRFI1	chr1	8026308	8026308	HC1	127.632	414	746	chr1	8026308	8096481	ERRFI1	414	127.632	Fibrotic_snATAC-seq	202,67,2	chr1	8026308	8026308	tss746	.
748	chr1	8170103	8170603	501	*	135.872	0.991	0.966	2	Hepatocytes_1._.Rep1	32075	LINC01714	Distal	32075	uc057bfv.1	0.5868	948	948	114	0.887027	8.69251e-165	0.984864	0.995121	chr1	8170103	8170603	501	*	ERRFI1	chr1	8026308	8026308	HC1	164.061	532	748	chr1	8026308	8170603	ERRFI1	532	164.061	Fibrotic_snATAC-seq	202,67,2	chr1	8026308	8026308	tss748	.
728	chr1	8006851	8007351	501	*	54.335	0.88	0.624	2	Hepatocytes_1._.Rep1	19206	ERRFI1	Intronic	8531	uc057bfu.1	0.4711	896	896	114	0.919287	1.66074e-198	0.771537	0.995121	chr1	8006851	8007351	501	*	ERRFI1	chr1	8026308	8026308	HC1	197.78	642	728	chr1	8006851	8026308	ERRFI1	642	197.78	Fibrotic_snATAC-seq	202,67,2	chr1	8026308	8026308	tss728	.
729	chr1	8007413	8007913	501	*	25.9279	0.721	0.342	2	Hepatocytes_1._.Rep1	18644	ERRFI1	Intronic	7969	uc057bfu.1	0.4351	897	897	114	0.86475	5.16493e-147	0.661999	0.995121	chr1	8007413	8007913	501	*	ERRFI1	chr1	8026308	8026308	HC1	146.287	474	729	chr1	8007413	8026308	ERRFI1	474	146.287	Fibrotic_snATAC-seq	202,67,2	chr1	8026308	8026308	tss729	.
730	chr1	8008195	8008695	501	*	10.5999	0.617	0.246	2	Hepatocytes_2._.Rep1	17862	ERRFI1	Intronic	7187	uc057bfu.1	0.4511	898	898	114	0.914299	1.88693e-192	0.651811	0.995121	chr1	8008195	8008695	501	*	ERRFI1	chr1	8026308	8026308	HC2	191.724	622	730	chr1	8008195	8026308	ERRFI1	622	191.724	Fibrotic_snATAC-seq	255,110,0	chr1	8026308	8026308	tss730	.
731	chr1	8008766	8009266	501	*	23.5273	0.835	0.531	2	Hepatocytes_2._.Rep1	17291	ERRFI1	Intronic	6616	uc057bfu.1	0.499	899	899	114	0.902378	2.33123e-179	0.846948	0.995121	chr1	8008766	8009266	501	*	ERRFI1	chr1	8026308	8026308	HC2	178.632	579	731	chr1	8008766	8026308	ERRFI1	579	178.632	Fibrotic_snATAC-seq	255,110,0	chr1	8026308	8026308	tss731	.
732	chr1	8009283	8009783	501	*	65.4144	0.988	0.951	2	Hepatocytes_2._.Rep1	16774	ERRFI1	Intronic	6099	uc057bfu.1	0.501	900	900	114	0.888307	6.41248e-166	0.965862	0.995121	chr1	8009283	8009783	501	*	ERRFI1	chr1	8026308	8026308	HC2	165.193	536	732	chr1	8009283	8026308	ERRFI1	536	165.193	Fibrotic_snATAC-seq	255,110,0	chr1	8026308	8026308	tss732	.
733	chr1	8011017	8011517	501	*	20.1295	0.797	0.472	2	Hepatocytes_2._.Rep1	15040	ERRFI1	Intronic	4365	uc057bfu.1	0.5309	902	902	114	0.848671	4.75338e-136	0.801985	0.995121	chr1	8011017	8011517	501	*	ERRFI1	chr1	8026308	8026308	HC2	135.323	439	733	chr1	8011017	8026308	ERRFI1	439	135.323	Fibrotic_snATAC-seq	255,110,0	chr1	8026308	8026308	tss733	.
734	chr1	8013471	8013971	501	*	59.3279	0.983	0.932	2	Hepatocytes_2._.Rep1	12586	ERRFI1	Exonic	1911	uc057bfu.1	0.501	904	904	114	0.902296	2.82595e-179	0.971176	0.995121	chr1	8013471	8013971	501	*	ERRFI1	chr1	8026308	8026308	HC2	178.549	579	734	chr1	8013471	8026308	ERRFI1	579	178.549	Fibrotic_snATAC-seq	255,110,0	chr1	8026308	8026308	tss734	.
735	chr1	8014299	8014799	501	*	27.0142	0.867	0.58	2	Hepatocytes_2._.Rep1	11758	ERRFI1	Exonic	1083	uc057bfu.1	0.4611	905	905	114	0.917244	5.58735e-196	0.894533	0.995121	chr1	8014299	8014799	501	*	ERRFI1	chr1	8026308	8026308	HC2	195.253	633	735	chr1	8014299	8026308	ERRFI1	633	195.253	Fibrotic_snATAC-seq	255,110,0	chr1	8026308	8026308	tss735	.
750	chr1	8174752	8175252	501	*	22.8734	0.691	0.284	2	Hepatocytes_1._.Rep1	27426	LINC01714	Distal	27426	uc057bfv.1	0.4591	950	950	114	0.786672	2.55809e-103	0.513986	0.995121	chr1	8174752	8175252	501	*	ERRFI1	chr1	8026308	8026308	HC1	102.592	333	750	chr1	8026308	8175252	ERRFI1	333	102.592	Fibrotic_snATAC-seq	202,67,2	chr1	8026308	8026308	tss750	.
36925	chr15	50234635	50235135	501	*	45.5956	0.845	0.558	2	Hepatocytes_1._.Rep1	31140	HDC	Intronic	10045	uc061ndl.1	0.4232	1559	155403	6433	0.948914	4.27681e-245	0.90101	0.989198	chr15	50234635	50235135	501	*	SLC27A2	chr15	50182196	50182196	HC1	244.369	793	36925	chr15	50182196	50235135	SLC27A2	793	244.369	Fibrotic_snATAC-seq	202,67,2	chr15	50182196	50182196	tss36925	.
751	chr1	8189445	8189945	501	*	2.50928	0.557	0.49	2	Endothelial_4._.Rep1	12733	LINC01714	Distal	12733	uc057bfv.1	0.479	953	953	114	0.658807	1.82942e-61	0.361881	0.995121	chr1	8189445	8189945	501	*	ERRFI1	chr1	8026308	8026308	EC4	60.7377	197	751	chr1	8026308	8189945	ERRFI1	197	60.7377	Fibrotic_snATAC-seq	104162166	chr1	8026308	8026308	tss751	.
739	chr1	8020844	8021344	501	*	15.602	0.595	0.205	2	Hepatocytes_1._.Rep1	5213	ERRFI1	Intronic	5188	uc057bfu.1	0.3234	912	912	114	0.826409	8.28651e-123	0.407099	0.995121	chr1	8020844	8021344	501	*	ERRFI1	chr1	8026308	8026308	HC1	122.082	396	739	chr1	8020844	8026308	ERRFI1	396	122.082	Fibrotic_snATAC-seq	202,67,2	chr1	8026308	8026308	tss739	.
740	chr1	8021680	8022180	501	*	2.50928	0.557	0.49	2	Endothelial_4._.Rep1	4377	ERRFI1	Intronic	4352	uc057bfu.1	0.4212	913	913	114	0.687451	6.20879e-69	0.527934	0.995121	chr1	8021680	8022180	501	*	ERRFI1	chr1	8026308	8026308	EC4	68.207	221	740	chr1	8021680	8026308	ERRFI1	221	68.207	Fibrotic_snATAC-seq	104162166	chr1	8026308	8026308	tss740	.
741	chr1	8023755	8024255	501	*	3.18119	0.071	0.004	2	Cholangiocytes_1._.Rep1	2302	ERRFI1	Intronic	2277	uc057bfu.1	0.4032	914	914	114	0.784075	3.42596e-102	0.309443	0.995121	chr1	8023755	8024255	501	*	ERRFI1	chr1	8026308	8026308	CC1	101.465	329	741	chr1	8023755	8026308	ERRFI1	329	101.465	Fibrotic_snATAC-seq	255,3,99	chr1	8026308	8026308	tss741	.
758	chr1	8217014	8217514	501	*	2.50928	0.557	0.49	2	Endothelial_4._.Rep1	14834	LINC01714	Distal	3264	uc057bfv.1	0.7445	962	962	114	0.547612	5.89987e-39	0.701787	0.995121	chr1	8217014	8217514	501	*	ERRFI1	chr1	8026308	8026308	EC4	38.2292	124	758	chr1	8026308	8217514	ERRFI1	124	38.2292	Fibrotic_snATAC-seq	104162166	chr1	8026308	8026308	tss758	.
36926	chr15	50235662	50236162	501	*	27.4827	0.735	0.359	2	Hepatocytes_1._.Rep1	30113	HDC	Intronic	9018	uc061ndl.1	0.3912	1560	155404	6433	0.948898	4.58475e-245	0.663924	0.989198	chr15	50235662	50236162	501	*	SLC27A2	chr15	50182196	50182196	HC1	244.339	793	36926	chr15	50182196	50236162	SLC27A2	793	244.339	Fibrotic_snATAC-seq	202,67,2	chr15	50182196	50182196	tss36926	.
744	chr1	8028281	8028781	501	*	8.23046	0.965	0.842	2	Fibroblast_1._.Rep2	2222	ERRFI1	Distal	1792	uc057bfu.1	0.3653	918	918	114	0.659472	1.25413e-61	0.719476	0.995121	chr1	8028281	8028781	501	*	ERRFI1	chr1	8026308	8026308	MC1	60.9017	197	744	chr1	8026308	8028781	ERRFI1	197	60.9017	Fibrotic_snATAC-seq	108,61,12	chr1	8026308	8026308	tss744	.
762	chr1	8247156	8247656	501	*	12.1061	0.658	0.281	2	Hepatocytes_2._.Rep1	44976	LINC01714	Distal	26876	uc057bfv.1	0.525	970	970	114	0.864538	7.34976e-147	0.771131	0.995121	chr1	8247156	8247656	501	*	ERRFI1	chr1	8026308	8026308	HC2	146.134	474	762	chr1	8026308	8247656	ERRFI1	474	146.134	Fibrotic_snATAC-seq	255,110,0	chr1	8026308	8026308	tss762	.
764	chr1	8252220	8252720	501	*	30.5799	0.893	0.672	2	Hepatocytes_2._.Rep1	50040	LINC01714	Distal	31940	uc057bfv.1	0.489	972	972	114	0.857459	7.11202e-142	0.861758	0.995121	chr1	8252220	8252720	501	*	ERRFI1	chr1	8026308	8026308	HC2	141.148	458	764	chr1	8026308	8252720	ERRFI1	458	141.148	Fibrotic_snATAC-seq	255,110,0	chr1	8026308	8026308	tss764	.
769	chr1	8260739	8261239	501	*	49.0582	0.86	0.586	2	Hepatocytes_1._.Rep1	56836	SLC45A1	Distal	31273	uc021oer.2	0.4651	978	978	114	0.917095	8.50491e-196	0.833852	0.995121	chr1	8260739	8261239	501	*	ERRFI1	chr1	8026308	8026308	HC1	195.07	633	769	chr1	8026308	8261239	ERRFI1	633	195.07	Fibrotic_snATAC-seq	202,67,2	chr1	8026308	8026308	tss769	.
108416	chr9	35673425	35673925	501	*	20.0558	0.937	0.811	2	Cholangiocytes_2._.Rep1	180	CA9	Promoter	180	uc057jhh.1	0.6008	1752	108091	18703	0.948902	4.50073e-245	0.927327	0.32049	chr9	35673425	35673925	501	*	SPAG8	chr9	35812272	35812272	CC2	244.347	793	108416	chr9	35673425	35812272	SPAG8	793	244.347	Fibrotic_snATAC-seq	255149189	chr9	35812272	35812272	tss108416	.
749	chr1	8174238	8174738	501	*	74.4307	0.936	0.788	2	Hepatocytes_1._.Rep1	27940	LINC01714	Distal	27940	uc057bfv.1	0.4571	949	949	114	0.841712	1.08502e-131	0.850548	0.995121	chr1	8174238	8174738	501	*	ERRFI1	chr1	8026308	8026308	HC1	130.965	425	749	chr1	8026308	8174738	ERRFI1	425	130.965	Fibrotic_snATAC-seq	202,67,2	chr1	8026308	8026308	tss749	.
771	chr1	7967589	7968089	501	*	5.45174	0.532	0.14	2	Hepatocytes_1._.Rep2	13547	PARK7	Intronic	2487	uc057bft.1	0.4431	882	882	115	0.58913	2.43831e-46	0.283437	0.384658	chr1	7967589	7968089	501	*	LINC01714	chr1	8202429	8202429	HC1	45.6129	148	771	chr1	7967589	8202429	LINC01714	148	45.6129	Fibrotic_snATAC-seq	202,67,2	chr1	8202429	8202429	tss771	.
772	chr1	7971027	7971527	501	*	11.1568	0.884	0.642	2	Hepatocytes_1._.Rep2	16985	PARK7	Exonic	5925	uc057bft.1	0.4491	883	883	115	0.608417	3.76102e-50	0.777599	0.384658	chr1	7971027	7971527	501	*	LINC01714	chr1	8202429	8202429	HC1	49.4247	160	772	chr1	7971027	8202429	LINC01714	160	49.4247	Fibrotic_snATAC-seq	202,67,2	chr1	8202429	8202429	tss772	.
752	chr1	8189954	8190454	501	*	85.8244	0.955	0.848	2	Hepatocytes_1._.Rep1	12224	LINC01714	Distal	12224	uc057bfv.1	0.4571	954	954	114	0.922415	1.67784e-202	0.961781	0.995121	chr1	8189954	8190454	501	*	ERRFI1	chr1	8026308	8026308	HC1	201.775	655	752	chr1	8026308	8190454	ERRFI1	655	201.775	Fibrotic_snATAC-seq	202,67,2	chr1	8026308	8026308	tss752	.
753	chr1	8197702	8198202	501	*	36.0633	0.924	0.735	2	Hepatocytes_2._.Rep1	4476	LINC01714	Distal	4476	uc057bfv.1	0.5449	956	956	114	0.848042	1.20231e-135	0.808739	0.995121	chr1	8197702	8198202	501	*	ERRFI1	chr1	8026308	8026308	HC2	134.92	438	753	chr1	8026308	8198202	ERRFI1	438	134.92	Fibrotic_snATAC-seq	255,110,0	chr1	8026308	8026308	tss753	.
754	chr1	8200185	8200685	501	*	10.5999	0.617	0.246	2	Hepatocytes_2._.Rep1	1993	LINC01714	Promoter	1993	uc057bfv.1	0.6068	957	957	114	0.764727	2.92406e-94	0.459663	0.995121	chr1	8200185	8200685	501	*	ERRFI1	chr1	8026308	8026308	HC2	93.534	303	754	chr1	8026308	8200685	ERRFI1	303	93.534	Fibrotic_snATAC-seq	255,110,0	chr1	8026308	8026308	tss754	.
755	chr1	8201179	8201679	501	*	5.02213	0.36	0.068	2	Hepatocytes_2._.Rep1	999	LINC01714	Promoter	999	uc057bfv.1	0.523	958	958	114	0.496492	3.47715e-31	0.559911	0.995121	chr1	8201179	8201679	501	*	ERRFI1	chr1	8026308	8026308	HC2	30.4588	98	755	chr1	8026308	8201679	ERRFI1	98	30.4588	Fibrotic_snATAC-seq	255,110,0	chr1	8026308	8026308	tss755	.
756	chr1	8202061	8202561	501	*	91.6208	0.963	0.868	2	Hepatocytes_1._.Rep1	117	LINC01714	Promoter	117	uc057bfv.1	0.499	959	959	114	0.809517	5.79626e-114	0.977764	0.995121	chr1	8202061	8202561	501	*	ERRFI1	chr1	8026308	8026308	HC1	113.237	367	756	chr1	8026308	8202561	ERRFI1	367	113.237	Fibrotic_snATAC-seq	202,67,2	chr1	8026308	8026308	tss756	.
757	chr1	8203747	8204247	501	*	3.72172	0.237	0.028	2	Hepatocytes_1._.Rep2	1567	LINC01714	Intronic	1567	uc057bfv.1	0.515	960	960	114	0.503809	3.23208e-32	0.350069	0.995121	chr1	8203747	8204247	501	*	ERRFI1	chr1	8026308	8026308	HC1	31.4905	102	757	chr1	8026308	8204247	ERRFI1	102	31.4905	Fibrotic_snATAC-seq	202,67,2	chr1	8026308	8026308	tss757	.
774	chr1	7983436	7983936	501	*	16.8324	0.75	0.37	2	Hepatocytes_2._.Rep1	29394	PARK7	Intronic	702	uc057bft.1	0.5429	886	886	115	0.717663	8.12076e-78	0.562743	0.384658	chr1	7983436	7983936	501	*	LINC01714	chr1	8202429	8202429	HC2	77.0904	250	774	chr1	7983436	8202429	LINC01714	250	77.0904	Fibrotic_snATAC-seq	255,110,0	chr1	8202429	8202429	tss774	.
759	chr1	8238225	8238725	501	*	2.49423	0.53	0.174	2	Fibroblast_1._.Rep2	36045	LINC01714	Distal	17945	uc057bfv.1	0.4351	966	966	114	0.472634	5.44683e-28	0.290075	0.995121	chr1	8238225	8238725	501	*	ERRFI1	chr1	8026308	8026308	MC1	27.2639	88	759	chr1	8026308	8238725	ERRFI1	88	27.2639	Fibrotic_snATAC-seq	108,61,12	chr1	8026308	8026308	tss759	.
108752	chr9	72154589	72155089	501	*	20.1295	0.797	0.472	2	Hepatocytes_2._.Rep1	40243	GDA	Intronic	5363	uc009wgp.1	0.4172	2419	108758	18781	0.948943	3.73736e-245	0.817663	0.979042	chr9	72154589	72155089	501	*	GDA	chr9	72114595	72114595	HC2	244.427	793	108752	chr9	72114595	72155089	GDA	793	244.427	Fibrotic_snATAC-seq	255,110,0	chr9	72114595	72114595	tss108752	.
761	chr1	8239615	8240115	501	*	50.4214	0.918	0.749	2	Cholangiocytes_1._.Rep1	37435	LINC01714	Distal	19335	uc057bfv.1	0.5529	968	968	114	0.789694	1.19232e-104	0.944459	0.995121	chr1	8239615	8240115	501	*	ERRFI1	chr1	8026308	8026308	CC1	103.924	337	761	chr1	8026308	8240115	ERRFI1	337	103.924	Fibrotic_snATAC-seq	255,3,99	chr1	8026308	8026308	tss761	.
775	chr1	8001670	8002170	501	*	49.4028	0.968	0.881	2	Hepatocytes_2._.Rep1	24387	ERRFI1	Distal	13712	uc057bfu.1	0.525	890	890	115	0.678494	1.65856e-66	0.922263	0.384658	chr1	8001670	8002170	501	*	LINC01714	chr1	8202429	8202429	HC2	65.7803	213	775	chr1	8001670	8202429	LINC01714	213	65.7803	Fibrotic_snATAC-seq	255,110,0	chr1	8202429	8202429	tss775	.
19042	chr11	58765007	58765507	501	*	16.8324	0.75	0.37	2	Hepatocytes_2._.Rep1	33282	GLYAT	Distal	33282	uc001gzd.5	0.3313	3513	127575	3338	0.948785	7.73374e-245	0.610814	0.949771	chr11	58765007	58765507	501	*	GLYAT	chr11	58731974	58731974	HC2	244.112	792	19042	chr11	58731974	58765507	GLYAT	792	244.112	Fibrotic_snATAC-seq	255,110,0	chr11	58731974	58731974	tss19042	.
776	chr1	8002261	8002761	501	*	13.1349	0.961	0.854	2	Hepatocytes_2._.Rep2	23796	ERRFI1	Distal	13121	uc057bfu.1	0.477	891	891	115	0.654091	2.59382e-60	0.925908	0.384658	chr1	8002261	8002761	501	*	LINC01714	chr1	8202429	8202429	HC2	59.5861	193	776	chr1	8002261	8202429	LINC01714	193	59.5861	Fibrotic_snATAC-seq	255,110,0	chr1	8202429	8202429	tss776	.
765	chr1	8255668	8256168	501	*	12.1256	0.832	0.573	2	Cholangiocytes_2._.Rep2	53488	LINC01714	Distal	35388	uc057bfv.1	0.4212	973	973	114	0.873062	2.98637e-153	0.660961	0.995121	chr1	8255668	8256168	501	*	ERRFI1	chr1	8026308	8026308	CC2	152.525	495	765	chr1	8026308	8256168	ERRFI1	495	152.525	Fibrotic_snATAC-seq	255149189	chr1	8026308	8026308	tss765	.
766	chr1	8258912	8259412	501	*	125.021	0.998	0.993	2	Cholangiocytes_1._.Rep1	56732	LINC01714	Distal	33100	uc057bfv.1	0.4012	975	975	114	0.712406	3.45165e-76	0.997533	0.995121	chr1	8258912	8259412	501	*	ERRFI1	chr1	8026308	8026308	CC1	75.462	245	766	chr1	8026308	8259412	ERRFI1	245	75.462	Fibrotic_snATAC-seq	255,3,99	chr1	8026308	8026308	tss766	.
41179	chr16	29943915	29944415	501	*	22.2918	0.954	0.861	2	Cholangiocytes_2._.Rep1	3279	TMEM219	Intronic	3279	uc061pje.1	0.495	2230	162079	7193	0.948712	1.08345e-244	0.783229	0.573925	chr16	29943915	29944415	501	*	ASPHD1	chr16	29900375	29900375	CC2	243.965	792	41179	chr16	29900375	29944415	ASPHD1	792	243.965	Fibrotic_snATAC-seq	255149189	chr16	29900375	29900375	tss41179	.
768	chr1	8260097	8260597	501	*	2.51308	0.566	0.482	2	Endothelial_5._.Rep2	57478	SLC45A1	Distal	31915	uc021oer.2	0.3932	977	977	114	0.772309	2.8312e-97	0.298388	0.995121	chr1	8260097	8260597	501	*	ERRFI1	chr1	8026308	8026308	EC5	96.548	313	768	chr1	8026308	8260597	ERRFI1	313	96.548	Fibrotic_snATAC-seq	24188132	chr1	8026308	8026308	tss768	.
777	chr1	8006135	8006635	501	*	9.17379	0.875	0.613	2	Hepatocytes_2._.Rep2	19922	ERRFI1	Intronic	9247	uc057bfu.1	0.4611	895	895	115	0.696483	1.79613e-71	0.761706	0.384658	chr1	8006135	8006635	501	*	LINC01714	chr1	8202429	8202429	HC2	70.7457	229	777	chr1	8006135	8202429	LINC01714	229	70.7457	Fibrotic_snATAC-seq	255,110,0	chr1	8202429	8202429	tss777	.
770	chr1	8263149	8263649	501	*	17.3384	0.971	0.895	2	Hepatocytes_1._.Rep2	54426	SLC45A1	Distal	28863	uc021oer.2	0.477	979	979	114	0.910048	1.42405e-187	0.826828	0.995121	chr1	8263149	8263649	501	*	ERRFI1	chr1	8026308	8026308	HC1	186.846	606	770	chr1	8026308	8263649	ERRFI1	606	186.846	Fibrotic_snATAC-seq	202,67,2	chr1	8026308	8026308	tss770	.
788	chr1	8014863	8015363	501	*	10.377	0.993	0.98	2	Endothelial_4._.Rep2	11194	ERRFI1	Exonic	519	uc057bfu.1	0.3832	906	906	115	0.464964	5.13451e-27	0.698057	0.384658	chr1	8014863	8015363	501	*	LINC01714	chr1	8202429	8202429	EC4	26.2895	85	788	chr1	8014863	8202429	LINC01714	85	26.2895	Fibrotic_snATAC-seq	104162166	chr1	8202429	8202429	tss788	.
790	chr1	8017070	8017570	501	*	11.5385	0.515	0.111	2	Hepatocytes_1._.Rep1	8987	ERRFI1	Intronic	1686	uc057bfu.1	0.3034	909	909	115	0.465049	5.01064e-27	0.382151	0.384658	chr1	8017070	8017570	501	*	LINC01714	chr1	8202429	8202429	HC1	26.3001	85	790	chr1	8017070	8202429	LINC01714	85	26.3001	Fibrotic_snATAC-seq	202,67,2	chr1	8202429	8202429	tss790	.
773	chr1	7975183	7975683	501	*	10.9343	0.989	0.937	2	Endothelial_3._.Rep2	21141	PARK7	Intronic	7549	uc057bft.1	0.4611	884	884	115	0.627168	4.07166e-54	0.736281	0.384658	chr1	7975183	7975683	501	*	LINC01714	chr1	8202429	8202429	EC3	53.3902	173	773	chr1	7975183	8202429	LINC01714	173	53.3902	Fibrotic_snATAC-seq	46150231	chr1	8202429	8202429	tss773	.
796	chr1	8094865	8095365	501	*	6.68215	0.949	0.781	2	Endothelial_1._.Rep2	68806	ERRFI1	Distal	68376	uc057bfu.1	0.4551	930	930	115	0.547371	6.46659e-39	0.586303	0.384658	chr1	8094865	8095365	501	*	LINC01714	chr1	8202429	8202429	EC1	38.1893	123	796	chr1	8094865	8202429	LINC01714	123	38.1893	Fibrotic_snATAC-seq	20,63,151	chr1	8202429	8202429	tss796	.
797	chr1	8095981	8096481	501	*	21.3755	0.674	0.269	2	Hepatocytes_1._.Rep1	69922	ERRFI1	Distal	69492	uc057bfu.1	0.3693	931	931	115	0.591571	8.29092e-47	0.64025	0.384658	chr1	8095981	8096481	501	*	LINC01714	chr1	8202429	8202429	HC1	46.0814	149	797	chr1	8095981	8202429	LINC01714	149	46.0814	Fibrotic_snATAC-seq	202,67,2	chr1	8202429	8202429	tss797	.
802	chr1	8217014	8217514	501	*	2.50928	0.557	0.49	2	Endothelial_4._.Rep1	14834	LINC01714	Distal	3264	uc057bfv.1	0.7445	962	962	115	0.668487	6.77823e-64	0.701787	0.384658	chr1	8217014	8217514	501	*	LINC01714	chr1	8202429	8202429	EC4	63.1689	205	802	chr1	8202429	8217514	LINC01714	205	63.1689	Fibrotic_snATAC-seq	104162166	chr1	8202429	8202429	tss802	.
48223	chr17	44001372	44001872	501	*	109.375	0.979	0.921	2	Hepatocytes_1._.Rep1	2846	PYY	Intronic	2846	uc061snh.1	0.5629	3992	170007	8305	0.948749	9.13846e-245	0.954631	0.632716	chr17	44001372	44001872	501	*	PYY	chr17	44004469	44004469	HC1	244.039	792	48223	chr17	44001372	44004469	PYY	792	244.039	Fibrotic_snATAC-seq	202,67,2	chr17	44004469	44004469	tss48223	.
778	chr1	8006851	8007351	501	*	54.335	0.88	0.624	2	Hepatocytes_1._.Rep1	19206	ERRFI1	Intronic	8531	uc057bfu.1	0.4711	896	896	115	0.655138	1.4449e-60	0.771537	0.384658	chr1	8006851	8007351	501	*	LINC01714	chr1	8202429	8202429	HC1	59.8402	194	778	chr1	8006851	8202429	LINC01714	194	59.8402	Fibrotic_snATAC-seq	202,67,2	chr1	8202429	8202429	tss778	.
779	chr1	8007413	8007913	501	*	25.9279	0.721	0.342	2	Hepatocytes_1._.Rep1	18644	ERRFI1	Intronic	7969	uc057bfu.1	0.4351	897	897	115	0.652178	7.50475e-60	0.661999	0.384658	chr1	8007413	8007913	501	*	LINC01714	chr1	8202429	8202429	HC1	59.1247	191	779	chr1	8007413	8202429	LINC01714	191	59.1247	Fibrotic_snATAC-seq	202,67,2	chr1	8202429	8202429	tss779	.
780	chr1	8008195	8008695	501	*	10.5999	0.617	0.246	2	Hepatocytes_2._.Rep1	17862	ERRFI1	Intronic	7187	uc057bfu.1	0.4511	898	898	115	0.638038	1.52606e-56	0.651811	0.384658	chr1	8008195	8008695	501	*	LINC01714	chr1	8202429	8202429	HC2	55.8164	181	780	chr1	8008195	8202429	LINC01714	181	55.8164	Fibrotic_snATAC-seq	255,110,0	chr1	8202429	8202429	tss780	.
781	chr1	8008766	8009266	501	*	23.5273	0.835	0.531	2	Hepatocytes_2._.Rep1	17291	ERRFI1	Intronic	6616	uc057bfu.1	0.499	899	899	115	0.680624	4.47431e-67	0.846948	0.384658	chr1	8008766	8009266	501	*	LINC01714	chr1	8202429	8202429	HC2	66.3493	215	781	chr1	8008766	8202429	LINC01714	215	66.3493	Fibrotic_snATAC-seq	255,110,0	chr1	8202429	8202429	tss781	.
782	chr1	8009283	8009783	501	*	65.4144	0.988	0.951	2	Hepatocytes_2._.Rep1	16774	ERRFI1	Intronic	6099	uc057bfu.1	0.501	900	900	115	0.708276	6.19795e-75	0.965862	0.384658	chr1	8009283	8009783	501	*	LINC01714	chr1	8202429	8202429	HC2	74.2078	240	782	chr1	8009283	8202429	LINC01714	240	74.2078	Fibrotic_snATAC-seq	255,110,0	chr1	8202429	8202429	tss782	.
783	chr1	8009914	8010414	501	*	62.0662	0.957	0.845	2	Endothelial_1._.Rep1	16143	ERRFI1	Intronic	5468	uc057bfu.1	0.487	901	901	115	0.806744	1.34913e-112	0.945802	0.384658	chr1	8009914	8010414	501	*	LINC01714	chr1	8202429	8202429	EC1	111.87	363	783	chr1	8009914	8202429	LINC01714	363	111.87	Fibrotic_snATAC-seq	20,63,151	chr1	8202429	8202429	tss783	.
784	chr1	8011017	8011517	501	*	20.1295	0.797	0.472	2	Hepatocytes_2._.Rep1	15040	ERRFI1	Intronic	4365	uc057bfu.1	0.5309	902	902	115	0.666978	1.6454e-63	0.801985	0.384658	chr1	8011017	8011517	501	*	LINC01714	chr1	8202429	8202429	HC2	62.7837	203	784	chr1	8011017	8202429	LINC01714	203	62.7837	Fibrotic_snATAC-seq	255,110,0	chr1	8202429	8202429	tss784	.
785	chr1	8011863	8012363	501	*	2.50928	0.557	0.49	2	Endothelial_4._.Rep1	14194	ERRFI1	Exonic	3519	uc057bfu.1	0.3613	903	903	115	0.564551	7.68301e-42	0.770299	0.384658	chr1	8011863	8012363	501	*	LINC01714	chr1	8202429	8202429	EC4	41.1145	133	785	chr1	8011863	8202429	LINC01714	133	41.1145	Fibrotic_snATAC-seq	104162166	chr1	8202429	8202429	tss785	.
786	chr1	8013471	8013971	501	*	59.3279	0.983	0.932	2	Hepatocytes_2._.Rep1	12586	ERRFI1	Exonic	1911	uc057bfu.1	0.501	904	904	115	0.691517	4.58884e-70	0.971176	0.384658	chr1	8013471	8013971	501	*	LINC01714	chr1	8202429	8202429	HC2	69.3383	225	786	chr1	8013471	8202429	LINC01714	225	69.3383	Fibrotic_snATAC-seq	255,110,0	chr1	8202429	8202429	tss786	.
787	chr1	8014299	8014799	501	*	27.0142	0.867	0.58	2	Hepatocytes_2._.Rep1	11758	ERRFI1	Exonic	1083	uc057bfu.1	0.4611	905	905	115	0.685794	1.77242e-68	0.894533	0.384658	chr1	8014299	8014799	501	*	LINC01714	chr1	8202429	8202429	HC2	67.7514	219	787	chr1	8014299	8202429	LINC01714	219	67.7514	Fibrotic_snATAC-seq	255,110,0	chr1	8202429	8202429	tss787	.
805	chr1	8247156	8247656	501	*	12.1061	0.658	0.281	2	Hepatocytes_2._.Rep1	44976	LINC01714	Distal	26876	uc057bfv.1	0.525	970	970	115	0.704208	1.01418e-73	0.771131	0.384658	chr1	8247156	8247656	501	*	LINC01714	chr1	8202429	8202429	HC2	72.9939	236	805	chr1	8202429	8247656	LINC01714	236	72.9939	Fibrotic_snATAC-seq	255,110,0	chr1	8202429	8202429	tss805	.
789	chr1	8016481	8016981	501	*	15.4226	0.658	0.366	2	Endothelial_1._.Rep1	9576	ERRFI1	Intronic	1097	uc057bfu.1	0.3872	908	908	115	0.669517	3.69137e-64	0.58882	0.384658	chr1	8016481	8016981	501	*	LINC01714	chr1	8202429	8202429	EC1	63.4328	205	789	chr1	8016481	8202429	LINC01714	205	63.4328	Fibrotic_snATAC-seq	20,63,151	chr1	8202429	8202429	tss789	.
806	chr1	8252220	8252720	501	*	30.5799	0.893	0.672	2	Hepatocytes_2._.Rep1	50040	LINC01714	Distal	31940	uc057bfv.1	0.489	972	972	115	0.672135	7.78034e-65	0.861758	0.384658	chr1	8252220	8252720	501	*	LINC01714	chr1	8202429	8202429	HC2	64.109	208	806	chr1	8202429	8252720	LINC01714	208	64.109	Fibrotic_snATAC-seq	255,110,0	chr1	8202429	8202429	tss806	.
791	chr1	8020844	8021344	501	*	15.602	0.595	0.205	2	Hepatocytes_1._.Rep1	5213	ERRFI1	Intronic	5188	uc057bfu.1	0.3234	912	912	115	0.602128	7.03389e-49	0.407099	0.384658	chr1	8020844	8021344	501	*	LINC01714	chr1	8202429	8202429	HC1	48.1528	156	791	chr1	8020844	8202429	LINC01714	156	48.1528	Fibrotic_snATAC-seq	202,67,2	chr1	8202429	8202429	tss791	.
792	chr1	8023755	8024255	501	*	3.18119	0.071	0.004	2	Cholangiocytes_1._.Rep1	2302	ERRFI1	Intronic	2277	uc057bfu.1	0.4032	914	914	115	0.663257	1.4323e-62	0.309443	0.384658	chr1	8023755	8024255	501	*	LINC01714	chr1	8202429	8202429	CC1	61.844	200	792	chr1	8023755	8202429	LINC01714	200	61.844	Fibrotic_snATAC-seq	255,3,99	chr1	8202429	8202429	tss792	.
107639	chr9	4596052	4596552	501	*	103.4	0.975	0.909	2	Hepatocytes_1._.Rep1	66012	PLPP6	Intronic	23966	uc001dum.3	0.4591	349	106688	18546	0.948626	1.60727e-244	0.991377	0.960872	chr9	4596052	4596552	501	*	RCL1	chr9	4792869	4792869	HC1	243.794	791	107639	chr9	4596052	4792869	RCL1	791	243.794	Fibrotic_snATAC-seq	202,67,2	chr9	4792869	4792869	tss107639	.
794	chr1	8028281	8028781	501	*	8.23046	0.965	0.842	2	Fibroblast_1._.Rep2	2222	ERRFI1	Distal	1792	uc057bfu.1	0.3653	918	918	115	0.450629	2.9246e-25	0.719476	0.384658	chr1	8028281	8028781	501	*	LINC01714	chr1	8202429	8202429	MC1	24.5339	79	794	chr1	8028281	8202429	LINC01714	79	24.5339	Fibrotic_snATAC-seq	108,61,12	chr1	8202429	8202429	tss794	.
795	chr1	8082984	8083484	501	*	40.3085	0.884	0.583	2	Endothelial_1._.Rep1	56925	ERRFI1	Distal	56495	uc057bfu.1	0.3912	927	927	115	0.57249	2.98091e-43	0.747502	0.384658	chr1	8082984	8083484	501	*	LINC01714	chr1	8202429	8202429	EC1	42.5257	138	795	chr1	8082984	8202429	LINC01714	138	42.5257	Fibrotic_snATAC-seq	20,63,151	chr1	8202429	8202429	tss795	.
809	chr1	8260739	8261239	501	*	49.0582	0.86	0.586	2	Hepatocytes_1._.Rep1	56836	SLC45A1	Distal	31273	uc021oer.2	0.4651	978	978	115	0.643045	1.07642e-57	0.833852	0.384658	chr1	8260739	8261239	501	*	LINC01714	chr1	8202429	8202429	HC1	56.968	184	809	chr1	8202429	8261239	LINC01714	184	56.968	Fibrotic_snATAC-seq	202,67,2	chr1	8202429	8202429	tss809	.
814	chr1	8370499	8370999	501	*	52.5652	0.874	0.612	2	Hepatocytes_1._.Rep1	52922	SLC45A1	Intronic	5910	uc021oer.2	0.4351	999	999	115	0.472425	5.7956e-28	0.795428	0.384658	chr1	8370499	8370999	501	*	LINC01714	chr1	8202429	8202429	HC1	27.2369	88	814	chr1	8202429	8370999	LINC01714	88	27.2369	Fibrotic_snATAC-seq	202,67,2	chr1	8202429	8202429	tss814	.
95840	chr6	43297951	43298451	501	*	115.406	0.983	0.939	2	Hepatocytes_1._.Rep1	2506	SLC22A7	Intronic	59	uc010obg.3	0.6248	4101	81653	16382	0.948505	2.80146e-244	0.967732	0.92264	chr6	43297951	43298451	501	*	SLC22A7	chr6	43295694	43295694	HC1	243.553	790	95840	chr6	43295694	43298451	SLC22A7	790	243.553	Fibrotic_snATAC-seq	202,67,2	chr6	43295694	43295694	tss95840	.
799	chr1	8189954	8190454	501	*	85.8244	0.955	0.848	2	Hepatocytes_1._.Rep1	12224	LINC01714	Distal	12224	uc057bfv.1	0.4571	954	954	115	0.677126	3.82523e-66	0.961781	0.384658	chr1	8189954	8190454	501	*	LINC01714	chr1	8202429	8202429	HC1	65.4173	212	799	chr1	8189954	8202429	LINC01714	212	65.4173	Fibrotic_snATAC-seq	202,67,2	chr1	8202429	8202429	tss799	.
800	chr1	8200185	8200685	501	*	10.5999	0.617	0.246	2	Hepatocytes_2._.Rep1	1993	LINC01714	Promoter	1993	uc057bfv.1	0.6068	957	957	115	0.498295	1.9463e-31	0.459663	0.384658	chr1	8200185	8200685	501	*	LINC01714	chr1	8202429	8202429	HC2	30.7108	99	800	chr1	8200185	8202429	LINC01714	99	30.7108	Fibrotic_snATAC-seq	255,110,0	chr1	8202429	8202429	tss800	.
801	chr1	8202061	8202561	501	*	91.6208	0.963	0.868	2	Hepatocytes_1._.Rep1	117	LINC01714	Promoter	117	uc057bfv.1	0.499	959	959	115	0.53545	5.53318e-37	0.977764	0.384658	chr1	8202061	8202561	501	*	LINC01714	chr1	8202429	8202429	HC1	36.257	117	801	chr1	8202061	8202561	LINC01714	117	36.257	Fibrotic_snATAC-seq	202,67,2	chr1	8202429	8202429	tss801	.
818	chr1	8070822	8071322	501	*	2.49423	0.53	0.174	2	Fibroblast_1._.Rep2	44763	ERRFI1	Distal	44333	uc057bfu.1	0.3333	924	924	116	0.632519	2.67419e-55	0.478735	0.373307	chr1	8070822	8071322	501	*	SLC45A1	chr1	8317826	8317826	MC1	54.5728	177	818	chr1	8070822	8317826	SLC45A1	177	54.5728	Fibrotic_snATAC-seq	108,61,12	chr1	8317826	8317826	tss818	.
100463	chr7	51328386	51328886	501	*	23.3284	0.974	0.914	2	Cholangiocytes_2._.Rep2	11817	COBL	Distal	11817	uc057esy.1	0.4411	3597	92262	17212	0.948392	4.69242e-244	0.944429	0.989048	chr7	51328386	51328886	501	*	COBL	chr7	51316818	51316818	CC2	243.329	790	100463	chr7	51316818	51328886	COBL	790	243.329	Fibrotic_snATAC-seq	255149189	chr7	51316818	51316818	tss100463	.
804	chr1	8241545	8242045	501	*	4.38609	0.925	0.824	2	Endothelial_4._.Rep2	39365	LINC01714	Distal	21265	uc057bfv.1	0.521	969	969	115	0.571921	3.77423e-43	0.794946	0.384658	chr1	8241545	8242045	501	*	LINC01714	chr1	8202429	8202429	EC4	42.4232	137	804	chr1	8202429	8242045	LINC01714	137	42.4232	Fibrotic_snATAC-seq	104162166	chr1	8202429	8202429	tss804	.
819	chr1	8095981	8096481	501	*	21.3755	0.674	0.269	2	Hepatocytes_1._.Rep1	69922	ERRFI1	Distal	69492	uc057bfu.1	0.3693	931	931	116	0.655671	1.07246e-60	0.64025	0.373307	chr1	8095981	8096481	501	*	SLC45A1	chr1	8317826	8317826	HC1	59.9696	194	819	chr1	8095981	8317826	SLC45A1	194	59.9696	Fibrotic_snATAC-seq	202,67,2	chr1	8317826	8317826	tss819	.
821	chr1	8133574	8134074	501	*	46.1003	0.928	0.665	2	Fibroblast_1._.Rep1	68604	LINC01714	Distal	68604	uc057bfv.1	0.3693	940	940	116	0.635184	6.76113e-56	0.663503	0.373307	chr1	8133574	8134074	501	*	SLC45A1	chr1	8317826	8317826	MC1	55.17	179	821	chr1	8133574	8317826	SLC45A1	179	55.17	Fibrotic_snATAC-seq	108,61,12	chr1	8317826	8317826	tss821	.
22626	chr11	111839983	111840483	501	*	115.406	0.983	0.939	2	Hepatocytes_1._.Rep1	38701	C11orf1	Intronic	1927	uc009xfb.3	0.3892	7639	131701	3877	0.948242	9.31719e-244	0.912642	0.959478	chr11	111839983	111840483	501	*	BCO2	chr11	112086903	112086903	HC1	243.031	789	22626	chr11	111839983	112086903	BCO2	789	243.031	Fibrotic_snATAC-seq	202,67,2	chr11	112086903	112086903	tss22626	.
808	chr1	8260097	8260597	501	*	2.51308	0.566	0.482	2	Endothelial_5._.Rep2	57478	SLC45A1	Distal	31915	uc021oer.2	0.3932	977	977	115	0.543526	2.76958e-38	0.298388	0.384658	chr1	8260097	8260597	501	*	LINC01714	chr1	8202429	8202429	EC5	37.5576	121	808	chr1	8202429	8260597	LINC01714	121	37.5576	Fibrotic_snATAC-seq	24188132	chr1	8202429	8202429	tss808	.
823	chr1	8170103	8170603	501	*	135.872	0.991	0.966	2	Hepatocytes_1._.Rep1	32075	LINC01714	Distal	32075	uc057bfv.1	0.5868	948	948	116	0.554689	3.85037e-40	0.984864	0.373307	chr1	8170103	8170603	501	*	SLC45A1	chr1	8317826	8317826	HC1	39.4145	127	823	chr1	8170103	8317826	SLC45A1	127	39.4145	Fibrotic_snATAC-seq	202,67,2	chr1	8317826	8317826	tss823	.
810	chr1	8263149	8263649	501	*	17.3384	0.971	0.895	2	Hepatocytes_1._.Rep2	54426	SLC45A1	Distal	28863	uc021oer.2	0.477	979	979	115	0.661525	3.8827e-62	0.826828	0.384658	chr1	8263149	8263649	501	*	LINC01714	chr1	8202429	8202429	HC1	61.4109	199	810	chr1	8202429	8263649	LINC01714	199	61.4109	Fibrotic_snATAC-seq	202,67,2	chr1	8202429	8202429	tss810	.
811	chr1	8312803	8313303	501	*	91.6208	0.963	0.868	2	Hepatocytes_1._.Rep1	4772	SLC45A1	Distal	4772	uc021oer.2	0.487	984	984	115	0.594332	2.4245e-47	0.89159	0.384658	chr1	8312803	8313303	501	*	LINC01714	chr1	8202429	8202429	HC1	46.6154	151	811	chr1	8202429	8313303	LINC01714	151	46.6154	Fibrotic_snATAC-seq	202,67,2	chr1	8202429	8202429	tss811	.
812	chr1	8314228	8314728	501	*	6.20422	0.971	0.933	2	Endothelial_4._.Rep1	3347	SLC45A1	Distal	3347	uc021oer.2	0.517	986	986	115	0.547934	5.21989e-39	0.849039	0.384658	chr1	8314228	8314728	501	*	LINC01714	chr1	8202429	8202429	EC4	38.2823	124	812	chr1	8202429	8314728	LINC01714	124	38.2823	Fibrotic_snATAC-seq	104162166	chr1	8202429	8202429	tss812	.
813	chr1	8348940	8349440	501	*	2.44512	0.563	0.134	2	Kupffer-cells_2._.Rep2	31363	SLC45A1	Distal	5891	uc021oer.2	0.5928	990	990	115	0.505084	2.12319e-32	0.445644	0.384658	chr1	8348940	8349440	501	*	LINC01714	chr1	8202429	8202429	MP2	31.673	102	813	chr1	8202429	8349440	LINC01714	102	31.673	Fibrotic_snATAC-seq	158,71,191	chr1	8202429	8202429	tss813	.
824	chr1	8189445	8189945	501	*	2.50928	0.557	0.49	2	Endothelial_4._.Rep1	12733	LINC01714	Distal	12733	uc057bfv.1	0.479	953	953	116	0.486443	8.27531e-30	0.361881	0.373307	chr1	8189445	8189945	501	*	SLC45A1	chr1	8317826	8317826	EC4	29.0822	94	824	chr1	8189445	8317826	SLC45A1	94	29.0822	Fibrotic_snATAC-seq	104162166	chr1	8317826	8317826	tss824	.
815	chr1	8408216	8408716	501	*	8.82506	0.977	0.891	2	Endothelial_1._.Rep2	16178	RERE-AS1	Intronic	14952	uc001agi.4	0.4491	1013	1013	115	0.45471	9.44213e-26	0.912532	0.384658	chr1	8408216	8408716	501	*	LINC01714	chr1	8202429	8202429	EC1	25.0249	81	815	chr1	8202429	8408716	LINC01714	81	25.0249	Fibrotic_snATAC-seq	20,63,151	chr1	8202429	8202429	tss815	.
816	chr1	8415435	8415935	501	*	6.5773	0.354	0.06	2	Hepatocytes_1._.Rep1	8959	RERE-AS1	Intronic	7733	uc001agi.4	0.4032	1016	1016	115	0.575168	9.7607e-44	0.351027	0.384658	chr1	8415435	8415935	501	*	LINC01714	chr1	8202429	8202429	HC1	43.0105	139	816	chr1	8202429	8415935	LINC01714	139	43.0105	Fibrotic_snATAC-seq	202,67,2	chr1	8202429	8202429	tss816	.
817	chr1	8420211	8420711	501	*	78.198	0.943	0.805	2	Hepatocytes_1._.Rep1	4183	RERE-AS1	Intronic	2957	uc001agi.4	0.4092	1019	1019	115	0.55232	9.67362e-40	0.903422	0.384658	chr1	8420211	8420711	501	*	LINC01714	chr1	8202429	8202429	HC1	39.0144	126	817	chr1	8202429	8420711	LINC01714	126	39.0144	Fibrotic_snATAC-seq	202,67,2	chr1	8202429	8202429	tss817	.
829	chr1	8247156	8247656	501	*	12.1061	0.658	0.281	2	Hepatocytes_2._.Rep1	44976	LINC01714	Distal	26876	uc057bfv.1	0.525	970	970	116	0.657637	3.54735e-61	0.771131	0.373307	chr1	8247156	8247656	501	*	SLC45A1	chr1	8317826	8317826	HC2	60.4501	196	829	chr1	8247156	8317826	SLC45A1	196	60.4501	Fibrotic_snATAC-seq	255,110,0	chr1	8317826	8317826	tss829	.
831	chr1	8252220	8252720	501	*	30.5799	0.893	0.672	2	Hepatocytes_2._.Rep1	50040	LINC01714	Distal	31940	uc057bfv.1	0.489	972	972	116	0.581645	6.28434e-45	0.861758	0.373307	chr1	8252220	8252720	501	*	SLC45A1	chr1	8317826	8317826	HC2	44.2017	143	831	chr1	8252220	8317826	SLC45A1	143	44.2017	Fibrotic_snATAC-seq	255,110,0	chr1	8317826	8317826	tss831	.
820	chr1	8116845	8117345	501	*	58.3534	0.959	0.811	2	Fibroblast_1._.Rep1	85333	LINC01714	Distal	85333	uc057bfv.1	0.4331	935	935	116	0.762541	2.05817e-93	0.940964	0.373307	chr1	8116845	8117345	501	*	SLC45A1	chr1	8317826	8317826	MC1	92.6865	300	820	chr1	8116845	8317826	SLC45A1	300	92.6865	Fibrotic_snATAC-seq	108,61,12	chr1	8317826	8317826	tss820	.
834	chr1	8260739	8261239	501	*	49.0582	0.86	0.586	2	Hepatocytes_1._.Rep1	56836	SLC45A1	Distal	31273	uc021oer.2	0.4651	978	978	116	0.655698	1.05638e-60	0.833852	0.373307	chr1	8260739	8261239	501	*	SLC45A1	chr1	8317826	8317826	HC1	59.9762	194	834	chr1	8260739	8317826	SLC45A1	194	59.9762	Fibrotic_snATAC-seq	202,67,2	chr1	8317826	8317826	tss834	.
37284	chr15	58138040	58138540	501	*	61.5136	0.904	0.696	2	Hepatocytes_1._.Rep1	120	AQP9	Exonic	26	uc061ngc.1	0.4112	2121	155965	6483	0.948116	1.64431e-243	0.900729	0.955994	chr15	58138040	58138540	501	*	AQP9	chr15	58138169	58138169	HC1	242.784	788	37284	chr15	58138040	58138540	AQP9	788	242.784	Fibrotic_snATAC-seq	202,67,2	chr15	58138169	58138169	tss37284	.
101413	chr7	95578522	95579022	501	*	89.6813	0.96	0.861	2	Hepatocytes_1._.Rep1	17718	PDK4	Distal	8772	uc057fdf.1	0.3912	5355	94020	17380	0.948224	1.01315e-243	0.887243	0.786738	chr7	95578522	95579022	501	*	ASB4	chr7	95478444	95478444	HC1	242.994	788	101413	chr7	95478444	95579022	ASB4	788	242.994	Fibrotic_snATAC-seq	202,67,2	chr7	95478444	95478444	tss101413	.
838	chr1	8370499	8370999	501	*	52.5652	0.874	0.612	2	Hepatocytes_1._.Rep1	52922	SLC45A1	Intronic	5910	uc021oer.2	0.4351	999	999	116	0.501477	6.93335e-32	0.795428	0.373307	chr1	8370499	8370999	501	*	SLC45A1	chr1	8317826	8317826	HC1	31.1591	101	838	chr1	8317826	8370999	SLC45A1	101	31.1591	Fibrotic_snATAC-seq	202,67,2	chr1	8317826	8317826	tss838	.
825	chr1	8189954	8190454	501	*	85.8244	0.955	0.848	2	Hepatocytes_1._.Rep1	12224	LINC01714	Distal	12224	uc057bfv.1	0.4571	954	954	116	0.655847	9.71592e-61	0.961781	0.373307	chr1	8189954	8190454	501	*	SLC45A1	chr1	8317826	8317826	HC1	60.0125	194	825	chr1	8189954	8317826	SLC45A1	194	60.0125	Fibrotic_snATAC-seq	202,67,2	chr1	8317826	8317826	tss825	.
826	chr1	8202061	8202561	501	*	91.6208	0.963	0.868	2	Hepatocytes_1._.Rep1	117	LINC01714	Promoter	117	uc057bfv.1	0.499	959	959	116	0.822242	1.53708e-120	0.977764	0.373307	chr1	8202061	8202561	501	*	SLC45A1	chr1	8317826	8317826	HC1	119.813	389	826	chr1	8202061	8317826	SLC45A1	389	119.813	Fibrotic_snATAC-seq	202,67,2	chr1	8317826	8317826	tss826	.
100780	chr7	73832088	73832588	501	*	52.5255	0.925	0.771	2	Cholangiocytes_1._.Rep1	1474	CLDN4	Exonic	1474	uc057ews.1	0.6148	4276	92941	17275	0.947787	7.2782e-243	0.896087	0.481332	chr7	73832088	73832588	501	*	CLDN4	chr7	73830863	73830863	CC1	242.138	786	100780	chr7	73830863	73832588	CLDN4	786	242.138	Fibrotic_snATAC-seq	255,3,99	chr7	73830863	73830863	tss100780	.
828	chr1	8239615	8240115	501	*	50.4214	0.918	0.749	2	Cholangiocytes_1._.Rep1	37435	LINC01714	Distal	19335	uc057bfv.1	0.5529	968	968	116	0.492558	1.21851e-30	0.944459	0.373307	chr1	8239615	8240115	501	*	SLC45A1	chr1	8317826	8317826	CC1	29.9142	97	828	chr1	8239615	8317826	SLC45A1	97	29.9142	Fibrotic_snATAC-seq	255,3,99	chr1	8317826	8317826	tss828	.
845	chr1	8652675	8653175	501	*	6.68215	0.949	0.781	2	Endothelial_1._.Rep2	164717	RERE	Intronic	3445	uc057bga.1	0.4411	1069	1069	117	0.706244	2.51845e-74	0.917987	0.933742	chr1	8652675	8653175	501	*	RERE	chr1	8817643	8817643	EC1	73.5989	238	845	chr1	8652675	8817643	RERE	238	73.5989	Fibrotic_snATAC-seq	20,63,151	chr1	8817643	8817643	tss845	.
22401	chr11	111394974	111395474	501	*	20.0558	0.937	0.811	2	Cholangiocytes_2._.Rep1	22961	LOC100132078	Intronic	2820	uc057qeo.1	0.5868	7564	131626	3858	0.947672	1.22163e-242	0.796044	0.371665	chr11	111394974	111395474	501	*	COLCA1	chr11	111305045	111305045	CC2	241.913	785	22401	chr11	111305045	111395474	COLCA1	785	241.913	Fibrotic_snATAC-seq	255149189	chr11	111305045	111305045	tss22401	.
846	chr1	8666297	8666797	501	*	4.3538	0.911	0.806	2	Endothelial_5._.Rep2	151095	RERE	Intronic	10175	uc057bga.1	0.4172	1072	1072	117	0.749577	1.44401e-88	0.852869	0.933742	chr1	8666297	8666797	501	*	RERE	chr1	8817643	8817643	EC5	87.8404	285	846	chr1	8666297	8817643	RERE	285	87.8404	Fibrotic_snATAC-seq	24188132	chr1	8817643	8817643	tss846	.
33327	chr14	37583657	37584157	501	*	18.4674	0.775	0.398	2	Hepatocytes_2._.Rep1	11202	FOXA1	Distal	10354	uc061kvj.1	0.6946	1082	148931	5768	0.947315	6.05876e-242	0.878093	0.379082	chr14	37583657	37584157	501	*	FOXA1	chr14	37595110	37595110	HC2	241.218	783	33327	chr14	37583657	37595110	FOXA1	783	241.218	Fibrotic_snATAC-seq	255,110,0	chr14	37595110	37595110	tss33327	.
833	chr1	8260097	8260597	501	*	2.51308	0.566	0.482	2	Endothelial_5._.Rep2	57478	SLC45A1	Distal	31915	uc021oer.2	0.3932	977	977	116	0.526913	1.20039e-35	0.298388	0.373307	chr1	8260097	8260597	501	*	SLC45A1	chr1	8317826	8317826	EC5	34.9207	113	833	chr1	8260097	8317826	SLC45A1	113	34.9207	Fibrotic_snATAC-seq	24188132	chr1	8317826	8317826	tss833	.
852	chr1	8814558	8815058	501	*	4.69312	0.909	0.639	2	Endothelial_1._.Rep2	2834	RERE	Intronic	2656	uc057bga.1	0.3812	1098	1098	117	0.556251	2.08934e-40	0.419102	0.933742	chr1	8814558	8815058	501	*	RERE	chr1	8817643	8817643	EC1	39.68	128	852	chr1	8814558	8817643	RERE	128	39.68	Fibrotic_snATAC-seq	20,63,151	chr1	8817643	8817643	tss852	.
835	chr1	8263149	8263649	501	*	17.3384	0.971	0.895	2	Hepatocytes_1._.Rep2	54426	SLC45A1	Distal	28863	uc021oer.2	0.477	979	979	116	0.66041	7.34767e-62	0.826828	0.373307	chr1	8263149	8263649	501	*	SLC45A1	chr1	8317826	8317826	HC1	61.1339	198	835	chr1	8263149	8317826	SLC45A1	198	61.1339	Fibrotic_snATAC-seq	202,67,2	chr1	8317826	8317826	tss835	.
857	chr1	8947004	8947504	501	*	2.72934	0.53	0.157	2	Endothelial_1._.Rep2	1386	CA6	Intronic	1366	uc057bgd.1	0.5429	1125	1125	117	0.523705	3.73036e-35	0.258299	0.933742	chr1	8947004	8947504	501	*	RERE	chr1	8817643	8817643	EC1	34.4282	111	857	chr1	8817643	8947504	RERE	111	34.4282	Fibrotic_snATAC-seq	20,63,151	chr1	8817643	8817643	tss857	.
837	chr1	8312803	8313303	501	*	91.6208	0.963	0.868	2	Hepatocytes_1._.Rep1	4772	SLC45A1	Distal	4772	uc021oer.2	0.487	984	984	116	0.591587	8.23331e-47	0.89159	0.373307	chr1	8312803	8313303	501	*	SLC45A1	chr1	8317826	8317826	HC1	46.0844	149	837	chr1	8312803	8317826	SLC45A1	149	46.0844	Fibrotic_snATAC-seq	202,67,2	chr1	8317826	8317826	tss837	.
862	chr1	8848734	8849234	501	*	21.2396	0.999	0.997	2	Endothelial_5._.Rep1	17605	MIR6728	Distal	13017	uc001agk.4	0.5788	1109	1109	118	0.499939	1.14346e-31	0.97262	0.64556	chr1	8848734	8849234	501	*	ENO1	chr1	8879249	8879249	EC5	30.9418	100	862	chr1	8848734	8879249	ENO1	100	30.9418	Fibrotic_snATAC-seq	24188132	chr1	8879249	8879249	tss862	.
839	chr1	8415435	8415935	501	*	6.5773	0.354	0.06	2	Hepatocytes_1._.Rep1	8959	RERE-AS1	Intronic	7733	uc001agi.4	0.4032	1016	1016	116	0.502931	4.31061e-32	0.351027	0.373307	chr1	8415435	8415935	501	*	SLC45A1	chr1	8317826	8317826	HC1	31.3655	101	839	chr1	8317826	8415935	SLC45A1	101	31.3655	Fibrotic_snATAC-seq	202,67,2	chr1	8317826	8317826	tss839	.
840	chr1	8420211	8420711	501	*	78.198	0.943	0.805	2	Hepatocytes_1._.Rep1	4183	RERE-AS1	Intronic	2957	uc001agi.4	0.4092	1019	1019	116	0.533557	1.10321e-36	0.903422	0.373307	chr1	8420211	8420711	501	*	SLC45A1	chr1	8317826	8317826	HC1	35.9573	116	840	chr1	8317826	8420711	SLC45A1	116	35.9573	Fibrotic_snATAC-seq	202,67,2	chr1	8317826	8317826	tss840	.
841	chr1	8497282	8497782	501	*	4.31255	0.889	0.59	2	Fibroblast_1._.Rep2	72886	RERE-AS1	Intronic	14386	uc001agi.4	0.3932	1042	1042	116	0.55508	3.30569e-40	0.444441	0.373307	chr1	8497282	8497782	501	*	SLC45A1	chr1	8317826	8317826	MC1	39.4807	128	841	chr1	8317826	8497782	SLC45A1	128	39.4807	Fibrotic_snATAC-seq	108,61,12	chr1	8317826	8317826	tss841	.
842	chr1	8525130	8525630	501	*	2.65331	0.56	0.337	2	B-cells._.Rep2	100734	RERE-AS1	Intronic	558	uc001agi.4	0.4491	1047	1047	116	0.584585	1.77244e-45	0.343576	0.373307	chr1	8525130	8525630	501	*	SLC45A1	chr1	8317826	8317826	BC	44.7514	145	842	chr1	8317826	8525630	SLC45A1	145	44.7514	Fibrotic_snATAC-seq	19,161,15	chr1	8317826	8317826	tss842	.
843	chr1	8572152	8572652	501	*	36.5266	0.864	0.564	2	Endothelial_1._.Rep1	147756	RERE-AS1	Intronic	18438	uc001agi.4	0.3473	1054	1054	117	0.672376	6.7345e-65	0.720283	0.933742	chr1	8572152	8572652	501	*	RERE	chr1	8817643	8817643	EC1	64.1717	208	843	chr1	8572152	8817643	RERE	208	64.1717	Fibrotic_snATAC-seq	20,63,151	chr1	8817643	8817643	tss843	.
844	chr1	8597930	8598430	501	*	4.66585	0.914	0.626	2	Endothelial_3._.Rep2	173534	RERE-AS1	Intronic	7338	uc001agi.4	0.479	1058	1058	117	0.715246	4.59968e-77	0.617493	0.933742	chr1	8597930	8598430	501	*	RERE	chr1	8817643	8817643	EC3	76.3373	247	844	chr1	8597930	8817643	RERE	247	76.3373	Fibrotic_snATAC-seq	46150231	chr1	8817643	8817643	tss844	.
867	chr1	8890392	8890892	501	*	13.8075	0.616	0.232	2	Cholangiocytes_1._.Rep1	11392	ENO1	Distal	7108	uc001agh.4	0.475	1120	1120	118	0.602758	5.26286e-49	0.644687	0.64556	chr1	8890392	8890892	501	*	ENO1	chr1	8879249	8879249	CC1	48.2788	156	867	chr1	8879249	8890892	ENO1	156	48.2788	Fibrotic_snATAC-seq	255,3,99	chr1	8879249	8879249	tss867	.
870	chr1	9112813	9113313	501	*	23.5273	0.835	0.531	2	Hepatocytes_2._.Rep1	16106	GPR157	Intronic	1692	uc057bgg.1	0.523	1142	1142	118	0.669134	4.62828e-64	0.725261	0.64556	chr1	9112813	9113313	501	*	ENO1	chr1	8879249	8879249	HC2	63.3346	205	870	chr1	8879249	9113313	ENO1	205	63.3346	Fibrotic_snATAC-seq	255,110,0	chr1	8879249	8879249	tss870	.
847	chr1	8679309	8679809	501	*	6.20422	0.971	0.933	2	Endothelial_4._.Rep1	138083	RERE	Intronic	23187	uc057bga.1	0.3872	1075	1075	117	0.505616	1.78083e-32	0.357213	0.933742	chr1	8679309	8679809	501	*	RERE	chr1	8817643	8817643	EC4	31.7494	103	847	chr1	8679309	8817643	RERE	103	31.7494	Fibrotic_snATAC-seq	104162166	chr1	8817643	8817643	tss847	.
848	chr1	8686983	8687483	501	*	2.49423	0.53	0.174	2	Fibroblast_1._.Rep2	130409	RERE	Intronic	15985	uc057bga.1	0.4551	1076	1076	117	0.572976	2.4359e-43	0.479652	0.933742	chr1	8686983	8687483	501	*	RERE	chr1	8817643	8817643	MC1	42.6133	138	848	chr1	8686983	8817643	RERE	138	42.6133	Fibrotic_snATAC-seq	108,61,12	chr1	8817643	8817643	tss848	.
849	chr1	8703181	8703681	501	*	15.4032	0.998	0.986	2	Endothelial_3._.Rep2	114211	RERE	Intronic	211	uc057bga.1	0.7026	1082	1082	117	0.476611	1.66425e-28	0.88999	0.933742	chr1	8703181	8703681	501	*	RERE	chr1	8817643	8817643	EC3	27.7788	90	849	chr1	8703181	8817643	RERE	90	27.7788	Fibrotic_snATAC-seq	46150231	chr1	8817643	8817643	tss849	.
850	chr1	8737049	8737549	501	*	4.26701	0.894	0.77	2	Endothelial_5._.Rep1	80343	RERE	Intronic	16538	uc057bga.1	0.3733	1089	1089	117	0.72873	2.26734e-81	0.636003	0.933742	chr1	8737049	8737549	501	*	RERE	chr1	8817643	8817643	EC5	80.6445	261	850	chr1	8737049	8817643	RERE	261	80.6445	Fibrotic_snATAC-seq	24188132	chr1	8817643	8817643	tss850	.
851	chr1	8812971	8813471	501	*	46.0915	0.91	0.679	2	Endothelial_1._.Rep1	4421	RERE	Intronic	4243	uc057bga.1	0.3174	1097	1097	117	0.695204	4.16022e-71	0.690201	0.933742	chr1	8812971	8813471	501	*	RERE	chr1	8817643	8817643	EC1	70.3809	228	851	chr1	8812971	8817643	RERE	228	70.3809	Fibrotic_snATAC-seq	20,63,151	chr1	8817643	8817643	tss851	.
872	chr1	8701132	8701632	501	*	4.68284	0.944	0.628	2	CD8_Tcell._.Rep2	116260	RERE	Intronic	1836	uc057bga.1	0.4172	1080	1080	119	0.667187	1.45606e-63	0.90076	0.350856	chr1	8701132	8701632	501	*	CA6	chr1	8945867	8945867	LC1	62.8368	204	872	chr1	8701132	8945867	CA6	204	62.8368	Fibrotic_snATAC-seq	255,223,0	chr1	8945867	8945867	tss872	.
853	chr1	8818383	8818883	501	*	4.23166	0.591	0.289	2	Kupffer-cells_2._.Rep1	989	RERE	Promoter	989	uc057bga.1	0.3573	1102	1102	117	0.546497	9.01403e-39	0.446652	0.933742	chr1	8818383	8818883	501	*	RERE	chr1	8817643	8817643	MP2	38.0451	123	853	chr1	8817643	8818883	RERE	123	38.0451	Fibrotic_snATAC-seq	158,71,191	chr1	8817643	8817643	tss853	.
854	chr1	8822662	8823162	501	*	42.2219	0.893	0.591	2	Endothelial_1._.Rep1	5268	RERE	Distal	5268	uc057bga.1	0.4491	1103	1103	117	0.622116	5.0663e-53	0.896884	0.933742	chr1	8822662	8823162	501	*	RERE	chr1	8817643	8817643	EC1	52.2953	169	854	chr1	8817643	8823162	RERE	169	52.2953	Fibrotic_snATAC-seq	20,63,151	chr1	8817643	8817643	tss854	.
855	chr1	8823894	8824394	501	*	2.51308	0.566	0.482	2	Endothelial_5._.Rep2	6500	RERE	Distal	6500	uc057bga.1	0.3713	1105	1105	117	0.693413	1.34215e-70	0.441333	0.933742	chr1	8823894	8824394	501	*	RERE	chr1	8817643	8817643	EC5	69.8722	226	855	chr1	8817643	8824394	RERE	226	69.8722	Fibrotic_snATAC-seq	24188132	chr1	8817643	8817643	tss855	.
856	chr1	8857901	8858401	501	*	6.20422	0.971	0.933	2	Endothelial_4._.Rep1	8438	MIR6728	Distal	3850	uc001agk.4	0.505	1110	1110	117	0.596494	9.1747e-48	0.840561	0.933742	chr1	8857901	8858401	501	*	RERE	chr1	8817643	8817643	EC4	47.0374	152	856	chr1	8817643	8858401	RERE	152	47.0374	Fibrotic_snATAC-seq	104162166	chr1	8817643	8817643	tss856	.
881	chr1	9112813	9113313	501	*	23.5273	0.835	0.531	2	Hepatocytes_2._.Rep1	16106	GPR157	Intronic	1692	uc057bgg.1	0.523	1142	1142	122	0.561413	2.70937e-41	0.725261	0.426922	chr1	9112813	9113313	501	*	GPR157	chr1	9129170	9129170	HC2	40.5671	131	881	chr1	9112813	9129170	GPR157	131	40.5671	Fibrotic_snATAC-seq	255,110,0	chr1	9129170	9129170	tss881	.
858	chr1	8643827	8644327	501	*	15.2253	0.723	0.342	2	Hepatocytes_2._.Rep1	173565	RERE	Intronic	12293	uc057bga.1	0.3952	1065	1065	118	0.618561	2.90488e-52	0.798366	0.64556	chr1	8643827	8644327	501	*	ENO1	chr1	8879249	8879249	HC2	51.5369	167	858	chr1	8643827	8879249	ENO1	167	51.5369	Fibrotic_snATAC-seq	255,110,0	chr1	8879249	8879249	tss858	.
859	chr1	8702094	8702594	501	*	30.2132	0.818	0.523	2	Cholangiocytes_1._.Rep1	115298	RERE	Intronic	874	uc057bga.1	0.4092	1081	1081	118	0.547731	5.63832e-39	0.538843	0.64556	chr1	8702094	8702594	501	*	ENO1	chr1	8879249	8879249	CC1	38.2489	124	859	chr1	8702094	8879249	ENO1	124	38.2489	Fibrotic_snATAC-seq	255,3,99	chr1	8879249	8879249	tss859	.
883	chr1	9153081	9153581	501	*	11.5385	0.515	0.111	2	Hepatocytes_1._.Rep1	1553	MIR34A	Promoter	1553	uc057bgi.1	0.5309	1148	1148	122	0.649929	2.58887e-59	0.357579	0.426922	chr1	9153081	9153581	501	*	GPR157	chr1	9129170	9129170	HC1	58.5869	190	883	chr1	9129170	9153581	GPR157	190	58.5869	Fibrotic_snATAC-seq	202,67,2	chr1	9129170	9129170	tss883	.
861	chr1	8829377	8829877	501	*	2.65331	0.56	0.337	2	B-cells._.Rep2	11983	RERE	Distal	11983	uc057bga.1	0.4471	1107	1107	118	0.584829	1.59461e-45	0.48445	0.64556	chr1	8829377	8829877	501	*	ENO1	chr1	8879249	8879249	BC	44.7973	145	861	chr1	8829377	8879249	ENO1	145	44.7973	Fibrotic_snATAC-seq	19,161,15	chr1	8879249	8879249	tss861	.
894	chr1	9172100	9172600	501	*	3.77035	0.205	0.043	2	Cholangiocytes_2._.Rep1	9653	LNCTAM34A	Intronic	9653	uc057bgj.1	0.4531	1153	1153	123	0.595642	1.34639e-47	0.512141	0.808542	chr1	9172100	9172600	501	*	MIR34AHG	chr1	9182392	9182392	CC2	46.8708	152	894	chr1	9172100	9182392	MIR34AHG	152	46.8708	Fibrotic_snATAC-seq	255149189	chr1	9182392	9182392	tss894	.
863	chr1	8871116	8871616	501	*	50.8063	0.867	0.599	2	Hepatocytes_1._.Rep1	4775	MIR6728	Exonic	68	uc001agk.4	0.499	1113	1113	118	0.747518	7.97558e-88	0.818515	0.64556	chr1	8871116	8871616	501	*	ENO1	chr1	8879249	8879249	HC1	87.0982	282	863	chr1	8871116	8879249	ENO1	282	87.0982	Fibrotic_snATAC-seq	202,67,2	chr1	8879249	8879249	tss863	.
864	chr1	8877811	8878311	501	*	10.0106	0.757	0.456	2	Cholangiocytes_2._.Rep2	773	ENO1-AS1	Promoter	53	uc001agg.4	0.5888	1115	1115	118	0.454777	9.26538e-26	0.563576	0.64556	chr1	8877811	8878311	501	*	ENO1	chr1	8879249	8879249	CC2	25.0331	81	864	chr1	8877811	8879249	ENO1	81	25.0331	Fibrotic_snATAC-seq	255149189	chr1	8879249	8879249	tss864	.
865	chr1	8879982	8880482	501	*	15.6835	0.885	0.711	2	Cholangiocytes_2._.Rep1	982	ENO1	Promoter	982	uc001agh.4	0.4271	1118	1118	118	0.768701	7.94931e-96	0.90631	0.64556	chr1	8879982	8880482	501	*	ENO1	chr1	8879249	8879249	CC2	95.0997	308	865	chr1	8879249	8880482	ENO1	308	95.0997	Fibrotic_snATAC-seq	255149189	chr1	8879249	8879249	tss865	.
866	chr1	8889869	8890369	501	*	15.6835	0.885	0.711	2	Cholangiocytes_2._.Rep1	10869	ENO1	Distal	6585	uc001agh.4	0.4491	1119	1119	118	0.537812	2.32352e-37	0.811551	0.64556	chr1	8889869	8890369	501	*	ENO1	chr1	8879249	8879249	CC2	36.6339	118	866	chr1	8879249	8890369	ENO1	118	36.6339	Fibrotic_snATAC-seq	255149189	chr1	8879249	8879249	tss866	.
896	chr1	9292644	9293144	501	*	10.9343	0.989	0.937	2	Endothelial_3._.Rep2	13	SPSB1	Promoter	13	uc057bgk.1	0.7884	1179	1179	123	0.504744	2.37552e-32	0.79457	0.808542	chr1	9292644	9293144	501	*	MIR34AHG	chr1	9182392	9182392	EC3	31.6242	102	896	chr1	9182392	9293144	MIR34AHG	102	31.6242	Fibrotic_snATAC-seq	46150231	chr1	9182392	9182392	tss896	.
868	chr1	8986159	8986659	501	*	4.38609	0.925	0.824	2	Endothelial_4._.Rep2	39935	SLC2A7	Distal	6534	uc057bge.1	0.5349	1130	1130	118	0.716963	1.34403e-77	0.660279	0.64556	chr1	8986159	8986659	501	*	ENO1	chr1	8879249	8879249	EC4	76.8716	249	868	chr1	8879249	8986659	ENO1	249	76.8716	Fibrotic_snATAC-seq	104162166	chr1	8879249	8879249	tss868	.
869	chr1	9110652	9111152	501	*	52.5652	0.874	0.612	2	Hepatocytes_1._.Rep1	18267	GPR157	Intronic	467	uc057bgg.1	0.5449	1141	1141	118	0.762949	1.43239e-93	0.702364	0.64556	chr1	9110652	9111152	501	*	ENO1	chr1	8879249	8879249	HC1	92.8439	301	869	chr1	8879249	9111152	ENO1	301	92.8439	Fibrotic_snATAC-seq	202,67,2	chr1	8879249	8879249	tss869	.
901	chr1	9112813	9113313	501	*	23.5273	0.835	0.531	2	Hepatocytes_2._.Rep1	16106	GPR157	Intronic	1692	uc057bgg.1	0.523	1142	1142	124	0.861364	1.36932e-144	0.725261	0.909598	chr1	9112813	9113313	501	*	H6PD	chr1	9234775	9234775	HC2	143.863	467	901	chr1	9112813	9234775	H6PD	467	143.863	Fibrotic_snATAC-seq	255,110,0	chr1	9234775	9234775	tss901	.
871	chr1	9128992	9129492	501	*	158.977	0.996	0.984	2	Hepatocytes_1._.Rep1	71	GPR157	Promoter	71	uc057bgg.1	0.7844	1143	1143	118	0.834538	2.04899e-127	0.969647	0.64556	chr1	9128992	9129492	501	*	ENO1	chr1	8879249	8879249	HC1	126.688	411	871	chr1	8879249	9129492	ENO1	411	126.688	Fibrotic_snATAC-seq	202,67,2	chr1	8879249	8879249	tss871	.
903	chr1	9153081	9153581	501	*	11.5385	0.515	0.111	2	Hepatocytes_1._.Rep1	1553	MIR34A	Promoter	1553	uc057bgi.1	0.5309	1148	1148	124	0.819806	3.05818e-119	0.357579	0.909598	chr1	9153081	9153581	501	*	H6PD	chr1	9234775	9234775	HC1	118.515	384	903	chr1	9153081	9234775	H6PD	384	118.515	Fibrotic_snATAC-seq	202,67,2	chr1	9234775	9234775	tss903	.
873	chr1	8712661	8713161	501	*	13.5311	0.997	0.968	2	CD8_Tcell._.Rep2	104731	RERE	Intronic	9691	uc057bga.1	0.3333	1084	1084	119	0.598925	3.04956e-48	0.730049	0.350856	chr1	8712661	8713161	501	*	CA6	chr1	8945867	8945867	LC1	47.5158	154	873	chr1	8712661	8945867	CA6	154	47.5158	Fibrotic_snATAC-seq	255,223,0	chr1	8945867	8945867	tss873	.
874	chr1	8879230	8879730	501	*	2.44512	0.563	0.134	2	Kupffer-cells_2._.Rep2	230	ENO1	Promoter	230	uc001agh.4	0.5469	1117	1117	119	0.562321	1.88413e-41	0.819634	0.350856	chr1	8879230	8879730	501	*	CA6	chr1	8945867	8945867	MP2	40.7249	132	874	chr1	8879230	8945867	CA6	132	40.7249	Fibrotic_snATAC-seq	158,71,191	chr1	8945867	8945867	tss874	.
875	chr1	8970882	8971382	501	*	2.62333	0.573	0.12	2	CD4_Tcell._.Rep2	25264	CA6	Intronic	8741	uc057bgd.1	0.495	1127	1127	119	0.573363	2.07439e-43	0.416756	0.350856	chr1	8970882	8971382	501	*	CA6	chr1	8945867	8945867	LC2	42.6831	138	875	chr1	8945867	8971382	CA6	138	42.6831	Fibrotic_snATAC-seq	#N/A	chr1	8945867	8945867	tss875	.
876	chr1	8970882	8971382	501	*	2.62333	0.573	0.12	2	CD4_Tcell._.Rep2	25264	CA6	Intronic	8741	uc057bgd.1	0.495	1127	1127	121	0.630647	6.97421e-55	0.416756	0.396157	chr1	8970882	8971382	501	*	SLC2A5	chr1	9088478	9088478	LC2	54.1565	175	876	chr1	8970882	9088478	SLC2A5	175	54.1565	Fibrotic_snATAC-seq	#N/A	chr1	9088478	9088478	tss876	.
877	chr1	9210409	9210909	501	*	2.51308	0.566	0.482	2	Endothelial_5._.Rep2	24115	H6PD	Distal	11752	uc001agm.4	0.503	1162	1162	121	0.627657	3.18235e-54	0.253531	0.396157	chr1	9210409	9210909	501	*	SLC2A5	chr1	9088478	9088478	EC5	53.4973	173	877	chr1	9088478	9210909	SLC2A5	173	53.4973	Fibrotic_snATAC-seq	24188132	chr1	9088478	9088478	tss877	.
878	chr1	8879982	8880482	501	*	15.6835	0.885	0.711	2	Cholangiocytes_2._.Rep1	982	ENO1	Promoter	982	uc001agh.4	0.4271	1118	1118	122	0.496986	2.96692e-31	0.90631	0.426922	chr1	8879982	8880482	501	*	GPR157	chr1	9129170	9129170	CC2	30.5277	99	878	chr1	8879982	9129170	GPR157	99	30.5277	Fibrotic_snATAC-seq	255149189	chr1	9129170	9129170	tss878	.
879	chr1	8918019	8918519	501	*	7.71091	0.516	0.122	2	Hepatocytes_2._.Rep1	27597	CA6	Distal	27597	uc057bgd.1	0.4571	1123	1123	122	0.66017	8.42656e-62	0.534542	0.426922	chr1	8918019	8918519	501	*	GPR157	chr1	9129170	9129170	HC2	61.0743	198	879	chr1	8918019	9129170	GPR157	198	61.0743	Fibrotic_snATAC-seq	255,110,0	chr1	9129170	9129170	tss879	.
880	chr1	9110652	9111152	501	*	52.5652	0.874	0.612	2	Hepatocytes_1._.Rep1	18267	GPR157	Intronic	467	uc057bgg.1	0.5449	1141	1141	122	0.599765	2.07828e-48	0.702364	0.426922	chr1	9110652	9111152	501	*	GPR157	chr1	9129170	9129170	HC1	47.6823	154	880	chr1	9110652	9129170	GPR157	154	47.6823	Fibrotic_snATAC-seq	202,67,2	chr1	9129170	9129170	tss880	.
907	chr1	9234331	9234831	501	*	10.3032	0.98	0.904	2	Fibroblast_1._.Rep2	193	H6PD	Promoter	193	uc001agm.4	0.7405	1166	1166	124	0.589706	1.89266e-46	0.851681	0.909598	chr1	9234331	9234831	501	*	H6PD	chr1	9234775	9234775	MC1	45.7229	148	907	chr1	9234331	9234831	H6PD	148	45.7229	Fibrotic_snATAC-seq	108,61,12	chr1	9234775	9234775	tss907	.
882	chr1	9128992	9129492	501	*	158.977	0.996	0.984	2	Hepatocytes_1._.Rep1	71	GPR157	Promoter	71	uc057bgg.1	0.7844	1143	1143	122	0.577254	4.06238e-44	0.969647	0.426922	chr1	9128992	9129492	501	*	GPR157	chr1	9129170	9129170	HC1	43.3912	140	882	chr1	9128992	9129492	GPR157	140	43.3912	Fibrotic_snATAC-seq	202,67,2	chr1	9129170	9129170	tss882	.
917	chr1	9436314	9436814	501	*	15.602	0.595	0.205	2	Hepatocytes_1._.Rep1	102917	SLC25A33	Distal	1213	uc057bgl.1	0.4671	1215	1215	124	0.79096	3.25117e-105	0.539335	0.909598	chr1	9436314	9436814	501	*	H6PD	chr1	9234775	9234775	HC1	104.488	339	917	chr1	9234775	9436814	H6PD	339	104.488	Fibrotic_snATAC-seq	202,67,2	chr1	9234775	9234775	tss917	.
884	chr1	9162677	9163177	501	*	117.429	0.984	0.942	2	Hepatocytes_1._.Rep1	11149	MIR34A	Intronic	11149	uc057bgi.1	0.5429	1151	1151	122	0.621397	7.22735e-53	0.949177	0.426922	chr1	9162677	9163177	501	*	GPR157	chr1	9129170	9129170	HC1	52.141	169	884	chr1	9129170	9163177	GPR157	169	52.141	Fibrotic_snATAC-seq	202,67,2	chr1	9129170	9129170	tss884	.
885	chr1	9181262	9181762	501	*	6.6554	0.954	0.769	2	Endothelial_3._.Rep2	491	LNCTAM34A	Promoter	491	uc057bgj.1	0.5908	1157	1157	122	0.571932	3.7572e-43	0.72105	0.426922	chr1	9181262	9181762	501	*	GPR157	chr1	9129170	9129170	EC3	42.4251	137	885	chr1	9129170	9181762	GPR157	137	42.4251	Fibrotic_snATAC-seq	46150231	chr1	9129170	9129170	tss885	.
886	chr1	9233157	9233657	501	*	76.3103	0.94	0.797	2	Hepatocytes_1._.Rep1	1367	H6PD	Promoter	1367	uc001agm.4	0.6128	1164	1164	122	0.507285	1.02381e-32	0.89171	0.426922	chr1	9233157	9233657	501	*	GPR157	chr1	9129170	9129170	HC1	31.9898	103	886	chr1	9129170	9233657	GPR157	103	31.9898	Fibrotic_snATAC-seq	202,67,2	chr1	9129170	9129170	tss886	.
887	chr1	9238446	9238946	501	*	2.50928	0.557	0.49	2	Endothelial_4._.Rep1	3920	H6PD	Intronic	1147	uc001agm.4	0.4311	1168	1168	122	0.52736	1.02386e-35	0.664461	0.426922	chr1	9238446	9238946	501	*	GPR157	chr1	9129170	9129170	EC4	34.9898	113	887	chr1	9129170	9238946	GPR157	113	34.9898	Fibrotic_snATAC-seq	104162166	chr1	9129170	9129170	tss887	.
33335	chr14	37595981	37596481	501	*	163.238	0.997	0.988	2	Hepatocytes_1._.Rep1	383	TTC6	Promoter	171	uc061kvk.1	0.5988	1090	148939	5768	0.946863	4.53137e-241	0.960944	0.379082	chr14	37595981	37596481	501	*	FOXA1	chr14	37595110	37595110	HC1	240.344	780	33335	chr14	37595110	37596481	FOXA1	780	240.344	Fibrotic_snATAC-seq	202,67,2	chr14	37595110	37595110	tss33335	.
919	chr1	9438984	9439484	501	*	4.69312	0.909	0.639	2	Endothelial_1._.Rep2	100247	SLC25A33	Distal	1455	uc057bgl.1	0.487	1218	1218	124	0.878979	5.77153e-158	0.826392	0.909598	chr1	9438984	9439484	501	*	H6PD	chr1	9234775	9234775	EC1	157.239	510	919	chr1	9234775	9439484	H6PD	510	157.239	Fibrotic_snATAC-seq	20,63,151	chr1	9234775	9234775	tss919	.
890	chr1	9242483	9242983	501	*	20.0558	0.937	0.811	2	Cholangiocytes_2._.Rep1	7957	H6PD	Intronic	2888	uc001agm.4	0.5828	1171	1171	122	0.66971	3.29454e-64	0.984162	0.426922	chr1	9242483	9242983	501	*	GPR157	chr1	9129170	9129170	CC2	63.4822	206	890	chr1	9129170	9242983	GPR157	206	63.4822	Fibrotic_snATAC-seq	255149189	chr1	9129170	9129170	tss890	.
891	chr1	9249387	9249887	501	*	2.51308	0.566	0.482	2	Endothelial_5._.Rep2	14861	H6PD	Intronic	9792	uc001agm.4	0.6048	1172	1172	122	0.461213	1.50638e-26	0.629009	0.426922	chr1	9249387	9249887	501	*	GPR157	chr1	9129170	9129170	EC5	25.8221	83	891	chr1	9129170	9249887	GPR157	83	25.8221	Fibrotic_snATAC-seq	24188132	chr1	9129170	9129170	tss891	.
892	chr1	8986159	8986659	501	*	4.38609	0.925	0.824	2	Endothelial_4._.Rep2	39935	SLC2A7	Distal	6534	uc057bge.1	0.5349	1130	1130	123	0.476293	1.83072e-28	0.660279	0.808542	chr1	8986159	8986659	501	*	MIR34AHG	chr1	9182392	9182392	EC4	27.7374	90	892	chr1	8986159	9182392	MIR34AHG	90	27.7374	Fibrotic_snATAC-seq	104162166	chr1	9182392	9182392	tss892	.
893	chr1	9161845	9162345	501	*	20.8278	0.73	0.37	2	Cholangiocytes_1._.Rep1	10317	MIR34A	Intronic	10317	uc057bgi.1	0.5429	1150	1150	123	0.556889	1.62644e-40	0.47338	0.808542	chr1	9161845	9162345	501	*	MIR34AHG	chr1	9182392	9182392	CC1	39.7888	129	893	chr1	9161845	9182392	MIR34AHG	129	39.7888	Fibrotic_snATAC-seq	255,3,99	chr1	9182392	9182392	tss893	.
926	chr1	9465427	9465927	501	*	13.1349	0.961	0.854	2	Hepatocytes_2._.Rep2	73804	SLC25A33	Distal	27898	uc057bgl.1	0.4651	1229	1229	124	0.94168	1.51436e-231	0.947462	0.909598	chr1	9465427	9465927	501	*	H6PD	chr1	9234775	9234775	HC2	230.82	749	926	chr1	9234775	9465927	H6PD	749	230.82	Fibrotic_snATAC-seq	255,110,0	chr1	9234775	9234775	tss926	.
895	chr1	9181262	9181762	501	*	6.6554	0.954	0.769	2	Endothelial_3._.Rep2	491	LNCTAM34A	Promoter	491	uc057bgj.1	0.5908	1157	1157	123	0.455523	7.52173e-26	0.72105	0.808542	chr1	9181262	9181762	501	*	MIR34AHG	chr1	9182392	9182392	EC3	25.1237	81	895	chr1	9181262	9182392	MIR34AHG	81	25.1237	Fibrotic_snATAC-seq	46150231	chr1	9182392	9182392	tss895	.
929	chr1	9233816	9234316	501	*	5.43838	0.292	0.046	2	Hepatocytes_1._.Rep1	708	H6PD	Promoter	708	uc001agm.4	0.491	1165	1165	125	0.510479	3.5169e-33	0.627224	0.767822	chr1	9233816	9234316	501	*	SPSB1	chr1	9292880	9292880	HC1	32.4538	105	929	chr1	9233816	9292880	SPSB1	105	32.4538	Fibrotic_snATAC-seq	202,67,2	chr1	9292880	9292880	tss929	.
897	chr1	9293389	9293889	501	*	2.50928	0.557	0.49	2	Endothelial_4._.Rep1	758	SPSB1	Intronic	758	uc057bgk.1	0.7046	1180	1180	123	0.669418	3.91436e-64	0.625023	0.808542	chr1	9293389	9293889	501	*	MIR34AHG	chr1	9182392	9182392	EC4	63.4073	205	897	chr1	9182392	9293889	MIR34AHG	205	63.4073	Fibrotic_snATAC-seq	104162166	chr1	9182392	9182392	tss897	.
92799	chr5	177409304	177409804	501	*	52.5652	0.874	0.612	2	Hepatocytes_1._.Rep1	21	F12	Promoter	21	uc057awb.1	0.5669	9914	77196	15826	0.946899	3.87208e-241	0.845499	0.942553	chr5	177409304	177409804	501	*	F12	chr5	177409576	177409576	HC1	240.412	780	92799	chr5	177409304	177409804	F12	780	240.412	Fibrotic_snATAC-seq	202,67,2	chr5	177409576	177409576	tss92799	.
899	chr1	8986159	8986659	501	*	4.38609	0.925	0.824	2	Endothelial_4._.Rep2	39935	SLC2A7	Distal	6534	uc057bge.1	0.5349	1130	1130	124	0.492663	1.17871e-30	0.660279	0.909598	chr1	8986159	8986659	501	*	H6PD	chr1	9234775	9234775	EC4	29.9286	97	899	chr1	8986159	9234775	H6PD	97	29.9286	Fibrotic_snATAC-seq	104162166	chr1	9234775	9234775	tss899	.
900	chr1	9110652	9111152	501	*	52.5652	0.874	0.612	2	Hepatocytes_1._.Rep1	18267	GPR157	Intronic	467	uc057bgg.1	0.5449	1141	1141	124	0.825364	3.11295e-122	0.702364	0.909598	chr1	9110652	9111152	501	*	H6PD	chr1	9234775	9234775	HC1	121.507	394	900	chr1	9110652	9234775	H6PD	394	121.507	Fibrotic_snATAC-seq	202,67,2	chr1	9234775	9234775	tss900	.
931	chr1	9292644	9293144	501	*	10.9343	0.989	0.937	2	Endothelial_3._.Rep2	13	SPSB1	Promoter	13	uc057bgk.1	0.7884	1179	1179	125	0.572726	2.70303e-43	0.79457	0.767822	chr1	9292644	9293144	501	*	SPSB1	chr1	9292880	9292880	EC3	42.5681	138	931	chr1	9292644	9293144	SPSB1	138	42.5681	Fibrotic_snATAC-seq	46150231	chr1	9292880	9292880	tss931	.
902	chr1	9128992	9129492	501	*	158.977	0.996	0.984	2	Hepatocytes_1._.Rep1	71	GPR157	Promoter	71	uc057bgg.1	0.7844	1143	1143	124	0.67714	3.79395e-66	0.969647	0.909598	chr1	9128992	9129492	501	*	H6PD	chr1	9234775	9234775	HC1	65.4209	212	902	chr1	9128992	9234775	H6PD	212	65.4209	Fibrotic_snATAC-seq	202,67,2	chr1	9234775	9234775	tss902	.
934	chr1	9317759	9318259	501	*	5.06934	0.318	0.025	2	Endothelial_1._.Rep1	25128	SPSB1	Intronic	23480	uc057bgk.1	0.5908	1186	1186	125	0.62181	5.89398e-53	0.297751	0.767822	chr1	9317759	9318259	501	*	SPSB1	chr1	9292880	9292880	EC1	52.2296	169	934	chr1	9292880	9318259	SPSB1	169	52.2296	Fibrotic_snATAC-seq	20,63,151	chr1	9292880	9292880	tss934	.
904	chr1	9162677	9163177	501	*	117.429	0.984	0.942	2	Hepatocytes_1._.Rep1	11149	MIR34A	Intronic	11149	uc057bgi.1	0.5429	1151	1151	124	0.840763	4.10215e-131	0.949177	0.909598	chr1	9162677	9163177	501	*	H6PD	chr1	9234775	9234775	HC1	130.387	423	904	chr1	9162677	9234775	H6PD	423	130.387	Fibrotic_snATAC-seq	202,67,2	chr1	9234775	9234775	tss904	.
905	chr1	9181262	9181762	501	*	6.6554	0.954	0.769	2	Endothelial_3._.Rep2	491	LNCTAM34A	Promoter	491	uc057bgj.1	0.5908	1157	1157	124	0.705191	5.18446e-74	0.72105	0.909598	chr1	9181262	9181762	501	*	H6PD	chr1	9234775	9234775	EC3	73.2853	237	905	chr1	9181262	9234775	H6PD	237	73.2853	Fibrotic_snATAC-seq	46150231	chr1	9234775	9234775	tss905	.
906	chr1	9233157	9233657	501	*	76.3103	0.94	0.797	2	Hepatocytes_1._.Rep1	1367	H6PD	Promoter	1367	uc001agm.4	0.6128	1164	1164	124	0.656908	5.35095e-61	0.89171	0.909598	chr1	9233157	9233657	501	*	H6PD	chr1	9234775	9234775	HC1	60.2716	195	906	chr1	9233157	9234775	H6PD	195	60.2716	Fibrotic_snATAC-seq	202,67,2	chr1	9234775	9234775	tss906	.
936	chr1	9340211	9340711	501	*	23.8323	0.767	0.469	2	Endothelial_1._.Rep1	47580	SPSB1	Intronic	10969	uc057bgk.1	0.5868	1189	1189	125	0.583302	3.08374e-45	0.592149	0.767822	chr1	9340211	9340711	501	*	SPSB1	chr1	9292880	9292880	EC1	44.5109	144	936	chr1	9292880	9340711	SPSB1	144	44.5109	Fibrotic_snATAC-seq	20,63,151	chr1	9292880	9292880	tss936	.
908	chr1	9236528	9237028	501	*	3.72172	0.237	0.028	2	Hepatocytes_1._.Rep2	2002	H6PD	Intronic	2002	uc001agm.4	0.4691	1167	1167	124	0.564778	7.01137e-42	0.413522	0.909598	chr1	9236528	9237028	501	*	H6PD	chr1	9234775	9234775	HC1	41.1542	133	908	chr1	9234775	9237028	H6PD	133	41.1542	Fibrotic_snATAC-seq	202,67,2	chr1	9234775	9234775	tss908	.
909	chr1	9238446	9238946	501	*	2.50928	0.557	0.49	2	Endothelial_4._.Rep1	3920	H6PD	Intronic	1147	uc001agm.4	0.4311	1168	1168	124	0.796505	9.84471e-108	0.664461	0.909598	chr1	9238446	9238946	501	*	H6PD	chr1	9234775	9234775	EC4	107.007	347	909	chr1	9234775	9238946	H6PD	347	107.007	Fibrotic_snATAC-seq	104162166	chr1	9234775	9234775	tss909	.
106407	chr8	109643829	109644329	501	*	115.406	0.983	0.939	2	Hepatocytes_1._.Rep1	35	LOC100132813	Promoter	35	uc001dms.4	0.5569	6086	103987	18339	0.946735	8.0116e-241	0.966734	0.980635	chr8	109643829	109644329	501	*	SYBU	chr8	109691791	109691791	HC1	240.096	779	106407	chr8	109643829	109691791	SYBU	779	240.096	Fibrotic_snATAC-seq	202,67,2	chr8	109691791	109691791	tss106407	.
29711	chr12	113393879	113394379	501	*	69.5241	0.991	0.962	2	Hepatocytes_2._.Rep1	28107	SDSL	Intronic	9756	uc061icd.1	0.475	7861	141576	4985	0.94661	1.38938e-240	0.988754	0.789327	chr12	113393879	113394379	501	*	SDSL	chr12	113422237	113422237	HC2	239.857	778	29711	chr12	113393879	113422237	SDSL	778	239.857	Fibrotic_snATAC-seq	255,110,0	chr12	113422237	113422237	tss29711	.
912	chr1	9242483	9242983	501	*	20.0558	0.937	0.811	2	Cholangiocytes_2._.Rep1	7957	H6PD	Intronic	2888	uc001agm.4	0.5828	1171	1171	124	0.871389	5.81935e-152	0.984162	0.909598	chr1	9242483	9242983	501	*	H6PD	chr1	9234775	9234775	CC2	151.235	491	912	chr1	9234775	9242983	H6PD	491	151.235	Fibrotic_snATAC-seq	255149189	chr1	9234775	9234775	tss912	.
913	chr1	9249387	9249887	501	*	2.51308	0.566	0.482	2	Endothelial_5._.Rep2	14861	H6PD	Intronic	9792	uc001agm.4	0.6048	1172	1172	124	0.796611	8.79307e-108	0.629009	0.909598	chr1	9249387	9249887	501	*	H6PD	chr1	9234775	9234775	EC5	107.056	347	913	chr1	9234775	9249887	H6PD	347	107.056	Fibrotic_snATAC-seq	24188132	chr1	9234775	9234775	tss913	.
914	chr1	9419433	9419933	501	*	2.50928	0.557	0.49	2	Endothelial_4._.Rep1	119798	SLC25A33	Distal	18094	uc057bgl.1	0.495	1207	1207	124	0.742014	7.07901e-86	0.253987	0.909598	chr1	9419433	9419933	501	*	H6PD	chr1	9234775	9234775	EC4	85.15	276	914	chr1	9234775	9419933	H6PD	276	85.15	Fibrotic_snATAC-seq	104162166	chr1	9234775	9234775	tss914	.
915	chr1	9435018	9435518	501	*	17.8506	0.915	0.749	2	Cholangiocytes_2._.Rep1	104213	SLC25A33	Distal	2509	uc057bgl.1	0.4331	1213	1213	124	0.556261	2.08064e-40	0.913133	0.909598	chr1	9435018	9435518	501	*	H6PD	chr1	9234775	9234775	CC2	39.6818	128	915	chr1	9234775	9435518	H6PD	128	39.6818	Fibrotic_snATAC-seq	255149189	chr1	9234775	9234775	tss915	.
916	chr1	9435717	9436217	501	*	2.50928	0.557	0.49	2	Endothelial_4._.Rep1	103514	SLC25A33	Distal	1810	uc057bgl.1	0.499	1214	1214	124	0.584751	1.64948e-45	0.346981	0.909598	chr1	9435717	9436217	501	*	H6PD	chr1	9234775	9234775	EC4	44.7827	145	916	chr1	9234775	9436217	H6PD	145	44.7827	Fibrotic_snATAC-seq	104162166	chr1	9234775	9234775	tss916	.
939	chr1	9376786	9377286	501	*	8.2963	0.986	0.961	2	Endothelial_4._.Rep2	84155	SPSB1	Distal	21328	uc057bgk.1	0.5808	1197	1197	125	0.581883	5.673e-45	0.967095	0.767822	chr1	9376786	9377286	501	*	SPSB1	chr1	9292880	9292880	EC4	44.2462	143	939	chr1	9292880	9377286	SPSB1	143	44.2462	Fibrotic_snATAC-seq	104162166	chr1	9292880	9292880	tss939	.
918	chr1	9438306	9438806	501	*	34.2182	0.915	0.716	2	Hepatocytes_2._.Rep1	100925	SLC25A33	Distal	777	uc057bgl.1	0.4511	1217	1217	124	0.903396	2.07739e-180	0.828608	0.909598	chr1	9438306	9438806	501	*	H6PD	chr1	9234775	9234775	HC2	179.682	583	918	chr1	9234775	9438806	H6PD	583	179.682	Fibrotic_snATAC-seq	255,110,0	chr1	9234775	9234775	tss918	.
940	chr1	9384628	9385128	501	*	6.21087	0.934	0.729	2	Fibroblast_1._.Rep2	91997	SPSB1	Distal	29170	uc057bgk.1	0.5649	1199	1199	125	0.672578	5.96641e-65	0.912336	0.767822	chr1	9384628	9385128	501	*	SPSB1	chr1	9292880	9292880	MC1	64.2243	208	940	chr1	9292880	9385128	SPSB1	208	64.2243	Fibrotic_snATAC-seq	108,61,12	chr1	9292880	9292880	tss940	.
920	chr1	9439586	9440086	501	*	2.51308	0.566	0.482	2	Endothelial_5._.Rep2	99645	SLC25A33	Distal	2057	uc057bgl.1	0.499	1219	1219	124	0.891827	4.16864e-169	0.521621	0.909598	chr1	9439586	9440086	501	*	H6PD	chr1	9234775	9234775	EC5	168.38	546	920	chr1	9234775	9440086	H6PD	546	168.38	Fibrotic_snATAC-seq	24188132	chr1	9234775	9234775	tss920	.
921	chr1	9441716	9442216	501	*	6.26159	0.951	0.882	2	Endothelial_5._.Rep2	97515	SLC25A33	Distal	4187	uc057bgl.1	0.501	1221	1221	124	0.515188	7.1357e-34	0.252257	0.909598	chr1	9441716	9442216	501	*	H6PD	chr1	9234775	9234775	EC5	33.1466	107	921	chr1	9234775	9442216	H6PD	107	33.1466	Fibrotic_snATAC-seq	24188132	chr1	9234775	9234775	tss921	.
922	chr1	9447113	9447613	501	*	5.45174	0.532	0.14	2	Hepatocytes_1._.Rep2	92118	SLC25A33	Distal	9584	uc057bgl.1	0.513	1224	1224	124	0.879681	1.53565e-158	0.485137	0.909598	chr1	9447113	9447613	501	*	H6PD	chr1	9234775	9234775	HC1	157.814	512	922	chr1	9234775	9447613	H6PD	512	157.814	Fibrotic_snATAC-seq	202,67,2	chr1	9234775	9234775	tss922	.
923	chr1	9452412	9452912	501	*	47.3211	0.853	0.572	2	Hepatocytes_1._.Rep1	86819	SLC25A33	Distal	14883	uc057bgl.1	0.503	1225	1225	124	0.918892	5.16478e-198	0.696508	0.909598	chr1	9452412	9452912	501	*	H6PD	chr1	9234775	9234775	HC1	197.287	640	923	chr1	9234775	9452912	H6PD	640	197.287	Fibrotic_snATAC-seq	202,67,2	chr1	9234775	9234775	tss923	.
924	chr1	9453624	9454124	501	*	6.12259	0.478	0.133	2	Cholangiocytes_1._.Rep2	85607	SLC25A33	Distal	16095	uc057bgl.1	0.495	1226	1226	124	0.823175	4.84008e-121	0.547206	0.909598	chr1	9453624	9454124	501	*	H6PD	chr1	9234775	9234775	CC1	120.315	390	924	chr1	9234775	9454124	H6PD	390	120.315	Fibrotic_snATAC-seq	255,3,99	chr1	9234775	9234775	tss924	.
925	chr1	9459882	9460382	501	*	25.9279	0.721	0.342	2	Hepatocytes_1._.Rep1	79349	SLC25A33	Distal	22353	uc057bgl.1	0.5549	1228	1228	124	0.716566	1.78851e-77	0.481823	0.909598	chr1	9459882	9460382	501	*	H6PD	chr1	9234775	9234775	HC1	76.7475	249	925	chr1	9234775	9460382	H6PD	249	76.7475	Fibrotic_snATAC-seq	202,67,2	chr1	9234775	9234775	tss925	.
941	chr1	9444037	9444537	501	*	17.1808	0.876	0.541	2	Endothelial_3._.Rep1	95194	SLC25A33	Distal	6508	uc057bgl.1	0.4691	1222	1222	125	0.743817	1.64824e-86	0.984347	0.767822	chr1	9444037	9444537	501	*	SPSB1	chr1	9292880	9292880	EC3	85.783	278	941	chr1	9292880	9444537	SPSB1	278	85.783	Fibrotic_snATAC-seq	46150231	chr1	9292880	9292880	tss941	.
927	chr1	9467028	9467528	501	*	5.97378	0.477	0.176	2	Cholangiocytes_2._.Rep2	72203	SLC25A33	Distal	29499	uc057bgl.1	0.5549	1230	1230	124	0.591885	7.21509e-47	0.595031	0.909598	chr1	9467028	9467528	501	*	H6PD	chr1	9234775	9234775	CC2	46.1418	149	927	chr1	9234775	9467528	H6PD	149	46.1418	Fibrotic_snATAC-seq	255149189	chr1	9234775	9234775	tss927	.
928	chr1	9233157	9233657	501	*	76.3103	0.94	0.797	2	Hepatocytes_1._.Rep1	1367	H6PD	Promoter	1367	uc001agm.4	0.6128	1164	1164	125	0.556134	2.18746e-40	0.89171	0.767822	chr1	9233157	9233657	501	*	SPSB1	chr1	9292880	9292880	HC1	39.6601	128	928	chr1	9233157	9292880	SPSB1	128	39.6601	Fibrotic_snATAC-seq	202,67,2	chr1	9292880	9292880	tss928	.
942	chr1	9455693	9456193	501	*	5.97378	0.477	0.176	2	Cholangiocytes_2._.Rep2	83538	SLC25A33	Distal	18164	uc057bgl.1	0.5489	1227	1227	125	0.459752	2.28279e-26	0.48816	0.767822	chr1	9455693	9456193	501	*	SPSB1	chr1	9292880	9292880	CC2	25.6415	83	942	chr1	9292880	9456193	SPSB1	83	25.6415	Fibrotic_snATAC-seq	255149189	chr1	9292880	9292880	tss942	.
56955	chr19	15680818	15681318	501	*	24.3913	0.706	0.298	2	Hepatocytes_1._.Rep1	8310	CYP4F12	Exonic	368	uc002rcn.4	0.479	2288	180811	9552	0.946424	3.16561e-240	0.774175	0.972521	chr19	15680818	15681318	501	*	CYP4F3	chr19	15615617	15615617	HC1	239.5	777	56955	chr19	15615617	15681318	CYP4F3	777	239.5	Fibrotic_snATAC-seq	202,67,2	chr19	15615617	15615617	tss56955	.
946	chr1	9436314	9436814	501	*	15.602	0.595	0.205	2	Hepatocytes_1._.Rep1	102917	SLC25A33	Distal	1213	uc057bgl.1	0.4671	1215	1215	126	0.806657	1.48768e-112	0.539335	0.878734	chr1	9436314	9436814	501	*	SLC25A33	chr1	9539482	9539482	HC1	111.827	363	946	chr1	9436314	9539482	SLC25A33	363	111.827	Fibrotic_snATAC-seq	202,67,2	chr1	9539482	9539482	tss946	.
932	chr1	9293389	9293889	501	*	2.50928	0.557	0.49	2	Endothelial_4._.Rep1	758	SPSB1	Intronic	758	uc057bgk.1	0.7046	1180	1180	125	0.599873	1.97849e-48	0.625023	0.767822	chr1	9293389	9293889	501	*	SPSB1	chr1	9292880	9292880	EC4	47.7037	154	932	chr1	9292880	9293889	SPSB1	154	47.7037	Fibrotic_snATAC-seq	104162166	chr1	9292880	9292880	tss932	.
933	chr1	9302633	9303133	501	*	4.3538	0.911	0.806	2	Endothelial_5._.Rep2	10002	SPSB1	Intronic	8354	uc057bgk.1	0.525	1184	1184	125	0.580429	1.0566e-44	0.707909	0.767822	chr1	9302633	9303133	501	*	SPSB1	chr1	9292880	9292880	EC5	43.9761	142	933	chr1	9292880	9303133	SPSB1	142	43.9761	Fibrotic_snATAC-seq	24188132	chr1	9292880	9292880	tss933	.
948	chr1	9438984	9439484	501	*	4.69312	0.909	0.639	2	Endothelial_1._.Rep2	100247	SLC25A33	Distal	1455	uc057bgl.1	0.487	1218	1218	126	0.846734	8.17571e-135	0.826392	0.878734	chr1	9438984	9439484	501	*	SLC25A33	chr1	9539482	9539482	EC1	134.087	435	948	chr1	9438984	9539482	SLC25A33	435	134.087	Fibrotic_snATAC-seq	20,63,151	chr1	9539482	9539482	tss948	.
935	chr1	9322824	9323324	501	*	2.51308	0.566	0.482	2	Endothelial_5._.Rep2	30193	SPSB1	Intronic	28356	uc057bgk.1	0.6447	1187	1187	125	0.520525	1.13453e-34	0.435732	0.767822	chr1	9322824	9323324	501	*	SPSB1	chr1	9292880	9292880	EC5	33.9452	110	935	chr1	9292880	9323324	SPSB1	110	33.9452	Fibrotic_snATAC-seq	24188132	chr1	9292880	9292880	tss935	.
956	chr1	9465427	9465927	501	*	13.1349	0.961	0.854	2	Hepatocytes_2._.Rep2	73804	SLC25A33	Distal	27898	uc057bgl.1	0.4651	1229	1229	126	0.83315	1.30559e-126	0.947462	0.878734	chr1	9465427	9465927	501	*	SLC25A33	chr1	9539482	9539482	HC2	125.884	408	956	chr1	9465427	9539482	SLC25A33	408	125.884	Fibrotic_snATAC-seq	255,110,0	chr1	9539482	9539482	tss956	.
937	chr1	9341435	9341935	501	*	6.16573	0.935	0.844	2	Endothelial_5._.Rep1	48804	SPSB1	Intronic	9745	uc057bgk.1	0.501	1190	1190	125	0.706584	1.99301e-74	0.758487	0.767822	chr1	9341435	9341935	501	*	SPSB1	chr1	9292880	9292880	EC5	73.7005	239	937	chr1	9292880	9341935	SPSB1	239	73.7005	Fibrotic_snATAC-seq	24188132	chr1	9292880	9292880	tss937	.
938	chr1	9373450	9373950	501	*	8.17611	0.963	0.912	2	Endothelial_5._.Rep1	80819	SPSB1	Distal	17992	uc057bgk.1	0.4531	1195	1195	125	0.654111	2.5649e-60	0.875566	0.767822	chr1	9373450	9373950	501	*	SPSB1	chr1	9292880	9292880	EC5	59.5909	193	938	chr1	9292880	9373950	SPSB1	193	59.5909	Fibrotic_snATAC-seq	24188132	chr1	9292880	9292880	tss938	.
967	chr1	9371529	9372029	501	*	16.7259	0.996	0.987	2	Endothelial_5._.Rep1	78898	SPSB1	Distal	16071	uc057bgk.1	0.523	1194	1194	127	0.543111	3.23718e-38	0.965356	0.333483	chr1	9371529	9372029	501	*	TMEM201	chr1	9588922	9588922	EC5	37.4898	121	967	chr1	9371529	9588922	TMEM201	121	37.4898	Fibrotic_snATAC-seq	24188132	chr1	9588922	9588922	tss967	.
969	chr1	9376786	9377286	501	*	8.2963	0.986	0.961	2	Endothelial_4._.Rep2	84155	SPSB1	Distal	21328	uc057bgk.1	0.5808	1197	1197	127	0.479381	7.21535e-29	0.967095	0.333483	chr1	9376786	9377286	501	*	TMEM201	chr1	9588922	9588922	EC4	28.1417	91	969	chr1	9376786	9588922	TMEM201	91	28.1417	Fibrotic_snATAC-seq	104162166	chr1	9588922	9588922	tss969	.
973	chr1	9583328	9583828	501	*	14.6193	0.993	0.965	2	Fibroblast_1._.Rep2	5343	TMEM201	Exonic	5343	uc057bgm.1	0.4271	1249	1249	127	0.484252	1.6296e-29	0.85498	0.333483	chr1	9583328	9583828	501	*	TMEM201	chr1	9588922	9588922	MC1	28.7879	93	973	chr1	9583328	9588922	TMEM201	93	28.7879	Fibrotic_snATAC-seq	108,61,12	chr1	9588922	9588922	tss973	.
974	chr1	9593291	9593791	501	*	6.21087	0.934	0.729	2	Fibroblast_1._.Rep2	4618	TMEM201	Intronic	3355	uc057bgm.1	0.6128	1252	1252	127	0.643473	8.56007e-58	0.715665	0.333483	chr1	9593291	9593791	501	*	TMEM201	chr1	9588922	9588922	MC1	57.0675	185	974	chr1	9588922	9593791	TMEM201	185	57.0675	Fibrotic_snATAC-seq	108,61,12	chr1	9588922	9588922	tss974	.
943	chr1	9419433	9419933	501	*	2.50928	0.557	0.49	2	Endothelial_4._.Rep1	119798	SLC25A33	Distal	18094	uc057bgl.1	0.495	1207	1207	126	0.620105	1.36425e-52	0.253987	0.878734	chr1	9419433	9419933	501	*	SLC25A33	chr1	9539482	9539482	EC4	51.8651	168	943	chr1	9419433	9539482	SLC25A33	168	51.8651	Fibrotic_snATAC-seq	104162166	chr1	9539482	9539482	tss943	.
944	chr1	9428726	9429226	501	*	8.29491	0.976	0.93	2	Endothelial_5._.Rep2	110505	SLC25A33	Distal	8801	uc057bgl.1	0.5988	1210	1210	126	0.552118	1.04587e-39	0.914592	0.878734	chr1	9428726	9429226	501	*	SLC25A33	chr1	9539482	9539482	EC5	38.9805	126	944	chr1	9428726	9539482	SLC25A33	126	38.9805	Fibrotic_snATAC-seq	24188132	chr1	9539482	9539482	tss944	.
945	chr1	9435018	9435518	501	*	17.8506	0.915	0.749	2	Cholangiocytes_2._.Rep1	104213	SLC25A33	Distal	2509	uc057bgl.1	0.4331	1213	1213	126	0.602472	6.00472e-49	0.913133	0.878734	chr1	9435018	9435518	501	*	SLC25A33	chr1	9539482	9539482	CC2	48.2215	156	945	chr1	9435018	9539482	SLC25A33	156	48.2215	Fibrotic_snATAC-seq	255149189	chr1	9539482	9539482	tss945	.
975	chr1	9732488	9732988	501	*	6.21087	0.934	0.729	2	Fibroblast_1._.Rep2	45182	PIK3CD-AS2	Intronic	747	uc057bgo.1	0.5369	1275	1275	127	0.50288	4.38255e-32	0.740017	0.333483	chr1	9732488	9732988	501	*	TMEM201	chr1	9588922	9588922	MC1	31.3583	101	975	chr1	9588922	9732988	TMEM201	101	31.3583	Fibrotic_snATAC-seq	108,61,12	chr1	9588922	9588922	tss975	.
947	chr1	9438306	9438806	501	*	34.2182	0.915	0.716	2	Hepatocytes_2._.Rep1	100925	SLC25A33	Distal	777	uc057bgl.1	0.4511	1217	1217	126	0.900306	2.94792e-177	0.828608	0.878734	chr1	9438306	9438806	501	*	SLC25A33	chr1	9539482	9539482	HC2	176.53	573	947	chr1	9438306	9539482	SLC25A33	573	176.53	Fibrotic_snATAC-seq	255,110,0	chr1	9539482	9539482	tss947	.
977	chr1	9823781	9824281	501	*	6.20422	0.971	0.933	2	Endothelial_4._.Rep1	494	CLSTN1	Exonic	46	uc057bgp.1	0.7944	1285	1285	127	0.544004	2.31326e-38	0.927482	0.333483	chr1	9823781	9824281	501	*	TMEM201	chr1	9588922	9588922	EC4	37.6358	122	977	chr1	9588922	9824281	TMEM201	122	37.6358	Fibrotic_snATAC-seq	104162166	chr1	9588922	9588922	tss977	.
949	chr1	9439586	9440086	501	*	2.51308	0.566	0.482	2	Endothelial_5._.Rep2	99645	SLC25A33	Distal	2057	uc057bgl.1	0.499	1219	1219	126	0.821474	3.96466e-120	0.521621	0.878734	chr1	9439586	9440086	501	*	SLC25A33	chr1	9539482	9539482	EC5	119.402	387	949	chr1	9439586	9539482	SLC25A33	387	119.402	Fibrotic_snATAC-seq	24188132	chr1	9539482	9539482	tss949	.
950	chr1	9440860	9441360	501	*	22.8734	0.691	0.284	2	Hepatocytes_1._.Rep1	98371	SLC25A33	Distal	3331	uc057bgl.1	0.5329	1220	1220	126	0.606907	7.64798e-50	0.253125	0.878734	chr1	9440860	9441360	501	*	SLC25A33	chr1	9539482	9539482	HC1	49.1165	159	950	chr1	9440860	9539482	SLC25A33	159	49.1165	Fibrotic_snATAC-seq	202,67,2	chr1	9539482	9539482	tss950	.
951	chr1	9441716	9442216	501	*	6.26159	0.951	0.882	2	Endothelial_5._.Rep2	97515	SLC25A33	Distal	4187	uc057bgl.1	0.501	1221	1221	126	0.467833	2.23359e-27	0.252257	0.878734	chr1	9441716	9442216	501	*	SLC25A33	chr1	9539482	9539482	EC5	26.651	86	951	chr1	9441716	9539482	SLC25A33	86	26.651	Fibrotic_snATAC-seq	24188132	chr1	9539482	9539482	tss951	.
952	chr1	9447113	9447613	501	*	5.45174	0.532	0.14	2	Hepatocytes_1._.Rep2	92118	SLC25A33	Distal	9584	uc057bgl.1	0.513	1224	1224	126	0.784265	2.83807e-102	0.485137	0.878734	chr1	9447113	9447613	501	*	SLC25A33	chr1	9539482	9539482	HC1	101.547	329	952	chr1	9447113	9539482	SLC25A33	329	101.547	Fibrotic_snATAC-seq	202,67,2	chr1	9539482	9539482	tss952	.
953	chr1	9452412	9452912	501	*	47.3211	0.853	0.572	2	Hepatocytes_1._.Rep1	86819	SLC25A33	Distal	14883	uc057bgl.1	0.503	1225	1225	126	0.812022	3.21905e-115	0.696508	0.878734	chr1	9452412	9452912	501	*	SLC25A33	chr1	9539482	9539482	HC1	114.492	371	953	chr1	9452412	9539482	SLC25A33	371	114.492	Fibrotic_snATAC-seq	202,67,2	chr1	9539482	9539482	tss953	.
954	chr1	9453624	9454124	501	*	6.12259	0.478	0.133	2	Cholangiocytes_1._.Rep2	85607	SLC25A33	Distal	16095	uc057bgl.1	0.495	1226	1226	126	0.770487	1.53793e-96	0.547206	0.878734	chr1	9453624	9454124	501	*	SLC25A33	chr1	9539482	9539482	CC1	95.8131	311	954	chr1	9453624	9539482	SLC25A33	311	95.8131	Fibrotic_snATAC-seq	255,3,99	chr1	9539482	9539482	tss954	.
955	chr1	9459882	9460382	501	*	25.9279	0.721	0.342	2	Hepatocytes_1._.Rep1	79349	SLC25A33	Distal	22353	uc057bgl.1	0.5549	1228	1228	126	0.634252	1.09535e-55	0.481823	0.878734	chr1	9459882	9460382	501	*	SLC25A33	chr1	9539482	9539482	HC1	54.9604	178	955	chr1	9459882	9539482	SLC25A33	178	54.9604	Fibrotic_snATAC-seq	202,67,2	chr1	9539482	9539482	tss955	.
988	chr1	9717439	9717939	501	*	4.68284	0.944	0.628	2	CD8_Tcell._.Rep2	30133	PIK3CD-AS2	Intronic	1412	uc057bgo.1	0.6168	1272	1272	128	0.593179	4.05722e-47	0.860254	0.871366	chr1	9717439	9717939	501	*	PIK3CD	chr1	9651732	9651732	LC1	46.3918	150	988	chr1	9651732	9717939	PIK3CD	150	46.3918	Fibrotic_snATAC-seq	255,223,0	chr1	9651732	9651732	tss988	.
957	chr1	9467028	9467528	501	*	5.97378	0.477	0.176	2	Cholangiocytes_2._.Rep2	72203	SLC25A33	Distal	29499	uc057bgl.1	0.5549	1230	1230	126	0.728723	2.27817e-81	0.595031	0.878734	chr1	9467028	9467528	501	*	SLC25A33	chr1	9539482	9539482	CC2	80.6424	261	957	chr1	9467028	9539482	SLC25A33	261	80.6424	Fibrotic_snATAC-seq	255149189	chr1	9539482	9539482	tss957	.
958	chr1	9490996	9491496	501	*	54.335	0.88	0.624	2	Hepatocytes_1._.Rep1	48235	SLC25A33	Distal	12224	uc057bgl.1	0.511	1231	1231	126	0.690255	1.03391e-69	0.75775	0.878734	chr1	9490996	9491496	501	*	SLC25A33	chr1	9539482	9539482	HC1	68.9855	223	958	chr1	9490996	9539482	SLC25A33	223	68.9855	Fibrotic_snATAC-seq	202,67,2	chr1	9539482	9539482	tss958	.
959	chr1	9501037	9501537	501	*	23.5273	0.835	0.531	2	Hepatocytes_2._.Rep1	38194	SLC25A33	Distal	2183	uc057bgl.1	0.515	1232	1232	126	0.707266	1.24531e-74	0.749006	0.878734	chr1	9501037	9501537	501	*	SLC25A33	chr1	9539482	9539482	HC2	73.9047	239	959	chr1	9501037	9539482	SLC25A33	239	73.9047	Fibrotic_snATAC-seq	255,110,0	chr1	9539482	9539482	tss959	.
960	chr1	9503191	9503691	501	*	83.9064	0.952	0.829	2	Hepatocytes_1._.Rep1	36040	SLC25A33	Distal	29	uc057bgl.1	0.5329	1233	1233	126	0.925336	2.15355e-206	0.953829	0.878734	chr1	9503191	9503691	501	*	SLC25A33	chr1	9539482	9539482	HC1	205.667	667	960	chr1	9503191	9539482	SLC25A33	667	205.667	Fibrotic_snATAC-seq	202,67,2	chr1	9539482	9539482	tss960	.
961	chr1	9537790	9538290	501	*	17.3384	0.971	0.895	2	Hepatocytes_1._.Rep2	1441	SLC25A33	Promoter	1441	uc057bgl.1	0.483	1237	1237	126	0.892748	5.87214e-170	0.867795	0.878734	chr1	9537790	9538290	501	*	SLC25A33	chr1	9539482	9539482	HC1	169.231	549	961	chr1	9537790	9539482	SLC25A33	549	169.231	Fibrotic_snATAC-seq	202,67,2	chr1	9539482	9539482	tss961	.
962	chr1	9539065	9539565	501	*	25.6697	0.983	0.944	2	Cholangiocytes_2._.Rep2	166	SLC25A33	Promoter	166	uc057bgl.1	0.6467	1238	1238	126	0.565285	5.71127e-42	0.919786	0.878734	chr1	9539065	9539565	501	*	SLC25A33	chr1	9539482	9539482	CC2	41.2433	133	962	chr1	9539065	9539565	SLC25A33	133	41.2433	Fibrotic_snATAC-seq	255149189	chr1	9539482	9539482	tss962	.
963	chr1	9550080	9550580	501	*	9.17379	0.875	0.613	2	Hepatocytes_2._.Rep2	10847	SLC25A33	Intronic	10847	uc057bgl.1	0.4072	1241	1241	126	0.913904	5.4833e-192	0.856895	0.878734	chr1	9550080	9550580	501	*	SLC25A33	chr1	9539482	9539482	HC2	191.261	620	963	chr1	9539482	9550580	SLC25A33	620	191.261	Fibrotic_snATAC-seq	255,110,0	chr1	9539482	9539482	tss963	.
964	chr1	9553638	9554138	501	*	45.5956	0.845	0.558	2	Hepatocytes_1._.Rep1	14405	SLC25A33	Intronic	14405	uc057bgl.1	0.4451	1242	1242	126	0.922481	1.37743e-202	0.849831	0.878734	chr1	9553638	9554138	501	*	SLC25A33	chr1	9539482	9539482	HC1	201.861	655	964	chr1	9539482	9554138	SLC25A33	655	201.861	Fibrotic_snATAC-seq	202,67,2	chr1	9539482	9539482	tss964	.
989	chr1	9730499	9730999	501	*	14.5372	0.998	0.984	2	Kupffer-cells_2._.Rep2	43193	PIK3CD-AS2	Intronic	2736	uc057bgo.1	0.6088	1274	1274	128	0.561038	3.14723e-41	0.689659	0.871366	chr1	9730499	9730999	501	*	PIK3CD	chr1	9651732	9651732	MP2	40.5021	131	989	chr1	9651732	9730999	PIK3CD	131	40.5021	Fibrotic_snATAC-seq	158,71,191	chr1	9651732	9651732	tss989	.
966	chr1	9570890	9571390	501	*	18.4427	0.638	0.238	2	Hepatocytes_1._.Rep1	17781	TMEM201	Intronic	17781	uc057bgm.1	0.509	1248	1248	126	0.788645	3.47883e-104	0.535234	0.878734	chr1	9570890	9571390	501	*	SLC25A33	chr1	9539482	9539482	HC1	103.459	335	966	chr1	9539482	9571390	SLC25A33	335	103.459	Fibrotic_snATAC-seq	202,67,2	chr1	9539482	9539482	tss966	.
994	chr1	9717439	9717939	501	*	4.68284	0.944	0.628	2	CD8_Tcell._.Rep2	30133	PIK3CD-AS2	Intronic	1412	uc057bgo.1	0.6168	1272	1272	129	0.594307	2.45132e-47	0.860254	0.724363	chr1	9717439	9717939	501	*	CLSTN1	chr1	9824526	9824526	LC1	46.6106	151	994	chr1	9717439	9824526	CLSTN1	151	46.6106	Fibrotic_snATAC-seq	255,223,0	chr1	9824526	9824526	tss994	.
968	chr1	9375991	9376491	501	*	6.21087	0.934	0.729	2	Fibroblast_1._.Rep2	83360	SPSB1	Distal	20533	uc057bgk.1	0.5808	1196	1196	127	0.492278	1.33119e-30	0.524158	0.333483	chr1	9375991	9376491	501	*	TMEM201	chr1	9588922	9588922	MC1	29.8758	96	968	chr1	9375991	9588922	TMEM201	96	29.8758	Fibrotic_snATAC-seq	108,61,12	chr1	9588922	9588922	tss968	.
995	chr1	9824386	9824886	501	*	3.77035	0.205	0.043	2	Cholangiocytes_2._.Rep1	109	CLSTN1	Promoter	109	uc057bgp.1	0.6347	1286	1286	129	0.690371	9.59759e-70	0.513088	0.724363	chr1	9824386	9824886	501	*	CLSTN1	chr1	9824526	9824526	CC2	69.0178	224	995	chr1	9824386	9824886	CLSTN1	224	69.0178	Fibrotic_snATAC-seq	255149189	chr1	9824526	9824526	tss995	.
970	chr1	9401856	9402356	501	*	10.3032	0.98	0.904	2	Fibroblast_1._.Rep2	109225	SPSB1	Distal	35671	uc057bgk.1	0.5968	1202	1202	127	0.513153	1.42572e-33	0.761274	0.333483	chr1	9401856	9402356	501	*	TMEM201	chr1	9588922	9588922	MC1	32.846	106	970	chr1	9401856	9588922	TMEM201	106	32.846	Fibrotic_snATAC-seq	108,61,12	chr1	9588922	9588922	tss970	.
971	chr1	9413024	9413524	501	*	13.0449	0.996	0.959	2	B-cells._.Rep1	120393	SPSB1	Distal	24503	uc057bgk.1	0.6128	1204	1204	127	0.46126	1.48627e-26	0.514773	0.333483	chr1	9413024	9413524	501	*	TMEM201	chr1	9588922	9588922	BC	25.8279	83	971	chr1	9413024	9588922	TMEM201	83	25.8279	Fibrotic_snATAC-seq	19,161,15	chr1	9588922	9588922	tss971	.
972	chr1	9561393	9561893	501	*	8.17611	0.963	0.912	2	Endothelial_5._.Rep1	22160	SLC25A33	Intronic	22160	uc057bgl.1	0.3772	1246	1246	127	0.494725	6.12153e-31	0.859231	0.333483	chr1	9561393	9561893	501	*	TMEM201	chr1	9588922	9588922	EC5	30.2131	98	972	chr1	9561393	9588922	TMEM201	98	30.2131	Fibrotic_snATAC-seq	24188132	chr1	9588922	9588922	tss972	.
998	chr1	9910335	9910835	501	*	194.216	1	0.999	2	Cholangiocytes_1._.Rep1	248	CTNNBIP1	Promoter	248	uc057bgq.1	0.7046	1303	1303	130	0.514101	1.03342e-33	0.93385	0.691308	chr1	9910335	9910835	501	*	CTNNBIP1	chr1	9910336	9910336	CC1	32.9857	107	998	chr1	9910335	9910835	CTNNBIP1	107	32.9857	Fibrotic_snATAC-seq	255,3,99	chr1	9910336	9910336	tss998	.
999	chr1	10032451	10032951	501	*	12.5529	0.997	0.992	2	Endothelial_4._.Rep2	130	UBE4B	Promoter	130	uc057bgv.1	0.7026	1319	1319	130	0.501141	7.73545e-32	0.936708	0.691308	chr1	10032451	10032951	501	*	CTNNBIP1	chr1	9910336	9910336	EC4	31.1115	101	999	chr1	9910336	10032951	CTNNBIP1	101	31.1115	Fibrotic_snATAC-seq	104162166	chr1	9910336	9910336	tss999	.
1000	chr1	9845947	9846447	501	*	4.63499	0.927	0.66	2	Kupffer-cells_1._.Rep2	21670	CLSTN1	Distal	2120	uc057bgp.1	0.5369	1289	1289	133	0.845955	2.53878e-134	0.747567	0.426971	chr1	9845947	9846447	501	*	RBP7	chr1	9997206	9997206	MP1	133.595	433	1000	chr1	9845947	9997206	RBP7	433	133.595	Fibrotic_snATAC-seq	92,0,127	chr1	9997206	9997206	tss1000	.
976	chr1	9776172	9776672	501	*	2.49423	0.53	0.174	2	Fibroblast_1._.Rep2	48103	CLSTN1	Intronic	24840	uc057bgp.1	0.4591	1280	1280	127	0.510116	3.97278e-33	0.537199	0.333483	chr1	9776172	9776672	501	*	TMEM201	chr1	9588922	9588922	MC1	32.4009	105	976	chr1	9588922	9776672	TMEM201	105	32.4009	Fibrotic_snATAC-seq	108,61,12	chr1	9588922	9588922	tss976	.
1008	chr1	10400369	10400869	501	*	1.25983	0.1	0.008	2	Kupffer-cells_1._.Rep2	2026	PGD	Intronic	986	uc057bgy.1	0.4491	1352	1352	136	0.653767	3.1069e-60	0.503171	0.452011	chr1	10400369	10400869	501	*	PGD	chr1	10398592	10398592	MP1	59.5077	193	1008	chr1	10398592	10400869	PGD	193	59.5077	Fibrotic_snATAC-seq	92,0,127	chr1	10398592	10398592	tss1008	.
978	chr1	9428150	9428650	501	*	2.51308	0.566	0.482	2	Endothelial_5._.Rep2	111081	SLC25A33	Distal	9377	uc057bgl.1	0.499	1209	1209	128	0.573212	2.20902e-43	0.285678	0.871366	chr1	9428150	9428650	501	*	PIK3CD	chr1	9651732	9651732	EC5	42.6558	138	978	chr1	9428150	9651732	PIK3CD	138	42.6558	Fibrotic_snATAC-seq	24188132	chr1	9651732	9651732	tss978	.
979	chr1	9626906	9627406	501	*	11.0556	0.997	0.963	2	CD4_Tcell._.Rep2	24575	PIK3CD	Distal	19427	uc010nyq.3	0.6527	1255	1255	128	0.727633	5.1941e-81	0.921316	0.871366	chr1	9626906	9627406	501	*	PIK3CD	chr1	9651732	9651732	LC2	80.2845	260	979	chr1	9626906	9651732	PIK3CD	260	80.2845	Fibrotic_snATAC-seq	#N/A	chr1	9651732	9651732	tss979	.
980	chr1	9629618	9630118	501	*	8.7422	0.984	0.906	2	Kupffer-cells_1._.Rep2	21863	PIK3CD	Distal	21863	uc010nyq.3	0.6287	1256	1256	128	0.840433	6.49993e-131	0.948149	0.871366	chr1	9629618	9630118	501	*	PIK3CD	chr1	9651732	9651732	MP1	130.187	422	980	chr1	9629618	9651732	PIK3CD	422	130.187	Fibrotic_snATAC-seq	92,0,127	chr1	9651732	9651732	tss980	.
981	chr1	9644436	9644936	501	*	8.7422	0.984	0.906	2	Kupffer-cells_1._.Rep2	7045	PIK3CD	Distal	7045	uc010nyq.3	0.4232	1258	1258	128	0.527206	1.08137e-35	0.823263	0.871366	chr1	9644436	9644936	501	*	PIK3CD	chr1	9651732	9651732	MP1	34.966	113	981	chr1	9644436	9651732	PIK3CD	113	34.966	Fibrotic_snATAC-seq	92,0,127	chr1	9651732	9651732	tss981	.
982	chr1	9651359	9651859	501	*	11.201	0.993	0.935	2	CD8_Tcell._.Rep2	122	PIK3CD	Promoter	122	uc010nyq.3	0.6287	1259	1259	128	0.777851	1.49084e-99	0.735033	0.871366	chr1	9651359	9651859	501	*	PIK3CD	chr1	9651732	9651732	LC1	98.8266	320	982	chr1	9651359	9651859	PIK3CD	320	98.8266	Fibrotic_snATAC-seq	255,223,0	chr1	9651732	9651732	tss982	.
983	chr1	9652329	9652829	501	*	4.44233	0.595	0.237	2	CD8_Tcell._.Rep1	846	PIK3CD	Intronic	833	uc010nyq.3	0.6307	1260	1260	128	0.707735	9.0101e-75	0.801434	0.871366	chr1	9652329	9652829	501	*	PIK3CD	chr1	9651732	9651732	LC1	74.0453	240	983	chr1	9651732	9652829	PIK3CD	240	74.0453	Fibrotic_snATAC-seq	255,223,0	chr1	9651732	9651732	tss983	.
984	chr1	9653501	9654001	501	*	2.68443	0.555	0.172	2	Kupffer-cells_1._.Rep2	834	PIK3CD-AS1	Exonic	834	uc057bgn.1	0.521	1261	1261	128	0.680722	4.21198e-67	0.545065	0.871366	chr1	9653501	9654001	501	*	PIK3CD	chr1	9651732	9651732	MP1	66.3755	215	984	chr1	9651732	9654001	PIK3CD	215	66.3755	Fibrotic_snATAC-seq	92,0,127	chr1	9651732	9651732	tss984	.
985	chr1	9654372	9654872	501	*	6.15253	0.963	0.781	2	Kupffer-cells_2._.Rep2	35	PIK3CD-AS1	Promoter	35	uc057bgn.1	0.5589	1262	1262	128	0.509173	5.44991e-33	0.475932	0.871366	chr1	9654372	9654872	501	*	PIK3CD	chr1	9651732	9651732	MP2	32.2636	104	985	chr1	9651732	9654872	PIK3CD	104	32.2636	Fibrotic_snATAC-seq	158,71,191	chr1	9651732	9651732	tss985	.
986	chr1	9687380	9687880	501	*	14.6037	0.684	0.395	2	Fibroblast_1._.Rep1	74	PIK3CD-AS2	Promoter	74	uc057bgo.1	0.6667	1265	1265	128	0.642886	1.17163e-57	0.857101	0.871366	chr1	9687380	9687880	501	*	PIK3CD	chr1	9651732	9651732	MC1	56.9312	184	986	chr1	9651732	9687880	PIK3CD	184	56.9312	Fibrotic_snATAC-seq	108,61,12	chr1	9651732	9651732	tss986	.
987	chr1	9704674	9705174	501	*	28.1099	0.971	0.777	2	CD8_Tcell._.Rep1	17368	PIK3CD-AS2	Intronic	5273	uc057bgo.1	0.4731	1269	1269	128	0.789876	9.90092e-105	0.839713	0.871366	chr1	9704674	9705174	501	*	PIK3CD	chr1	9651732	9651732	LC1	104.004	337	987	chr1	9651732	9705174	PIK3CD	337	104.004	Fibrotic_snATAC-seq	255,223,0	chr1	9651732	9651732	tss987	.
1012	chr1	10668437	10668937	501	*	5.44975	0.594	0.192	2	Hepatocytes_2._.Rep2	127962	CASZ1	Intronic	7288	uc057bhd.1	0.6507	1392	1392	139	0.546422	9.27465e-39	0.391051	0.530665	chr1	10668437	10668937	501	*	DFFA	chr1	10472526	10472526	HC2	38.0327	123	1012	chr1	10472526	10668937	DFFA	123	38.0327	Fibrotic_snATAC-seq	255,110,0	chr1	10472526	10472526	tss1012	.
1029	chr1	10699355	10699855	501	*	10.0106	0.757	0.456	2	Cholangiocytes_2._.Rep2	97044	CASZ1	Intronic	5125	uc057bhd.1	0.515	1403	1403	140	0.519386	1.6844e-34	0.528084	0.901185	chr1	10699355	10699855	501	*	PEX14	chr1	10472288	10472288	CC2	33.7736	109	1029	chr1	10472288	10699855	PEX14	109	33.7736	Fibrotic_snATAC-seq	255149189	chr1	10472288	10472288	tss1029	.
990	chr1	9626906	9627406	501	*	11.0556	0.997	0.963	2	CD4_Tcell._.Rep2	24575	PIK3CD	Distal	19427	uc010nyq.3	0.6527	1255	1255	129	0.6057	1.34411e-49	0.921316	0.724363	chr1	9626906	9627406	501	*	CLSTN1	chr1	9824526	9824526	LC2	48.8716	158	990	chr1	9626906	9824526	CLSTN1	158	48.8716	Fibrotic_snATAC-seq	#N/A	chr1	9824526	9824526	tss990	.
991	chr1	9651359	9651859	501	*	11.201	0.993	0.935	2	CD8_Tcell._.Rep2	122	PIK3CD	Promoter	122	uc010nyq.3	0.6287	1259	1259	129	0.504984	2.19481e-32	0.735033	0.724363	chr1	9651359	9651859	501	*	CLSTN1	chr1	9824526	9824526	LC1	31.6586	102	991	chr1	9651359	9824526	CLSTN1	102	31.6586	Fibrotic_snATAC-seq	255,223,0	chr1	9824526	9824526	tss991	.
992	chr1	9652329	9652829	501	*	4.44233	0.595	0.237	2	CD8_Tcell._.Rep1	846	PIK3CD	Intronic	833	uc010nyq.3	0.6307	1260	1260	129	0.539987	1.03897e-37	0.801434	0.724363	chr1	9652329	9652829	501	*	CLSTN1	chr1	9824526	9824526	LC1	36.9834	120	992	chr1	9652329	9824526	CLSTN1	120	36.9834	Fibrotic_snATAC-seq	255,223,0	chr1	9824526	9824526	tss992	.
993	chr1	9687380	9687880	501	*	14.6037	0.684	0.395	2	Fibroblast_1._.Rep1	74	PIK3CD-AS2	Promoter	74	uc057bgo.1	0.6667	1265	1265	129	0.759874	2.16572e-92	0.857101	0.724363	chr1	9687380	9687880	501	*	CLSTN1	chr1	9824526	9824526	MC1	91.6644	297	993	chr1	9687380	9824526	CLSTN1	297	91.6644	Fibrotic_snATAC-seq	108,61,12	chr1	9824526	9824526	tss993	.
1033	chr1	10668437	10668937	501	*	5.44975	0.594	0.192	2	Hepatocytes_2._.Rep2	127962	CASZ1	Intronic	7288	uc057bhd.1	0.6507	1392	1392	141	0.667135	1.50072e-63	0.391051	0.668459	chr1	10668437	10668937	501	*	CASZ1	chr1	10796650	10796650	HC2	62.8237	203	1033	chr1	10668437	10796650	CASZ1	203	62.8237	Fibrotic_snATAC-seq	255,110,0	chr1	10796650	10796650	tss1033	.
1035	chr1	10699355	10699855	501	*	10.0106	0.757	0.456	2	Cholangiocytes_2._.Rep2	97044	CASZ1	Intronic	5125	uc057bhd.1	0.515	1403	1403	141	0.813374	6.64477e-116	0.528084	0.668459	chr1	10699355	10699855	501	*	CASZ1	chr1	10796650	10796650	CC2	115.178	373	1035	chr1	10699355	10796650	CASZ1	373	115.178	Fibrotic_snATAC-seq	255149189	chr1	10796650	10796650	tss1035	.
996	chr1	9909655	9910155	501	*	2.49423	0.53	0.174	2	Fibroblast_1._.Rep2	430	CTNNBIP1	Intronic	357	uc057bgq.1	0.7445	1302	1302	129	0.490713	2.18033e-30	0.511399	0.724363	chr1	9909655	9910155	501	*	CLSTN1	chr1	9824526	9824526	MC1	29.6615	96	996	chr1	9824526	9910155	CLSTN1	96	29.6615	Fibrotic_snATAC-seq	108,61,12	chr1	9824526	9824526	tss996	.
997	chr1	9687380	9687880	501	*	14.6037	0.684	0.395	2	Fibroblast_1._.Rep1	74	PIK3CD-AS2	Promoter	74	uc057bgo.1	0.6667	1265	1265	130	0.504056	2.97967e-32	0.857101	0.691308	chr1	9687380	9687880	501	*	CTNNBIP1	chr1	9910336	9910336	MC1	31.5258	102	997	chr1	9687380	9910336	CTNNBIP1	102	31.5258	Fibrotic_snATAC-seq	108,61,12	chr1	9910336	9910336	tss997	.
13342	chr10	25078965	25079465	501	*	91.6208	0.963	0.868	2	Hepatocytes_1._.Rep1	16935	ENKUR	Distal	12338	uc057lfm.1	0.4152	2042	116536	2177	0.946316	5.0779e-240	0.975097	0.410494	chr10	25078965	25079465	501	*	ENKUR	chr10	25062279	25062279	HC1	239.294	776	13342	chr10	25062279	25079465	ENKUR	776	239.294	Fibrotic_snATAC-seq	202,67,2	chr10	25062279	25062279	tss13342	.
1037	chr1	10727577	10728077	501	*	10.2339	0.763	0.424	2	Cholangiocytes_1._.Rep2	68822	CASZ1	Intronic	22251	uc057bhd.1	0.5968	1407	1407	141	0.766201	7.74219e-95	0.316818	0.668459	chr1	10727577	10728077	501	*	CASZ1	chr1	10796650	10796650	CC1	94.1111	305	1037	chr1	10727577	10796650	CASZ1	305	94.1111	Fibrotic_snATAC-seq	255,3,99	chr1	10796650	10796650	tss1037	.
1039	chr1	10738124	10738624	501	*	11.4688	0.796	0.521	2	Cholangiocytes_2._.Rep1	58275	CASZ1	Intronic	32798	uc057bhd.1	0.6307	1409	1409	141	0.930498	1.14574e-213	0.701226	0.668459	chr1	10738124	10738624	501	*	CASZ1	chr1	10796650	10796650	CC2	212.941	691	1039	chr1	10738124	10796650	CASZ1	691	212.941	Fibrotic_snATAC-seq	255149189	chr1	10796650	10796650	tss1039	.
1001	chr1	9893133	9893633	501	*	23.3536	0.82	0.524	2	Kupffer-cells_1._.Rep1	16952	CTNNBIP1	Intronic	145	uc057bgq.1	0.485	1299	1299	133	0.774355	4.15308e-98	0.61817	0.426971	chr1	9893133	9893633	501	*	RBP7	chr1	9997206	9997206	MP1	97.3816	316	1001	chr1	9893133	9997206	RBP7	316	97.3816	Fibrotic_snATAC-seq	92,0,127	chr1	9997206	9997206	tss1001	.
1002	chr1	9943138	9943638	501	*	10.3091	0.996	0.987	2	Endothelial_4._.Rep1	18	LZIC	Promoter	18	uc057bgr.1	0.6427	1307	1307	133	0.458011	3.73859e-26	0.791176	0.426971	chr1	9943138	9943638	501	*	RBP7	chr1	9997206	9997206	EC4	25.4273	82	1002	chr1	9943138	9997206	RBP7	82	25.4273	Fibrotic_snATAC-seq	104162166	chr1	9997206	9997206	tss1002	.
1003	chr1	9978284	9978784	501	*	10.9202	0.57	0.317	2	Kupffer-cells_1._.Rep1	11152	MIR5697	Intronic	2517	uc057bgt.1	0.505	1312	1312	133	0.775749	1.11048e-98	0.431802	0.426971	chr1	9978284	9978784	501	*	RBP7	chr1	9997206	9997206	MP1	97.9545	318	1003	chr1	9978284	9997206	RBP7	318	97.9545	Fibrotic_snATAC-seq	92,0,127	chr1	9997206	9997206	tss1003	.
1040	chr1	10759339	10759839	501	*	26.3895	0.788	0.478	2	Cholangiocytes_1._.Rep1	37060	CASZ1	Intronic	37058	uc057bhd.1	0.6068	1414	1414	141	0.492974	1.06815e-30	0.644476	0.668459	chr1	10759339	10759839	501	*	CASZ1	chr1	10796650	10796650	CC1	29.9714	97	1040	chr1	10759339	10796650	CASZ1	97	29.9714	Fibrotic_snATAC-seq	255,3,99	chr1	10796650	10796650	tss1040	.
73970	chr21	45455215	45455715	501	*	71.593	0.992	0.965	2	Hepatocytes_2._.Rep1	22800	MIR6815	Intronic	23	uc061mea.1	0.6507	2216	192039	12579	0.946253	6.69776e-240	0.953899	0.967742	chr21	45455215	45455715	501	*	COL18A1	chr21	45405137	45405137	HC2	239.174	776	73970	chr21	45405137	45455715	COL18A1	776	239.174	Fibrotic_snATAC-seq	255,110,0	chr21	45405137	45405137	tss73970	.
1006	chr1	10251622	10252122	501	*	8.7422	0.984	0.906	2	Kupffer-cells_1._.Rep2	24153	NA	Intronic	19542	uc057bgx.1	0.4232	1336	1336	136	0.746096	2.5689e-87	0.940683	0.452011	chr1	10251622	10252122	501	*	PGD	chr1	10398592	10398592	MP1	86.5903	281	1006	chr1	10251622	10398592	PGD	281	86.5903	Fibrotic_snATAC-seq	92,0,127	chr1	10398592	10398592	tss1006	.
1007	chr1	10388295	10388795	501	*	6.61739	0.962	0.8	2	Kupffer-cells_1._.Rep2	10046	PGD	Distal	10046	uc057bgy.1	0.4391	1349	1349	136	0.802618	1.33257e-110	0.678965	0.452011	chr1	10388295	10388795	501	*	PGD	chr1	10398592	10398592	MP1	109.875	356	1007	chr1	10388295	10398592	PGD	356	109.875	Fibrotic_snATAC-seq	92,0,127	chr1	10398592	10398592	tss1007	.
1042	chr1	10788645	10789145	501	*	14.7009	0.997	0.99	2	Endothelial_5._.Rep2	7754	CASZ1	Intronic	7752	uc057bhd.1	0.6527	1419	1419	141	0.469316	1.44776e-27	0.562949	0.668459	chr1	10788645	10789145	501	*	CASZ1	chr1	10796650	10796650	EC5	26.8393	87	1042	chr1	10788645	10796650	CASZ1	87	26.8393	Fibrotic_snATAC-seq	24188132	chr1	10796650	10796650	tss1042	.
1009	chr1	10415275	10415775	501	*	20.6387	0.971	0.841	2	Kupffer-cells_2._.Rep1	14576	CENPS-CORT	Intronic	232	uc057bgz.1	0.477	1353	1353	136	0.554041	4.95837e-40	0.818415	0.452011	chr1	10415275	10415775	501	*	PGD	chr1	10398592	10398592	MP2	39.3047	127	1009	chr1	10398592	10415775	PGD	127	39.3047	Fibrotic_snATAC-seq	158,71,191	chr1	10398592	10398592	tss1009	.
1010	chr1	10528261	10528761	501	*	10.0106	0.757	0.456	2	Cholangiocytes_2._.Rep2	55984	DFFA	Intronic	7376	uc057bhc.1	0.4411	1376	1376	139	0.559917	4.91533e-41	0.5615	0.530665	chr1	10528261	10528761	501	*	DFFA	chr1	10472526	10472526	CC2	40.3084	130	1010	chr1	10472526	10528761	DFFA	130	40.3084	Fibrotic_snATAC-seq	255149189	chr1	10472526	10472526	tss1010	.
1011	chr1	10598283	10598783	501	*	10.2339	0.763	0.424	2	Cholangiocytes_1._.Rep2	126006	DFFA	Intronic	18302	uc057bhc.1	0.4431	1385	1385	139	0.51485	8.00603e-34	0.547276	0.530665	chr1	10598283	10598783	501	*	DFFA	chr1	10472526	10472526	CC1	33.0966	107	1011	chr1	10472526	10598783	DFFA	107	33.0966	Fibrotic_snATAC-seq	255,3,99	chr1	10472526	10472526	tss1011	.
1044	chr1	11060859	11061359	501	*	4.23166	0.591	0.289	2	Kupffer-cells_2._.Rep1	1084	SRM	Promoter	1084	uc057bhh.1	0.499	1449	1449	142	0.525304	2.12306e-35	0.431275	0.504281	chr1	11060859	11061359	501	*	C1orf127	chr1	10982037	10982037	MP2	34.673	112	1044	chr1	10982037	11061359	C1orf127	112	34.673	Fibrotic_snATAC-seq	158,71,191	chr1	10982037	10982037	tss1044	.
1013	chr1	10675118	10675618	501	*	2.50928	0.557	0.49	2	Endothelial_4._.Rep1	121281	CASZ1	Intronic	13969	uc057bhd.1	0.6048	1393	1393	139	0.457694	4.08756e-26	0.550801	0.530665	chr1	10675118	10675618	501	*	DFFA	chr1	10472526	10472526	EC4	25.3885	82	1013	chr1	10472526	10675618	DFFA	82	25.3885	Fibrotic_snATAC-seq	104162166	chr1	10472526	10472526	tss1013	.
1014	chr1	10694573	10695073	501	*	12.5207	0.994	0.982	2	Endothelial_5._.Rep2	101826	CASZ1	Intronic	343	uc057bhd.1	0.8383	1401	1401	139	0.61363	3.15746e-51	0.896864	0.530665	chr1	10694573	10695073	501	*	DFFA	chr1	10472526	10472526	EC5	50.5007	163	1014	chr1	10472526	10695073	DFFA	163	50.5007	Fibrotic_snATAC-seq	24188132	chr1	10472526	10472526	tss1014	.
1015	chr1	10399151	10399651	501	*	27.4827	0.735	0.359	2	Hepatocytes_1._.Rep1	808	PGD	Intronic	96	uc057bgy.1	0.7206	1351	1351	140	0.599877	1.97468e-48	0.676789	0.901185	chr1	10399151	10399651	501	*	PEX14	chr1	10472288	10472288	HC1	47.7045	154	1015	chr1	10399151	10472288	PEX14	154	47.7045	Fibrotic_snATAC-seq	202,67,2	chr1	10472288	10472288	tss1015	.
1016	chr1	10427994	10428494	501	*	6.20422	0.971	0.933	2	Endothelial_4._.Rep1	1857	CENPS-CORT	Promoter	1857	uc057bgz.1	0.4551	1354	1354	140	0.532359	1.70406e-36	0.571763	0.901185	chr1	10427994	10428494	501	*	PEX14	chr1	10472288	10472288	EC4	35.7685	116	1016	chr1	10427994	10472288	PEX14	116	35.7685	Fibrotic_snATAC-seq	104162166	chr1	10472288	10472288	tss1016	.
1017	chr1	10474699	10475199	501	*	4.3538	0.911	0.806	2	Endothelial_5._.Rep2	2422	DFFA	Exonic	32	uc057bhc.1	0.6228	1363	1363	140	0.662924	1.73723e-62	0.785766	0.901185	chr1	10474699	10475199	501	*	PEX14	chr1	10472288	10472288	EC5	61.7601	200	1017	chr1	10472288	10475199	PEX14	200	61.7601	Fibrotic_snATAC-seq	24188132	chr1	10472288	10472288	tss1017	.
1018	chr1	10495074	10495574	501	*	13.5311	0.997	0.968	2	CD8_Tcell._.Rep2	22797	DFFA	Intronic	20341	uc057bhc.1	0.4551	1366	1366	140	0.468621	1.77427e-27	0.948043	0.901185	chr1	10495074	10495574	501	*	PEX14	chr1	10472288	10472288	LC1	26.751	86	1018	chr1	10472288	10495574	PEX14	86	26.751	Fibrotic_snATAC-seq	255,223,0	chr1	10472288	10472288	tss1018	.
1019	chr1	10507401	10507901	501	*	76.3103	0.94	0.797	2	Hepatocytes_1._.Rep1	35124	DFFA	Intronic	28236	uc057bhc.1	0.4571	1370	1370	140	0.566913	2.94923e-42	0.725036	0.901185	chr1	10507401	10507901	501	*	PEX14	chr1	10472288	10472288	HC1	41.5303	134	1019	chr1	10472288	10507901	PEX14	134	41.5303	Fibrotic_snATAC-seq	202,67,2	chr1	10472288	10472288	tss1019	.
1020	chr1	10510813	10511313	501	*	28.1099	0.971	0.777	2	CD8_Tcell._.Rep1	38536	DFFA	Intronic	24824	uc057bhc.1	0.3972	1372	1372	140	0.481996	3.25637e-29	0.917716	0.901185	chr1	10510813	10511313	501	*	PEX14	chr1	10472288	10472288	LC1	28.4873	92	1020	chr1	10472288	10511313	PEX14	92	28.4873	Fibrotic_snATAC-seq	255,223,0	chr1	10472288	10472288	tss1020	.
1021	chr1	10519024	10519524	501	*	13.5532	0.846	0.622	2	Cholangiocytes_2._.Rep1	46747	DFFA	Intronic	16613	uc057bhc.1	0.515	1374	1374	140	0.5516	1.27796e-39	0.511394	0.901185	chr1	10519024	10519524	501	*	PEX14	chr1	10472288	10472288	CC2	38.8935	126	1021	chr1	10472288	10519524	PEX14	126	38.8935	Fibrotic_snATAC-seq	255149189	chr1	10472288	10472288	tss1021	.
1022	chr1	10524943	10525443	501	*	6.73564	0.971	0.777	2	CD8_Tcell._.Rep2	52666	DFFA	Intronic	10694	uc057bhc.1	0.4052	1375	1375	140	0.454264	1.06903e-25	0.86989	0.901185	chr1	10524943	10525443	501	*	PEX14	chr1	10472288	10472288	LC1	24.971	81	1022	chr1	10472288	10525443	PEX14	81	24.971	Fibrotic_snATAC-seq	255,223,0	chr1	10472288	10472288	tss1022	.
1023	chr1	10530225	10530725	501	*	10.3725	0.987	0.964	2	Endothelial_5._.Rep2	57948	DFFA	Intronic	5412	uc057bhc.1	0.507	1377	1377	140	0.588763	2.86685e-46	0.500333	0.901185	chr1	10530225	10530725	501	*	PEX14	chr1	10472288	10472288	EC5	45.5426	147	1023	chr1	10472288	10530725	PEX14	147	45.5426	Fibrotic_snATAC-seq	24188132	chr1	10472288	10472288	tss1023	.
1024	chr1	10599224	10599724	501	*	15.6835	0.885	0.711	2	Cholangiocytes_2._.Rep1	126947	DFFA	Intronic	17361	uc057bhc.1	0.4631	1386	1386	140	0.70002	1.7123e-72	0.811697	0.901185	chr1	10599224	10599724	501	*	PEX14	chr1	10472288	10472288	CC2	71.7664	233	1024	chr1	10472288	10599724	PEX14	233	71.7664	Fibrotic_snATAC-seq	255149189	chr1	10472288	10472288	tss1024	.
1025	chr1	10628619	10629119	501	*	65.1598	0.914	0.719	2	Hepatocytes_1._.Rep1	156342	DFFA	Intronic	9893	uc057bhc.1	0.5828	1387	1387	140	0.607639	5.42431e-50	0.861808	0.901185	chr1	10628619	10629119	501	*	PEX14	chr1	10472288	10472288	HC1	49.2657	159	1025	chr1	10472288	10629119	PEX14	159	49.2657	Fibrotic_snATAC-seq	202,67,2	chr1	10472288	10472288	tss1025	.
1026	chr1	10665812	10666312	501	*	23.3284	0.974	0.914	2	Cholangiocytes_2._.Rep2	130587	CASZ1	Intronic	4663	uc057bhd.1	0.6068	1390	1390	140	0.661234	4.5884e-62	0.892302	0.901185	chr1	10665812	10666312	501	*	PEX14	chr1	10472288	10472288	CC2	61.3383	199	1026	chr1	10472288	10666312	PEX14	199	61.3383	Fibrotic_snATAC-seq	255149189	chr1	10472288	10472288	tss1026	.
1027	chr1	10675118	10675618	501	*	2.50928	0.557	0.49	2	Endothelial_4._.Rep1	121281	CASZ1	Intronic	13969	uc057bhd.1	0.6048	1393	1393	140	0.515044	7.49484e-34	0.550801	0.901185	chr1	10675118	10675618	501	*	PEX14	chr1	10472288	10472288	EC4	33.1252	107	1027	chr1	10472288	10675618	PEX14	107	33.1252	Fibrotic_snATAC-seq	104162166	chr1	10472288	10472288	tss1027	.
85111	chr4	73420441	73420941	501	*	37.9251	0.933	0.779	2	Hepatocytes_2._.Rep1	10446	AFP	Intronic	1143	uc057nro.1	0.3573	3367	61828	14475	0.946192	8.77275e-240	0.90832	0.981033	chr4	73420441	73420941	501	*	LINC02499	chr4	73508803	73508803	HC2	239.057	776	85111	chr4	73420441	73508803	LINC02499	776	239.057	Fibrotic_snATAC-seq	255,110,0	chr4	73508803	73508803	tss85111	.
1056	chr1	11272848	11273348	501	*	10.2332	0.978	0.945	2	Endothelial_5._.Rep1	107	UBIAD1	Promoter	107	uc057bhw.1	0.7685	1473	1473	144	0.575329	9.12228e-44	0.867589	0.869773	chr1	11272848	11273348	501	*	MASP2	chr1	11047233	11047233	EC5	43.0399	139	1056	chr1	11047233	11273348	MASP2	139	43.0399	Fibrotic_snATAC-seq	24188132	chr1	11047233	11047233	tss1056	.
1030	chr1	10598283	10598783	501	*	10.2339	0.763	0.424	2	Cholangiocytes_1._.Rep2	126006	DFFA	Intronic	18302	uc057bhc.1	0.4431	1385	1385	141	0.861441	1.20761e-144	0.547276	0.668459	chr1	10598283	10598783	501	*	CASZ1	chr1	10796650	10796650	CC1	143.918	467	1030	chr1	10598283	10796650	CASZ1	467	143.918	Fibrotic_snATAC-seq	255,3,99	chr1	10796650	10796650	tss1030	.
1031	chr1	10599224	10599724	501	*	15.6835	0.885	0.711	2	Cholangiocytes_2._.Rep1	126947	DFFA	Intronic	17361	uc057bhc.1	0.4631	1386	1386	141	0.802387	1.7168e-110	0.811697	0.668459	chr1	10599224	10599724	501	*	CASZ1	chr1	10796650	10796650	CC2	109.765	356	1031	chr1	10599224	10796650	CASZ1	356	109.765	Fibrotic_snATAC-seq	255149189	chr1	10796650	10796650	tss1031	.
1032	chr1	10665812	10666312	501	*	23.3284	0.974	0.914	2	Cholangiocytes_2._.Rep2	130587	CASZ1	Intronic	4663	uc057bhd.1	0.6068	1390	1390	141	0.713858	1.23577e-76	0.892302	0.668459	chr1	10665812	10666312	501	*	CASZ1	chr1	10796650	10796650	CC2	75.9081	246	1032	chr1	10665812	10796650	CASZ1	246	75.9081	Fibrotic_snATAC-seq	255149189	chr1	10796650	10796650	tss1032	.
1068	chr1	11272848	11273348	501	*	10.2332	0.978	0.945	2	Endothelial_5._.Rep1	107	UBIAD1	Promoter	107	uc057bhw.1	0.7685	1473	1473	145	0.518653	2.16991e-34	0.867589	0.457885	chr1	11272848	11273348	501	*	SRM	chr1	11060024	11060024	EC5	33.6636	109	1068	chr1	11060024	11273348	SRM	109	33.6636	Fibrotic_snATAC-seq	24188132	chr1	11060024	11060024	tss1068	.
1034	chr1	10675118	10675618	501	*	2.50928	0.557	0.49	2	Endothelial_4._.Rep1	121281	CASZ1	Intronic	13969	uc057bhd.1	0.6048	1393	1393	141	0.86996	7.11556e-151	0.550801	0.668459	chr1	10675118	10675618	501	*	CASZ1	chr1	10796650	10796650	EC4	150.148	487	1034	chr1	10675118	10796650	CASZ1	487	150.148	Fibrotic_snATAC-seq	104162166	chr1	10796650	10796650	tss1034	.
108343	chr9	35673425	35673925	501	*	20.0558	0.937	0.811	2	Cholangiocytes_2._.Rep1	180	CA9	Promoter	180	uc057jhh.1	0.6008	1752	108091	18695	0.946158	1.01379e-239	0.927327	0.425826	chr9	35673425	35673925	501	*	CA9	chr9	35673856	35673856	CC2	238.994	775	108343	chr9	35673425	35673925	CA9	775	238.994	Fibrotic_snATAC-seq	255149189	chr9	35673856	35673856	tss108343	.
1036	chr1	10726398	10726898	501	*	21.0193	0.961	0.881	2	Cholangiocytes_2._.Rep2	70001	CASZ1	Intronic	21072	uc057bhd.1	0.6347	1406	1406	141	0.947691	1.12629e-242	0.847289	0.668459	chr1	10726398	10726898	501	*	CASZ1	chr1	10796650	10796650	CC2	241.948	785	1036	chr1	10726398	10796650	CASZ1	785	241.948	Fibrotic_snATAC-seq	255149189	chr1	10796650	10796650	tss1036	.
1069	chr1	11147208	11147708	501	*	4.69312	0.909	0.639	2	Endothelial_1._.Rep2	3559	MTOR-AS1	Intronic	2432	uc057bhm.1	0.4391	1458	1458	146	0.501954	5.93266e-32	0.563646	0.697929	chr1	11147208	11147708	501	*	EXOSC10	chr1	11099881	11099881	EC1	31.2268	101	1069	chr1	11099881	11147708	EXOSC10	101	31.2268	Fibrotic_snATAC-seq	20,63,151	chr1	11099881	11099881	tss1069	.
1038	chr1	10736643	10737143	501	*	7.4618	0.629	0.255	2	Cholangiocytes_2._.Rep1	59756	CASZ1	Intronic	31317	uc057bhd.1	0.5808	1408	1408	141	0.944255	3.64177e-236	0.534637	0.668459	chr1	10736643	10737143	501	*	CASZ1	chr1	10796650	10796650	CC2	235.439	764	1038	chr1	10736643	10796650	CASZ1	764	235.439	Fibrotic_snATAC-seq	255149189	chr1	10796650	10796650	tss1038	.
47693	chr17	39703340	39703840	501	*	131.737	0.99	0.963	2	Hepatocytes_1._.Rep1	6792	PGAP3	Intronic	395	uc061sds.1	0.503	3324	169339	8182	0.945969	2.31762e-239	0.977995	0.611509	chr17	39703340	39703840	501	*	ORMDL3	chr17	39927601	39927601	HC1	238.635	774	47693	chr17	39703340	39927601	ORMDL3	774	238.635	Fibrotic_snATAC-seq	202,67,2	chr17	39927601	39927601	tss47693	.
1070	chr1	11725512	11726012	501	*	7.50993	0.805	0.458	2	Kupffer-cells_2._.Rep1	10321	AGTRAP	Exonic	10321	uc057bkd.1	0.507	1520	1520	152	0.646538	1.64388e-58	0.542223	0.50677	chr1	11725512	11726012	501	*	FBXO2	chr1	11655785	11655785	MP2	57.7841	187	1070	chr1	11655785	11726012	FBXO2	187	57.7841	Fibrotic_snATAC-seq	158,71,191	chr1	11655785	11655785	tss1070	.
63729	chr2	31666820	31667320	501	*	87.7493	0.958	0.855	2	Hepatocytes_1._.Rep1	86002	SRD5A2	Distal	86002	uc057gvg.1	0.4092	2720	27472	10700	0.945939	2.63298e-239	0.819423	0.943847	chr2	31666820	31667320	501	*	SRD5A2	chr2	31581067	31581067	HC1	238.58	774	63729	chr2	31581067	31667320	SRD5A2	774	238.58	Fibrotic_snATAC-seq	202,67,2	chr2	31581067	31581067	tss63729	.
1075	chr1	11654597	11655097	501	*	4.31255	0.889	0.59	2	Fibroblast_1._.Rep2	471	FBXO44	Intronic	9	uc057bjp.1	0.7605	1503	1503	153	0.463147	8.66093e-27	0.645303	0.583234	chr1	11654597	11655097	501	*	FBXO44	chr1	11654375	11654375	MC1	26.0624	84	1075	chr1	11654375	11655097	FBXO44	84	26.0624	Fibrotic_snATAC-seq	108,61,12	chr1	11654375	11654375	tss1075	.
74791	chr22	25167051	25167551	501	*	57.9048	0.892	0.672	2	Hepatocytes_1._.Rep1	32548	CRYBB3	Intronic	32548	uc061mpd.1	0.481	870	193055	12718	0.945726	6.64635e-239	0.879908	0.302469	chr22	25167051	25167551	501	*	TMEM211	chr22	24946695	24946695	HC1	238.177	773	74791	chr22	24946695	25167551	TMEM211	773	238.177	Fibrotic_snATAC-seq	202,67,2	chr22	24946695	24946695	tss74791	.
1077	chr1	11671349	11671849	501	*	32.3905	0.904	0.695	2	Hepatocytes_2._.Rep1	7474	FBXO6	Intronic	2902	uc057bjq.1	0.5509	1505	1505	153	0.664319	7.74865e-63	0.720749	0.583234	chr1	11671349	11671849	501	*	FBXO44	chr1	11654375	11654375	HC2	62.1108	201	1077	chr1	11654375	11671849	FBXO44	201	62.1108	Fibrotic_snATAC-seq	255,110,0	chr1	11654375	11654375	tss1077	.
1045	chr1	11097106	11097606	501	*	2.75749	0.289	0.031	2	Kupffer-cells_2._.Rep1	2318	EXOSC10-AS1	Intronic	2318	uc057bhk.1	0.519	1453	1453	142	0.774119	5.18603e-98	0.282154	0.504281	chr1	11097106	11097606	501	*	C1orf127	chr1	10982037	10982037	MP2	97.2852	315	1045	chr1	10982037	11097606	C1orf127	315	97.2852	Fibrotic_snATAC-seq	158,71,191	chr1	10982037	10982037	tss1045	.
1046	chr1	10848041	10848541	501	*	54.335	0.88	0.624	2	Hepatocytes_1._.Rep1	51640	CASZ1	Distal	51640	uc057bhd.1	0.4691	1424	1424	144	0.934896	2.58514e-220	0.834394	0.869773	chr1	10848041	10848541	501	*	MASP2	chr1	11047233	11047233	HC1	219.588	712	1046	chr1	10848041	11047233	MASP2	712	219.588	Fibrotic_snATAC-seq	202,67,2	chr1	11047233	11047233	tss1046	.
1047	chr1	10980092	10980592	501	*	30.409	0.992	0.974	2	Cholangiocytes_2._.Rep2	1694	C1orf127	Intronic	1694	uc057bhe.1	0.5828	1439	1439	144	0.619267	2.05722e-52	0.980988	0.869773	chr1	10980092	10980592	501	*	MASP2	chr1	11047233	11047233	CC2	51.6867	167	1047	chr1	10980092	11047233	MASP2	167	51.6867	Fibrotic_snATAC-seq	255149189	chr1	11047233	11047233	tss1047	.
1048	chr1	11037611	11038111	501	*	2.49423	0.53	0.174	2	Fibroblast_1._.Rep2	9371	MASP2	Intronic	5336	uc057bhg.1	0.4451	1445	1445	144	0.549478	2.89141e-39	0.702183	0.869773	chr1	11037611	11038111	501	*	MASP2	chr1	11047233	11047233	MC1	38.5389	125	1048	chr1	11037611	11047233	MASP2	125	38.5389	Fibrotic_snATAC-seq	108,61,12	chr1	11047233	11047233	tss1048	.
58305	chr19	35042257	35042757	501	*	127.622	0.989	0.958	2	Hepatocytes_1._.Rep1	2000	HPN	Exonic	739	uc061hgx.1	0.6347	3536	182059	9761	0.945306	4.11217e-238	0.984327	0.986211	chr19	35042257	35042757	501	*	HPN	chr19	35040506	35040506	HC1	237.386	770	58305	chr19	35040506	35042757	HPN	770	237.386	Fibrotic_snATAC-seq	202,67,2	chr19	35040506	35040506	tss58305	.
1050	chr1	11047027	11047527	501	*	53.337	0.975	0.9	2	Hepatocytes_2._.Rep1	43	MASP2	Promoter	43	uc057bhg.1	0.6327	1447	1447	144	0.941852	7.58281e-232	0.967005	0.869773	chr1	11047027	11047527	501	*	MASP2	chr1	11047233	11047233	HC2	231.12	750	1050	chr1	11047027	11047527	MASP2	750	231.12	Fibrotic_snATAC-seq	255,110,0	chr1	11047233	11047233	tss1050	.
1051	chr1	11134264	11134764	501	*	6.26159	0.951	0.882	2	Endothelial_5._.Rep2	9383	MTOR-AS1	Intronic	2955	uc057bhm.1	0.505	1457	1457	144	0.867407	5.81914e-149	0.802296	0.869773	chr1	11134264	11134764	501	*	MASP2	chr1	11047233	11047233	EC5	148.235	481	1051	chr1	11047233	11134764	MASP2	481	148.235	Fibrotic_snATAC-seq	24188132	chr1	11047233	11047233	tss1051	.
1052	chr1	11152117	11152617	501	*	23.5273	0.835	0.531	2	Hepatocytes_2._.Rep1	8468	MTOR-AS1	Intronic	16	uc057bhm.1	0.4391	1459	1459	144	0.904089	3.93756e-181	0.938919	0.869773	chr1	11152117	11152617	501	*	MASP2	chr1	11047233	11047233	HC2	180.405	585	1052	chr1	11047233	11152617	MASP2	585	180.405	Fibrotic_snATAC-seq	255,110,0	chr1	11047233	11047233	tss1052	.
104639	chr8	27488230	27488730	501	*	65.1598	0.914	0.719	2	Hepatocytes_1._.Rep1	2298	EPHX2	Distal	2298	uc001czs.3	0.3413	1875	99776	17989	0.945297	4.26276e-238	0.938497	0.912087	chr8	27488230	27488730	501	*	EPHX2	chr8	27490779	27490779	HC1	237.37	770	104639	chr8	27488230	27490779	EPHX2	770	237.37	Fibrotic_snATAC-seq	202,67,2	chr8	27490779	27490779	tss104639	.
1082	chr1	11804334	11804834	501	*	37.9251	0.933	0.779	2	Hepatocytes_2._.Rep1	1511	CLCN6	Promoter	709	uc057bkh.1	0.4611	1551	1551	153	0.809804	4.17428e-114	0.912507	0.583234	chr1	11804334	11804834	501	*	FBXO44	chr1	11654375	11654375	HC2	113.379	368	1082	chr1	11654375	11804834	FBXO44	368	113.379	Fibrotic_snATAC-seq	255,110,0	chr1	11654375	11654375	tss1082	.
1055	chr1	11267591	11268091	501	*	32.3905	0.904	0.695	2	Hepatocytes_2._.Rep1	5333	MTOR	Distal	5333	uc057bhl.1	0.4651	1472	1472	144	0.816539	1.57057e-117	0.763751	0.869773	chr1	11267591	11268091	501	*	MASP2	chr1	11047233	11047233	HC2	116.804	379	1055	chr1	11047233	11268091	MASP2	379	116.804	Fibrotic_snATAC-seq	255,110,0	chr1	11047233	11047233	tss1055	.
1086	chr1	11719174	11719674	501	*	4.3538	0.911	0.806	2	Endothelial_5._.Rep2	16659	AGTRAP	Intronic	16659	uc057bkd.1	0.5629	1517	1517	154	0.517113	3.68845e-34	0.69189	0.560384	chr1	11719174	11719674	501	*	FBXO6	chr1	11664124	11664124	EC5	33.4332	108	1086	chr1	11664124	11719674	FBXO6	108	33.4332	Fibrotic_snATAC-seq	24188132	chr1	11664124	11664124	tss1086	.
1057	chr1	10848041	10848541	501	*	54.335	0.88	0.624	2	Hepatocytes_1._.Rep1	51640	CASZ1	Distal	51640	uc057bhd.1	0.4691	1424	1424	145	0.620143	1.33941e-52	0.834394	0.457885	chr1	10848041	10848541	501	*	SRM	chr1	11060024	11060024	HC1	51.8731	168	1057	chr1	10848041	11060024	SRM	168	51.8731	Fibrotic_snATAC-seq	202,67,2	chr1	11060024	11060024	tss1057	.
1058	chr1	10944095	10944595	501	*	2.65331	0.56	0.337	2	B-cells._.Rep2	37691	C1orf127	Distal	3524	uc057bhe.1	0.5589	1431	1431	145	0.491718	1.58858e-30	0.320493	0.457885	chr1	10944095	10944595	501	*	SRM	chr1	11060024	11060024	BC	29.799	96	1058	chr1	10944095	11060024	SRM	96	29.799	Fibrotic_snATAC-seq	19,161,15	chr1	11060024	11060024	tss1058	.
1087	chr1	11725512	11726012	501	*	7.50993	0.805	0.458	2	Kupffer-cells_2._.Rep1	10321	AGTRAP	Exonic	10321	uc057bkd.1	0.507	1520	1520	154	0.565102	6.15238e-42	0.542223	0.560384	chr1	11725512	11726012	501	*	FBXO6	chr1	11664124	11664124	MP2	41.211	133	1087	chr1	11664124	11726012	FBXO6	133	41.211	Fibrotic_snATAC-seq	158,71,191	chr1	11664124	11664124	tss1087	.
1060	chr1	10980092	10980592	501	*	30.409	0.992	0.974	2	Cholangiocytes_2._.Rep2	1694	C1orf127	Intronic	1694	uc057bhe.1	0.5828	1439	1439	145	0.658995	1.6439e-61	0.980988	0.457885	chr1	10980092	10980592	501	*	SRM	chr1	11060024	11060024	CC2	60.7841	197	1060	chr1	10980092	11060024	SRM	197	60.7841	Fibrotic_snATAC-seq	255149189	chr1	11060024	11060024	tss1060	.
68560	chr2	214574344	214574844	501	*	26.3895	0.788	0.478	2	Cholangiocytes_1._.Rep1	64397	VWC2L-IT1	Intronic	64397	uc057jbj.1	0.3573	15952	40704	11576	0.944589	8.84303e-237	0.562924	0.437624	chr2	214574344	214574844	501	*	VWC2L	chr2	214411065	214411065	CC1	236.053	766	68560	chr2	214411065	214574844	VWC2L	766	236.053	Fibrotic_snATAC-seq	255,3,99	chr2	214411065	214411065	tss68560	.
1062	chr1	11047027	11047527	501	*	53.337	0.975	0.9	2	Hepatocytes_2._.Rep1	43	MASP2	Promoter	43	uc057bhg.1	0.6327	1447	1447	145	0.663752	1.07577e-62	0.967005	0.457885	chr1	11047027	11047527	501	*	SRM	chr1	11060024	11060024	HC2	61.9683	201	1062	chr1	11047027	11060024	SRM	201	61.9683	Fibrotic_snATAC-seq	255,110,0	chr1	11060024	11060024	tss1062	.
1063	chr1	11134264	11134764	501	*	6.26159	0.951	0.882	2	Endothelial_5._.Rep2	9383	MTOR-AS1	Intronic	2955	uc057bhm.1	0.505	1457	1457	145	0.612265	6.06922e-51	0.802296	0.457885	chr1	11134264	11134764	501	*	SRM	chr1	11060024	11060024	EC5	50.2169	163	1063	chr1	11060024	11134764	SRM	163	50.2169	Fibrotic_snATAC-seq	24188132	chr1	11060024	11060024	tss1063	.
1064	chr1	11152117	11152617	501	*	23.5273	0.835	0.531	2	Hepatocytes_2._.Rep1	8468	MTOR-AS1	Intronic	16	uc057bhm.1	0.4391	1459	1459	145	0.695951	2.54877e-71	0.938919	0.457885	chr1	11152117	11152617	501	*	SRM	chr1	11060024	11060024	HC2	70.5937	229	1064	chr1	11060024	11152617	SRM	229	70.5937	Fibrotic_snATAC-seq	255,110,0	chr1	11060024	11060024	tss1064	.
1094	chr1	11719174	11719674	501	*	4.3538	0.911	0.806	2	Endothelial_5._.Rep2	16659	AGTRAP	Intronic	16659	uc057bkd.1	0.5629	1517	1517	157	0.552992	7.45487e-40	0.69189	0.515034	chr1	11719174	11719674	501	*	AGTRAP	chr1	11736084	11736084	EC5	39.1276	127	1094	chr1	11719174	11736084	AGTRAP	127	39.1276	Fibrotic_snATAC-seq	24188132	chr1	11736084	11736084	tss1094	.
109528	chr9	96611962	96612462	501	*	57.319	0.98	0.925	2	Hepatocytes_2._.Rep1	7617	CDC14B	Intronic	6393	uc021osn.2	0.4571	4240	110579	18891	0.944414	1.85822e-236	0.924665	0.947581	chr9	96611962	96612462	501	*	CDC14B	chr9	96619830	96619830	HC2	235.731	765	109528	chr9	96611962	96619830	CDC14B	765	235.731	Fibrotic_snATAC-seq	255,110,0	chr9	96619830	96619830	tss109528	.
1067	chr1	11267591	11268091	501	*	32.3905	0.904	0.695	2	Hepatocytes_2._.Rep1	5333	MTOR	Distal	5333	uc057bhl.1	0.4651	1472	1472	145	0.651822	9.1385e-60	0.763751	0.457885	chr1	11267591	11268091	501	*	SRM	chr1	11060024	11060024	HC2	59.0391	191	1067	chr1	11060024	11268091	SRM	191	59.0391	Fibrotic_snATAC-seq	255,110,0	chr1	11060024	11060024	tss1067	.
1096	chr1	11725512	11726012	501	*	7.50993	0.805	0.458	2	Kupffer-cells_2._.Rep1	10321	AGTRAP	Exonic	10321	uc057bkd.1	0.507	1520	1520	157	0.539088	1.44992e-37	0.542223	0.515034	chr1	11725512	11726012	501	*	AGTRAP	chr1	11736084	11736084	MP2	36.8387	119	1096	chr1	11725512	11736084	AGTRAP	119	36.8387	Fibrotic_snATAC-seq	158,71,191	chr1	11736084	11736084	tss1096	.
1104	chr1	11615079	11615579	501	*	8.17611	0.963	0.912	2	Endothelial_5._.Rep1	5797	LINC01647	Distal	5797	uc001aih.1	0.5429	1495	1495	158	0.703735	1.39946e-73	0.917485	0.304659	chr1	11615079	11615579	501	*	C1orf167	chr1	11761787	11761787	EC5	72.854	236	1104	chr1	11615079	11761787	C1orf167	236	72.854	Fibrotic_snATAC-seq	24188132	chr1	11761787	11761787	tss1104	.
1108	chr1	11790708	11791208	501	*	21.2396	0.999	0.997	2	Endothelial_5._.Rep1	11338	LOC102724659	Intronic	3145	uc057bkf.1	0.5768	1541	1541	158	0.563608	1.12368e-41	0.992179	0.304659	chr1	11790708	11791208	501	*	C1orf167	chr1	11761787	11761787	EC5	40.9494	132	1108	chr1	11761787	11791208	C1orf167	132	40.9494	Fibrotic_snATAC-seq	24188132	chr1	11761787	11761787	tss1108	.
1071	chr1	11789081	11789581	501	*	4.3538	0.911	0.806	2	Endothelial_5._.Rep2	9711	LOC102724659	Exonic	1518	uc057bkf.1	0.5828	1540	1540	152	0.620136	1.34399e-52	0.305111	0.50677	chr1	11789081	11789581	501	*	FBXO2	chr1	11655785	11655785	EC5	51.8716	168	1071	chr1	11655785	11789581	FBXO2	168	51.8716	Fibrotic_snATAC-seq	24188132	chr1	11655785	11655785	tss1071	.
1114	chr1	11790708	11791208	501	*	21.2396	0.999	0.997	2	Endothelial_5._.Rep1	11338	LOC102724659	Intronic	3145	uc057bkf.1	0.5768	1541	1541	159	0.689359	1.83803e-69	0.992179	0.706392	chr1	11790708	11791208	501	*	MTHFR	chr1	11806920	11806920	EC5	68.7356	223	1114	chr1	11790708	11806920	MTHFR	223	68.7356	Fibrotic_snATAC-seq	24188132	chr1	11806920	11806920	tss1114	.
1073	chr1	11649588	11650088	501	*	70.6966	0.928	0.768	2	Hepatocytes_1._.Rep1	4536	FBXO44	Exonic	874	uc057bjp.1	0.6307	1500	1500	153	0.755484	9.76584e-91	0.795668	0.583234	chr1	11649588	11650088	501	*	FBXO44	chr1	11654375	11654375	HC1	90.0103	292	1073	chr1	11649588	11654375	FBXO44	292	90.0103	Fibrotic_snATAC-seq	202,67,2	chr1	11654375	11654375	tss1073	.
1074	chr1	11650331	11650831	501	*	6.62312	0.98	0.826	2	CD4_Tcell._.Rep2	3793	FBXO44	Exonic	131	uc057bjp.1	0.7046	1501	1501	153	0.57407	1.54454e-43	0.847429	0.583234	chr1	11650331	11650831	501	*	FBXO44	chr1	11654375	11654375	LC2	42.8112	138	1074	chr1	11650331	11654375	FBXO44	138	42.8112	Fibrotic_snATAC-seq	#N/A	chr1	11654375	11654375	tss1074	.
1116	chr1	11880758	11881258	501	*	2.50928	0.557	0.49	2	Endothelial_4._.Rep1	22076	NPPB	Distal	22076	uc010nyw.3	0.495	1567	1567	159	0.531423	2.38831e-36	0.554631	0.706392	chr1	11880758	11881258	501	*	MTHFR	chr1	11806920	11806920	EC4	35.6219	115	1116	chr1	11806920	11881258	MTHFR	115	35.6219	Fibrotic_snATAC-seq	104162166	chr1	11806920	11806920	tss1116	.
1076	chr1	11663951	11664451	501	*	57.9048	0.892	0.672	2	Hepatocytes_1._.Rep1	76	FBXO6	Promoter	76	uc057bjq.1	0.7246	1504	1504	153	0.455946	6.68213e-26	0.804412	0.583234	chr1	11663951	11664451	501	*	FBXO44	chr1	11654375	11654375	HC1	25.1751	81	1076	chr1	11654375	11664451	FBXO44	81	25.1751	Fibrotic_snATAC-seq	202,67,2	chr1	11654375	11654375	tss1076	.
66892	chr2	149100826	149101326	501	*	14.5831	0.889	0.685	2	Cholangiocytes_1._.Rep2	62968	LYPD6B	Intronic	17097	uc057iih.1	0.4611	11156	35908	11274	0.943859	1.93792e-235	0.719541	0.755824	chr2	149100826	149101326	501	*	LYPD6	chr2	149329985	149329985	CC1	234.713	762	66892	chr2	149100826	149329985	LYPD6	762	234.713	Fibrotic_snATAC-seq	255,3,99	chr2	149329985	149329985	tss66892	.
1078	chr1	11676238	11676738	501	*	45.5216	0.958	0.839	2	Hepatocytes_2._.Rep1	12363	FBXO6	Intronic	4622	uc057bjq.1	0.5768	1508	1508	153	0.801994	2.64263e-110	0.905252	0.583234	chr1	11676238	11676738	501	*	FBXO44	chr1	11654375	11654375	HC2	109.578	355	1078	chr1	11654375	11676738	FBXO44	355	109.578	Fibrotic_snATAC-seq	255,110,0	chr1	11654375	11654375	tss1078	.
1079	chr1	11707613	11708113	501	*	9.17379	0.875	0.613	2	Hepatocytes_2._.Rep2	16133	DRAXIN	Intronic	16133	uc001aiq.3	0.6088	1514	1514	153	0.713876	1.21982e-76	0.283312	0.583234	chr1	11707613	11708113	501	*	FBXO44	chr1	11654375	11654375	HC2	75.9137	246	1079	chr1	11654375	11708113	FBXO44	246	75.9137	Fibrotic_snATAC-seq	255,110,0	chr1	11654375	11654375	tss1079	.
1080	chr1	11777616	11778116	501	*	19.8982	0.657	0.253	2	Hepatocytes_1._.Rep1	1752	LOC102724659	Exonic	1064	uc057bkf.1	0.5589	1532	1532	153	0.707624	9.72624e-75	0.403399	0.583234	chr1	11777616	11778116	501	*	FBXO44	chr1	11654375	11654375	HC1	74.0121	240	1080	chr1	11654375	11778116	FBXO44	240	74.0121	Fibrotic_snATAC-seq	202,67,2	chr1	11654375	11654375	tss1080	.
1081	chr1	11800623	11801123	501	*	25.9279	0.721	0.342	2	Hepatocytes_1._.Rep1	5222	CLCN6	Intronic	2371	uc057bkh.1	0.5808	1547	1547	153	0.735777	9.98697e-84	0.648016	0.583234	chr1	11800623	11801123	501	*	FBXO44	chr1	11654375	11654375	HC1	83.0006	269	1081	chr1	11654375	11801123	FBXO44	269	83.0006	Fibrotic_snATAC-seq	202,67,2	chr1	11654375	11654375	tss1081	.
1120	chr1	11719174	11719674	501	*	4.3538	0.911	0.806	2	Endothelial_5._.Rep2	16659	AGTRAP	Intronic	16659	uc057bkd.1	0.5629	1517	1517	160	0.499291	1.41079e-31	0.69189	0.76135	chr1	11719174	11719674	501	*	CLCN6	chr1	11806096	11806096	EC5	30.8505	100	1120	chr1	11719174	11806096	CLCN6	100	30.8505	Fibrotic_snATAC-seq	24188132	chr1	11806096	11806096	tss1120	.
1083	chr1	11805118	11805618	501	*	2.44512	0.563	0.134	2	Kupffer-cells_2._.Rep2	727	CLCN6	Promoter	44	uc057bkh.1	0.6168	1552	1552	153	0.465679	4.17657e-27	0.675466	0.583234	chr1	11805118	11805618	501	*	FBXO44	chr1	11654375	11654375	MP2	26.3792	85	1083	chr1	11654375	11805618	FBXO44	85	26.3792	Fibrotic_snATAC-seq	158,71,191	chr1	11654375	11654375	tss1083	.
26890	chr12	52230802	52231302	501	*	18.7419	0.943	0.837	2	Cholangiocytes_2._.Rep2	2061	KRT7	Distal	1467	uc021vec.1	0.5629	3713	137428	4507	0.943789	2.60363e-235	0.620466	0.356432	chr12	52230802	52231302	501	*	KRT86	chr12	52249300	52249300	CC2	234.584	761	26890	chr12	52230802	52249300	KRT86	761	234.584	Fibrotic_snATAC-seq	255149189	chr12	52249300	52249300	tss26890	.
1085	chr1	11842649	11843149	501	*	57.9048	0.892	0.672	2	Hepatocytes_1._.Rep1	1881	NPPA-AS1	Exonic	912	uc001air.4	0.475	1562	1562	153	0.494521	6.5326e-31	0.764589	0.583234	chr1	11842649	11843149	501	*	FBXO44	chr1	11654375	11654375	HC1	30.1849	98	1085	chr1	11654375	11843149	FBXO44	98	30.1849	Fibrotic_snATAC-seq	202,67,2	chr1	11654375	11654375	tss1085	.
1130	chr1	11980641	11981141	501	*	2.51308	0.566	0.482	2	Endothelial_5._.Rep2	709	MFN2	Intronic	455	uc057bkm.1	0.5329	1591	1591	163	0.66632	2.41734e-63	0.5448	0.621615	chr1	11980641	11981141	501	*	KIAA2013	chr1	11926428	11926428	EC5	62.6167	203	1130	chr1	11926428	11981141	KIAA2013	203	62.6167	Fibrotic_snATAC-seq	24188132	chr1	11926428	11926428	tss1130	.
1134	chr1	12166715	12167215	501	*	6.68215	0.949	0.781	2	Endothelial_1._.Rep2	21	MIR7846	Promoter	21	uc057bkq.1	0.7465	1634	1634	163	0.483157	2.28145e-29	0.870658	0.621615	chr1	12166715	12167215	501	*	KIAA2013	chr1	11926428	11926428	EC1	28.6418	92	1134	chr1	11926428	12167215	KIAA2013	92	28.6418	Fibrotic_snATAC-seq	20,63,151	chr1	11926428	11926428	tss1134	.
1088	chr1	11730328	11730828	501	*	6.26159	0.951	0.882	2	Endothelial_5._.Rep2	5505	AGTRAP	Distal	5505	uc057bkd.1	0.499	1522	1522	154	0.592262	6.10175e-47	0.854077	0.560384	chr1	11730328	11730828	501	*	FBXO6	chr1	11664124	11664124	EC5	46.2145	150	1088	chr1	11664124	11730828	FBXO6	150	46.2145	Fibrotic_snATAC-seq	24188132	chr1	11664124	11664124	tss1088	.
1089	chr1	11805118	11805618	501	*	2.44512	0.563	0.134	2	Kupffer-cells_2._.Rep2	727	CLCN6	Promoter	44	uc057bkh.1	0.6168	1552	1552	155	0.454948	8.83491e-26	0.675466	0.385902	chr1	11805118	11805618	501	*	MAD2L2	chr1	11691650	11691650	MP2	25.0538	81	1089	chr1	11691650	11805618	MAD2L2	81	25.0538	Fibrotic_snATAC-seq	158,71,191	chr1	11691650	11691650	tss1089	.
1090	chr1	11907998	11908498	501	*	30.6362	1	0.999	2	Endothelial_5._.Rep1	95	RNU5E-1	Promoter	95	uc057bkj.1	0.3952	1571	1571	155	0.519809	1.4547e-34	0.944218	0.385902	chr1	11907998	11908498	501	*	MAD2L2	chr1	11691650	11691650	EC5	33.8372	109	1090	chr1	11691650	11908498	MAD2L2	109	33.8372	Fibrotic_snATAC-seq	24188132	chr1	11691650	11691650	tss1090	.
1091	chr1	11692993	11693493	501	*	2.50928	0.557	0.49	2	Endothelial_4._.Rep1	1513	DRAXIN	Promoter	1513	uc001aiq.3	0.5289	1512	1512	156	0.516483	4.57981e-34	0.433396	0.26588	chr1	11692993	11693493	501	*	DRAXIN	chr1	11691729	11691729	EC4	33.3392	108	1091	chr1	11691729	11693493	DRAXIN	108	33.3392	Fibrotic_snATAC-seq	104162166	chr1	11691729	11691729	tss1091	.
1092	chr1	11893875	11894375	501	*	2.51308	0.566	0.482	2	Endothelial_5._.Rep2	14026	RNU5E-1	Distal	14026	uc057bkj.1	0.5908	1570	1570	156	0.456706	5.39723e-26	0.423735	0.26588	chr1	11893875	11894375	501	*	DRAXIN	chr1	11691729	11691729	EC5	25.2678	82	1092	chr1	11691729	11894375	DRAXIN	82	25.2678	Fibrotic_snATAC-seq	24188132	chr1	11691729	11691729	tss1092	.
1093	chr1	11907998	11908498	501	*	30.6362	1	0.999	2	Endothelial_5._.Rep1	95	RNU5E-1	Promoter	95	uc057bkj.1	0.3952	1571	1571	156	0.537289	2.81707e-37	0.944218	0.26588	chr1	11907998	11908498	501	*	DRAXIN	chr1	11691729	11691729	EC5	36.5502	118	1093	chr1	11691729	11908498	DRAXIN	118	36.5502	Fibrotic_snATAC-seq	24188132	chr1	11691729	11691729	tss1093	.
1142	chr1	11996280	11996780	501	*	6.21087	0.934	0.729	2	Fibroblast_1._.Rep2	16348	MFN2	Intronic	14537	uc057bkm.1	0.5309	1597	1597	164	0.517953	2.76333e-34	0.734461	0.635305	chr1	11996280	11996780	501	*	PLOD1	chr1	11934205	11934205	MC1	33.5586	108	1142	chr1	11934205	11996780	PLOD1	108	33.5586	Fibrotic_snATAC-seq	108,61,12	chr1	11934205	11934205	tss1142	.
1095	chr1	11719701	11720201	501	*	41.0713	0.949	0.731	2	Kupffer-cells_1._.Rep1	16132	AGTRAP	Exonic	16132	uc057bkd.1	0.5489	1518	1518	157	0.746753	1.49775e-87	0.822306	0.515034	chr1	11719701	11720201	501	*	AGTRAP	chr1	11736084	11736084	MP1	86.8246	281	1095	chr1	11719701	11736084	AGTRAP	281	86.8246	Fibrotic_snATAC-seq	92,0,127	chr1	11736084	11736084	tss1095	.
1148	chr1	11880758	11881258	501	*	2.50928	0.557	0.49	2	Endothelial_4._.Rep1	22076	NPPB	Distal	22076	uc010nyw.3	0.495	1567	1567	165	0.730243	7.17436e-82	0.554631	0.495121	chr1	11880758	11881258	501	*	MFN2	chr1	11980181	11980181	EC4	81.1442	263	1148	chr1	11880758	11980181	MFN2	263	81.1442	Fibrotic_snATAC-seq	104162166	chr1	11980181	11980181	tss1148	.
1097	chr1	11730328	11730828	501	*	6.26159	0.951	0.882	2	Endothelial_5._.Rep2	5505	AGTRAP	Distal	5505	uc057bkd.1	0.499	1522	1522	157	0.782514	1.60188e-101	0.854077	0.515034	chr1	11730328	11730828	501	*	AGTRAP	chr1	11736084	11736084	EC5	100.795	327	1097	chr1	11730328	11736084	AGTRAP	327	100.795	Fibrotic_snATAC-seq	24188132	chr1	11736084	11736084	tss1097	.
1098	chr1	11738276	11738776	501	*	4.71421	0.203	0.019	2	Kupffer-cells_1._.Rep1	2441	AGTRAP	Intronic	2350	uc057bkd.1	0.525	1527	1527	157	0.657278	4.3449e-61	0.376666	0.515034	chr1	11738276	11738776	501	*	AGTRAP	chr1	11736084	11736084	MP1	60.362	195	1098	chr1	11736084	11738776	AGTRAP	195	60.362	Fibrotic_snATAC-seq	92,0,127	chr1	11736084	11736084	tss1098	.
1099	chr1	11801294	11801794	501	*	6.1759	0.336	0.029	2	Kupffer-cells_1._.Rep1	4551	CLCN6	Intronic	1700	uc057bkh.1	0.503	1548	1548	157	0.531469	2.34885e-36	0.418786	0.515034	chr1	11801294	11801794	501	*	AGTRAP	chr1	11736084	11736084	MP1	35.6291	115	1099	chr1	11736084	11801794	AGTRAP	115	35.6291	Fibrotic_snATAC-seq	92,0,127	chr1	11736084	11736084	tss1099	.
1100	chr1	11960634	11961134	501	*	11.0492	0.886	0.541	2	Kupffer-cells_2._.Rep1	19296	MFN2	Intronic	3803	uc057bkm.1	0.5469	1584	1584	157	0.794055	1.30637e-106	0.782402	0.515034	chr1	11960634	11961134	501	*	AGTRAP	chr1	11736084	11736084	MP2	105.884	343	1100	chr1	11736084	11961134	AGTRAP	343	105.884	Fibrotic_snATAC-seq	158,71,191	chr1	11736084	11736084	tss1100	.
1101	chr1	11961168	11961668	501	*	4.23166	0.591	0.289	2	Kupffer-cells_2._.Rep1	18762	MFN2	Intronic	3269	uc057bkm.1	0.4531	1585	1585	157	0.714331	8.83425e-77	0.602627	0.515034	chr1	11961168	11961668	501	*	AGTRAP	chr1	11736084	11736084	MP2	76.0538	246	1101	chr1	11736084	11961668	AGTRAP	246	76.0538	Fibrotic_snATAC-seq	158,71,191	chr1	11736084	11736084	tss1101	.
1102	chr1	11978267	11978767	501	*	2.44512	0.563	0.134	2	Kupffer-cells_2._.Rep2	1663	MFN2	Promoter	1663	uc057bkm.1	0.519	1588	1588	157	0.599307	2.56225e-48	0.46616	0.515034	chr1	11978267	11978767	501	*	AGTRAP	chr1	11736084	11736084	MP2	47.5914	154	1102	chr1	11736084	11978767	AGTRAP	154	47.5914	Fibrotic_snATAC-seq	158,71,191	chr1	11736084	11736084	tss1102	.
1103	chr1	11595200	11595700	501	*	36.9845	0.972	0.855	2	Endothelial_3._.Rep1	14080	LINC01647	Distal	14080	uc001aih.1	0.515	1493	1493	158	0.614622	1.96002e-51	0.95961	0.304659	chr1	11595200	11595700	501	*	C1orf167	chr1	11761787	11761787	EC3	50.7077	164	1103	chr1	11595200	11761787	C1orf167	164	50.7077	Fibrotic_snATAC-seq	46150231	chr1	11761787	11761787	tss1103	.
1154	chr1	11996280	11996780	501	*	6.21087	0.934	0.729	2	Fibroblast_1._.Rep2	16348	MFN2	Intronic	14537	uc057bkm.1	0.5309	1597	1597	165	0.751332	3.31814e-89	0.734461	0.495121	chr1	11996280	11996780	501	*	MFN2	chr1	11980181	11980181	MC1	88.4791	287	1154	chr1	11980181	11996780	MFN2	287	88.4791	Fibrotic_snATAC-seq	108,61,12	chr1	11980181	11980181	tss1154	.
1105	chr1	11672947	11673447	501	*	2.50928	0.557	0.49	2	Endothelial_4._.Rep1	9072	FBXO6	Intronic	4500	uc057bjq.1	0.5848	1507	1507	158	0.604922	1.93111e-49	0.294753	0.304659	chr1	11672947	11673447	501	*	C1orf167	chr1	11761787	11761787	EC4	48.7142	158	1105	chr1	11672947	11761787	C1orf167	158	48.7142	Fibrotic_snATAC-seq	104162166	chr1	11761787	11761787	tss1105	.
1106	chr1	11735885	11736385	501	*	16.7259	0.996	0.987	2	Endothelial_5._.Rep1	50	AGTRAP	Promoter	4	uc057bkd.1	0.6567	1525	1525	158	0.72097	7.33391e-79	0.913043	0.304659	chr1	11735885	11736385	501	*	C1orf167	chr1	11761787	11761787	EC5	78.1347	253	1106	chr1	11735885	11761787	C1orf167	253	78.1347	Fibrotic_snATAC-seq	24188132	chr1	11761787	11761787	tss1106	.
1107	chr1	11785001	11785501	501	*	10.377	0.993	0.98	2	Endothelial_4._.Rep2	5631	LOC102724659	Exonic	79	uc057bkf.1	0.6946	1536	1536	158	0.692833	1.95761e-70	0.975408	0.304659	chr1	11785001	11785501	501	*	C1orf167	chr1	11761787	11761787	EC4	69.7083	226	1107	chr1	11761787	11785501	C1orf167	226	69.7083	Fibrotic_snATAC-seq	104162166	chr1	11761787	11761787	tss1107	.
1161	chr1	11790708	11791208	501	*	21.2396	0.999	0.997	2	Endothelial_5._.Rep1	11338	LOC102724659	Intronic	3145	uc057bkf.1	0.5768	1541	1541	166	0.593568	3.41071e-47	0.992179	0.49308	chr1	11790708	11791208	501	*	MIIP	chr1	12019466	12019466	EC5	46.4672	150	1161	chr1	11790708	12019466	MIIP	150	46.4672	Fibrotic_snATAC-seq	24188132	chr1	12019466	12019466	tss1161	.
1109	chr1	11797452	11797952	501	*	12.3608	0.987	0.964	2	Endothelial_5._.Rep1	8393	CLCN6	Intronic	5542	uc057bkh.1	0.4631	1544	1544	158	0.563677	1.09279e-41	0.952816	0.304659	chr1	11797452	11797952	501	*	C1orf167	chr1	11761787	11761787	EC5	40.9615	132	1109	chr1	11761787	11797952	C1orf167	132	40.9615	Fibrotic_snATAC-seq	24188132	chr1	11761787	11761787	tss1109	.
1110	chr1	11841990	11842490	501	*	6.6554	0.954	0.769	2	Endothelial_3._.Rep2	1222	NPPA-AS1	Exonic	1222	uc001air.4	0.521	1561	1561	158	0.74088	1.75953e-85	0.847339	0.304659	chr1	11841990	11842490	501	*	C1orf167	chr1	11761787	11761787	EC3	84.7546	275	1110	chr1	11761787	11842490	C1orf167	275	84.7546	Fibrotic_snATAC-seq	46150231	chr1	11761787	11761787	tss1110	.
1111	chr1	12005442	12005942	501	*	89.419	0.99	0.956	2	Endothelial_1._.Rep1	13773	MIIP	Intronic	13773	uc057bkn.1	0.5449	1599	1599	158	0.565597	5.03439e-42	0.967436	0.304659	chr1	12005442	12005942	501	*	C1orf167	chr1	11761787	11761787	EC1	41.2981	134	1111	chr1	11761787	12005942	C1orf167	134	41.2981	Fibrotic_snATAC-seq	20,63,151	chr1	11761787	11761787	tss1111	.
1112	chr1	11735885	11736385	501	*	16.7259	0.996	0.987	2	Endothelial_5._.Rep1	50	AGTRAP	Promoter	4	uc057bkd.1	0.6567	1525	1525	159	0.511631	2.38601e-33	0.913043	0.706392	chr1	11735885	11736385	501	*	MTHFR	chr1	11806920	11806920	EC5	32.6223	105	1112	chr1	11735885	11806920	MTHFR	105	32.6223	Fibrotic_snATAC-seq	24188132	chr1	11806920	11806920	tss1112	.
1113	chr1	11787269	11787769	501	*	6.26159	0.951	0.882	2	Endothelial_5._.Rep2	7899	LOC102724659	Exonic	292	uc057bkf.1	0.6088	1539	1539	159	0.502518	4.93333e-32	0.617438	0.706392	chr1	11787269	11787769	501	*	MTHFR	chr1	11806920	11806920	EC5	31.3069	101	1113	chr1	11787269	11806920	MTHFR	101	31.3069	Fibrotic_snATAC-seq	24188132	chr1	11806920	11806920	tss1113	.
1167	chr1	12161784	12162284	501	*	26.1116	1	0.999	2	Fibroblast_1._.Rep2	4908	MIR7846	Distal	4908	uc057bkq.1	0.5729	1632	1632	166	0.540677	8.04082e-38	0.996957	0.49308	chr1	12161784	12162284	501	*	MIIP	chr1	12019466	12019466	MC1	37.0947	120	1167	chr1	12019466	12162284	MIIP	120	37.0947	Fibrotic_snATAC-seq	108,61,12	chr1	12019466	12019466	tss1167	.
1115	chr1	11803435	11803935	501	*	72.1476	0.999	0.994	2	Endothelial_3._.Rep1	2410	CLCN6	Exonic	170	uc057bkh.1	0.5928	1550	1550	159	0.561918	2.21372e-41	0.997939	0.706392	chr1	11803435	11803935	501	*	MTHFR	chr1	11806920	11806920	EC3	40.6549	131	1115	chr1	11803435	11806920	MTHFR	131	40.6549	Fibrotic_snATAC-seq	46150231	chr1	11806920	11806920	tss1115	.
1168	chr1	11927982	11928482	501	*	10.5103	0.531	0.176	2	Cholangiocytes_1._.Rep1	1803	KIAA2013	Promoter	1803	uc057bkk.1	0.3932	1577	1577	167	0.49647	3.50151e-31	0.491785	0.281213	chr1	11927982	11928482	501	*	TNFRSF8	chr1	12063377	12063377	CC1	30.4557	98	1168	chr1	11927982	12063377	TNFRSF8	98	30.4557	Fibrotic_snATAC-seq	255,3,99	chr1	12063377	12063377	tss1168	.
1117	chr1	11980020	11980520	501	*	15.4025	0.998	0.989	2	Kupffer-cells_1._.Rep2	88	MFN2	Promoter	28	uc057bkm.1	0.7006	1590	1590	159	0.587615	4.7413e-46	0.987506	0.706392	chr1	11980020	11980520	501	*	MTHFR	chr1	11806920	11806920	MP1	45.3241	147	1117	chr1	11806920	11980520	MTHFR	147	45.3241	Fibrotic_snATAC-seq	92,0,127	chr1	11806920	11806920	tss1117	.
1118	chr1	12005442	12005942	501	*	89.419	0.99	0.956	2	Endothelial_1._.Rep1	13773	MIIP	Intronic	13773	uc057bkn.1	0.5449	1599	1599	159	0.619132	2.19735e-52	0.967436	0.706392	chr1	12005442	12005942	501	*	MTHFR	chr1	11806920	11806920	EC1	51.6581	167	1118	chr1	11806920	12005942	MTHFR	167	51.6581	Fibrotic_snATAC-seq	20,63,151	chr1	11806920	11806920	tss1118	.
1119	chr1	12014570	12015070	501	*	14.6037	0.684	0.395	2	Fibroblast_1._.Rep1	4645	MIIP	Distal	4645	uc057bkn.1	0.4691	1600	1600	159	0.518537	2.25883e-34	0.46239	0.706392	chr1	12014570	12015070	501	*	MTHFR	chr1	11806920	11806920	MC1	33.6461	109	1119	chr1	11806920	12015070	MTHFR	109	33.6461	Fibrotic_snATAC-seq	108,61,12	chr1	11806920	11806920	tss1119	.
1173	chr1	12132927	12133427	501	*	27.1534	0.861	0.559	2	Kupffer-cells_1._.Rep1	33765	MIR7846	Intronic	7242	uc057bkq.1	0.4611	1620	1620	168	0.802085	2.39258e-110	0.974761	0.950368	chr1	12132927	12133427	501	*	TNFRSF1B	chr1	12167003	12167003	MP1	109.621	355	1173	chr1	12132927	12167003	TNFRSF1B	355	109.621	Fibrotic_snATAC-seq	92,0,127	chr1	12167003	12167003	tss1173	.
1121	chr1	11719701	11720201	501	*	41.0713	0.949	0.731	2	Kupffer-cells_1._.Rep1	16132	AGTRAP	Exonic	16132	uc057bkd.1	0.5489	1518	1518	160	0.770501	1.51704e-96	0.822306	0.76135	chr1	11719701	11720201	501	*	CLCN6	chr1	11806096	11806096	MP1	95.819	311	1121	chr1	11719701	11806096	CLCN6	311	95.819	Fibrotic_snATAC-seq	92,0,127	chr1	11806096	11806096	tss1121	.
1122	chr1	11730328	11730828	501	*	6.26159	0.951	0.882	2	Endothelial_5._.Rep2	5505	AGTRAP	Distal	5505	uc057bkd.1	0.499	1522	1522	160	0.701065	8.49435e-73	0.854077	0.76135	chr1	11730328	11730828	501	*	CLCN6	chr1	11806096	11806096	EC5	72.0709	233	1122	chr1	11730328	11806096	CLCN6	233	72.0709	Fibrotic_snATAC-seq	24188132	chr1	11806096	11806096	tss1122	.
1123	chr1	11738276	11738776	501	*	4.71421	0.203	0.019	2	Kupffer-cells_1._.Rep1	2441	AGTRAP	Intronic	2350	uc057bkd.1	0.525	1527	1527	160	0.732924	9.1675e-83	0.376666	0.76135	chr1	11738276	11738776	501	*	CLCN6	chr1	11806096	11806096	MP1	82.0377	266	1123	chr1	11738276	11806096	CLCN6	266	82.0377	Fibrotic_snATAC-seq	92,0,127	chr1	11806096	11806096	tss1123	.
1124	chr1	11801294	11801794	501	*	6.1759	0.336	0.029	2	Kupffer-cells_1._.Rep1	4551	CLCN6	Intronic	1700	uc057bkh.1	0.503	1548	1548	160	0.728599	2.50354e-81	0.418786	0.76135	chr1	11801294	11801794	501	*	CLCN6	chr1	11806096	11806096	MP1	80.6014	261	1124	chr1	11801294	11806096	CLCN6	261	80.6014	Fibrotic_snATAC-seq	92,0,127	chr1	11806096	11806096	tss1124	.
1125	chr1	11960634	11961134	501	*	11.0492	0.886	0.541	2	Kupffer-cells_2._.Rep1	19296	MFN2	Intronic	3803	uc057bkm.1	0.5469	1584	1584	160	0.7909	3.45786e-105	0.782402	0.76135	chr1	11960634	11961134	501	*	CLCN6	chr1	11806096	11806096	MP2	104.461	339	1125	chr1	11806096	11961134	CLCN6	339	104.461	Fibrotic_snATAC-seq	158,71,191	chr1	11806096	11806096	tss1125	.
1126	chr1	11961168	11961668	501	*	4.23166	0.591	0.289	2	Kupffer-cells_2._.Rep1	18762	MFN2	Intronic	3269	uc057bkm.1	0.4531	1585	1585	160	0.758353	8.18213e-92	0.602627	0.76135	chr1	11961168	11961668	501	*	CLCN6	chr1	11806096	11806096	MP2	91.0871	295	1126	chr1	11806096	11961668	CLCN6	295	91.0871	Fibrotic_snATAC-seq	158,71,191	chr1	11806096	11806096	tss1126	.
1127	chr1	11978267	11978767	501	*	2.44512	0.563	0.134	2	Kupffer-cells_2._.Rep2	1663	MFN2	Promoter	1663	uc057bkm.1	0.519	1588	1588	160	0.69985	1.91915e-72	0.46616	0.76135	chr1	11978267	11978767	501	*	CLCN6	chr1	11806096	11806096	MP2	71.7169	232	1127	chr1	11806096	11978767	CLCN6	232	71.7169	Fibrotic_snATAC-seq	158,71,191	chr1	11806096	11806096	tss1127	.
1128	chr1	12020217	12020717	501	*	2.51308	0.566	0.482	2	Endothelial_5._.Rep2	1000	MIIP	Intronic	1000	uc057bkn.1	0.4731	1602	1602	160	0.61805	3.72611e-52	0.428137	0.76135	chr1	12020217	12020717	501	*	CLCN6	chr1	11806096	11806096	EC5	51.4287	166	1128	chr1	11806096	12020717	CLCN6	166	51.4287	Fibrotic_snATAC-seq	24188132	chr1	11806096	11806096	tss1128	.
1129	chr1	11805118	11805618	501	*	2.44512	0.563	0.134	2	Kupffer-cells_2._.Rep2	727	CLCN6	Promoter	44	uc057bkh.1	0.6168	1552	1552	163	0.532187	1.81288e-36	0.675466	0.621615	chr1	11805118	11805618	501	*	KIAA2013	chr1	11926428	11926428	MP2	35.7416	116	1129	chr1	11805118	11926428	KIAA2013	116	35.7416	Fibrotic_snATAC-seq	158,71,191	chr1	11926428	11926428	tss1129	.
1174	chr1	12141004	12141504	501	*	9.25379	0.853	0.507	2	Kupffer-cells_2._.Rep1	25688	MIR7846	Intronic	15319	uc057bkq.1	0.6168	1623	1623	168	0.61823	3.41348e-52	0.560783	0.950368	chr1	12141004	12141504	501	*	TNFRSF1B	chr1	12167003	12167003	MP2	51.4668	167	1174	chr1	12141004	12167003	TNFRSF1B	167	51.4668	Fibrotic_snATAC-seq	158,71,191	chr1	12167003	12167003	tss1174	.
1131	chr1	12019205	12019705	501	*	17.7206	0.999	0.994	2	Endothelial_3._.Rep2	10	MIIP	Promoter	10	uc057bkn.1	0.6866	1601	1601	163	0.559551	5.68339e-41	0.915645	0.621615	chr1	12019205	12019705	501	*	KIAA2013	chr1	11926428	11926428	EC3	40.2454	130	1131	chr1	11926428	12019705	KIAA2013	130	40.2454	Fibrotic_snATAC-seq	46150231	chr1	11926428	11926428	tss1131	.
1132	chr1	12143207	12143707	501	*	6.61739	0.962	0.8	2	Kupffer-cells_1._.Rep2	23485	MIR7846	Exonic	17522	uc057bkq.1	0.5948	1624	1624	163	0.488286	4.66305e-30	0.586278	0.621615	chr1	12143207	12143707	501	*	KIAA2013	chr1	11926428	11926428	MP1	29.3313	95	1132	chr1	11926428	12143707	KIAA2013	95	29.3313	Fibrotic_snATAC-seq	92,0,127	chr1	11926428	11926428	tss1132	.
1133	chr1	12150649	12151149	501	*	6.26159	0.951	0.882	2	Endothelial_5._.Rep2	16043	MIR7846	Distal	16043	uc057bkq.1	0.525	1628	1628	163	0.725342	2.89928e-80	0.995979	0.621615	chr1	12150649	12151149	501	*	KIAA2013	chr1	11926428	11926428	EC5	79.5377	258	1133	chr1	11926428	12151149	KIAA2013	258	79.5377	Fibrotic_snATAC-seq	24188132	chr1	11926428	11926428	tss1133	.
1176	chr1	12143726	12144226	501	*	1.25983	0.1	0.008	2	Kupffer-cells_1._.Rep2	22966	MIR7846	Exonic	18041	uc057bkq.1	0.521	1625	1625	168	0.796363	1.14491e-107	0.788784	0.950368	chr1	12143726	12144226	501	*	TNFRSF1B	chr1	12167003	12167003	MP1	106.941	347	1176	chr1	12143726	12167003	TNFRSF1B	347	106.941	Fibrotic_snATAC-seq	92,0,127	chr1	12167003	12167003	tss1176	.
1135	chr1	12172372	12172872	501	*	4.61233	0.958	0.695	2	CD4_Tcell._.Rep2	5618	TNFRSF1B	Intronic	5618	uc057bkr.1	0.5509	1639	1639	163	0.817777	3.56314e-118	0.683061	0.621615	chr1	12172372	12172872	501	*	KIAA2013	chr1	11926428	11926428	LC2	117.448	381	1135	chr1	11926428	12172872	KIAA2013	381	117.448	Fibrotic_snATAC-seq	#N/A	chr1	11926428	11926428	tss1135	.
1136	chr1	12173543	12174043	501	*	6.61739	0.962	0.8	2	Kupffer-cells_1._.Rep2	6789	TNFRSF1B	Intronic	6789	uc057bkr.1	0.5908	1640	1640	163	0.718588	4.15969e-78	0.992354	0.621615	chr1	12173543	12174043	501	*	KIAA2013	chr1	11926428	11926428	MP1	77.3809	251	1136	chr1	11926428	12174043	KIAA2013	251	77.3809	Fibrotic_snATAC-seq	92,0,127	chr1	11926428	11926428	tss1136	.
1137	chr1	11731944	11732444	501	*	19.1049	0.998	0.989	2	Fibroblast_1._.Rep2	3889	AGTRAP	Distal	3889	uc057bkd.1	0.513	1524	1524	164	0.454829	9.13266e-26	0.859392	0.635305	chr1	11731944	11732444	501	*	PLOD1	chr1	11934205	11934205	MC1	25.0394	81	1137	chr1	11731944	11934205	PLOD1	81	25.0394	Fibrotic_snATAC-seq	108,61,12	chr1	11934205	11934205	tss1137	.
1138	chr1	11789081	11789581	501	*	4.3538	0.911	0.806	2	Endothelial_5._.Rep2	9711	LOC102724659	Exonic	1518	uc057bkf.1	0.5828	1540	1540	164	0.49147	1.71817e-30	0.305111	0.635305	chr1	11789081	11789581	501	*	PLOD1	chr1	11934205	11934205	EC5	29.7649	96	1138	chr1	11789081	11934205	PLOD1	96	29.7649	Fibrotic_snATAC-seq	24188132	chr1	11934205	11934205	tss1138	.
1139	chr1	11874022	11874522	501	*	4.31255	0.889	0.59	2	Fibroblast_1._.Rep2	15340	NPPB	Distal	15340	uc010nyw.3	0.5908	1565	1565	164	0.516409	4.6971e-34	0.611948	0.635305	chr1	11874022	11874522	501	*	PLOD1	chr1	11934205	11934205	MC1	33.3282	108	1139	chr1	11874022	11934205	PLOD1	108	33.3282	Fibrotic_snATAC-seq	108,61,12	chr1	11934205	11934205	tss1139	.
1140	chr1	11938877	11939377	501	*	19.1049	0.998	0.989	2	Fibroblast_1._.Rep2	4921	PLOD1	Intronic	4373	uc057bkl.1	0.5828	1582	1582	164	0.506561	1.30214e-32	0.738081	0.635305	chr1	11938877	11939377	501	*	PLOD1	chr1	11934205	11934205	MC1	31.8853	103	1140	chr1	11934205	11939377	PLOD1	103	31.8853	Fibrotic_snATAC-seq	108,61,12	chr1	11934205	11934205	tss1140	.
1141	chr1	11979401	11979901	501	*	10.2443	0.482	0.099	2	Hepatocytes_1._.Rep1	529	MFN2	Promoter	529	uc057bkm.1	0.521	1589	1589	164	0.607869	4.86832e-50	0.469093	0.635305	chr1	11979401	11979901	501	*	PLOD1	chr1	11934205	11934205	HC1	49.3126	160	1141	chr1	11934205	11979901	PLOD1	160	49.3126	Fibrotic_snATAC-seq	202,67,2	chr1	11934205	11934205	tss1141	.
1180	chr1	12157724	12158224	501	*	8.17292	0.983	0.885	2	Kupffer-cells_2._.Rep2	8968	MIR7846	Distal	8968	uc057bkq.1	0.4531	1631	1631	168	0.531693	2.16641e-36	0.886776	0.950368	chr1	12157724	12158224	501	*	TNFRSF1B	chr1	12167003	12167003	MP2	35.6643	115	1180	chr1	12157724	12167003	TNFRSF1B	115	35.6643	Fibrotic_snATAC-seq	158,71,191	chr1	12167003	12167003	tss1180	.
1143	chr1	12075700	12076200	501	*	40.1516	0.905	0.65	2	Fibroblast_1._.Rep1	12572	TNFRSF8	Intronic	2033	uc057bkp.1	0.4671	1611	1611	164	0.475267	2.48907e-28	0.833742	0.635305	chr1	12075700	12076200	501	*	PLOD1	chr1	11934205	11934205	MC1	27.604	89	1143	chr1	11934205	12076200	PLOD1	89	27.604	Fibrotic_snATAC-seq	108,61,12	chr1	11934205	11934205	tss1143	.
1144	chr1	12112720	12113220	501	*	6.21087	0.934	0.729	2	Fibroblast_1._.Rep2	49592	TNFRSF8	Intronic	12928	uc057bkp.1	0.521	1613	1613	164	0.466513	3.27909e-27	0.869389	0.635305	chr1	12112720	12113220	501	*	PLOD1	chr1	11934205	11934205	MC1	26.4842	85	1144	chr1	11934205	12113220	PLOD1	85	26.4842	Fibrotic_snATAC-seq	108,61,12	chr1	11934205	11934205	tss1144	.
1145	chr1	11731944	11732444	501	*	19.1049	0.998	0.989	2	Fibroblast_1._.Rep2	3889	AGTRAP	Distal	3889	uc057bkd.1	0.513	1524	1524	165	0.528979	5.74629e-36	0.859392	0.495121	chr1	11731944	11732444	501	*	MFN2	chr1	11980181	11980181	MC1	35.2406	114	1145	chr1	11731944	11980181	MFN2	114	35.2406	Fibrotic_snATAC-seq	108,61,12	chr1	11980181	11980181	tss1145	.
1146	chr1	11874022	11874522	501	*	4.31255	0.889	0.59	2	Fibroblast_1._.Rep2	15340	NPPB	Distal	15340	uc010nyw.3	0.5908	1565	1565	165	0.72525	3.10434e-80	0.611948	0.495121	chr1	11874022	11874522	501	*	MFN2	chr1	11980181	11980181	MC1	79.508	258	1146	chr1	11874022	11980181	MFN2	258	79.508	Fibrotic_snATAC-seq	108,61,12	chr1	11980181	11980181	tss1146	.
1147	chr1	11877065	11877565	501	*	21.4415	0.779	0.468	2	Fibroblast_1._.Rep1	18383	NPPB	Distal	18383	uc010nyw.3	0.4651	1566	1566	165	0.523255	4.36841e-35	0.281096	0.495121	chr1	11877065	11877565	501	*	MFN2	chr1	11980181	11980181	MC1	34.3597	111	1147	chr1	11877065	11980181	MFN2	111	34.3597	Fibrotic_snATAC-seq	108,61,12	chr1	11980181	11980181	tss1147	.
[truncated: 113,250 more rows]
[truncated: 8 more columns]

## Sheet: SOX9_motif_position
	seqnames	start	end	width	strand	score
1	chr1	795112	795125	14	+	9.1057
2	chr1	794911	794924	14	-	8.70399
3	chr1	2391574	2391587	14	-	8.41652
4	chr1	4083485	4083498	14	+	10.1163
[truncated: 10,375 more rows]

## Sheet: OC1_motif_position
	seqnames	start	end	width	strand	score
[truncated: 11,174 more rows]

[truncated: 2 more sheets: SOX9 interactions, OC1 interactions]
